# Supplementary material for: Elucidating the Mesocarp Drupe Transcriptome of Açai (Euterpe oleracea Mart.): An Amazonian Tree Palm Producer of Bioactive Compounds
Source: Int J Mol Sci. 2023 May 26;24(11):9315. doi: 10.3390/ijms24119315 (PMC10253617; doi:10.3390/ijms24119315)
Supplement: Supplementary file 1 [file ijms-24-09315-s001.zip]

Archive with 14 entries (14 files):
- Additional file S1_Table S1.xlsx
- Additional file S1_Table S2.xlsx
- Additional file S1_Table S3.xlsx
- Additional file S1_Table S4.xlsx
- Additional file S1_Table S5.xlsx
- Additional file S1_Table S6.xlsx
- Additional file S1_Table S7.xlsx
- Additional file S1_Table S8.xlsx
- Additional file S2_Figure S1.tif
- Additional file S2_Figure S2.tif
- Additional file S2_Figure S3.tif
- Additional files.pdf
- HierarchicalGroups.orthoxml
- OrthologousGroups.orthoxml
