# Supplementary material for: Elucidating the Mesocarp Drupe Transcriptome of Açai (Euterpe oleracea Mart.): An Amazonian Tree Palm Producer of Bioactive Compounds
Source: Int J Mol Sci. 2023 May 26;24(11):9315. doi: 10.3390/ijms24119315 (PMC10253617; doi:10.3390/ijms24119315)
Supplement: Supplementary file 1 [file ijms-24-09315-s001.zip › Additional file S1_Table S1.xlsx]

## Sheet: Table S1A
Assembler - kmer	Total transcript	Smallest transcript (bp)	Largest transcript (bp)	Total bases	Average transcript length	No. Transcript < 200 bp	No. Transcript > 1kb	No. Transcript > 10 - kb	No. Transcript with ORF	Average transcript percent with ORF	N90	N70	N50	N30	N10	Content GC (%)	No. bases N	Percent base N	Transcript with CRBB	No. Transcript with CRBB	Percent transcript with CRBB	RBH per reference	No. References with CRBB	Percent references with_CRBB	No. hits at 25 % coverage	Percent hits at 25% coverage	No. hits at 50 % coverage	Percent hits at 50 % coverage	No. hits at 75 % coverage	Percent hits at 75 % coverage	No. hits at 85 % coverage	Percent hits at 85 % coverage	No. hits at 95 % coverage	Percent hits at 95 % coverage	Percent coverage with reference	Complete BUSCO (%)	Single-copy BUSCO (%)	Duplicated BUSCO (%)	Fragmented BUSCO (%)	Missing BUSCO (%)	No. proteins BUSCO	Read coverage mean (X)	50% of read with coverage > 5x	90% of read with coverage > 5x	No. reads mapped	Reads mapped back transcript (%)	Total reads
Trans-ABySS - k19	75678	200	5873	30365352	401.244	0	3755	0	11037	76.2463	224	293	413	681	1416	45.264	0	0	33805	33805	44.67	0.86704	15394	39.483	11345	29.098	7308	18.744	4123	10.575	3007	7.712	1988	5.099	18.152	28.1	26.3	1.8	25.1	46.8	1440	48.6319	54330	15999	18399272	73.2776	25109002
Trans-ABySS - k23	92230	200	6591	38397343	416.322	0	5173	0	14763	76.9241	228	306	436	727	1513	45.689	0	0	40472	40472	43.882	1.03804	16420	42.114	12550	32.189	8667	22.229	5401	13.853	4239	10.872	3062	7.853	21.181	36.3	33.9	2.4	23	40.7	1440	40.8724	66074	14977	19409586	77.3013	25109002
Trans-ABySS - k25	95431	200	5221	39626508	415.237	0	5118	0	15175	77.1028	229	307	434	708	1482	45.829	0	0	42006	42006	44.017	1.07738	16752	42.966	12837	32.925	8804	22.581	5425	13.914	4282	10.983	3086	7.915	21.43	35.5	32.6	2.9	22.8	41.7	1440	39.9508	70609	15412	19622962	78.1511	25109002
Trans-ABySS - k29	97905	200	5165	40620126	414.893	0	4990	0	15699	77.3266	230	310	435	690	1404	46.048	0	0	44194	44194	45.14	1.1335	16897	43.338	13006	33.358	8839	22.67	5370	13.773	4160	10.67	2989	7.666	21.256	32.7	29.2	3.5	22.8	44.5	1440	39.3077	77828	17073	19840628	79.018	25109002
Trans-ABySS - k33	96817	200	5699	40330861	416.568	0	4731	0	16003	77.4463	231	315	441	680	1357	46.188	0	0	44340	44340	45.798	1.13724	16850	43.217	12967	33.258	8782	22.524	5260	13.491	3997	10.252	2839	7.282	20.762	29.1	25.1	4	24.2	46.7	1440	39.5107	81970	19507	19834331	78.9929	25109002
Trans-ABySS - k39	90071	200	5374	37934361	421.161	0	4348	0	15760	77.5606	234	321	453	684	1276	46.341	0	0	43346	43346	48.124	1.11175	16612	42.607	12655	32.458	8483	21.757	5062	12.983	3852	9.88	2667	6.84	19.799	26.5	21.4	5.1	22.4	51.1	1440	41.4456	82571	25004	19637579	78.2093	25109002
Trans-ABySS - k43	83540	200	5961	35121884	420.42	0	3874	0	14754	77.7381	233	322	455	679	1225	46.428	0	0	41556	41556	49.744	1.06584	16243	41.66	12297	31.54	8148	20.898	4796	12.301	3674	9.423	2561	6.569	18.793	23.4	18.4	5	23.1	53.5	1440	44.053	79582	29621	19454865	77.4816	25109002
Trans-ABySS - k49	71540	200	5961	29798866	416.534	0	3121	0	12560	78.1783	232	319	452	670	1167	46.563	0	0	36698	36698	51.297	0.94124	15447	39.619	11476	29.434	7457	19.126	4224	10.834	3178	8.151	2236	5.735	16.95	19.6	16.1	3.5	22.5	57.9	1440	50.524	70350	36018	19081009	75.9927	25109002
Trans-ABySS - k53	63495	200	5399	26049287	410.257	0	2645	0	10867	78.8293	231	314	442	657	1137	46.627	0	0	33784	33784	53.207	0.8665	14903	38.224	10895	27.944	6979	17.9	3897	9.995	2954	7.576	2047	5.25	15.822	17.1	14.2	2.9	20.9	62	1440	56.5193	62987	38518	18738415	74.6283	25109002
Trans-ABySS - k59	51567	200	5185	20800030	403.359	0	1993	0	8497	79.5253	228	307	432	649	1113	46.651	0	0	28260	28260	54.802	0.72482	13849	35.52	9910	25.417	6115	15.684	3322	8.52	2498	6.407	1698	4.355	13.918	13.8	11	2.8	19.4	66.8	1440	68.3283	51450	37637	18151502	72.2908	25109002
Trans-ABySS - k63	44589	200	3628	17680132	396.513	0	1638	0	7124	80.3299	226	300	420	636	1095	46.739	0	0	24851	24851	55.733	0.63738	13085	33.561	9229	23.671	5506	14.122	2971	7.62	2205	5.655	1489	3.819	12.644	11.8	9.2	2.6	18.8	69.4	1440	78.2819	44546	34949	17692149	70.4614	25109002
Trans-ABySS - k69	35626	200	3235	13650023	383.148	0	1138	0	5366	81.6811	223	291	399	600	1040	46.754	0	0	20609	20609	57.848	0.52858	11850	30.393	8193	21.014	4768	12.229	2514	6.448	1866	4.786	1261	3.234	10.914	9.8	7.8	2	16.4	73.8	1440	96.9659	35607	30234	16923476	67.4	25109002
Trans-ABySS - k73	30970	200	3660	11594199	374.369	0	911	0	4434	82.4141	220	284	386	575	1015	46.848	0	0	18422	18422	59.483	0.47249	11035	28.303	7502	19.241	4218	10.818	2212	5.673	1603	4.111	1081	2.773	9.764	7.6	6.3	1.3	15.8	76.6	1440	110.424	30968	27413	16286157	64.8618	25109002
Trans-ABySS - k79	25159	200	3660	8988546	357.27	0	591	0	3235	83.5531	217	270	363	530	947	46.942	0	0	15183	15183	60.348	0.38942	9671	24.804	6358	16.307	3453	8.856	1755	4.501	1269	3.255	864	2.216	7.987	6.1	5.3	0.8	12.2	81.7	1440	133.864	25158	23258	15192599	60.5066	25109002
Trans-ABySS - k83	21607	200	2665	7526684	348.345	0	457	0	2608	84.0746	215	262	351	506	914	47.08	0	0	13380	13380	61.924	0.34317	8700	22.314	5607	14.381	3037	7.789	1491	3.824	1080	2.77	708	1.816	6.921	4.9	4	0.9	10.3	84.8	1440	152.036	21607	20424	14370969	57.2343	25109002
Trans-ABySS - k89	16938	200	2433	5648287	333.468	0	286	0	1733	84.82	212	250	328	476	847	47.292	0	0	10621	10621	62.705	0.27241	7194	18.451	4496	11.531	2364	6.063	1135	2.911	804	2.062	531	1.362	5.367	3.8	3.1	0.7	8.3	87.9	1440	185.666	16939	16330	13086610	52.1192	25109002
Trans-ABySS - k93	14222	200	2338	4560892	320.693	0	182	0	1286	85.477	210	243	310	441	773	47.419	0	0	9159	9159	64.4	0.23491	6312	16.189	3843	9.857	1941	4.978	929	2.383	658	1.688	448	1.149	4.465	2.7	2.1	0.6	6.7	90.6	1440	214.731	14223	13850	12140030	48.3493	25109002
Trans-ABySS - k99	10900	200	2330	3298733	302.636	0	102	0	789	86.2339	208	232	281	402	706	47.872	0	0	7081	7081	64.963	0.18162	5058	12.973	2970	7.618	1393	3.573	652	1.672	444	1.139	296	0.759	3.304	2.1	1.8	0.3	4.7	93.2	1440	266.683	10901	10771	10766727	42.8799	25109002
CLC Genomic Workbench	37553	200	5752	16566114	441.14	0	2205	0	806	49.0358	249	332	467	731	1340	45.552	289337	1.747	15714	15714	41.845	0.40304	12215	31.329	7247	18.587	3570	9.156	1360	3.488	732	1.877	192	0.492	11.195	1.8	1.4	0.4	2.4	95.8	1440	62.4575	34531	13314	12832465	51.107	25109002
MIRA	60762	200	4179	25076058	412.693	0	3119	0	10390	77.1524	226	307	449	704	1265	45.516	25033	0.1	25952	25952	42.711	0.66562	15781	40.476	11751	30.139	7254	18.605	3684	9.449	2532	6.494	1502	3.852	18.712	23.4	22.8	0.6	27.8	48.8	1440	30.1457	52799	19049	9837028	39.1773	25109002
Velvet/Oases - k19	56117	200	537908	23769587	461.162	0	2700	7	10223	70.6124	239	342	461	797	1819	45.778	78929	0.305	24604	24604	43.839	0.63105	13383	34.325	9143	23.45	4366	11.198	1717	4.404	1088	2.791	609	1.562	13.271	14.1	8.5	5.6	26	59.9	1440	26.0318	50307	17758	8303362	33.0693	25109002
Velvet/Oases - k23	56225	167	493135	24473136	478.816	1	3059	9	10993	70.1119	241	354	482	855	2265	45.993	55128	0.205	25664	25664	45.637	0.65824	14052	36.041	9964	25.556	5079	13.027	2123	5.445	1349	3.46	788	2.021	14.5	15.9	11.1	4.8	26.3	57.8	1440	28.4024	51708	18903	9486163	37.7799	25109002
Velvet/Oases - k25	55526	200	444652	23987570	489.371	0	2954	10	10768	68.4965	242	357	476	891	372539	46.114	46588	0.171	25568	25568	46.039	0.65577	14211	36.449	10163	26.066	5182	13.291	2178	5.586	1432	3.673	841	2.157	14.626	16.2	11.3	4.9	25.5	58.3	1440	29.0017	51670	19429	9772306	38.9195	25109002
Velvet/Oases - k29	54648	200	324542	23983783	487.918	0	3115	10	11047	70.1109	243	359	486	886	84220	46.195	29494	0.111	25364	25364	46.405	0.65054	14352	36.81	10433	26.759	5556	14.25	2372	6.084	1571	4.029	901	2.311	14.973	15.9	11.4	4.5	25.1	59	1440	31.937	51951	20961	10621959	42.3034	25109002
Velvet/Oases - k33	54170	175	253097	24675743	493.245	1	3595	10	11758	71.7479	245	369	519	902	1941	46.355	25954	0.097	26466	26466	48.847	0.67881	14601	37.449	10745	27.559	6078	15.589	2687	6.892	1843	4.727	1059	2.716	15.529	17.6	12.8	4.8	25	57.4	1440	35.7505	52097	22127	11897425	47.3831	25109002
Velvet/Oases - k39	50740	163	180635	23279076	485.48	1	3418	9	11270	73.1981	245	368	526	867	1686	46.396	25262	0.103	26286	26286	51.795	0.67419	14560	37.344	10760	27.598	6250	16.03	3003	7.702	2006	5.145	1201	3.08	15.558	17	13.5	3.5	23.2	59.8	1440	43.2489	49508	23065	13301810	52.9763	25109002
Velvet/Oases - k43	47085	200	142461	21202728	472.314	0	3018	10	10184	74.1354	241	356	512	839	1588	46.474	11423	0.051	24396	24396	51.802	0.62571	14156	36.308	10370	26.597	6012	15.42	2884	7.397	1961	5.03	1197	3.07	14.791	16.3	12.8	3.5	22.4	61.3	1440	49.3718	46455	24063	13752621	54.7717	25109002
Velvet/Oases - k49	42548	200	89642	18467492	449.049	0	2433	8	8549	75.9508	234	337	487	787	1437	46.512	8425	0.044	23174	23174	54.455	0.59437	13756	35.282	9817	25.179	5662	14.522	2737	7.02	1841	4.722	1062	2.724	13.752	13.9	10.9	3	21.9	64.2	1440	60.3897	42366	25815	14486262	57.6935	25109002
Velvet/Oases - k53	39005	200	77228	16349530	435.489	0	2002	10	7163	76.4538	231	322	460	757	1420	46.506	6092	0.036	21751	21751	55.75	0.55788	13196	33.845	9288	23.822	5300	13.594	2471	6.338	1659	4.255	1000	2.565	12.882	11.7	9.5	2.2	19.7	68.6	1440	69.0298	38916	25664	14709187	58.5813	25109002
Velvet/Oases - k59	35027	200	31189	13885093	401.601	0	1424	9	5689	79.661	226	297	420	668	1212	46.472	1913	0.014	20145	20145	57.498	0.51668	12593	32.299	8595	22.045	4796	12.301	2266	5.812	1556	3.991	922	2.365	11.662	10.2	8.5	1.7	18.8	71	1440	83.8366	35011	25688	14802861	58.9544	25109002
Velvet/Oases - k63	32508	200	27187	12188668	379.431	0	1104	7	4592	80.9329	221	280	382	602	1132	46.477	1887	0.015	18726	18726	57.592	0.48029	11946	30.639	8019	20.567	4341	11.134	2069	5.307	1401	3.593	831	2.131	10.659	8.4	7	1.4	17.6	74	1440	94.6574	32504	25175	14652238	58.3545	25109002
Velvet/Oases - k69	26825	200	10787	9679570	361.23	0	690	1	3306	83.2692	223	272	354	527	1000	46.448	1350	0.014	16046	16046	59.815	0.41155	10557	27.077	7053	18.09	3744	9.603	1753	4.496	1187	3.044	718	1.842	9.019	6.2	4.9	1.3	14.3	79.5	1440	116.449	26826	22582	14137939	56.3063	25109002
Velvet/Oases - k73	21268	200	7990	7758268	364.786	0	486	0	2604	83.6308	233	278	351	505	960	46.517	846	0.011	13465	13465	63.311	0.34535	9244	23.709	6116	15.686	3219	8.256	1502	3.852	998	2.56	614	1.575	7.621	4.9	3.8	1.1	12.2	82.9	1440	135.608	21269	18886	13147777	52.3628	25109002
Velvet/Oases - k79	14159	200	2736	5254701	371.121	0	273	0	1742	84.4844	250	290	355	482	855	46.701	219	0.004	9666	9666	68.268	0.24792	6974	17.887	4647	11.919	2423	6.215	1135	2.911	754	1.934	453	1.162	5.555	3.5	3.3	0.2	8.7	87.8	1440	175.964	14160	13357	11571241	46.084	25109002
Velvet/Oases - k83	10349	200	2498	3931904	379.931	0	186	0	1295	84.284	261	299	359	482	839	46.864	117	0.003	7341	7341	70.934	0.18828	5549	14.232	3759	9.641	1886	4.837	879	2.254	601	1.541	361	0.926	4.293	2.9	2.7	0.2	6.9	90.2	1440	210.359	10350	9999	10347515	41.2104	25109002
Velvet/Oases - k89	6194	203	1996	2403605	388.054	0	99	0	784	85.0244	278	313	363	470	798	47.207	74	0.003	4614	4614	74.491	0.11834	3652	9.367	2588	6.638	1298	3.329	581	1.49	388	0.995	254	0.651	2.747	2	1.8	0.2	4.4	93.6	1440	279.64	6195	6088	8372033	33.3428	25109002
Velvet/Oases - k93	4195	210	2433	1665412	396.999	0	49	0	568	84.8586	290	324	374	472	756	47.388	42	0.003	3214	3214	76.615	0.08243	2643	6.779	1948	4.996	965	2.475	420	1.077	292	0.749	193	0.495	1.972	1.4	1.4	0	2.6	96	1440	344.015	4196	4164	7221522	28.7607	25109002
Velvet/Oases - k99	2282	221	1909	931093	408.016	0	21	0	319	84.8554	308	337	384	477	714	47.879	0	0	1832	1832	80.28	0.04699	1539	3.947	1178	3.021	602	1.544	251	0.644	175	0.449	113	0.29	1.151	1	1	0	1.3	97.7	1440	489.343	2283	2280	5632356	22.4316	25109002
rnaSPAdes - k19	28652	200	2892	12413690	433.257	0	1182	0	4703	72.1952	242	347	478	678	1072	46.381	0	0	14821	14821	51.728	0.38013	11084	28.429	7474	19.17	3841	9.851	1651	4.235	1077	2.762	634	1.626	9.627	12.9	12.7	0.2	17.8	69.3	1440	77.8619	28177	17583	12195079	48.5686	25109002
rnaSPAdes - k23	25894	200	3201	12303321	475.142	0	1774	0	5391	71.5421	249	383	550	797	1270	46.573	0	0	14169	14169	54.719	0.36341	10814	27.736	7477	19.177	4209	10.795	1986	5.094	1402	3.596	889	2.28	10.054	14.6	14.2	0.4	15	70.4	1440	82.7796	25499	16215	12878771	51.2914	25109002
rnaSPAdes - k25	25410	200	3601	12289197	483.636	0	1880	0	5452	71.2571	251	392	567	821	1298	46.712	0	0	14129	14129	55.604	0.36238	10708	27.464	7528	19.308	4322	11.085	2057	5.276	1481	3.799	949	2.434	10.068	14.5	14.2	0.3	14.9	70.6	1440	85.4867	25024	15787	13263511	52.8237	25109002
rnaSPAdes - k29	25085	200	4038	12389577	493.904	0	2010	0	5606	71.1232	252	400	587	853	1343	46.748	0	0	14215	14215	56.667	0.36459	10718	27.49	7436	19.072	4424	11.347	2235	5.732	1640	4.206	1074	2.755	10.208	15.7	15.3	0.4	13.3	71	1440	88.0219	24737	15540	13712968	54.6138	25109002
rnaSPAdes - k33	23807	200	3819	11972642	502.904	0	2172	0	5589	71.172	250	408	610	897	1384	46.768	0	0	13770	13770	57.84	0.35318	10410	26.7	7222	18.523	4403	11.293	2322	5.956	1687	4.327	1121	2.875	10.05	14.8	14.1	0.7	13.5	71.7	1440	94.2462	23472	14787	14176697	56.4606	25109002
rnaSPAdes - k39	23184	200	3603	11596558	500.197	0	2203	0	5403	71.6618	244	401	618	922	1434	46.759	0	0	13890	13890	59.912	0.35625	10435	26.764	6994	17.938	4369	11.206	2424	6.217	1782	4.571	1217	3.121	9.984	26.5	21.4	5.1	22.4	51.1	1440	100.012	22896	14387	14549635	57.9459	25109002
rnaSPAdes - k43	23264	200	3244	11342254	487.545	0	2143	0	5244	72.4865	238	386	602	917	1457	46.707	0	0	14019	14019	60.26	0.35956	10568	27.105	6983	17.91	4313	11.062	2435	6.245	1843	4.727	1257	3.224	9.993	13.7	13	0.7	14.6	71.7	1440	103.949	23029	14357	14821737	59.0296	25109002
rnaSPAdes - k49	24519	200	3552	11086227	452.148	0	1857	0	4793	74.1097	228	340	547	859	1422	46.651	0	0	14543	14543	59.313	0.373	10774	27.633	6956	17.841	4156	10.659	2299	5.897	1751	4.491	1210	3.103	9.845	12.5	11.5	1	14.3	73.2	1440	108.933	24314	14793	15173237	60.4295	25109002
rnaSPAdes - k53	25930	200	5319	11033251	425.501	0	1670	0	4476	75.589	223	308	488	795	1371	46.578	0	0	14892	14892	57.432	0.38195	10939	28.057	6956	17.841	4084	10.475	2216	5.684	1676	4.299	1165	2.988	9.809	11.2	10.3	0.9	14.4	74.4	1440	110.75	25780	15308	15349538	61.1316	25109002
rnaSPAdes - k59	28725	200	5099	11177388	389.117	0	1319	0	4058	77.8845	219	282	408	673	1231	46.523	18	0	16204	16204	56.411	0.4156	11358	29.131	7169	18.387	3998	10.254	2149	5.512	1608	4.124	1121	2.875	9.844	9.9	9.1	0.8	15.6	74.5	1440	112.791	28630	17310	15843613	63.0993	25109002
rnaSPAdes - k63	30420	200	4080	11198091	368.116	0	1075	0	3731	79.3562	217	269	369	593	1135	46.491	686	0.006	16886	16886	55.51	0.4331	11455	29.38	7274	18.657	3971	10.185	2089	5.358	1569	4.024	1087	2.788	9.787	9	8.1	0.9	16	75	1440	113.675	30341	19032	16061658	63.9677	25109002
rnaSPAdes - k69	31688	200	3544	10902812	344.068	0	743	0	3263	81.3692	215	258	334	500	959	46.524	0	0	17516	17516	55.276	0.44925	11370	29.162	7304	18.733	3950	10.131	2025	5.194	1493	3.829	1023	2.624	9.518	7.3	6.7	0.6	14.5	78.2	1440	118.152	31655	21277	16359098	65.1523	25109002
rnaSPAdes - k73	31122	200	3244	10300732	330.979	0	571	0	2800	82.4343	213	251	318	458	866	46.571	0	0	17213	17213	55.308	0.44148	11015	28.252	7011	17.982	3785	9.708	1907	4.891	1377	3.532	954	2.447	8.987	7.6	6.3	1.3	15.8	76.6	1440	124.013	31104	21998	16208691	64.5533	25109002
rnaSPAdes - k79	28267	200	2752	8881463	314.199	0	354	0	2063	83.7668	211	243	298	409	761	46.644	0	0	15963	15963	56.472	0.40942	10221	26.215	6339	16.258	3317	8.508	1583	4.06	1145	2.937	774	1.985	7.866	4.5	4.4	0.1	12	83.5	1440	137.759	28260	21548	15632790	62.2597	25109002
rnaSPAdes - k83	25965	200	2657	7882566	303.584	0	258	0	1603	84.5841	210	238	285	383	703	46.713	0	0	15028	15028	57.878	0.38544	9600	24.622	5821	14.93	2971	7.62	1414	3.627	1024	2.626	665	1.706	7.108	3.9	3.8	0.1	10.6	85.5	1440	148.675	25960	20757	15067790	60.0095	25109002
rnaSPAdes - k89	21989	200	2084	6373067	289.83	0	147	0	1095	85.7762	209	232	269	347	607	46.863	0	0	13045	13045	59.325	0.33458	8457	21.691	5012	12.855	2474	6.345	1092	2.801	763	1.957	508	1.303	5.886	2.6	2.5	0.1	9.2	88.2	1440	170.376	21986	18660	13986329	55.7024	25109002
rnaSPAdes - k93	19195	200	1986	5405401	281.605	0	90	0	822	86.4428	208	229	261	329	560	46.974	0	0	11654	11654	60.714	0.2989	7607	19.511	4419	11.334	2107	5.404	911	2.337	627	1.608	412	1.057	5.077	2	1.9	0.1	7	91	1440	188.718	19192	16854	13224258	52.6674	25109002
rnaSPAdes - k99	14977	200	1958	4073671	271.995	0	54	0	473	87.1652	207	225	252	307	497	47.232	0	0	9477	9477	63.277	0.24307	6268	16.076	3552	9.11	1598	4.099	666	1.708	433	1.111	283	0.726	3.964	1.4	1.3	0.1	5.6	93	1440	224.333	14977	13663	11926370	47.4984	25109002
SOAPdenovo-Trans - k19	46939	200	3303	17642647	375.863	0	1187	0	6732	79.5866	225	291	388	555	955	45.101	0	0	20935	20935	44.6	0.53695	14128	36.236	10121	25.959	5413	13.883	2457	6.302	1631	4.183	915	2.347	14.762	19.2	18.9	0.3	27.5	53.3	1440	51.5019	42947	21351	11476101	45.7051	25109002
SOAPdenovo-Trans - k23	50276	200	3340	19390236	385.676	0	1414	0	7715	79.5966	228	299	403	578	980	45.362	0	0	22185	22185	44.126	0.56901	14891	38.193	10976	28.152	6139	15.745	2818	7.228	1883	4.83	1116	2.862	15.909	19.3	19	0.3	29.4	51.3	1440	52.7635	46739	23354	12957245	51.604	25109002
SOAPdenovo-Trans - k25	50576	200	4058	19646956	388.464	0	1497	0	7845	79.713	229	302	407	582	995	45.446	0	0	23051	23051	45.577	0.59122	15157	38.875	11255	28.867	6372	16.343	2977	7.635	2027	5.199	1205	3.091	16.317	19.8	19.4	0.4	28.4	51.8	1440	54.3132	47469	24145	13601968	54.1717	25109002
SOAPdenovo-Trans - k29	50992	200	3346	20068283	393.557	0	1559	0	8344	80.2314	230	307	417	592	1003	45.631	0	0	23856	23856	46.784	0.61186	15300	39.242	11593	29.734	6735	17.274	3157	8.097	2100	5.386	1217	3.121	16.741	20.2	19.4	0.8	27.3	52.5	1440	57.2465	48686	25981	14555138	57.9678	25109002
SOAPdenovo-Trans - k33	50094	200	4066	19899337	397.24	0	1537	0	8688	80.6752	231	310	422	605	1001	45.747	0	0	24334	24334	48.577	0.62412	15335	39.332	11732	30.091	7021	18.008	3295	8.451	2206	5.658	1315	3.373	16.921	19.7	19.3	0.4	26.5	53.8	1440	60.5489	48439	27156	15230926	60.6592	25109002
SOAPdenovo-Trans - k39	47780	200	3304	19093672	399.616	0	1509	0	8545	81.1936	231	311	428	615	1007	45.846	0	0	7550	7550	15.802	0.19364	6015	15.427	2525	6.476	672	1.724	182	0.467	104	0.267	63	0.162	3.465	18	17.2	0.8	25.5	56.5	1440	65.9507	46840	28467	15918171	63.3963	25109002
SOAPdenovo-Trans - k43	45853	200	3535	18194822	396.808	0	1480	0	8104	81.4942	229	308	424	611	1012	45.892	0	0	23728	23728	51.748	0.60858	14770	37.882	11091	28.446	6816	17.482	3422	8.777	2417	6.199	1472	3.775	16.006	16.9	16.4	0.5	24.9	58.2	1440	70.0143	45245	29273	16139274	64.2768	25109002
SOAPdenovo-Trans - k49	43041	200	3363	16508652	383.556	0	1163	0	7041	82.4555	226	297	405	581	966	45.967	0	0	23039	23039	53.528	0.59091	14336	36.769	10563	27.092	6367	16.33	3177	8.148	2241	5.748	1366	3.504	14.86	14.8	14.1	0.7	22.4	62.8	1440	76.5925	42769	30073	16038238	63.8745	25109002
SOAPdenovo-Trans - k53	40792	200	3217	15260704	374.11	0	966	0	6201	83.1102	224	289	390	554	925	46.032	0	0	22613	22613	55.435	0.57998	13931	35.731	10119	25.953	6038	15.486	2977	7.635	2067	5.301	1305	3.347	14.015	12.5	11.9	0.6	21.6	65.9	1440	81.8744	40653	30096	15867714	63.1953	25109002
SOAPdenovo-Trans - k59	36789	200	3161	13272383	360.77	0	742	0	4984	83.8627	221	278	367	523	891	46.137	0	0	20962	20962	56.979	0.53764	13049	33.468	9148	23.463	5299	13.591	2644	6.781	1858	4.765	1137	2.916	12.42	10.1	9.4	0.7	20	69.9	1440	93.0663	36737	29226	15770697	62.8089	25109002
SOAPdenovo-Trans - k63	34236	200	3300	11979118	349.898	0	570	0	4208	84.3464	218	270	351	496	846	46.202	0	0	19730	19730	57.629	0.50604	12408	31.824	8519	21.85	4789	12.283	2353	6.035	1647	4.224	1028	2.637	11.314	8.3	7.4	0.9	18.8	72.9	1440	102.036	34213	28306	15557521	61.9599	25109002
SOAPdenovo-Trans - k69	27332	200	2867	9478939	346.807	0	427	0	3105	84.9047	224	269	341	473	812	46.3	0	0	16666	16666	60.976	0.42745	10830	27.777	7293	18.705	3942	10.111	1931	4.953	1347	3.455	859	2.203	9.325	6.5	5.7	0.8	14.2	79.3	1440	121.188	27324	24284	14623041	58.2382	25109002
SOAPdenovo-Trans - k73	21379	200	2867	7573010	354.227	0	301	0	2443	85.0157	235	278	345	470	788	46.416	0	0	13731	13731	64.227	0.35218	9350	23.981	6240	16.005	3336	8.556	1622	4.16	1109	2.844	714	1.831	7.747	5.4	4.8	0.6	12.1	82.5	1440	140.705	21380	19879	13557275	53.9937	25109002
SOAPdenovo-Trans - k79	14061	201	2729	5158167	366.842	0	179	0	1683	85.0132	251	291	355	467	768	46.608	0	0	9690	9690	68.914	0.24853	6977	17.895	4651	11.929	2466	6.325	1161	2.978	799	2.049	504	1.293	5.562	3.9	3.7	0.2	8.5	87.6	1440	180.672	14062	13639	11814872	47.0543	25109002
SOAPdenovo-Trans - k83	10162	202	2525	3835591	377.445	0	121	0	1275	85.0017	264	302	361	474	766	46.773	0	0	7301	7301	71.846	0.18726	5460	14.004	3759	9.641	1912	4.904	913	2.342	650	1.667	397	1.018	4.297	2.9	2.8	0.1	6.3	90.8	1440	220.284	10163	9999	10891553	43.3771	25109002
SOAPdenovo-Trans - k89	6050	200	2012	2357706	389.703	0	71	0	815	84.96	280	316	370	476	748	47.105	0	0	4514	4514	74.612	0.11578	3562	9.136	2573	6.599	1304	3.345	626	1.606	433	1.111	286	0.734	2.717	1.8	1.7	0.1	4.4	93.8	1440	297.356	6051	6022	9067847	36.1139	25109002
SOAPdenovo-Trans - k93	4116	224	1985	1644520	399.543	0	36	0	597	84.9797	292	328	382	479	725	47.351	0	0	3205	3205	77.867	0.0822	2617	6.712	1939	4.973	983	2.521	434	1.113	303	0.777	201	0.516	1.97	1.3	1.3	0	2.5	96.2	1440	366.87	4117	4112	7928252	31.5753	25109002
SOAPdenovo-Trans - k99	2190	204	1908	910477	415.743	0	24	0	342	84.5867	310	341	395	489	735	47.777	0	0	1772	1772	80.913	0.04545	1489	3.819	1151	2.952	601	1.541	251	0.644	180	0.462	121	0.31	1.13	0.9	0.9	0	1.4	97.7	1440	515.183	2191	2191	6205448	24.714	25109002
Trinity - k25	130423	201	5161	68458817	524.898	0	13478	0	34675	73.3368	262	421	645	954	1543	46.126	0	0	59068	59068	45.29	1.51499	18289	46.908	14793	37.941	10639	27.287	6725	17.248	5224	13.399	3693	9.472	24.491	34.5	15.3	19.2	23.5	42	1440	24.8269	104779	21912	20778297	82.7524	25109002
Velvet - k19	21480	200	1408	6019553	280.24	0	9	0	711	83.714	210	237	272	328	452	44.227	20	0	10535	10535	49.046	0.2702	7513	19.27	3164	8.115	713	1.829	122	0.313	58	0.149	28	0.072	5.35	0.9	0.9	0	12	87.1	1440	26.0318	50307	17758	8303362	33.0693	25109002
Velvet - k23	28270	200	1331	8144918	288.112	0	28	0	1209	83.501	212	241	280	342	481	44.558	10	0	13383	13383	47.34	0.34325	9299	23.85	4425	11.349	1154	2.96	224	0.575	101	0.259	35	0.09	6.95	1.3	1.3	0	15.1	83.6	1440	28.4023	51709	18904	9486153	37.7799	25109002
Velvet - k25	30820	200	1788	8949292	290.373	0	32	0	1396	83.7343	212	242	283	348	486	44.759	20	0	14412	14412	46.762	0.36964	10040	25.751	4914	12.604	1308	3.355	256	0.657	119	0.305	47	0.121	7.541	1.7	1.7	0	16	82.3	1440	29.0017	51670	19429	9772306	38.9195	25109002
Velvet - k29	35101	200	1832	10374509	295.562	0	49	0	1826	83.9716	213	245	289	358	511	45.035	20	0	16448	16448	46.859	0.42186	11260	28.88	5901	15.135	1695	4.347	328	0.841	147	0.377	68	0.174	8.645	2	2	0	19	79	1440	31.937	51951	20961	10621959	42.3034	25109002
Velvet - k33	38786	200	1486	11700473	301.667	0	66	0	2313	84.2988	214	249	297	370	535	45.249	60	0.001	17936	17936	46.243	0.46003	12137	31.129	6849	17.566	2161	5.543	479	1.229	232	0.595	96	0.246	9.612	3	3	0	20.5	76.5	1440	35.7503	52098	22127	11897428	47.3831	25109002
Velvet - k39	42743	200	2374	14418946	337.341	0	320	0	4559	83.2958	220	271	340	449	692	45.69	60	0	20997	20997	49.124	0.53854	13572	34.81	9121	23.394	4014	10.295	1250	3.206	644	1.652	300	0.769	12.217	7.1	7	0.1	24.7	68.2	1440	43.2487	49508	23065	13301810	52.9763	25109002
Velvet - k43	42425	200	2674	14392515	339.246	0	319	0	4664	83.3986	220	271	343	455	700	45.801	120	0.001	21464	21464	50.593	0.55051	13716	35.179	9282	23.807	4294	11.013	1371	3.516	724	1.857	348	0.893	12.381	7.4	7.3	0.1	24.4	68.2	1440	49.3718	46455	24063	13752621	54.7717	25109002
Velvet - k49	38481	200	2541	13566953	352.562	0	433	0	4860	83.1033	222	280	361	487	760	46.036	130	0.001	20695	20695	53.78	0.53079	13245	33.971	9167	23.512	4687	12.021	1729	4.435	1023	2.624	514	1.318	12.112	8.4	8.3	0.1	22.7	68.9	1440	60.3897	42366	25815	14486262	57.6935	25109002
Velvet - k53	36366	200	2446	12814262	352.369	0	433	0	4543	83.2857	222	279	361	488	763	46.115	540	0.004	19901	19901	54.724	0.51043	12771	32.755	8898	22.822	4584	11.757	1731	4.44	1043	2.675	538	1.38	11.622	8	7.8	0.2	20.1	71.9	1440	69.0298	38916	25664	14709187	58.5813	25109002
Velvet - k59	30438	200	2241	10896604	357.993	0	403	0	3958	83.3066	224	283	366	500	799	46.282	410	0.004	17956	17956	58.992	0.46054	11573	29.683	8035	20.608	4275	10.965	1794	4.601	1163	2.983	632	1.621	10.308	7.7	7.4	0.3	17.8	74.5	1440	83.8366	35011	25688	14802861	58.9544	25109002
Velvet - k63	25500	200	3177	9268820	363.483	0	407	0	3457	83.2381	224	286	373	516	833	46.427	270	0.003	15500	15500	60.784	0.39755	10327	26.487	7152	18.344	3915	10.041	1722	4.417	1119	2.87	647	1.659	9.017	6.4	6	0.4	16.3	77.3	1440	94.6574	32504	25175	14652238	58.3545	25109002
Velvet - k69	21120	200	2617	7594856	359.605	0	308	0	2758	84.1541	227	283	364	498	810	46.581	150	0.002	13388	13388	63.39	0.34338	9042	23.191	6232	15.984	3421	8.774	1546	3.965	1026	2.632	600	1.539	7.669	5.1	4.7	0.4	12.4	82.5	1440	116.449	26826	22582	14137939	56.3063	25109002
Velvet - k73	16959	200	3107	6202282	365.722	0	239	0	2254	84.3214	237	289	365	493	798	46.618	140	0.002	11203	11203	66.059	0.28734	7825	20.07	5428	13.922	2917	7.482	1336	3.427	881	2.26	525	1.347	6.465	4.2	3.7	0.5	10.1	85.7	1440	135.608	21269	18886	13147777	52.3628	25109002
Velvet - k79	10437	200	2487	4005347	383.764	0	154	0	1522	84.1225	255	307	382	503	794	46.871	40	0.001	7452	7452	71.4	0.19113	5414	13.886	3913	10.036	2131	5.466	1026	2.632	683	1.752	402	1.031	4.404	2.9	2.8	0.1	6.7	90.4	1440	175.964	14160	13357	11571241	46.084	25109002
Velvet - k83	7706	202	1879	3024300	392.46	0	109	0	1152	84.0488	267	315	387	505	781	47.053	80	0.003	5662	5662	73.475	0.14522	4320	11.08	3164	8.115	1687	4.327	807	2.07	548	1.406	330	0.846	3.424	2.5	2.4	0.1	5.1	92.4	1440	210.359	10350	9999	10347515	41.2104	25109002
Velvet - k89	4814	206	1713	1923451	399.554	0	61	0	732	84.2462	282	325	385	494	764	47.366	30	0.002	3683	3683	76.506	0.09446	2895	7.425	2189	5.614	1179	3.024	537	1.377	359	0.921	240	0.616	2.234	1.7	1.6	0.1	3.3	95	1440	279.64	6195	6088	8372033	33.3428	25109002
Velvet - k93	3376	212	1986	1367642	405.107	0	23	0	529	84.4565	294	334	391	488	729	47.549	20	0.001	2609	2609	77.281	0.06692	2138	5.484	1671	4.286	872	2.237	388	0.995	272	0.698	181	0.464	1.624	1.2	1.2	0	1.9	96.9	1440	344.015	4196	4164	7221522	28.7607	25109002
Velvet - k99	1732	267	1909	735556	424.686	0	18	0	300	84.2705	312	348	407	511	731	47.988	20	0.003	1398	1398	80.716	0.03586	1165	2.988	955	2.449	532	1.364	233	0.598	164	0.421	108	0.277	0.908	0.9	0.9	0	0.8	98.3	1440	489.343	2283	2280	5632356	22.4316	25109002

## Sheet: Table S1B
Assembler + EvidentialGene	Total transcript	Smallest transcript (bp)	Largest transcript (bp)	Total bases	Average transcript length	No. Transcript < 200 bp	No. Transcript > 1kb	No. Transcript > 10 kb	No. Transcript with ORF	Average transcript percent with ORF	N90	N70	N50	N30	N10	Content GC (%)	No. bases N	Percent base N	Transcript with CRBB	No. Transcript with CRBB	Percent transcript with CRBB	RBH per reference	No. References with CRBB	Percent references with_CRBB	No. hits at 25 % coverage	Percent hits at 25% coverage	No. hits at 50 % coverage	Percent hits at 50 % coverage	No. hits at 75 % coverage	Percent hits at 75 % coverage	No. hits at 85 % coverage	Percent hits at 85 % coverage	No. hits at 95 % coverage	Percent hits at 95 % coverage	Percent coverage with reference	Score	Optimal score	Cutoff	weighted	Complete BUSCO (%)	Single-copy BUSCO (%)	Duplicated BUSCO (%)	Fragmented BUSCO (%)	Missing BUSCO (%)	No. proteins BUSCO	Total bases	Total transcript	Read coverage mean (X)	50% of read with coverage > 5x
Trans-ABySS	22517	200	6591	16912454	751.097	0	5174	0	12250	82.5443	373	625	959	1406	2180	46.354	0	0	15028	15028	66.741	0.38544	11888	30.491	10204	26.171	7578	19.436	5175	13.273	4199	10.77	3122	8.007	18.153	NA	NA	NA	NA	36.4	34	2.4	20.1	43.5	1440	16912454	22517	69.5899	21504
Velvet/Oases	23776	200	5585	16435514	691.265	0	4492	0	13057	85.1691	371	584	828	1148	1705	46.573	4803	0.029	15884	15884	66.807	0.41182	12243	31.742	10599	27.48	7637	19.8	4696	12.175	3578	9.277	2416	6.264	17.643	NA	NA	NA	NA	31.6	29.4	2.2	22.3	46.1	1440	16435514	23776	69.3691	23130
SOAPdenovo-Trans	26932	200	4066	16411336	609.362	0	3284	0	13556	87.9937	351	505	694	944	1429	46.454	0	0	17801	17801	66.096	0.45656	13539	34.725	11634	29.839	8165	20.942	4882	12.521	3701	9.492	2481	6.363	18.578	NA	NA	NA	NA	32.5	30.8	1.7	24.1	43.4	1440	16411336	26932	72.8089	25985
rnaSPAdes	15805	200	4152	11225563	710.254	0	3299	0	8160	79.3977	377	611	874	1204	1745	47.083	0	0	11372	11372	71.952	0.29167	9287	23.82	7400	18.98	5214	13.373	3323	8.523	2643	6.779	1924	4.935	11.415	NA	NA	NA	NA	20.2	18.5	1.7	14.2	65.6	1440	11225563	15805	98.7285	15684
[truncated: 4 more columns]
