# Supplementary material for: Elucidating the Mesocarp Drupe Transcriptome of Açai (Euterpe oleracea Mart.): An Amazonian Tree Palm Producer of Bioactive Compounds
Source: Int J Mol Sci. 2023 May 26;24(11):9315. doi: 10.3390/ijms24119315 (PMC10253617; doi:10.3390/ijms24119315)
Supplement: Supplementary file 1 [file ijms-24-09315-s001.zip › Additional file S1_Table S2.xlsx]

## Sheet: Sheet1
Contig ID	Seq. description/Uniprot viridiplantae	Transcript length	#Hits	Min. e-Value	Mean similarity	#GO	GO Names	Enzyme Codes	InterProScan
TSA_EVI_ab_kmer_T1	metallothionein-like protein type 2	1106	40	5.96731e-39	64.4%	1	F:metal ion binding	-	Coil (COILS); IPR012862 (PFAM); PTHR33431:SF6 (PANTHER); PTHR33431 (PANTHER)
TSA_EVI_ab_kmer_T3	ribulose bisphosphate carboxylase small chain	2014	40	2.0653e-88	82.4%	18	F:copper ion binding; F:ribulose-bisphosphate carboxylase activity; C:thylakoid lumen; P:oxidation-reduction process; P:response to red light; P:response to cold; C:chloroplast envelope; P:chloroplast ribulose bisphosphate carboxylase complex biogenesis; P:carbon fixation; F:monooxygenase activity; P:response to blue light; C:chloroplast thylakoid membrane; C:chloroplast stroma; P:photosynthesis;…	EC:4.1.1.39	CYTOPLASMIC_DOMAIN (PHOBIUS); TRANSMEMBRANE (PHOBIUS); NON_CYTOPLASMIC_DOMAIN (PHOBIUS)
TSA_EVI_ab_kmer_T4	glutathione s-transferase	1191	40	5.51876e-111	84.88%	10	P:response to oxidative stress; C:vacuolar membrane; F:transferase activity; P:cellular response to water deprivation; C:chloroplast stroma; F:glutathione binding; P:metabolic process; F:lactoylglutathione lyase activity; P:response to cadmium ion; C:plasma membrane	EC:4.4.1.5	G3DSA:1.20.1050.10 (GENE3D); IPR004046 (PFAM); IPR004045 (PFAM); G3DSA:3.40.30.10 (GENE3D); PTHR11260:SF454 (PANTHER); PTHR11260 (PANTHER); IPR010987 (PROSITE_PROFILES); IPR004045 (PROSITE_PROFILES); IPR012336 (SUPERFAMILY); IPR010987 (SUPERFAMILY)
TSA_EVI_ab_kmer_T5	mads box transcription factor	1027	40	1.71073e-161	89.53%	10	P:regulation of transcription, DNA-dependent; F:DNA binding; P:ovule development; F:protein dimerization activity; F:sequence-specific DNA binding transcription factor activity; P:specification of floral organ identity; P:cell fate specification; P:specification of floral organ number; C:nucleus; P:transcription, DNA-dependent	-	Coil (COILS); Coil (COILS); IPR002100 (PRINTS); IPR002100 (SMART); G3DSA:3.40.1810.10 (GENE3D); IPR002487 (PFAM); IPR002100 (PFAM); PTHR11945:SF279 (PANTHER); PTHR11945 (PANTHER); IPR002100 (PROSITE_PATTERNS); IPR002487 (PROSITE_PROFILES); IPR002100 (PROSITE_PROFILES); IPR002100 (SUPERFAMILY)
TSA_EVI_ab_kmer_T6	eukaryotic translation initiation factor 1a	945	40	1.201e-60	100.0%	3	C:cytosol; P:translational initiation; F:translation initiation factor activity	-	TRANSMEMBRANE (PHOBIUS); TRANSMEMBRANE (PHOBIUS); NON_CYTOPLASMIC_DOMAIN (PHOBIUS); CYTOPLASMIC_DOMAIN (PHOBIUS); CYTOPLASMIC_DOMAIN (PHOBIUS); TMhelix (TMHMM)
TSA_EVI_ab_kmer_T7	universal stress protein a-like protein	1090	40	3.38501e-78	86.5%	4	C:vacuole; P:response to stress; C:Golgi apparatus; C:plasma membrane	-	IPR006015 (PRINTS); IPR014729 (G3DSA:3.40.50.GENE3D); IPR006016 (PFAM); PTHR31964 (PANTHER); PTHR31964:SF82 (PANTHER); SSF52402 (SUPERFAMILY)
TSA_EVI_ab_kmer_T8	nadh-ubiquinone reductase complex 1 mlrq subunit	900	40	1.65069e-43	91.63%	1	C:peroxisome	-	IPR010530 (PFAM); PTHR33417 (PANTHER); PTHR33417:SF7 (PANTHER); CYTOPLASMIC_DOMAIN (PHOBIUS); NON_CYTOPLASMIC_DOMAIN (PHOBIUS); TRANSMEMBRANE (PHOBIUS)
TSA_EVI_ab_kmer_T9	os01g0210600 protein	1151	40	2.99197e-51	82.35%	0	-		SignalP-TM (SIGNALP_GRAM_POSITIVE)
TSA_EVI_ab_kmer_T10	acyl-	1498	40	0.0	89.85%	5	P:fatty acid biosynthetic process; F:palmitoyl-[acyl-carrier-protein] hydrolase activity; F:oleoyl-[acyl-carrier-protein] hydrolase activity; F:myristoyl-[acyl-carrier-protein] hydrolase activity; C:mitochondrion	EC:3.1.2.14	G3DSA:3.10.129.10 (GENE3D); IPR002864 (PFAM); G3DSA:3.10.129.10 (GENE3D); PTHR31727 (PANTHER); PTHR31727:SF11 (PANTHER); IPR029069 (SUPERFAMILY); IPR029069 (SUPERFAMILY)
TSA_EVI_ab_kmer_T11	acyl-	2119	40	0.0	92.13%	7	P:fatty acid biosynthetic process; F:metal ion binding; C:pilus; P:cell adhesion; F:acyl-[acyl-carrier-protein] desaturase activity; C:chloroplast; P:oxidation-reduction process	EC:1.14.19.2	IPR005067 (PIRSF); IPR005067 (PFAM); G3DSA:1.10.620.20 (GENE3D); IPR005067 (PANTHER); PTHR31155:SF20 (PANTHER); IPR005803 (PROSITE_PATTERNS); IPR009078 (SUPERFAMILY)
TSA_EVI_ab_kmer_T12	oryzain gamma chain	2058	40	0.0	85.53%	5	F:cysteine-type peptidase activity; P:proteolysis; C:cytoplasmic membrane-bounded vesicle; P:aging; C:vacuole	EC:3.4	IPR000668 (PRINTS); IPR000668 (SMART); IPR013201 (SMART); IPR010908 (SMART); G3DSA:3.90.70.10 (GENE3D); IPR013201 (PFAM); IPR000668 (PFAM); IPR010908 (PFAM); G3DSA:3.30.450.50 (GENE3D); PTHR12411:SF414 (PANTHER); IPR013128 (PANTHER); IPR025661 (PROSITE_PATTERNS); IPR025660 (PROSITE_PATTERNS); IPR000169 (PROSITE_PATTERNS); TRANSMEMBRANE (PHOBIUS); TRANSMEMBRANE (PHOBIUS); CYTOPLASMIC_DOMAIN (PHOBI…
TSA_EVI_ab_kmer_T14	early light-induced protein chloroplastic	1565	40	9.62783e-60	73.17%	7	P:response to stress; P:cellular response to red or far red light; P:response to far red light; P:response to red light; P:regulation of biological process; P:response to UV; P:response to temperature stimulus	-	IPR023329 (G3DSA:1.10.3460.GENE3D); IPR022796 (PFAM); IPR023329 (G3DSA:1.10.3460.GENE3D); PTHR14154:SF32 (PANTHER); PTHR14154 (PANTHER); NON_CYTOPLASMIC_DOMAIN (PHOBIUS); TRANSMEMBRANE (PHOBIUS); CYTOPLASMIC_DOMAIN (PHOBIUS); TRANSMEMBRANE (PHOBIUS); TRANSMEMBRANE (PHOBIUS); CYTOPLASMIC_DOMAIN (PHOBIUS); NON_CYTOPLASMIC_DOMAIN (PHOBIUS); SSF103511 (SUPERFAMILY)
TSA_EVI_ab_kmer_T15	aquaporin pip1-2	1355	40	0.0	90.22%	9	P:carbon dioxide transport; P:response to water deprivation; C:vacuole; P:water transport; C:anchored to plasma membrane; C:integral to membrane; F:water channel activity; C:chloroplast; P:response to salt stress	-	IPR000425 (PRINTS); IPR000425 (TIGRFAM); IPR023271 (G3DSA:1.20.1080.GENE3D); IPR000425 (PFAM); IPR034294 (PANTHER); PTHR19139:SF193 (PANTHER); IPR022357 (PROSITE_PATTERNS); NON_CYTOPLASMIC_DOMAIN (PHOBIUS); TRANSMEMBRANE (PHOBIUS); CYTOPLASMIC_DOMAIN (PHOBIUS); TRANSMEMBRANE (PHOBIUS); NON_CYTOPLASMIC_DOMAIN (PHOBIUS); TRANSMEMBRANE (PHOBIUS); CYTOPLASMIC_DOMAIN (PHOBIUS); CYTOPLASMIC_DOMAIN (PHO…
TSA_EVI_ab_kmer_T16	universal stress protein	925	40	3.54659e-74	81.6%	3	C:plasmodesma; P:response to cold; C:plasma membrane	-	IPR006015 (PRINTS); IPR006016 (PFAM); IPR014729 (G3DSA:3.40.50.GENE3D); PTHR31964:SF98 (PANTHER); PTHR31964 (PANTHER); SSF52402 (SUPERFAMILY)
TSA_EVI_ab_kmer_T17	eukaryotic translation initiation factor 5a	1386	40	1.01812e-102	97.3%	9	F:translation initiation factor activity; P:translational initiation; F:translation elongation factor activity; P:translational frameshifting; P:positive regulation of translational termination; F:ribosome binding; P:xylem development; P:positive regulation of translational elongation; P:peptidyl-lysine modification to hypusine	-	IPR020189 (SMART); IPR014722 (G3DSA:2.30.30.GENE3D); IPR020189 (PFAM); G3DSA:2.40.50.140 (GENE3D); IPR001884 (TIGRFAM); IPR001884 (PANTHER); PTHR11673:SF19 (PANTHER); IPR019769 (PROSITE_PATTERNS); SIGNAL_PEPTIDE_H_REGION (PHOBIUS); SIGNAL_PEPTIDE (PHOBIUS); SIGNAL_PEPTIDE_C_REGION (PHOBIUS); NON_CYTOPLASMIC_DOMAIN (PHOBIUS); SIGNAL_PEPTIDE_N_REGION (PHOBIUS); IPR012340 (SUPERFAMILY); IPR008991 (S…
TSA_EVI_ab_kmer_T18	was wasl-interacting protein family member 1-like	657	18	3.37727e-17	72.0%	2	P:single-organism process; P:plastid organization	-	no IPS match
TSA_EVI_ab_kmer_T19	chlorophyll a-b binding chloroplastic	962	40	1.61557e-128	95.83%	9	C:plastoglobule; F:metal ion binding; C:chloroplast envelope; P:photosynthesis, light harvesting in photosystem I; P:response to blue light; C:chloroplast thylakoid; P:response to far red light; P:response to red light; C:photosystem I	-	IPR022796 (PFAM); IPR023329 (G3DSA:1.10.3460.GENE3D); PTHR21649:SF38 (PANTHER); IPR001344 (PANTHER); TRANSMEMBRANE (PHOBIUS); CYTOPLASMIC_DOMAIN (PHOBIUS); CYTOPLASMIC_DOMAIN (PHOBIUS); TRANSMEMBRANE (PHOBIUS); NON_CYTOPLASMIC_DOMAIN (PHOBIUS); SSF103511 (SUPERFAMILY)
TSA_EVI_ab_kmer_T20	ubiquitin-conjugating enzyme e2 2	913	40	2.32488e-106	99.72%	9	C:cytosol; P:ubiquitin-dependent protein catabolic process; P:negative regulation of flower development; P:histone H2B ubiquitination; P:UV protection; P:leaf morphogenesis; F:acid-amino acid ligase activity; P:vegetative to reproductive phase transition of meristem; F:ubiquitin-protein ligase activity	EC:6.3.2.19	SM00212 (SMART); IPR000608 (PFAM); IPR016135 (G3DSA:3.10.110.GENE3D); PTHR24067 (PANTHER); PTHR24067:SF187 (PANTHER); IPR023313 (PROSITE_PATTERNS); IPR000608 (PROSITE_PROFILES); IPR016135 (SUPERFAMILY)
TSA_EVI_ab_kmer_T21	large proline-rich protein bag6	1567	40	8.91971e-95	55.15%	1	F:molecular_function		PTHR15204:SF3 (PANTHER); PTHR15204 (PANTHER)
TSA_EVI_ab_kmer_T22	oxygen-evolving enhancer protein chloroplastic	1526	40	0.0	87.6%	14	C:integral to membrane; C:thylakoid lumen; C:cell outer membrane; F:poly(U) RNA binding; P:photosystem II stabilization; C:extrinsic to membrane; C:oxygen evolving complex; P:photoinhibition; C:plastoglobule; C:chloroplast thylakoid; P:single-organism cellular process; P:regulation of protein dephosphorylation; F:calcium ion binding; P:photosystem II assembly	-	IPR002628 (PFAM); G3DSA:3.30.2050.10 (GENE3D); G3DSA:2.40.160.30 (GENE3D); PTHR34058:SF4 (PANTHER); PTHR34058 (PANTHER); CYTOPLASMIC_DOMAIN (PHOBIUS); NON_CYTOPLASMIC_DOMAIN (PHOBIUS); TRANSMEMBRANE (PHOBIUS); CYTOPLASMIC_DOMAIN (PHOBIUS); TRANSMEMBRANE (PHOBIUS); IPR011250 (SUPERFAMILY)
TSA_EVI_ab_kmer_T23	ferredoxin	800	40	6.10244e-58	75.15%	6	P:response to karrikin; F:electron carrier activity; P:photosynthetic electron transport chain; F:metal ion binding; F:2 iron, 2 sulfur cluster binding; C:chloroplast stroma	-	no IPS match
TSA_EVI_ab_kmer_T24	peroxidase	1279	40	2.98841e-167	82.88%	7	F:heme binding; F:metal ion binding; P:response to salt stress; C:cytoplasm; F:peroxidase activity; P:oxidation-reduction process; P:response to oxidative stress	EC:1.11.1.7	no IPS match
TSA_EVI_ab_kmer_T25	fructose-bisphosphate aldolase	1608	40	0.0	93.6%	15	C:cytosol; F:copper ion binding; C:cell wall; C:nucleolus; P:response to salt stress; C:plasmodesma; C:vacuolar membrane; C:mitochondrial envelope; F:fructose-bisphosphate aldolase activity; C:chloroplast; P:response to cadmium ion; P:glycolysis; P:response to karrikin; C:plasma membrane; C:apoplast	EC:4.1.2.13	IPR013785 (G3DSA:3.20.20.GENE3D); IPR000741 (PFAM); PTHR11627 (PANTHER); PTHR11627:SF30 (PANTHER); IPR029768 (PROSITE_PATTERNS); SignalP-TM (SIGNALP_GRAM_POSITIVE); SSF51569 (SUPERFAMILY)
TSA_EVI_ab_kmer_T26	glucose-6-phosphate 1-epimerase	2277	40	0.0	93.22%	7	P:response to abscisic acid stimulus; P:carbohydrate metabolic process; C:cytosol; C:plant-type cell wall; F:carbohydrate binding; F:isomerase activity; C:plasma membrane	-	IPR025532 (PIRSF); IPR014718 (G3DSA:2.70.98.GENE3D); IPR008183 (PFAM); PTHR11122 (PANTHER); PTHR11122:SF39 (PANTHER); IPR011013 (SUPERFAMILY)
TSA_EVI_ab_kmer_T27	chlorophyll a-b binding chloroplastic	1098	40	9.87729e-111	87.55%	7	C:plastoglobule; F:metal ion binding; C:chloroplast envelope; P:photosynthesis, light harvesting; C:chloroplast thylakoid; C:photosystem I; P:response to karrikin	-	no IPS match
TSA_EVI_ab_kmer_T28	sucrose synthase	2751	40	0.0	86.97%	26	P:response to sucrose stimulus; P:response to glucose stimulus; P:gene expression; C:intracellular organelle part; P:response to sorbitol; P:response to water deprivation; P:sucrose metabolic process; C:cytosol; C:plasmodesma; P:single-multicellular organism process; P:response to osmotic stress; P:response to flooding; P:response to hypoxia; P:gene silencing; C:plasma membrane; P:RNA metabolic p…	EC:2.4.1.13	IPR012820 (TIGRFAM); IPR000368 (PFAM); G3DSA:3.40.50.2000 (GENE3D); IPR001296 (PFAM); PTHR12526:SF499 (PANTHER); PTHR12526 (PANTHER); SSF53756 (SUPERFAMILY)
TSA_EVI_ab_kmer_T29	nucleoside diphosphate kinase	848	40	4.80076e-91	89.28%	22	P:mitosis; P:microtubule-based process; P:adherens junction organization; F:nucleoside diphosphate kinase activity; P:CTP biosynthetic process; F:GTP binding; C:cytoplasm; P:protein autophosphorylation; C:microtubule; F:microtubule binding; P:nucleoside diphosphate phosphorylation; P:peptidyl-serine phosphorylation; P:regulation of tube architecture, open tracheal system; P:tRNA processing; F:lig…	EC:2.7.4.6	IPR001564 (PRINTS); IPR001564 (SMART); G3DSA:3.30.70.141 (GENE3D); IPR001564 (PFAM); PTHR11349:SF79 (PANTHER); PTHR11349 (PANTHER); IPR023005 (PROSITE_PATTERNS); SSF54919 (SUPERFAMILY)
TSA_EVI_ab_kmer_T30	aquaporin pip2-6	867	40	1.97887e-29	91.15%	11	P:response to water deprivation; C:chloroplast envelope; C:vacuole; P:water transport; C:anchored to plasma membrane; C:plasmodesma; C:integral to membrane; F:water channel activity; C:nucleus; P:response to abscisic acid stimulus; C:mitochondrion	-	CYTOPLASMIC_DOMAIN (PHOBIUS); NON_CYTOPLASMIC_DOMAIN (PHOBIUS); TRANSMEMBRANE (PHOBIUS)
TSA_EVI_ab_kmer_T31	os02g0216300 protein	761	40	9.33532e-40	66.42%	1	C:membrane	-	no IPS match
TSA_EVI_ab_kmer_T32	actin	1040	40	0.0	98.05%	43	C:early phagosome; P:regulation of transcription from RNA polymerase II promoter; P:nematode larval development; P:DNA repair; C:striated muscle thin filament; P:response to auxin stimulus; F:copper ion binding; F:myosin binding; C:chloroplast stroma; P:striated muscle myosin thick filament assembly; C:phagolysosome; P:transcription, DNA-dependent; C:cytosol; F:structural constituent of cytoskele…	EC:2.3.1.48	IPR004000 (PRINTS); IPR004000 (SMART); G3DSA:3.30.420.40 (GENE3D); G3DSA:3.30.420.40 (GENE3D); IPR004000 (PFAM); G3DSA:3.30.420.40 (GENE3D); G3DSA:3.90.640.10 (GENE3D); PTHR11937:SF347 (PANTHER); IPR004000 (PANTHER); IPR004001 (PROSITE_PATTERNS); CYTOPLASMIC_DOMAIN (PHOBIUS); NON_CYTOPLASMIC_DOMAIN (PHOBIUS); TRANSMEMBRANE (PHOBIUS); SSF53067 (SUPERFAMILY); SSF53067 (SUPERFAMILY)
TSA_EVI_ab_kmer_T33	photosystem i reaction center subunit vi- chloroplastic-like	848	40	1.03134e-39	82.88%	4	C:plastoglobule; C:photosystem I reaction center; C:chloroplast thylakoid; P:photosynthesis	-	no IPS match
TSA_EVI_ab_kmer_T34	udp-sugar pyrophosphorylase	3876	40	0.0	88.22%	50	C:activator ecdysone receptor complex; F:protein homodimerization activity; F:UTP binding; F:UTP:xylose-1-phosphate uridylyltransferase activity; P:dendrite morphogenesis; C:polytene chromosome; P:metamorphosis; F:glucuronate-1-phosphate uridylyltransferase activity; F:UTP:glucose-1-phosphate uridylyltransferase regulator activity; P:pathogenesis; P:UDP-glucose metabolic process; P:pupariation; F…	EC:3.1.21.1; EC:2.7.7.11; EC:2.7.7.44; EC:2.7.7.10; EC:2.7.7.9	IPR002110 (PRINTS); IPR002110 (SMART); IPR020683 (PFAM); IPR003864 (PFAM); IPR002618 (PFAM); IPR020683 (G3DSA:1.25.40.GENE3D); IPR029044 (G3DSA:3.90.550.GENE3D); IPR020683 (G3DSA:1.25.40.GENE3D); PTHR11952:SF14 (PANTHER); PTHR11952 (PANTHER); NON_CYTOPLASMIC_DOMAIN (PHOBIUS); TRANSMEMBRANE (PHOBIUS); CYTOPLASMIC_DOMAIN (PHOBIUS); IPR002110 (PROSITE_PROFILES); IPR002110 (PROSITE_PROFILES); IPR0021…
TSA_EVI_ab_kmer_T35	somatic embryogenesis receptor kinase 1	1022	40	1.00719e-119	95.8%	5	F:kinase activity; F:2-alkenal reductase [NAD(P)] activity; P:signal transduction; P:phosphorylation; P:oxidation-reduction process	EC:1.3.1.74	IPR013210 (PFAM); IPR032675 (G3DSA:3.80.10.GENE3D); IPR001611 (PFAM); PTHR27001 (PANTHER); PTHR27001:SF405 (PANTHER); NON_CYTOPLASMIC_DOMAIN (PHOBIUS); CYTOPLASMIC_DOMAIN (PHOBIUS); TRANSMEMBRANE (PHOBIUS); IPR032675 (SUPERFAMILY)
TSA_EVI_ab_kmer_T36	phenylalanine ammonia-lyase	2651	40	0.0	87.95%	4	C:cytoplasm; F:phenylalanine ammonia-lyase activity; P:cinnamic acid biosynthetic process; P:L-phenylalanine catabolic process	EC:4.3.1.24; EC:4.3.1.25	IPR001106 (PFAM); IPR024083 (G3DSA:1.10.275.GENE3D); IPR023144 (G3DSA:1.10.274.GENE3D); IPR009071 (G3DSA:1.10.30.GENE3D); IPR005922 (TIGRFAM); G3DSA:1.20.200.10 (GENE3D); PTHR10362 (PANTHER); PTHR10362:SF22 (PANTHER); IPR022313 (PROSITE_PATTERNS); IPR009071 (SUPERFAMILY); IPR008948 (SUPERFAMILY)
TSA_EVI_ab_kmer_T37	delta-12 fatty acid desaturase	1508	40	0.0	85.9%	5	F:omega-6 fatty acid desaturase activity; P:lipid metabolic process; P:oxidation-reduction process; C:membrane; F:oxidoreductase activity, acting on paired donors, with oxidation of a pair of donors resulting in the reduction of molecular oxygen to two molecules of water	EC:1.14.19	IPR021863 (PFAM); IPR005804 (PFAM); PTHR32100:SF31 (PANTHER); PTHR32100 (PANTHER); NON_CYTOPLASMIC_DOMAIN (PHOBIUS); CYTOPLASMIC_DOMAIN (PHOBIUS); TRANSMEMBRANE (PHOBIUS); CYTOPLASMIC_DOMAIN (PHOBIUS); TRANSMEMBRANE (PHOBIUS); TRANSMEMBRANE (PHOBIUS); TRANSMEMBRANE (PHOBIUS); NON_CYTOPLASMIC_DOMAIN (PHOBIUS); TRANSMEMBRANE (PHOBIUS); CYTOPLASMIC_DOMAIN (PHOBIUS); CYTOPLASMIC_DOMAIN (PHOBIUS); NON…
TSA_EVI_ab_kmer_T38	eukaryotic initiation factor 4a-15	1969	40	0.0	98.35%	11	C:vacuolar membrane; P:translational initiation; F:ATP-dependent helicase activity; C:plant-type cell wall; F:translation initiation factor activity; C:cytosol; P:response to cadmium ion; C:plasmodesma; P:ATP catabolic process; C:plasma membrane; F:ATP binding	-	IPR014001 (SMART); IPR001650 (SMART); IPR001650 (PFAM); G3DSA:3.40.50.300 (GENE3D); IPR011545 (PFAM); G3DSA:3.40.50.300 (GENE3D); PTHR24031 (PANTHER); PTHR24031:SF416 (PANTHER); IPR000629 (PROSITE_PATTERNS); IPR014014 (PROSITE_PROFILES); IPR014001 (PROSITE_PROFILES); IPR001650 (PROSITE_PROFILES); IPR027417 (SUPERFAMILY)
TSA_EVI_ab_kmer_T39	alpha- -glucan-protein synthase	1457	40	0.0	95.78%	32	C:vacuolar membrane; F:cysteine-type endopeptidase activity; P:mitosis; C:Golgi membrane; F:protein binding; P:retrograde transport, endosome to Golgi; C:cytosolic ribosome; C:Ric1p-Rgp1p complex; P:response to salt stress; F:UDP-arabinopyranose mutase activity; F:GTP binding; C:cell wall; C:extracellular region; P:small GTPase mediated signal transduction; P:cellulose biosynthetic process; P:pro…	EC:3.4.22; EC:2.4.1.12; EC:5.4.99.30; EC:2.4.1.186	IPR004901 (PIRSF); IPR029044 (G3DSA:3.90.550.GENE3D); IPR004901 (PFAM); PTHR31682 (PANTHER); PTHR31682:SF7 (PANTHER); IPR029044 (SUPERFAMILY)
TSA_EVI_ab_kmer_T40	14-3-3-like protein	1297	40	1.07778e-160	91.97%	13	C:cytosol; P:nucleic acid phosphodiester bond hydrolysis; F:endonuclease activity; C:plasmodesma; C:vacuolar membrane; F:protein domain specific binding; C:chloroplast stroma; P:brassinosteroid mediated signaling pathway; P:response to cadmium ion; C:Golgi apparatus; C:nucleus; C:plasma membrane; C:apoplast	-	no IPS match
TSA_EVI_ab_kmer_T41	limr family protein	3342	40	0.0	89.9%	3	C:integral to membrane; C:plasmodesma; C:plasma membrane	-	Coil (COILS); Coil (COILS); IPR006876 (PFAM); PTHR31652:SF3 (PANTHER); PTHR31652 (PANTHER); TRANSMEMBRANE (PHOBIUS); NON_CYTOPLASMIC_DOMAIN (PHOBIUS); TRANSMEMBRANE (PHOBIUS); CYTOPLASMIC_DOMAIN (PHOBIUS); TRANSMEMBRANE (PHOBIUS); TRANSMEMBRANE (PHOBIUS); CYTOPLASMIC_DOMAIN (PHOBIUS); CYTOPLASMIC_DOMAIN (PHOBIUS); CYTOPLASMIC_DOMAIN (PHOBIUS); CYTOPLASMIC_DOMAIN (PHOBIUS); NON_CYTOPLASMIC_DOMAIN …
TSA_EVI_ab_kmer_T42	metal tolerance protein 7	1614	40	0.0	85.6%	4	C:integral to membrane; F:cation transmembrane transporter activity; P:cation transport; P:transmembrane transport	-	IPR027470 (G3DSA:3.30.70.GENE3D); G3DSA:1.20.1510.10 (GENE3D); IPR002524 (TIGRFAM); IPR027470 (PFAM); IPR002524 (PFAM); PTHR43840 (PANTHER); PTHR43840:SF6 (PANTHER); CYTOPLASMIC_DOMAIN (PHOBIUS); TRANSMEMBRANE (PHOBIUS); NON_CYTOPLASMIC_DOMAIN (PHOBIUS); TRANSMEMBRANE (PHOBIUS); NON_CYTOPLASMIC_DOMAIN (PHOBIUS); TRANSMEMBRANE (PHOBIUS); TRANSMEMBRANE (PHOBIUS); TRANSMEMBRANE (PHOBIUS); NON_CYTOPL…
TSA_EVI_ab_kmer_T43	calcium calmodulin-dependent serine threonine-protein kinase 1	2674	40	0.0	82.25%	6	F:calmodulin-dependent protein kinase activity; P:protein autophosphorylation; F:calcium ion binding; P:heat acclimation; F:ATP binding; F:calmodulin binding	EC:2.7.11.17	IPR003591 (SMART); IPR013210 (PFAM); IPR001611 (PFAM); IPR032675 (G3DSA:3.80.10.GENE3D); PTHR27000 (PANTHER); PTHR27000:SF239 (PANTHER); SIGNAL_PEPTIDE_H_REGION (PHOBIUS); SIGNAL_PEPTIDE (PHOBIUS); SIGNAL_PEPTIDE_N_REGION (PHOBIUS); NON_CYTOPLASMIC_DOMAIN (PHOBIUS); SIGNAL_PEPTIDE_C_REGION (PHOBIUS); IPR032675 (SUPERFAMILY)
TSA_EVI_ab_kmer_T44	formate mitochondrial	1968	40	0.0	91.33%	64	P:fatty acid biosynthetic process; F:transferase activity, transferring acyl groups other than amino-acyl groups; C:extracellular vesicular exosome; P:regulation of nitric oxide metabolic process; F:protein homodimerization activity; C:integral to membrane; P:ethanol oxidation; C:thylakoid; P:regulation of DNA recombination; C:endoplasmic reticulum; F:single-stranded DNA-dependent ATP-dependent D…	EC:1.2.1.46; EC:1.1.1.14; EC:1.1.1.46; EC:1.1.1.122; EC:4.4.1.22; EC:1.1.1.284; EC:1.1.1.73; EC:1.2.2.1; EC:1.2.1.2; EC:1.1.1.1	G3DSA:3.40.50.720 (GENE3D); IPR006140 (PFAM); IPR006139 (PFAM); G3DSA:3.40.50.720 (GENE3D); PTHR42938 (PANTHER); PTHR42938:SF5 (PANTHER); IPR029752 (PROSITE_PATTERNS); IPR029753 (PROSITE_PATTERNS); IPR029753 (PROSITE_PATTERNS); IPR033689 (HAMAP); IPR016040 (SUPERFAMILY); SSF52283 (SUPERFAMILY)
TSA_EVI_ab_kmer_T45	mo25-like protein	2306	40	8.55141e-106	93.58%	1	C:plasma membrane	-	IPR005493 (G3DSA:3.50.30.GENE3D); IPR005493 (PFAM); IPR013878 (PFAM); IPR011989 (G3DSA:1.25.10.GENE3D); IPR010203 (TIGRFAM); PTHR10182:SF23 (PANTHER); IPR013878 (PANTHER); IPR005493 (SUPERFAMILY); IPR016024 (SUPERFAMILY)
TSA_EVI_ab_kmer_T46	photosystem i reaction center subunit chloroplastic	1046	40	2.0054e-105	78.5%	5	C:photosystem I reaction center; C:chloroplast envelope; C:chloroplast thylakoid; C:plastoglobule; P:photosynthesis	-	IPR003685 (G3DSA:3.30.1470.GENE3D); IPR003685 (PFAM); IPR003685 (PANTHER); PTHR31982:SF6 (PANTHER); NON_CYTOPLASMIC_DOMAIN (PHOBIUS); SIGNAL_PEPTIDE_C_REGION (PHOBIUS); SIGNAL_PEPTIDE (PHOBIUS); SIGNAL_PEPTIDE_H_REGION (PHOBIUS); SIGNAL_PEPTIDE_N_REGION (PHOBIUS); SignalP-TM (SIGNALP_GRAM_POSITIVE); IPR003685 (SUPERFAMILY)
TSA_EVI_ab_kmer_T47	nadh dehydrogenase	877	40	1.16569e-84	94.0%	2	P:embryo development ending in seed dormancy; C:mitochondrial respiratory chain complex I	-	IPR009346 (PFAM); IPR009346 (PANTHER); PTHR12966:SF1 (PANTHER); CYTOPLASMIC_DOMAIN (PHOBIUS); NON_CYTOPLASMIC_DOMAIN (PHOBIUS); SIGNAL_PEPTIDE (PHOBIUS); SIGNAL_PEPTIDE_N_REGION (PHOBIUS); SIGNAL_PEPTIDE_C_REGION (PHOBIUS); TRANSMEMBRANE (PHOBIUS); SIGNAL_PEPTIDE_H_REGION (PHOBIUS); TMhelix (TMHMM)
TSA_EVI_ab_kmer_T48	2-oxoglutarate and fe -dependent oxygenase superfamily	1904	40	4.00048e-137	72.63%	2	F:oxidoreductase activity, acting on paired donors, with incorporation or reduction of molecular oxygen, 2-oxoglutarate as one donor, and incorporation of one atom each of oxygen into both donors; P:single-organism metabolic process	EC:1.14.11	IPR026992 (PFAM); IPR005123 (PFAM); IPR027443 (G3DSA:2.60.120.GENE3D); PTHR10209 (PANTHER); PTHR10209:SF322 (PANTHER); IPR005123 (PROSITE_PROFILES); SSF51197 (SUPERFAMILY)
TSA_EVI_ab_kmer_T49	calcium-binding ef-hand	756	40	7.35372e-60	69.83%	10	C:cytosol; C:cell wall; F:cysteine-type peptidase activity; F:calcium ion binding; P:response to red light; P:hyperosmotic salinity response; P:proteolysis; P:gibberellin biosynthetic process; P:gibberellic acid mediated signaling pathway; C:extracellular region	EC:3.4	IPR002048 (SMART); IPR002048 (PFAM); G3DSA:1.10.238.10 (GENE3D); G3DSA:1.10.238.10 (GENE3D); IPR002048 (PFAM); G3DSA:1.10.238.10 (GENE3D); PTHR10891 (PANTHER); PTHR10891:SF729 (PANTHER); IPR018247 (PROSITE_PATTERNS); IPR018247 (PROSITE_PATTERNS); IPR018247 (PROSITE_PATTERNS); IPR002048 (PROSITE_PROFILES); IPR002048 (PROSITE_PROFILES); IPR002048 (PROSITE_PROFILES); IPR011992 (SUPERFAMILY)
TSA_EVI_ab_kmer_T50	thioredoxin-dependent peroxidase	1131	40	3.35292e-96	89.22%	7	P:response to cadmium ion; C:cytosol; F:peroxiredoxin activity; F:peroxidase activity; P:oxidation-reduction process; C:chloroplast; C:plasma membrane	EC:1.11.1.15; EC:1.11.1.7	no IPS match
TSA_EVI_ab_kmer_T51	acyl carrier protein	554	40	5.41784e-25	73.55%	3	P:fatty acid biosynthetic process; F:cobalt ion binding; C:mitochondrial matrix	-	IPR009081 (PFAM); G3DSA:1.10.1200.10 (GENE3D); PTHR20863:SF46 (PANTHER); PTHR20863 (PANTHER); IPR009081 (PROSITE_PROFILES); IPR003231 (HAMAP); IPR009081 (SUPERFAMILY)
TSA_EVI_ab_kmer_T52	argininosuccinate chloroplastic	2467	40	0.0	84.8%	4	P:arginine biosynthetic process; F:ATP binding; C:chloroplast stroma; F:argininosuccinate synthase activity	EC:6.3.4.5	IPR024074 (G3DSA:3.90.1260.GENE3D); IPR014729 (G3DSA:3.40.50.GENE3D); IPR001518 (TIGRFAM); IPR001518 (PFAM); IPR001518 (PANTHER); IPR018223 (PROSITE_PATTERNS); IPR018223 (PROSITE_PATTERNS); SSF69864 (SUPERFAMILY); SSF52402 (SUPERFAMILY)
TSA_EVI_ab_kmer_T53	ribosomal protein	2361	40	1.60764e-157	92.05%	8	P:translation; F:RNA binding; F:structural constituent of ribosome; C:chloroplast envelope; C:large ribosomal subunit; C:chloroplast thylakoid membrane; C:chloroplast stroma; C:nucleus	-	G3DSA:3.30.190.20 (GENE3D); IPR016095 (G3DSA:3.40.50.GENE3D); IPR028364 (PFAM); IPR005878 (TIGRFAM); PTHR23105 (PANTHER); PTHR23105:SF80 (PANTHER); IPR023673 (PROSITE_PATTERNS); IPR005878 (HAMAP); IPR023674 (SUPERFAMILY)
TSA_EVI_ab_kmer_T54	elongation factor 1-gamma 2	1488	40	0.0	87.03%	11	C:vacuole; F:translation elongation factor activity; C:eukaryotic translation elongation factor 1 complex; F:copper ion binding; P:response to cadmium ion; C:plasmodesma; C:plasma membrane; P:response to zinc ion; C:cell wall; C:cytosol; P:translational elongation	-	IPR001662 (SMART); G3DSA:3.40.30.10 (GENE3D); IPR001662 (G3DSA:3.30.70.GENE3D); IPR004045 (PFAM); IPR001662 (PFAM); IPR004046 (PFAM); G3DSA:1.20.1050.10 (GENE3D); PTHR11260:SF464 (PANTHER); PTHR11260 (PANTHER); IPR010987 (PROSITE_PROFILES); IPR004045 (PROSITE_PROFILES); IPR001662 (PROSITE_PROFILES); IPR001662 (SUPERFAMILY); IPR012336 (SUPERFAMILY); IPR010987 (SUPERFAMILY)
TSA_EVI_ab_kmer_T55	6-phosphogluconate decarboxylating	1568	40	0.0	88.63%	13	C:cytosol; C:mitochondrion; P:response to salt stress; P:pentose-phosphate shunt; C:plasmodesma; P:response to fructose stimulus; P:response to glucose stimulus; P:response to sucrose stimulus; C:chloroplast stroma; F:phosphogluconate dehydrogenase (decarboxylating) activity; F:NADP binding; P:response to cadmium ion; C:membrane	EC:1.1.1.44	IPR006183 (PRINTS); IPR006114 (SMART); IPR006113 (TIGRFAM); IPR006113 (PIRSF); G3DSA:3.40.50.720 (GENE3D); IPR006114 (PFAM); IPR006115 (PFAM); IPR013328 (G3DSA:1.10.1040.GENE3D); G3DSA:1.20.5.320 (GENE3D); PTHR11811 (PANTHER); PTHR11811:SF39 (PANTHER); IPR016040 (SUPERFAMILY); IPR008927 (SUPERFAMILY)
TSA_EVI_ab_kmer_T56	---NA---	1202	0			0	-		TRANSMEMBRANE (PHOBIUS); TRANSMEMBRANE (PHOBIUS); CYTOPLASMIC_DOMAIN (PHOBIUS); CYTOPLASMIC_DOMAIN (PHOBIUS); CYTOPLASMIC_DOMAIN (PHOBIUS); TRANSMEMBRANE (PHOBIUS); NON_CYTOPLASMIC_DOMAIN (PHOBIUS); NON_CYTOPLASMIC_DOMAIN (PHOBIUS); TRANSMEMBRANE (PHOBIUS); TMhelix (TMHMM); TMhelix (TMHMM); TMhelix (TMHMM); TMhelix (TMHMM)
TSA_EVI_ab_kmer_T57	hexosyltransferase	640	40	9.08713e-61	92.08%	5	P:pollen tube growth; P:pollen development; P:cell wall pectin biosynthetic process; F:transferase activity, transferring glycosyl groups; C:pollen tube	-	IPR002495 (PFAM); IPR029044 (G3DSA:3.90.550.GENE3D); PTHR32116:SF36 (PANTHER); IPR029993 (PANTHER); IPR029044 (SUPERFAMILY)
TSA_EVI_ab_kmer_T58	60s ribosomal protein l18a	1068	40	2.56216e-123	96.08%	7	F:structural constituent of ribosome; C:plasmodesma; C:plasma membrane; C:vacuolar membrane; C:cytosolic large ribosomal subunit; P:translation; F:transferase activity, transferring hexosyl groups	-	IPR021138 (PIRSF); IPR023573 (PFAM); G3DSA:3.10.20.10 (GENE3D); G3DSA:3.10.20.10 (GENE3D); PTHR10052 (PANTHER); PTHR10052:SF15 (PANTHER); SSF160374 (SUPERFAMILY)
TSA_EVI_ab_kmer_T59	acetate butyrate-- ligase peroxisomal	1542	40	0.0	90.5%	4	P:butyrate metabolic process; P:acetate metabolic process; F:o-succinylbenzoate-CoA ligase activity; P:glyoxylate cycle	EC:6.2.1.26	G3DSA:3.30.300.30 (GENE3D); G3DSA:2.30.38.10 (GENE3D); G3DSA:3.40.50.980 (GENE3D); IPR000873 (PFAM); IPR025110 (PFAM); PTHR43859 (PANTHER); PTHR43859:SF8 (PANTHER); SSF56801 (SUPERFAMILY)
TSA_EVI_ab_kmer_T60	magnesium-protoporphyrin ix monomethyl ester	1467	40	0.0	91.42%	9	F:magnesium-protoporphyrin IX monomethyl ester (oxidative) cyclase activity; P:oxidation-reduction process; C:chloroplast envelope; P:chloroplast organization; P:regulation of tetrapyrrole metabolic process; C:chloroplast thylakoid; P:photosynthesis; P:light-independent chlorophyll biosynthetic process; F:iron ion binding	EC:1.14.13.81	no IPS match
TSA_EVI_ab_kmer_T61	60s ribosomal protein l13a-4	1361	40	5.35191e-125	96.45%	7	C:nucleolus; F:structural constituent of ribosome; C:plasmodesma; C:cytosolic large ribosomal subunit; C:chloroplast; C:membrane; P:translation	-	IPR009637 (PANTHER); PTHR21229:SF36 (PANTHER); TRANSMEMBRANE (PHOBIUS); NON_CYTOPLASMIC_DOMAIN (PHOBIUS); CYTOPLASMIC_DOMAIN (PHOBIUS); TMhelix (TMHMM)
TSA_EVI_ab_kmer_T62	polyadenylate-binding protein	2582	40	0.0	87.95%	7	P:response to cadmium ion; F:RNA binding; P:regulation of translational initiation; P:regulation of nuclear-transcribed mRNA poly(A) tail shortening; C:cytosol; P:response to salt stress; F:nucleotide binding	-	NON_CYTOPLASMIC_DOMAIN (PHOBIUS); CYTOPLASMIC_DOMAIN (PHOBIUS); TRANSMEMBRANE (PHOBIUS); CYTOPLASMIC_DOMAIN (PHOBIUS); TRANSMEMBRANE (PHOBIUS)
TSA_EVI_ab_kmer_T63	protochlorophyllide chloroplastic	2259	40	0.0	81.22%	9	P:response to ethylene stimulus; C:chloroplast envelope; P:cellular process; F:NADPH dehydrogenase activity; F:trichloro-p-hydroquinone reductive dehalogenase activity; F:protochlorophyllide reductase activity; P:oxidation-reduction process; C:chloroplast thylakoid membrane; F:pentaerythritol trinitrate reductase activity	EC:1.8.99; EC:1.6.99.1; EC:1.3.1.33	IPR002347 (PRINTS); G3DSA:3.40.50.720 (GENE3D); IPR002347 (PFAM); IPR005979 (TIGRFAM); PTHR42760:SF24 (PANTHER); PTHR42760 (PANTHER); IPR016040 (SUPERFAMILY)
TSA_EVI_ab_kmer_T64	probable protein disulfide-isomerase a6	1492	40	7.69117e-154	91.55%	7	P:protein folding; P:cell redox homeostasis; P:glycerol ether metabolic process; F:protein disulfide isomerase activity; F:protein disulfide oxidoreductase activity; C:endoplasmic reticulum; P:oxidation-reduction process	EC:5.3.4.1	PR00421 (PRINTS); G3DSA:3.40.30.10 (GENE3D); G3DSA:3.40.30.10 (GENE3D); IPR013766 (PFAM); IPR005788 (TIGRFAM); PTHR18929:SF146 (PANTHER); PTHR18929 (PANTHER); IPR017937 (PROSITE_PATTERNS); IPR017937 (PROSITE_PATTERNS); SIGNAL_PEPTIDE (PHOBIUS); SIGNAL_PEPTIDE_H_REGION (PHOBIUS); SIGNAL_PEPTIDE_C_REGION (PHOBIUS); SIGNAL_PEPTIDE_N_REGION (PHOBIUS); NON_CYTOPLASMIC_DOMAIN (PHOBIUS); IPR013766 (PROS…
TSA_EVI_ab_kmer_T65	protein binding protein	906	40	2.60359e-111	80.85%	1	F:zinc ion binding	-	no IPS match
TSA_EVI_ab_kmer_T66	heat shock protein 90-2	357	40	9.8857e-74	98.35%	9	P:protein folding; C:nucleolus; P:response to heat; F:ATP binding; P:cellular response to calcium ion; F:unfolded protein binding; P:defense response to bacterium, incompatible interaction; C:Golgi apparatus; C:plasma membrane	-	IPR020575 (PRINTS); IPR003594 (G3DSA:3.30.565.GENE3D); IPR003594 (PFAM); PTHR11528:SF65 (PANTHER); IPR001404 (PANTHER); IPR003594 (SUPERFAMILY)
TSA_EVI_ab_kmer_T67	54s ribosomal protein mitochondrial-like	799	40	1.41742e-68	93.08%	2	C:mitochondrion; C:ribosome	-	IPR007741 (SMART); G3DSA:3.40.30.10 (GENE3D); IPR007741 (PFAM); PTHR21396 (PANTHER); PTHR21396:SF3 (PANTHER); IPR012336 (SUPERFAMILY)
TSA_EVI_ab_kmer_T68	elongator complex protein 2	1642	40	2.05382e-174	81.9%	0	-		no IPS match
TSA_EVI_ab_kmer_T69	ring finger protein b	1903	40	0.0	72.53%	1	F:zinc ion binding	-	Coil (COILS); PTHR42647:SF8 (PANTHER); PTHR42647 (PANTHER)
TSA_EVI_ab_kmer_T70	metal transporter nramp2	2767	40	1.94634e-122	91.05%	11	P:manganese ion transport; P:defense response to bacterium; C:plasmodesma; P:response to iron ion; P:positive regulation of reactive oxygen species metabolic process; P:cellular iron ion homeostasis; F:transporter activity; P:response to zinc ion; C:membrane; P:response to nematode; C:Golgi apparatus	-	IPR001046 (PRINTS); IPR001353 (PFAM); IPR001046 (PFAM); IPR029055 (G3DSA:3.60.20.GENE3D); IPR001046 (PANTHER); PTHR11706:SF71 (PANTHER); NON_CYTOPLASMIC_DOMAIN (PHOBIUS); TRANSMEMBRANE (PHOBIUS); CYTOPLASMIC_DOMAIN (PHOBIUS); CYTOPLASMIC_DOMAIN (PHOBIUS); NON_CYTOPLASMIC_DOMAIN (PHOBIUS); TRANSMEMBRANE (PHOBIUS); TRANSMEMBRANE (PHOBIUS); TRANSMEMBRANE (PHOBIUS); NON_CYTOPLASMIC_DOMAIN (PHOBIUS); …
TSA_EVI_ab_kmer_T71	60s ribosomal protein l35a-1	778	40	1.42694e-70	94.2%	5	F:structural constituent of ribosome; C:cytosolic large ribosomal subunit; C:membrane; P:translation; C:mitochondrion	-	G3DSA:2.40.10.190 (GENE3D); IPR001780 (PFAM); PTHR10902:SF5 (PANTHER); IPR001780 (PANTHER); IPR018266 (PROSITE_PATTERNS); IPR001780 (PRODOM); IPR009000 (SUPERFAMILY)
TSA_EVI_ab_kmer_T72	transcription factor ilr3	1066	40	2.24074e-99	73.88%	1	F:protein dimerization activity	-	Coil (COILS); IPR011598 (SMART); IPR011598 (PFAM); IPR011598 (G3DSA:4.10.280.GENE3D); G3DSA:1.20.5.400 (GENE3D); PTHR23042 (PANTHER); PTHR23042:SF88 (PANTHER); IPR011598 (PROSITE_PROFILES); IPR011598 (SUPERFAMILY)
TSA_EVI_ab_kmer_T73	pp2a regulatory subunit tap46	1561	40	1.42776e-127	84.85%	3	C:cytosol; P:regulation of signal transduction; P:response to cold	-	TRANSMEMBRANE (PHOBIUS); NON_CYTOPLASMIC_DOMAIN (PHOBIUS); SIGNAL_PEPTIDE_H_REGION (PHOBIUS); SIGNAL_PEPTIDE (PHOBIUS); SIGNAL_PEPTIDE_C_REGION (PHOBIUS); SIGNAL_PEPTIDE_N_REGION (PHOBIUS); CYTOPLASMIC_DOMAIN (PHOBIUS); SignalP-TM (SIGNALP_GRAM_POSITIVE)
TSA_EVI_ab_kmer_T74	peptidylprolyl isomerase	803	40	4.6002e-66	89.13%	6	P:protein folding; F:FK506 binding; P:protein peptidyl-prolyl isomerization; C:membrane; C:cytosol; F:peptidyl-prolyl cis-trans isomerase activity	EC:5.2.1.8	G3DSA:3.10.50.40 (GENE3D); IPR001179 (PFAM); PTHR10516:SF376 (PANTHER); IPR023566 (PANTHER); IPR001179 (PROSITE_PROFILES); SSF54534 (SUPERFAMILY)
TSA_EVI_ab_kmer_T75	bzip transcription factor 60	1233	40	4.16915e-61	69.5%	4	P:regulation of transcription, DNA-dependent; F:sequence-specific DNA binding transcription factor activity; F:sequence-specific DNA binding; P:response to organic substance	-	SIGNAL_PEPTIDE_C_REGION (PHOBIUS); SIGNAL_PEPTIDE_H_REGION (PHOBIUS); NON_CYTOPLASMIC_DOMAIN (PHOBIUS); SIGNAL_PEPTIDE (PHOBIUS); SIGNAL_PEPTIDE_N_REGION (PHOBIUS)
TSA_EVI_ab_kmer_T76	duf177 domain-containing protein	992	40	1.39915e-80	68.8%	3	P:biological_process; F:ligase activity; P:metabolic process		IPR003772 (PFAM); PTHR37734:SF2 (PANTHER); PTHR37734 (PANTHER)
TSA_EVI_ab_kmer_T77	vesicle transport v-snare 13	1444	40	1.58641e-124	93.75%	8	P:protein targeting to vacuole; C:plant-type vacuole; C:late endosome; C:plasma membrane; C:vacuolar membrane; P:vesicle-mediated transport; P:gravitropism; C:trans-Golgi network	-	Coil (COILS); G3DSA:1.20.5.110 (GENE3D); PF12352 (PFAM); G3DSA:1.20.58.400 (GENE3D); IPR007705 (PFAM); IPR027027 (PIRSF); PTHR21230 (PANTHER); PTHR21230:SF48 (PANTHER); NON_CYTOPLASMIC_DOMAIN (PHOBIUS); CYTOPLASMIC_DOMAIN (PHOBIUS); TRANSMEMBRANE (PHOBIUS); SSF58038 (SUPERFAMILY); IPR010989 (SUPERFAMILY); TMhelix (TMHMM)
TSA_EVI_ab_kmer_T78	chloroplastic	3131	40	0.0	91.47%	5	C:chloroplast envelope; P:response to cadmium ion; F:transketolase activity; P:metabolic process; P:response to salt stress	EC:2.2.1.1	IPR005475 (SMART); G3DSA:3.40.50.970 (GENE3D); IPR005475 (PFAM); IPR005474 (PFAM); G3DSA:3.40.50.970 (GENE3D); IPR005478 (TIGRFAM); IPR009014 (G3DSA:3.40.50.GENE3D); IPR033248 (PFAM); IPR033247 (PANTHER); PTHR43522:SF2 (PANTHER); IPR005474 (PROSITE_PATTERNS); IPR029061 (SUPERFAMILY); IPR009014 (SUPERFAMILY); IPR029061 (SUPERFAMILY)
TSA_EVI_ab_kmer_T79	ascorbate peroxidase	1404	40	0.0	92.2%	24	P:stomatal complex morphogenesis; P:photosynthesis, light reaction; C:vacuolar membrane; P:pentose-phosphate shunt; P:response to far red light; C:chloroplast envelope; P:hydrogen peroxide catabolic process; P:glucosinolate metabolic process; F:protein binding; P:starch biosynthetic process; P:response to red light; F:heme binding; P:chlorophyll biosynthetic process; P:isopentenyl diphosphate bio…	EC:1.11.1.11	IPR002207 (PRINTS); IPR002016 (PRINTS); G3DSA:1.10.520.10 (GENE3D); IPR002016 (PFAM); G3DSA:1.10.420.10 (GENE3D); G3DSA:1.10.420.10 (GENE3D); PTHR31356:SF24 (PANTHER); PTHR31356 (PANTHER); IPR019794 (PROSITE_PATTERNS); IPR019793 (PROSITE_PATTERNS); TRANSMEMBRANE (PHOBIUS); NON_CYTOPLASMIC_DOMAIN (PHOBIUS); CYTOPLASMIC_DOMAIN (PHOBIUS); IPR002016 (PROSITE_PROFILES); IPR010255 (SUPERFAMILY); TMheli…
TSA_EVI_ab_kmer_T80	e3 ubiquitin-protein ligase chfr	1908	40	0.0	77.85%	9	C:nuclear membrane; P:response to water deprivation; P:intracellular signal transduction; P:response to cold; C:plasma membrane; F:zinc ion binding; C:plastid; P:response to salt stress; P:response to abscisic acid stimulus	-	IPR019734 (SMART); IPR001841 (SMART); G3DSA:1.20.1250.10 (GENE3D); IPR013083 (G3DSA:3.30.40.GENE3D); IPR019734 (PFAM); IPR011990 (G3DSA:1.25.40.GENE3D); PTHR14140 (PANTHER); PTHR14140:SF33 (PANTHER); IPR017907 (PROSITE_PATTERNS); IPR001841 (PROSITE_PROFILES); SSF57850 (SUPERFAMILY); IPR011990 (SUPERFAMILY)
TSA_EVI_ab_kmer_T81	malic enzyme	2140	40	0.0	92.65%	16	C:vacuolar membrane; C:apoplast; F:zinc ion binding; F:NAD binding; P:protein homotetramerization; C:chloroplast; C:cell wall; F:cobalt ion binding; C:cytosol; P:malate metabolic process; F:malate dehydrogenase (decarboxylating) activity; P:response to cadmium ion; C:plasmodesma; P:oxidation-reduction process; F:protein homodimerization activity; C:plasma membrane	EC:1.1.1.39	IPR001891 (PRINTS); IPR012301 (SMART); IPR012302 (SMART); G3DSA:3.40.50.720 (GENE3D); IPR012301 (G3DSA:3.40.50.GENE3D); IPR001891 (PIRSF); IPR012302 (PFAM); IPR012301 (PFAM); PTHR23406:SF35 (PANTHER); PTHR23406 (PANTHER); IPR015884 (PROSITE_PATTERNS); SSF53223 (SUPERFAMILY); IPR016040 (SUPERFAMILY)
TSA_EVI_ab_kmer_T82	glycosyltransferase	3294	40	2.10051e-154	69.9%	6	C:Golgi apparatus; F:hydrolase activity, acting on carbon-nitrogen (but not peptide) bonds, in cyclic amides; P:uracil catabolic process; P:cellular response to nitrogen levels; F:transferase activity, transferring hexosyl groups; C:endoplasmic reticulum	-	SIGNAL_PEPTIDE (PHOBIUS); SIGNAL_PEPTIDE_C_REGION (PHOBIUS); SIGNAL_PEPTIDE_N_REGION (PHOBIUS); SIGNAL_PEPTIDE_H_REGION (PHOBIUS); NON_CYTOPLASMIC_DOMAIN (PHOBIUS)
TSA_EVI_ab_kmer_T83	envelope carrier chloroplastic	815	40	2.51028e-117	89.72%	10	P:transmembrane transport; C:integral to membrane; P:photoprotection; C:mitochondrial inner membrane; C:chloroplast envelope; C:thylakoid membrane; P:ATP transport; P:photosystem II repair; F:ATP transmembrane transporter activity; P:response to nematode	-	no IPS match
TSA_EVI_ab_kmer_T84	proteasome subunit alpha type	1205	40	1.61604e-166	98.3%	10	P:ubiquitin-dependent protein catabolic process; P:RNA phosphodiester bond hydrolysis; F:threonine-type endopeptidase activity; C:vacuolar membrane; C:proteasome core complex, alpha-subunit complex; P:response to cadmium ion; C:cytosolic ribosome; F:ribonuclease activity; C:nucleus; C:plasma membrane	EC:3.4.25	IPR000426 (SMART); IPR001353 (PFAM); IPR029055 (G3DSA:3.60.20.GENE3D); IPR000426 (PFAM); PTHR11599 (PANTHER); PTHR11599:SF88 (PANTHER); IPR000426 (PROSITE_PATTERNS); IPR023332 (PROSITE_PROFILES); IPR029055 (SUPERFAMILY)
TSA_EVI_ab_kmer_T85	calcium-dependent lipid-binding ( domain) family protein	803	40	9.38988e-69	82.9%	0	-		IPR000008 (SMART); IPR000008 (G3DSA:2.60.40.GENE3D); IPR000008 (PFAM); PTHR32246:SF47 (PANTHER); PTHR32246 (PANTHER); IPR000008 (PROSITE_PROFILES); IPR000008 (SUPERFAMILY)
TSA_EVI_ab_kmer_T86	heat shock protein sti	2422	40	0.0	86.3%	7	P:response to cadmium ion; P:response to high light intensity; C:cytosol; P:response to hydrogen peroxide; C:nucleus; C:plasma membrane; P:response to heat	-	Coil (COILS); Coil (COILS); IPR019734 (SMART); IPR006636 (SMART); IPR011990 (G3DSA:1.25.40.GENE3D); G3DSA:1.10.150.160 (GENE3D); IPR011990 (G3DSA:1.25.40.GENE3D); G3DSA:1.20.960.10 (GENE3D); G3DSA:1.20.58.280 (GENE3D); IPR011990 (PFAM); IPR001440 (PFAM); PTHR22904:SF464 (PANTHER); PTHR22904 (PANTHER); IPR019734 (PROSITE_PROFILES); IPR019734 (PROSITE_PROFILES); IPR019734 (PROSITE_PROFILES); IPR019…
TSA_EVI_ab_kmer_T87	isocitrate dehydrogenase	2073	40	6.84859e-153	95.9%	15	F:NAD binding; F:copper ion binding; P:NADP metabolic process; P:response to salt stress; P:defense response to bacterium; C:plasmodesma; P:tricarboxylic acid cycle; F:isocitrate dehydrogenase (NADP+) activity; F:magnesium ion binding; C:chloroplast stroma; P:isocitrate metabolic process; P:response to zinc ion; P:response to cadmium ion; C:plasma membrane; C:apoplast	EC:1.1.1.42	IPR008580 (SMART); IPR008580 (PFAM); IPR024084 (PFAM); G3DSA:3.40.718.10 (GENE3D); PTHR12378:SF32 (PANTHER); IPR008580 (PANTHER); IPR019818 (PROSITE_PATTERNS); SSF53659 (SUPERFAMILY)
TSA_EVI_ab_kmer_T88	ubiquitin-conjugating enzyme e2 variant 1d	793	40	6.11841e-85	97.78%	2	F:acid-amino acid ligase activity; P:metabolic process	-	no IPS match
TSA_EVI_ab_kmer_T89	protein scai	1687	40	0.0	72.92%	4	P:transcription, DNA-dependent; F:transcription corepressor activity; C:cytosol; P:regulation of RNA biosynthetic process	-	IPR022709 (PFAM); PTHR21243:SF20 (PANTHER); PTHR21243 (PANTHER); NON_CYTOPLASMIC_DOMAIN (PHOBIUS); CYTOPLASMIC_DOMAIN (PHOBIUS); TRANSMEMBRANE (PHOBIUS)
TSA_EVI_ab_kmer_T90	isoaspartyl peptidase l-asparaginase 3	2383	40	1.00124e-136	80.6%	2	F:N4-(beta-N-acetylglucosaminyl)-L-asparaginase activity; P:metabolic process	EC:3.5.1.26	G3DSA:3.60.20.30 (GENE3D); IPR000246 (PFAM); IPR000246 (PANTHER); PTHR10188:SF28 (PANTHER); IPR029055 (SUPERFAMILY)
TSA_EVI_ab_kmer_T91	mannose-1-phosphate guanylyltransferase 1	1595	40	0.0	94.92%	11	C:cytosol; P:response to ozone; P:response to jasmonic acid stimulus; P:response to salt stress; P:cellulose biosynthetic process; P:defense response to bacterium; P:response to heat; F:mannose-1-phosphate guanylyltransferase (GDP) activity; P:L-ascorbic acid biosynthetic process; P:response to ammonium ion; C:nucleus	EC:2.7.7.22	no IPS match
TSA_EVI_ab_kmer_T92	serine hydroxymethyltransferase	1613	40	0.0	94.15%	13	P:glycine metabolic process; C:plasmodesma; P:polar nucleus fusion; P:methylation; P:circadian rhythm; P:tetrahydrofolate interconversion; P:pollen development; F:glycine hydroxymethyltransferase activity; P:L-serine metabolic process; P:response to cadmium ion; F:pyridoxal phosphate binding; F:methyltransferase activity; C:plasma membrane	EC:2.1.2.1	IPR000504 (SMART); G3DSA:3.30.70.330 (GENE3D); IPR001085 (PFAM); IPR001085 (PIRSF); IPR015422 (G3DSA:3.90.1150.GENE3D); IPR015421 (G3DSA:3.40.640.GENE3D); IPR000504 (PFAM); IPR001085 (PANTHER); PTHR11680:SF22 (PANTHER); IPR019798 (PROSITE_PATTERNS); IPR000504 (PROSITE_PROFILES); IPR001085 (HAMAP); IPR015424 (SUPERFAMILY); IPR000504 (SUPERFAMILY)
TSA_EVI_ab_kmer_T93	translation initiation factor eif-2b subunit epsilon	2707	40	0.0	84.55%	4	P:translational initiation; F:nucleotidyltransferase activity; F:translation initiation factor activity; C:cytosol	-	G3DSA:2.160.10.10 (GENE3D); IPR005835 (PFAM); IPR029044 (G3DSA:3.90.550.GENE3D); IPR001451 (PFAM); PTHR22572:SF134 (PANTHER); PTHR22572 (PANTHER); SignalP-TM (SIGNALP_GRAM_POSITIVE); IPR029044 (SUPERFAMILY)
TSA_EVI_ab_kmer_T94	two-component response regulator-like aprr2	2115	40	2.65673e-121	60.65%	5	P:phosphorelay signal transduction system; P:intracellular signal transduction; F:phosphorelay response regulator activity; F:chromatin binding; F:DNA binding		SIGNAL_PEPTIDE_C_REGION (PHOBIUS); NON_CYTOPLASMIC_DOMAIN (PHOBIUS); SIGNAL_PEPTIDE (PHOBIUS); SIGNAL_PEPTIDE_N_REGION (PHOBIUS); SIGNAL_PEPTIDE_H_REGION (PHOBIUS); SignalP-noTM (SIGNALP_EUK)
TSA_EVI_ab_kmer_T95	pleckstrin homology domain-containing protein 1	439	40	2.25275e-76	92.8%	0	-		no IPS match
TSA_EVI_ab_kmer_T96	40s ribosomal protein s2-4	1084	40	6.0142e-157	95.85%	9	C:nucleolus; F:structural constituent of ribosome; C:plasmodesma; C:plasma membrane; F:RNA binding; C:cell wall; C:cytosolic small ribosomal subunit; C:chloroplast; P:translation	-	no IPS match
TSA_EVI_ab_kmer_T97	cell number regulator 6	1516	40	1.65999e-126	83.88%	1	C:integral to membrane	-	IPR006461 (PFAM); IPR006461 (TIGRFAM); PTHR15907:SF80 (PANTHER); IPR006461 (PANTHER); CYTOPLASMIC_DOMAIN (PHOBIUS); TRANSMEMBRANE (PHOBIUS); CYTOPLASMIC_DOMAIN (PHOBIUS); TRANSMEMBRANE (PHOBIUS); NON_CYTOPLASMIC_DOMAIN (PHOBIUS); TMhelix (TMHMM); TMhelix (TMHMM)
TSA_EVI_ab_kmer_T98	splicing factor u2af small subunit b-like	1422	40	7.69309e-84	91.45%	5	F:metal ion binding; F:RNA binding; P:photoperiodism, flowering; C:nucleus; F:nucleotide binding	-	Coil (COILS); IPR009145 (PRINTS); IPR000504 (PFAM); IPR000571 (PFAM); G3DSA:3.30.70.330 (GENE3D); IPR009145 (PANTHER); PTHR12620:SF25 (PANTHER); IPR000504 (PROSITE_PROFILES); IPR000571 (PROSITE_PROFILES); IPR000504 (SUPERFAMILY)
TSA_EVI_ab_kmer_T99	f-box protein 7	1431	40	0.0	84.63%	4	C:pollen tube; P:response to cold; P:regulation of translation; P:response to heat	-	no IPS match
TSA_EVI_ab_kmer_T100	acyl-activating enzyme peroxisomal	2581	40	0.0	87.2%	2	P:metabolic process; F:o-succinylbenzoate-CoA ligase activity	EC:6.2.1.26	IPR001249 (PRINTS); IPR000089 (PFAM); G3DSA:2.30.38.10 (GENE3D); IPR025110 (PFAM); G3DSA:3.40.50.980 (GENE3D); G3DSA:2.40.50.100 (GENE3D); G3DSA:3.40.50.980 (GENE3D); G3DSA:3.30.300.30 (GENE3D); IPR001249 (TIGRFAM); IPR000873 (PFAM); PTHR43859:SF4 (PANTHER); PTHR43859 (PANTHER); IPR001882 (PROSITE_PATTERNS); IPR020845 (PROSITE_PATTERNS); IPR000089 (PROSITE_PROFILES); IPR011053 (SUPERFAMILY); SSF5…
TSA_EVI_ab_kmer_T101	acetyl- cytosolic 2	2108	40	0.0	93.4%	7	C:cytosol; F:acetyl-CoA C-acetyltransferase activity; C:peroxisome; P:sterol metabolic process; P:pollen tube growth; P:pollen germination; C:plasma membrane	EC:2.3.1.9	G3DSA:2.40.50.100 (GENE3D); IPR017453 (TIGRFAM); IPR016039 (G3DSA:3.40.47.GENE3D); IPR020616 (PFAM); IPR016039 (G3DSA:3.40.47.GENE3D); IPR002155 (TIGRFAM); IPR020617 (PFAM); IPR033753 (PFAM); PTHR18919:SF119 (PANTHER); PTHR18919 (PANTHER); IPR020613 (PROSITE_PATTERNS); IPR020610 (PROSITE_PATTERNS); IPR003016 (PROSITE_PATTERNS); IPR000089 (PROSITE_PROFILES); IPR002930 (HAMAP); IPR011053 (SUPERFAMI…
TSA_EVI_ab_kmer_T102	galactinol--sucrose galactosyltransferase 2	3184	40	0.0	87.45%	5	P:response to karrikin; C:plasmodesma; F:raffinose alpha-galactosidase activity; P:raffinose catabolic process; P:response to oxidative stress	EC:3.2.1.22	no IPS match
TSA_EVI_ab_kmer_T103	mitochondrial phosphate carrier protein mitochondrial	1556	40	0.0	88.75%	8	C:mitochondrial inner membrane; F:protein binding; C:cell wall; P:transport; C:vacuolar membrane; C:integral to membrane; C:chloroplast; P:response to salt stress	-	IPR023395 (G3DSA:1.50.40.GENE3D); IPR018108 (PFAM); PTHR24089:SF435 (PANTHER); PTHR24089 (PANTHER); IPR018108 (PROSITE_PROFILES); IPR018108 (PROSITE_PROFILES); IPR018108 (PROSITE_PROFILES); IPR023395 (SUPERFAMILY)
TSA_EVI_ab_kmer_T104	glycosyltransferase	826	40	6.15502e-44	74.63%	2	F:transferase activity, transferring hexosyl groups; P:metabolic process	-	no IPS match
TSA_EVI_ab_kmer_T105	adp-ribosylation factor gtpase-activating protein agd7	1818	40	0.0	74.85%	3	F:metal ion binding; P:regulation of GTPase activity; C:mitochondrion	-	IPR001164 (PRINTS); IPR001164 (SMART); IPR001164 (PFAM); PTHR23180 (PANTHER); PTHR23180:SF352 (PANTHER); IPR001164 (PROSITE_PROFILES); SSF57863 (SUPERFAMILY)
TSA_EVI_ab_kmer_T106	40s ribosomal protein s14	835	40	4.30173e-79	99.17%	8	C:nucleolus; F:structural constituent of ribosome; C:plasmodesma; C:plasma membrane; C:vacuolar membrane; C:cytosolic small ribosomal subunit; C:chloroplast; P:translation	-	no IPS match
TSA_EVI_ab_kmer_T107	mitogen-activated protein kinase	1765	40	0.0	90.95%	11	P:response to abiotic stimulus; P:response to hydrogen peroxide; F:MAP kinase activity; P:response to organic substance; P:regulation of cellular metabolic process; F:ATP binding; P:regulation of response to stimulus; P:MAPK cascade; P:response to other organism; P:protein phosphorylation; P:response to endogenous stimulus	EC:2.7.11.24	IPR000719 (SMART); G3DSA:1.10.510.10 (GENE3D); IPR000719 (PFAM); G3DSA:3.30.200.20 (GENE3D); PTHR24055 (PANTHER); PTHR24055:SF301 (PANTHER); IPR003527 (PROSITE_PATTERNS); IPR008271 (PROSITE_PATTERNS); IPR017441 (PROSITE_PATTERNS); IPR000719 (PROSITE_PROFILES); IPR011009 (SUPERFAMILY)
TSA_EVI_ab_kmer_T108	eukaryotic translation initiation factor 3 subunit f	1139	40	2.39948e-168	89.85%	12	F:translation initiation factor activity; P:formation of translation preinitiation complex; C:cytosol; C:eukaryotic 43S preinitiation complex; C:proteasome complex; C:eukaryotic translation initiation factor 3 complex; C:eukaryotic 48S preinitiation complex; P:regulation of translational initiation; P:pollen germination; C:membrane; C:nucleus; P:embryo development	-	IPR000555 (SMART); IPR000555 (PFAM); G3DSA:3.40.140.10 (GENE3D); IPR024969 (PFAM); PTHR10540 (PANTHER); IPR027531 (PTHR10540:PANTHER); IPR027531 (HAMAP)
TSA_EVI_ab_kmer_T109	tetraketide alpha-pyrone reductase 2	1414	40	1.87705e-145	76.72%	4	F:oxidoreductase activity; F:coenzyme binding; C:cytosol; P:sporopollenin biosynthetic process	-	G3DSA:3.40.50.720 (GENE3D); IPR001509 (PFAM); PTHR10366 (PANTHER); PTHR10366:SF509 (PANTHER); IPR016040 (SUPERFAMILY)
TSA_EVI_ab_kmer_T110	u3 small nucleolar rna-associated protein 18-like protein	843	40	5.43885e-87	86.22%	3	P:pyrimidine ribonucleotide biosynthetic process; P:purine nucleotide biosynthetic process; C:Cul4-RING ubiquitin ligase complex	-	no IPS match
TSA_EVI_ab_kmer_T111	hydroxyacylglutathione hydrolase cytoplasmic	1112	40	2.07882e-153	89.0%	4	F:hydroxyacylglutathione hydrolase activity; F:zinc ion binding; C:cytosol; P:glutathione biosynthetic process	EC:3.1.2.6	IPR001279 (SMART); IPR001279 (PFAM); IPR001279 (G3DSA:3.60.15.GENE3D); IPR032282 (PFAM); IPR017782 (PIRSF); IPR017782 (TIGRFAM); PTHR11935 (PANTHER); PTHR11935:SF119 (PANTHER); IPR017782 (HAMAP); IPR001279 (SUPERFAMILY)
TSA_EVI_ab_kmer_T112	cell wall protein	1416	40	6.10602e-24	72.5%	1	C:cytoplasmic membrane-bounded vesicle	-	PTHR31248 (PANTHER); TRANSMEMBRANE (PHOBIUS); TRANSMEMBRANE (PHOBIUS); CYTOPLASMIC_DOMAIN (PHOBIUS); NON_CYTOPLASMIC_DOMAIN (PHOBIUS); CYTOPLASMIC_DOMAIN (PHOBIUS)
TSA_EVI_ab_kmer_T113	cytochrome p450	1997	40	6.46508e-157	70.63%	3	F:transition metal ion binding; F:oxidoreductase activity, acting on paired donors, with incorporation or reduction of molecular oxygen; F:monooxygenase activity	-	IPR001128 (PRINTS); IPR002401 (PRINTS); IPR001128 (PFAM); G3DSA:1.10.630.10 (GENE3D); PTHR24298:SF225 (PANTHER); PTHR24298 (PANTHER); IPR017972 (PROSITE_PATTERNS); IPR001128 (SUPERFAMILY)
TSA_EVI_ab_kmer_T114	transcription factor hbp-1a	3166	40	4.05616e-128	73.85%	2	P:regulation of transcription, DNA-dependent; F:DNA binding	-	Coil (COILS); IPR004827 (SMART); G3DSA:1.20.5.170 (GENE3D); PF16596 (PFAM); IPR004827 (PFAM); IPR012900 (PFAM); PTHR22952:SF302 (PANTHER); PTHR22952 (PANTHER); IPR004827 (PROSITE_PATTERNS); IPR004827 (PROSITE_PROFILES); SSF57959 (SUPERFAMILY)
TSA_EVI_ab_kmer_T115	3-hydroxyisobutyryl- hydrolase 1	1671	40	0.0	81.05%	3	F:hydrolase activity; P:metabolic process; P:response to cold	-	no IPS match
TSA_EVI_ab_kmer_T116	protein elf4-like 4	718	40	1.30588e-56	92.47%	1	P:photoperiodism	-	IPR009741 (PFAM); PTHR33469:SF9 (PANTHER); PTHR33469 (PANTHER)
TSA_EVI_ab_kmer_T117	eukaryotic translation initiation factor 6	1036	40	2.34964e-168	97.42%	10	F:translation initiation factor activity; P:translational initiation; C:cytosol; C:nucleolus; P:cellular response to abscisic acid stimulus; P:ribosomal large subunit biogenesis; F:ribosomal large subunit binding; F:ribosome binding; P:mature ribosome assembly; P:embryo development ending in seed dormancy	-	IPR002769 (SMART); G3DSA:3.75.10.10 (GENE3D); IPR002769 (PIRSF); IPR002769 (TIGRFAM); IPR002769 (PFAM); PTHR10784:SF2 (PANTHER); IPR002769 (PANTHER); SSF55909 (SUPERFAMILY)
TSA_EVI_ab_kmer_T118	apo protein chloroplastic	1561	40	1.08393e-111	81.83%	7	P:regulation of gene expression; F:RNA binding; P:chloroplast organization; P:Group II intron splicing; C:chloroplast; F:zinc ion binding; P:photosynthesis	-	IPR023342 (PFAM); PTHR10388:SF33 (PANTHER); PTHR10388 (PANTHER); IPR023342 (PROSITE_PROFILES)
TSA_EVI_ab_kmer_T119	dead-box atp-dependent rna helicase 21	2661	40	0.0	78.15%	4	F:nucleic acid binding; F:ATP-dependent helicase activity; P:ATP catabolic process; F:ATP binding	-	no IPS match
TSA_EVI_ab_kmer_T120	peptide transporter ptr2	1564	40	2.41294e-46	48.5%	12	C:membrane; F:molecular_function; P:indoleacetic acid biosynthetic process; P:tryptophan catabolic process; P:defense response to fungus; P:salicylic acid mediated signaling pathway; P:protein targeting to membrane; P:regulation of plant-type hypersensitive response; P:response to chitin; P:negative regulation of programmed cell death; P:biological_process; C:chloroplast		no IPS match
TSA_EVI_ab_kmer_T121	transducin family protein wd-40 repeat family protein	1776	40	1.30154e-137	70.4%	2	F:metal ion binding; P:transport	-	IPR001245 (PFAM); G3DSA:3.30.200.20 (GENE3D); PTHR27000 (PANTHER); PTHR27000:SF307 (PANTHER); IPR017441 (PROSITE_PATTERNS); IPR000719 (PROSITE_PROFILES); IPR011009 (SUPERFAMILY)
TSA_EVI_ab_kmer_T122	eukaryotic translation initiation factor 3 subunit g	1423	40	5.65291e-143	89.03%	9	F:translation initiation factor activity; P:formation of translation preinitiation complex; C:eukaryotic 43S preinitiation complex; F:zinc ion binding; C:eukaryotic translation initiation factor 3 complex; C:eukaryotic 48S preinitiation complex; F:nucleotide binding; P:regulation of translational initiation; C:plasma membrane	-	SignalP-TM (SIGNALP_GRAM_POSITIVE)
TSA_EVI_ab_kmer_T123	plastid-lipid-associated protein chloroplastic	1264	40	3.67316e-144	84.05%	4	C:chloroplast thylakoid membrane; F:structural molecule activity; C:chloroplast stroma; C:thylakoid lumen	-	IPR006843 (PFAM); PTHR31906:SF22 (PANTHER); PTHR31906 (PANTHER)
TSA_EVI_ab_kmer_T124	protein usf	1281	40	8.3588e-154	88.88%	6	C:cytosol; P:metabolic process; F:carboxymethylenebutenolidase activity; C:mitochondrion; C:chloroplast; P:response to zinc ion	EC:3.1.1.45	IPR002925 (PFAM); IPR029058 (G3DSA:3.40.50.GENE3D); PTHR17630 (PANTHER); PTHR17630:SF69 (PANTHER); SIGNAL_PEPTIDE (PHOBIUS); NON_CYTOPLASMIC_DOMAIN (PHOBIUS); SIGNAL_PEPTIDE_N_REGION (PHOBIUS); SIGNAL_PEPTIDE_C_REGION (PHOBIUS); SIGNAL_PEPTIDE_H_REGION (PHOBIUS); SignalP-TM (SIGNALP_GRAM_POSITIVE); IPR029058 (SUPERFAMILY)
TSA_EVI_ab_kmer_T125	protein nrt1 ptr family	1976	40	0.0	79.03%	8	P:phloem glucosinolate loading; C:plasmodesma; C:plasma membrane; P:glucosinolate transport; F:glucosinolate:hydrogen symporter activity; F:nitrate transmembrane transporter activity; P:phloem nitrate loading; P:response to karrikin	-	no IPS match
TSA_EVI_ab_kmer_T126	atp-dependent zinc metalloprotease ftsh chloroplastic	2415	40	0.0	92.33%	15	C:chloroplast envelope; F:zinc ion binding; F:microtubule-severing ATPase activity; C:thylakoid lumen; P:cell division; F:metalloendopeptidase activity; C:integral to membrane; P:photosystem II repair; P:reactive oxygen species metabolic process; P:proteolysis; C:chloroplast thylakoid; P:ATP catabolic process; F:ATP binding; P:thylakoid membrane organization; P:photoinhibition	EC:3.4.24; EC:3.6.4.3	IPR003593 (SMART); G3DSA:3.40.50.300 (GENE3D); IPR003959 (PFAM); G3DSA:1.10.8.60 (GENE3D); IPR000642 (PFAM); IPR005936 (TIGRFAM); PTHR23076:SF90 (PANTHER); PTHR23076 (PANTHER); IPR003960 (PROSITE_PATTERNS); CYTOPLASMIC_DOMAIN (PHOBIUS); NON_CYTOPLASMIC_DOMAIN (PHOBIUS); TRANSMEMBRANE (PHOBIUS); IPR005936 (HAMAP); IPR027417 (SUPERFAMILY); SSF140990 (SUPERFAMILY); TMhelix (TMHMM)
TSA_EVI_ab_kmer_T127	cue domain containing protein	1164	40	1.27723e-123	68.6%	2	F:phosphatidylinositol binding; C:plastid		Coil (COILS); Coil (COILS); IPR003892 (PFAM); G3DSA:1.10.8.10 (GENE3D); PTHR31245:SF7 (PANTHER); PTHR31245 (PANTHER); IPR003892 (PROSITE_PROFILES); IPR009060 (SUPERFAMILY)
TSA_EVI_ab_kmer_T128	glutathionyl-hydroquinone reductase	772	40	1.39406e-122	81.9%	2	F:transferase activity; P:metabolic process		IPR004045 (PFAM); PF13410 (PFAM); G3DSA:1.20.1050.10 (GENE3D); G3DSA:3.40.30.10 (GENE3D); IPR016639 (PANTHER); PTHR32419:SF27 (PANTHER); IPR010987 (PROSITE_PROFILES); IPR010987 (SUPERFAMILY)
TSA_EVI_ab_kmer_T129	adrenodoxin-like mitochondrial	1241	40	3.47028e-60	90.85%	4	F:electron carrier activity; C:mitochondrion; F:iron-sulfur cluster binding; C:chloroplast	-	no IPS match
TSA_EVI_ab_kmer_T130	---NA---	381	0			0	-		no IPS match
TSA_EVI_ab_kmer_T131	mediator of rna polymerase ii transcription subunit 16	3563	40	0.0	85.88%	8	P:regulation of jasmonic acid mediated signaling pathway; C:plastid; P:circadian regulation of gene expression; P:regulation of ethylene mediated signaling pathway; P:regulation of long-day photoperiodism, flowering; P:positive regulation of systemic acquired resistance; P:response to osmotic stress; C:mediator complex	-	no IPS match
TSA_EVI_ab_kmer_T132	atp synthase subunit chloroplastic	2549	40	0.0	99.03%	7	F:proton-transporting ATP synthase activity, rotational mechanism; P:ATP hydrolysis coupled proton transport; P:plasma membrane ATP synthesis coupled proton transport; C:proton-transporting ATP synthase complex, catalytic core F(1); C:chloroplast thylakoid membrane; C:plasma membrane; F:ATP binding	-	IPR003593 (SMART); G3DSA:2.40.10.170 (GENE3D); IPR005722 (TIGRFAM); IPR024034 (G3DSA:1.10.1140.GENE3D); IPR004100 (PFAM); G3DSA:3.40.50.300 (GENE3D); IPR000194 (PFAM); PTHR15184:SF57 (PANTHER); PTHR15184 (PANTHER); IPR020003 (PROSITE_PATTERNS); IPR005722 (HAMAP); SSF47917 (SUPERFAMILY); IPR027417 (SUPERFAMILY); IPR004100 (SUPERFAMILY)
TSA_EVI_ab_kmer_T133	pheophorbide a chloroplastic	2044	40	0.0	90.65%	17	P:oxidation-reduction process; P:regulation of protein kinase activity; F:2 iron, 2 sulfur cluster binding; P:cell cycle; P:cell death; F:metal ion binding; F:chlorophyllide a oxygenase [overall] activity; P:fruit development; C:chloroplast envelope; P:flower development; F:protochlorophyllide reductase activity; P:chlorophyll catabolic process; P:cell division; C:chloroplast thylakoid; F:pheopho…	EC:2.7.1; EC:1.8; EC:1.14.13.122; EC:1.3.1.33	CYTOPLASMIC_DOMAIN (PHOBIUS); TRANSMEMBRANE (PHOBIUS); NON_CYTOPLASMIC_DOMAIN (PHOBIUS)
TSA_EVI_ab_kmer_T134	amidase family protein	2064	40	0.0	79.53%	2	F:carbon-nitrogen ligase activity, with glutamine as amido-N-donor; P:metabolic process	-	IPR023631 (G3DSA:3.90.1300.GENE3D); IPR023631 (PFAM); PTHR42678 (PANTHER); SIGNAL_PEPTIDE_N_REGION (PHOBIUS); SIGNAL_PEPTIDE_C_REGION (PHOBIUS); SIGNAL_PEPTIDE (PHOBIUS); SIGNAL_PEPTIDE_H_REGION (PHOBIUS); NON_CYTOPLASMIC_DOMAIN (PHOBIUS); SignalP-noTM (SIGNALP_EUK); IPR023631 (SUPERFAMILY)
TSA_EVI_ab_kmer_T135	glycine dehydrogenase mitochondrial	3325	40	0.0	90.85%	14	P:oxidation-reduction process; F:glycine dehydrogenase (decarboxylating) activity; F:lyase activity; P:glycine decarboxylation via glycine cleavage system; C:mitochondrion; C:chloroplast envelope; F:electron carrier activity; F:ATP binding; C:chloroplast thylakoid; C:chloroplast stroma; F:2-alkenal reductase [NAD(P)] activity; P:response to cadmium ion; F:pyridoxal phosphate binding; C:apoplast	EC:1.3.1.74; EC:1.4.4.2	Coil (COILS); IPR015422 (G3DSA:3.90.1150.GENE3D); IPR015421 (G3DSA:3.40.640.GENE3D); IPR015421 (G3DSA:3.40.640.GENE3D); IPR003437 (TIGRFAM); IPR015422 (G3DSA:3.90.1150.GENE3D); IPR020581 (PFAM); IPR020581 (PANTHER); PTHR11773:SF5 (PANTHER); IPR003437 (HAMAP); IPR015424 (SUPERFAMILY); IPR015424 (SUPERFAMILY)
TSA_EVI_ab_kmer_T136	zinc finger ccch domain-containing protein 30	1499	40	2.43603e-140	72.78%	1	C:intracellular part	-	Coil (COILS); IPR000571 (SMART); G3DSA:4.10.1000.10 (GENE3D); PTHR14493 (PANTHER); PTHR14493:SF66 (PANTHER); IPR000571 (PROSITE_PROFILES)
TSA_EVI_ab_kmer_T137	ras-related protein raba1f	1084	40	3.18337e-146	97.45%	7	F:GTP binding; P:response to cadmium ion; F:hydrolase activity; P:metabolic process; C:cytosol; P:small GTPase mediated signal transduction; P:protein transport	-	no IPS match
TSA_EVI_ab_kmer_T138	cytochrome c oxidase subunit 5b- mitochondrial	499	40	3.92204e-48	93.35%	6	F:cytochrome-c oxidase activity; F:zinc ion binding; ; F:cobalt ion binding; C:chloroplast thylakoid membrane; C:mitochondrial envelope	EC:1.9.3.1	NON_CYTOPLASMIC_DOMAIN (PHOBIUS); TRANSMEMBRANE (PHOBIUS); CYTOPLASMIC_DOMAIN (PHOBIUS); TMhelix (TMHMM)
TSA_EVI_ab_kmer_T139	cyclin-dependent kinase f-4	1782	40	0.0	76.53%	3	F:RNA polymerase II carboxy-terminal domain kinase activity; P:protein phosphorylation; F:ATP binding	EC:2.7.11.23	IPR000719 (SMART); G3DSA:3.30.200.20 (GENE3D); G3DSA:1.10.510.10 (GENE3D); IPR000719 (PFAM); PTHR24055:SF267 (PANTHER); PTHR24055 (PANTHER); IPR017441 (PROSITE_PATTERNS); IPR008271 (PROSITE_PATTERNS); IPR000719 (PROSITE_PROFILES); IPR011009 (SUPERFAMILY)
TSA_EVI_ab_kmer_T140	puromycin-sensitive aminopeptidase	3363	40	0.0	89.85%	38	P:L-serine biosynthetic process; F:antiporter activity; P:protein polyubiquitination; C:nucleoplasm; C:anchored to plasma membrane; P:plasminogen activation; F:zinc ion binding; C:microtubule organizing center; F:serine-type endopeptidase activity; C:cytoplasmic membrane-bounded vesicle; F:protein kinase binding; P:sorocarp morphogenesis; P:antigen processing and presentation of peptide antigen v…	EC:3.4.11; EC:3.4.21; EC:2.6.1.52	IPR014782 (PRINTS); IPR024601 (PFAM); IPR024601 (G3DSA:1.25.50.GENE3D); IPR014782 (PFAM); G3DSA:1.10.390.10 (GENE3D); G3DSA:2.60.40.1730 (GENE3D); IPR012779 (TIGRFAM); IPR001930 (PANTHER); PTHR11533:SF196 (PANTHER); SSF63737 (SUPERFAMILY); SSF55486 (SUPERFAMILY)
TSA_EVI_ab_kmer_T141	cinnamyl alcohol dehydrogenase	1510	40	0.0	89.25%	7	P:cellular metabolic process; C:cytosol; C:plasmodesma; C:Golgi apparatus; F:catalytic activity; F:coenzyme binding; C:plasma membrane	-	no IPS match
TSA_EVI_ab_kmer_T142	ovule protein	1258	40	5.0638e-23	90.7%	1	F:binding	-	PTHR35292 (PANTHER); PTHR35292:SF4 (PANTHER); TRANSMEMBRANE (PHOBIUS); CYTOPLASMIC_DOMAIN (PHOBIUS); NON_CYTOPLASMIC_DOMAIN (PHOBIUS)
TSA_EVI_ab_kmer_T143	heat-inducible transcription repressor	1296	40	2.80558e-98	70.25%	3	P:biological_process; C:cellular_component; C:integral to membrane		Coil (COILS); PTHR36051:SF2 (PANTHER); PTHR36051 (PANTHER); TMhelix (TMHMM)
TSA_EVI_ab_kmer_T144	mediator of rna polymerase ii transcription subunit 10	1009	40	3.04438e-93	87.63%	4	P:regulation of transcription from RNA polymerase II promoter; F:RNA polymerase II transcription cofactor activity; C:mediator complex; P:transcription from RNA polymerase II promoter	-	no IPS match
TSA_EVI_ab_kmer_T145	---NA---	492	0			0	-		no IPS match
TSA_EVI_ab_kmer_T146	4-hydroxyphenylpyruvate dioxygenase	1378	40	1.69686e-144	80.72%	8	P:aromatic amino acid family metabolic process; C:plastid; F:4-hydroxyphenylpyruvate dioxygenase activity; F:metal ion binding; F:identical protein binding; F:DNA binding; P:oxidation-reduction process; F:chromatin binding	EC:1.13.11.27	IPR029068 (G3DSA:3.10.180.GENE3D); IPR004360 (PFAM); PTHR11959:SF12 (PANTHER); IPR005956 (PANTHER); IPR029068 (SUPERFAMILY)
TSA_EVI_ab_kmer_T147	peroxiredoxin-2e- chloroplastic	1213	40	1.93386e-68	89.65%	7	P:defense response to bacterium; C:chloroplast envelope; C:plant-type cell wall; F:peroxidase activity; F:peroxiredoxin activity; C:thylakoid; P:oxidation-reduction process	EC:1.11.1.15; EC:1.11.1.7	no IPS match
TSA_EVI_ab_kmer_T148	sn1-specific diacylglycerol lipase alpha	1446	40	0.0	89.85%	2	F:triglyceride lipase activity; P:lipid catabolic process	EC:3.1.1.3	no IPS match
TSA_EVI_ab_kmer_T149	atpase family aaa domain-containing protein 1	1342	40	1.76346e-61	67.7%	3	F:nucleoside-triphosphatase activity; F:nucleotide binding; P:metabolic process	EC:3.6.1.15	G3DSA:2.60.200.20 (GENE3D); IPR008984 (SUPERFAMILY)
TSA_EVI_ab_kmer_T150	cytochrome p450 85a	1794	40	0.0	85.63%	6	F:heme binding; F:oxidoreductase activity, acting on paired donors, with incorporation or reduction of molecular oxygen; F:monooxygenase activity; F:iron ion binding; P:brassinosteroid homeostasis; P:oxidation-reduction process	-	IPR002401 (PRINTS); IPR001128 (PRINTS); G3DSA:1.10.630.10 (GENE3D); IPR001128 (PFAM); PTHR24286 (PANTHER); PTHR24286:SF132 (PANTHER); IPR017972 (PROSITE_PATTERNS); NON_CYTOPLASMIC_DOMAIN (PHOBIUS); SIGNAL_PEPTIDE_N_REGION (PHOBIUS); SIGNAL_PEPTIDE_C_REGION (PHOBIUS); SIGNAL_PEPTIDE_H_REGION (PHOBIUS); SIGNAL_PEPTIDE (PHOBIUS); IPR001128 (SUPERFAMILY); TMhelix (TMHMM)
TSA_EVI_ab_kmer_T151	protein gpr107	1654	40	0.0	83.45%	4	C:trans-Golgi network; C:integral to membrane; C:cytoplasmic membrane-bounded vesicle; C:endosome	-	no IPS match
TSA_EVI_ab_kmer_T152	enoyl-(acyl-carrier-protein) reductase chloroplastic	2183	40	0.0	85.97%	15	F:copper ion binding; P:fatty acid biosynthetic process; P:oxidation-reduction process; P:cell cycle; P:regulation of cell shape; F:enoyl-[acyl-carrier-protein] reductase (NADH) activity; C:chloroplast envelope; P:cell division; C:thylakoid; P:peptidoglycan biosynthetic process; F:ATP binding; C:chloroplast stroma; F:UDP-N-acetylmuramate-L-alanine ligase activity; C:plasma membrane; F:enoyl-[acyl…	EC:6.3.2.8; EC:1.3.1.9; EC:1.3.1	IPR002347 (PRINTS); G3DSA:3.40.50.720 (GENE3D); PF13561 (PFAM); PTHR43159:SF1 (PANTHER); PTHR43159 (PANTHER); SIGNAL_PEPTIDE_H_REGION (PHOBIUS); SIGNAL_PEPTIDE (PHOBIUS); NON_CYTOPLASMIC_DOMAIN (PHOBIUS); SIGNAL_PEPTIDE_N_REGION (PHOBIUS); SIGNAL_PEPTIDE_C_REGION (PHOBIUS); IPR016040 (SUPERFAMILY)
TSA_EVI_ab_kmer_T153	cytochrome c	691	40	9.0812e-71	96.3%	68	F:sequence-specific DNA binding transcription factor activity; P:positive regulation of apoptotic process; F:signal transducer activity; P:behavioral response to cocaine; F:cytochrome-c oxidase activity; P:regulation of circadian sleep/wake cycle, sleep; F:iron ion binding; P:G1/S transition of mitotic cell cycle; P:activation of cysteine-type endopeptidase activity involved in apoptotic process …	EC:1.6.2.4; EC:2.7.1; EC:4.2.3.22; EC:5.2.1.8; EC:1.14.14.1; EC:1.9.3.1	IPR002327 (PRINTS); IPR009056 (G3DSA:1.10.760.GENE3D); IPR009056 (PFAM); PTHR11961:SF17 (PANTHER); IPR002327 (PANTHER); IPR009056 (PROSITE_PROFILES); IPR009056 (SUPERFAMILY)
TSA_EVI_ab_kmer_T154	ubiquitin-associated 2	461	40	1.67106e-26	88.65%	5	P:hyperosmotic salinity response; C:endosome; P:vacuolar sequestering of sodium ion; C:endoplasmic reticulum; C:trans-Golgi network	-	no IPS match
TSA_EVI_ab_kmer_T155	vip2 protein	1095	40	4.06472e-50	53.4%	6	F:metal ion binding; F:zinc ion binding; C:integral to membrane; C:membrane; P:protein ubiquitination; F:ubiquitin-protein ligase activity		PTHR22937 (PANTHER); PTHR22937:SF75 (PANTHER)
TSA_EVI_ab_kmer_T156	atp synthase 24 kda mitochondrial	1358	40	7.4926e-134	87.53%	7	C:nucleolus; P:pollen development; F:cobalt ion binding; F:copper ion binding; C:chloroplast; C:mitochondrial proton-transporting ATP synthase complex; F:zinc ion binding	-	Coil (COILS); IPR031432 (PFAM); PTHR36013:SF2 (PANTHER); PTHR36013 (PANTHER)
TSA_EVI_ab_kmer_T157	fgfr1 oncogene partner	803	40	8.00518e-120	86.42%	7	C:microtubule organizing center; P:preprophase band assembly; C:preprophase band; C:cortical microtubule cytoskeleton; C:plasma membrane; P:cortical cytoskeleton organization; P:microtubule anchoring	-	Coil (COILS); PTHR15431:SF9 (PANTHER); PTHR15431 (PANTHER)
TSA_EVI_ab_kmer_T158	salicylic acid-binding protein 2	1145	40	1.48349e-108	71.97%	2	P:lipid metabolic process; F:carboxylic ester hydrolase activity	-	IPR000073 (PFAM); IPR029058 (G3DSA:3.40.50.GENE3D); PTHR10992 (PANTHER); PTHR10992:SF921 (PANTHER); IPR029058 (SUPERFAMILY)
TSA_EVI_ab_kmer_T159	gdp-mannose -epimerase 1	1568	40	0.0	96.5%	4	P:cellular metabolic process; C:cytosol; F:GDP-mannose 3,5-epimerase activity; F:coenzyme binding	EC:5.1.3.18	IPR001509 (PFAM); G3DSA:3.90.25.10 (GENE3D); G3DSA:3.40.50.720 (GENE3D); PTHR43574:SF16 (PANTHER); PTHR43574 (PANTHER); IPR016040 (SUPERFAMILY)
TSA_EVI_ab_kmer_T160	sec23 sec24 protein transport family protein	3594	40	0.0	88.8%	5	C:COPII vesicle coat; P:intracellular protein transport; P:ER to Golgi vesicle-mediated transport; F:zinc ion binding; C:cytosol	-	IPR001623 (PRINTS); IPR001623 (SMART); IPR012990 (PFAM); IPR015399 (PFAM); IPR002035 (G3DSA:3.40.50.GENE3D); IPR001623 (G3DSA:1.10.287.GENE3D); IPR001623 (PFAM); IPR006896 (PFAM); G3DSA:2.60.40.1670 (GENE3D); PTHR11141 (PANTHER); PTHR11141:SF11 (PANTHER); IPR018253 (PROSITE_PATTERNS); NON_CYTOPLASMIC_DOMAIN (PHOBIUS); NON_CYTOPLASMIC_DOMAIN (PHOBIUS); CYTOPLASMIC_DOMAIN (PHOBIUS); TRANSMEMBRANE (…
TSA_EVI_ab_kmer_T161	aquaporin tip2-1	1089	40	9.59562e-129	88.58%	13	C:integral to membrane; C:plasmodesma; F:water channel activity; C:chloroplast envelope; C:plant-type vacuole membrane; C:plant-type cell wall; P:methylammonium transmembrane transport; F:methylammonium transmembrane transporter activity; P:water transport; C:protein storage vacuole; C:central vacuole; C:Golgi apparatus; C:plasma membrane	-	no IPS match
TSA_EVI_ab_kmer_T162	nac domain-containing protein 40-like	825	40	6.47407e-31	76.83%	2	F:isomerase activity; P:metabolic process	-	Coil (COILS); PTHR34564 (PANTHER); PTHR34564:SF5 (PANTHER); NON_CYTOPLASMIC_DOMAIN (PHOBIUS); SIGNAL_PEPTIDE_C_REGION (PHOBIUS); SIGNAL_PEPTIDE (PHOBIUS); SIGNAL_PEPTIDE_H_REGION (PHOBIUS); SIGNAL_PEPTIDE_N_REGION (PHOBIUS); SignalP-noTM (SIGNALP_EUK)
TSA_EVI_ab_kmer_T163	helicase mov-10	613	40	6.22478e-43	52.05%	1	F:zinc ion binding		PTHR33779 (PANTHER); IPR011011 (SUPERFAMILY)
TSA_EVI_ab_kmer_T164	protein transport protein sec61 subunit alpha	2506	40	0.0	98.6%	6	P:protein transport; C:cytoplasmic membrane-bounded vesicle; C:endoplasmic reticulum; C:Golgi apparatus; C:mitochondrion; C:plasma membrane	-	G3DSA:1.10.3370.10 (GENE3D); IPR002208 (PFAM); IPR002208 (PIRSF); IPR002208 (TIGRFAM); IPR019561 (PFAM); IPR002208 (PANTHER); PTHR10906:SF14 (PANTHER); IPR030659 (PROSITE_PATTERNS); NON_CYTOPLASMIC_DOMAIN (PHOBIUS); TRANSMEMBRANE (PHOBIUS); TRANSMEMBRANE (PHOBIUS); NON_CYTOPLASMIC_DOMAIN (PHOBIUS); TRANSMEMBRANE (PHOBIUS); TRANSMEMBRANE (PHOBIUS); NON_CYTOPLASMIC_DOMAIN (PHOBIUS); CYTOPLASMIC_DOM…
TSA_EVI_ab_kmer_T165	protein da1-related 1	3091	40	0.0	81.2%	9	F:zinc ion binding; C:mitochondrion; F:ubiquitin binding; P:ovule morphogenesis; P:negative regulation of organ growth; P:metabolic process; P:seed morphogenesis; F:hydrolase activity; C:plasma membrane	-	IPR001012 (SMART); IPR003903 (SMART); IPR001781 (SMART); G3DSA:3.10.20.90 (GENE3D); IPR001012 (PFAM); G3DSA:2.10.110.10 (GENE3D); IPR001781 (PFAM); IPR022087 (PFAM); G3DSA:2.10.110.10 (GENE3D); PTHR24209 (PANTHER); PTHR24209:SF20 (PANTHER); IPR001781 (PROSITE_PATTERNS); IPR003903 (PROSITE_PROFILES); IPR001781 (PROSITE_PROFILES); IPR001012 (PROSITE_PROFILES); IPR029071 (SUPERFAMILY); SSF57716 (SUP…
TSA_EVI_ab_kmer_T166	ras-related protein rab7	685	40	2.5571e-96	97.03%	58	F:GTP binding; C:extracellular vesicular exosome; P:salivary gland cell autophagic cell death; P:endosome to lysosome transport via multivesicular body sorting pathway; P:positive regulation of vacuole fusion, non-autophagic; C:fungal-type vacuole membrane; P:vesicle fusion with vacuole; P:wing disc dorsal/ventral pattern formation; P:vacuole fusion, non-autophagic; F:GDP binding; F:sphingomyelin…	EC:3.1.4.12; EC:3.1.27	no IPS match
TSA_EVI_ab_kmer_T167	cytochrome b6-f complex subunit 7	614	40	2.92637e-27	79.45%	6	P:regulation of transcription, DNA-dependent; F:DNA binding; C:cytochrome b6f complex; C:chloroplast thylakoid membrane; C:nucleus; P:transcription, DNA-dependent	-	no IPS match
TSA_EVI_ab_kmer_T168	udp-glucose 6-dehydrogenase	2918	40	0.0	96.67%	9	F:NAD binding; C:cytoplasmic membrane-bounded vesicle; F:UDP-glucose 6-dehydrogenase activity; C:cell wall; P:cell wall pectin metabolic process; C:nucleus; C:cytosol; C:apoplast; P:oxidation-reduction process	EC:1.1.1.22	IPR004709 (PRINTS); IPR014027 (SMART); IPR001732 (PFAM); G3DSA:3.40.50.720 (GENE3D); IPR028356 (PIRSF); IPR017476 (TIGRFAM); G3DSA:3.40.50.720 (GENE3D); IPR014026 (PFAM); IPR014027 (PFAM); IPR017476 (PIRSF); G3DSA:1.20.5.100 (GENE3D); PTHR11374:SF31 (PANTHER); PTHR11374 (PANTHER); CYTOPLASMIC_DOMAIN (PHOBIUS); TRANSMEMBRANE (PHOBIUS); TRANSMEMBRANE (PHOBIUS); NON_CYTOPLASMIC_DOMAIN (PHOBIUS); CYT…
TSA_EVI_ab_kmer_T169	oryzain alpha chain	1737	40	0.0	78.9%	9	C:vacuole; P:ion transmembrane transport; F:2-alkenal reductase [NAD(P)] activity; C:integral to membrane; P:proteolysis; C:endoplasmic reticulum; F:ion channel activity; F:cysteine-type peptidase activity; P:oxidation-reduction process	EC:1.3.1.74; EC:3.4	no IPS match
TSA_EVI_ab_kmer_T170	receptor homology region transmembrane domain-and ring domain-containing protein 2	2066	40	5.20961e-108	75.45%	1	F:zinc ion binding	-	IPR003137 (PFAM); G3DSA:3.50.30.30 (GENE3D); PTHR22765 (PANTHER); PTHR22765:SF61 (PANTHER); SIGNAL_PEPTIDE_N_REGION (PHOBIUS); NON_CYTOPLASMIC_DOMAIN (PHOBIUS); SIGNAL_PEPTIDE (PHOBIUS); SIGNAL_PEPTIDE_C_REGION (PHOBIUS); SIGNAL_PEPTIDE_H_REGION (PHOBIUS); SignalP-noTM (SIGNALP_EUK); SSF52025 (SUPERFAMILY); TMhelix (TMHMM)
TSA_EVI_ab_kmer_T171	microsomal glutathione s-transferase 3	705	40	8.49043e-77	88.58%	7	C:membrane; C:cytoplasmic membrane-bounded vesicle; C:vacuole; C:endoplasmic reticulum; P:metabolic process; C:Golgi apparatus; F:transferase activity	-	IPR023352 (G3DSA:1.20.120.GENE3D); IPR001129 (PFAM); PTHR10250:SF20 (PANTHER); PTHR10250 (PANTHER); TRANSMEMBRANE (PHOBIUS); TRANSMEMBRANE (PHOBIUS); NON_CYTOPLASMIC_DOMAIN (PHOBIUS); CYTOPLASMIC_DOMAIN (PHOBIUS); CYTOPLASMIC_DOMAIN (PHOBIUS); TRANSMEMBRANE (PHOBIUS); NON_CYTOPLASMIC_DOMAIN (PHOBIUS); SSF161084 (SUPERFAMILY); TMhelix (TMHMM); TMhelix (TMHMM); TMhelix (TMHMM)
TSA_EVI_ab_kmer_T172	nadh dehydrogenase	961	40	1.61646e-128	89.25%	4	F:oxidoreductase activity, acting on NAD(P)H; C:mitochondrial respiratory chain complex I; F:4 iron, 4 sulfur cluster binding; P:oxidation-reduction process	-	G3DSA:3.30.70.20 (GENE3D); IPR017896 (PFAM); G3DSA:3.30.70.20 (GENE3D); IPR010226 (TIGRFAM); G3DSA:3.30.70.20 (GENE3D); PTHR10849 (PANTHER); PTHR10849:SF23 (PANTHER); IPR017900 (PROSITE_PATTERNS); IPR017900 (PROSITE_PATTERNS); IPR017896 (PROSITE_PROFILES); IPR017896 (PROSITE_PROFILES); IPR010226 (HAMAP); SSF54862 (SUPERFAMILY)
TSA_EVI_ab_kmer_T173	3-ketoacyl-acyl carrier protein synthase iii	1684	40	0.0	84.0%	3	P:fatty acid biosynthetic process; F:3-oxoacyl-[acyl-carrier-protein] synthase activity; C:chloroplast stroma	EC:2.3.1.41	IPR004655 (TIGRFAM); IPR013751 (PFAM); IPR016039 (G3DSA:3.40.47.GENE3D); IPR013747 (PFAM); IPR016039 (G3DSA:3.40.47.GENE3D); PTHR43091 (PANTHER); IPR004655 (HAMAP); IPR016039 (SUPERFAMILY)
TSA_EVI_ab_kmer_T174	heat shock 70 kda protein 17	2325	40	0.0	84.78%	5	C:Golgi apparatus; C:cytoplasmic membrane-bounded vesicle; C:vacuolar membrane; F:ATP binding; C:chloroplast	-	IPR013126 (PRINTS); G3DSA:3.30.420.40 (GENE3D); G3DSA:3.90.640.10 (GENE3D); IPR029048 (G3DSA:1.20.1270.GENE3D); IPR029048 (G3DSA:1.20.1270.GENE3D); IPR029047 (G3DSA:2.60.34.GENE3D); IPR013126 (PFAM); PTHR19375 (PANTHER); PTHR19375:SF267 (PANTHER); IPR029048 (SUPERFAMILY); SSF53067 (SUPERFAMILY)
TSA_EVI_ab_kmer_T175	serine threonine-protein phosphatase	1756	40	0.0	94.7%	88	P:mesoderm development; F:heme binding; P:cellular response to ecdysone; C:polytene chromosome; P:oocyte nucleus migration involved in oocyte dorsal/ventral axis specification; P:positive regulation of protein dephosphorylation; P:larval central nervous system remodeling; P:negative regulation of peptidase activity; P:photosynthesis; C:mitochondrial outer membrane; P:rRNA processing; P:mitotic me…	EC:1.11.1.7	IPR006186 (PRINTS); IPR006186 (SMART); IPR029052 (G3DSA:3.60.21.GENE3D); IPR031675 (PFAM); IPR004843 (PFAM); PTHR11668:SF294 (PANTHER); PTHR11668 (PANTHER); IPR006186 (PROSITE_PATTERNS); IPR029052 (SUPERFAMILY)
TSA_EVI_ab_kmer_T176	monothiol glutaredoxin-s10	742	40	1.93511e-50	93.33%	6	P:cell redox homeostasis; P:iron-sulfur cluster assembly; F:glutathione-disulfide reductase activity; F:electron carrier activity; F:protein disulfide oxidoreductase activity; P:oxidation-reduction process	EC:1.8.1.7	IPR014025 (PRINTS); IPR002109 (PFAM); IPR011899 (TIGRFAM); G3DSA:3.40.30.10 (GENE3D); PTHR10168 (PANTHER); PTHR10168:SF170 (PANTHER); IPR002109 (PROSITE_PROFILES); IPR012336 (SUPERFAMILY)
TSA_EVI_ab_kmer_T177	indole-3-acetic acid-amido synthetase	2342	40	0.0	85.45%	9	P:induced systemic resistance, jasmonic acid mediated signaling pathway; P:protein phosphorylation; P:response to UV-B; P:cellular response to auxin stimulus; F:protein kinase activity; P:regulation of response to red or far red light; F:enzyme binding; F:ATP binding; P:response to mycotoxin	-	no IPS match
TSA_EVI_ab_kmer_T178	fiber protein fb34	857	40	2.52745e-77	82.78%	7	P:regulation of transcription, DNA-dependent; F:sequence-specific DNA binding transcription factor activity; F:DNA binding; P:transcription, DNA-dependent; C:plasmodesma; C:plasma membrane; C:nucleus	-	IPR009606 (PFAM); PTHR31769 (PANTHER); PTHR31769:SF23 (PANTHER); SIGNAL_PEPTIDE_N_REGION (PHOBIUS); CYTOPLASMIC_DOMAIN (PHOBIUS); SIGNAL_PEPTIDE_C_REGION (PHOBIUS); TRANSMEMBRANE (PHOBIUS); NON_CYTOPLASMIC_DOMAIN (PHOBIUS); TRANSMEMBRANE (PHOBIUS); SIGNAL_PEPTIDE_H_REGION (PHOBIUS); NON_CYTOPLASMIC_DOMAIN (PHOBIUS); CYTOPLASMIC_DOMAIN (PHOBIUS); TRANSMEMBRANE (PHOBIUS); SIGNAL_PEPTIDE (PHOBIUS); …
TSA_EVI_ab_kmer_T179	30s ribosomal protein s6 chloroplastic	921	40	8.73957e-72	91.75%	5	P:translation; C:ribosome; F:rRNA binding; F:structural constituent of ribosome; C:chloroplast thylakoid membrane	-	IPR014717 (G3DSA:3.30.70.GENE3D); IPR000529 (PFAM); PTHR21011:SF6 (PANTHER); IPR000529 (PANTHER); IPR000529 (SUPERFAMILY)
TSA_EVI_ab_kmer_T180	26s proteasome non-atpase regulatory subunit 3	1020	40	0.0	95.85%	8	P:regulation of protein catabolic process; C:plasmodesma; C:plasma membrane; F:enzyme regulator activity; C:proteasome complex; P:regulation of catalytic activity; C:cytosol; C:plastid	-	Coil (COILS); IPR000717 (SMART); SM00753 (SMART); IPR011991 (G3DSA:1.10.10.GENE3D); IPR013586 (PFAM); IPR000717 (PFAM); PTHR10758:SF4 (PANTHER); PTHR10758 (PANTHER); IPR011991 (SUPERFAMILY)
TSA_EVI_ab_kmer_T181	uncharacterized oxidoreductase at4g09670-like	1248	40	0.0	80.2%	3	F:oxidoreductase activity; P:oxidation-reduction process; C:cytosol	-	no IPS match
TSA_EVI_ab_kmer_T182	nac domain-containing protein	923	40	1.06716e-153	72.83%	6	P:leaf senescence; F:DNA binding; P:negative regulation of transcription, DNA-dependent; P:xylem development; P:response to salt stress; P:response to abscisic acid stimulus	-	IPR003441 (PFAM); PTHR31989 (PANTHER); PTHR31989:SF90 (PANTHER); IPR003441 (PROSITE_PROFILES); IPR003441 (SUPERFAMILY)
TSA_EVI_ab_kmer_T183	succinate-- ligase	1802	40	0.0	92.4%	6	F:ligase activity; P:response to cadmium ion; F:copper ion binding; F:ATP binding; P:metabolic process; C:mitochondrion	-	IPR005809 (TIGRFAM); IPR005809 (PIRSF); IPR016102 (G3DSA:3.40.50.GENE3D); IPR005811 (PFAM); IPR013815 (G3DSA:3.30.1490.GENE3D); IPR013650 (PFAM); G3DSA:3.30.470.20 (GENE3D); IPR005809 (PANTHER); IPR017866 (PROSITE_PATTERNS); IPR011761 (PROSITE_PROFILES); IPR005809 (HAMAP); IPR016102 (SUPERFAMILY); SSF56059 (SUPERFAMILY)
TSA_EVI_ab_kmer_T184	---NA---	324	0			0	-		no IPS match
TSA_EVI_ab_kmer_T185	obg-like atpase 1	2650	40	0.0	95.95%	9	C:cytosol; C:plasmodesma; P:ATP catabolic process; F:ribosomal large subunit binding; F:ribosome binding; F:ATP binding; F:ATPase activity; P:response to cadmium ion; F:GTP binding	EC:3.6.1.3	no IPS match
TSA_EVI_ab_kmer_T186	mlo-like protein	2537	40	0.0	80.08%	6	C:integral to membrane; C:cytoplasmic membrane-bounded vesicle; P:defense response; F:calmodulin binding; P:response to biotic stimulus; C:plasma membrane	-	IPR004326 (PFAM); PTHR31942:SF37 (PANTHER); PTHR31942 (PANTHER); CYTOPLASMIC_DOMAIN (PHOBIUS); TRANSMEMBRANE (PHOBIUS); CYTOPLASMIC_DOMAIN (PHOBIUS); TRANSMEMBRANE (PHOBIUS); TRANSMEMBRANE (PHOBIUS); CYTOPLASMIC_DOMAIN (PHOBIUS); NON_CYTOPLASMIC_DOMAIN (PHOBIUS); CYTOPLASMIC_DOMAIN (PHOBIUS); TRANSMEMBRANE (PHOBIUS); NON_CYTOPLASMIC_DOMAIN (PHOBIUS); TRANSMEMBRANE (PHOBIUS); NON_CYTOPLASMIC_DOMAI…
TSA_EVI_ab_kmer_T187	hexosyltransferase	1593	40	0.0	83.1%	4	P:response to oxidative stress; P:carbohydrate biosynthetic process; F:inositol 3-alpha-galactosyltransferase activity; C:nucleus	EC:2.4.1.123	IPR002495 (PFAM); IPR029044 (G3DSA:3.90.550.GENE3D); PTHR11183 (PANTHER); IPR030515 (PTHR11183:PANTHER); IPR029044 (SUPERFAMILY)
TSA_EVI_ab_kmer_T188	thaumatin-like protein 1b	1141	40	2.54935e-68	70.58%	2	P:response to bacterium; C:cytoplasmic membrane-bounded vesicle	-	IPR001938 (PRINTS); IPR001938 (SMART); IPR001938 (PFAM); G3DSA:2.60.110.10 (GENE3D); PTHR31048:SF76 (PANTHER); IPR001938 (PANTHER); IPR001938 (PROSITE_PROFILES); SSF49870 (SUPERFAMILY)
TSA_EVI_ab_kmer_T189	ovule protein	1022	40	6.74052e-32	88.65%	1	C:chloroplast thylakoid membrane	-	no IPS match
TSA_EVI_ab_kmer_T190	s-adenosyl-l-methionine-dependent methyltransferases superfamily protein	1192	40	0.0	87.55%	5	F:2-methyl-6-phytyl-1,4-benzoquinone methyltransferase activity; C:chloroplast envelope; P:plastoquinone biosynthetic process; P:methylation; C:viral envelope	-	IPR013216 (PFAM); G3DSA:3.40.50.150 (GENE3D); PTHR10108 (PANTHER); PTHR10108:SF978 (PANTHER); NON_CYTOPLASMIC_DOMAIN (PHOBIUS); CYTOPLASMIC_DOMAIN (PHOBIUS); TRANSMEMBRANE (PHOBIUS); IPR031164 (PROSITE_PROFILES); IPR029063 (SUPERFAMILY); TMhelix (TMHMM)
TSA_EVI_ab_kmer_T191	histone-lysine n-methyltransferase ashh1	1414	40	8.52804e-126	67.42%	6	P:histone lysine methylation; P:DNA repair; P:response to UV-B; F:histone-lysine N-methyltransferase activity; P:vegetative to reproductive phase transition of meristem; C:nucleus	EC:2.1.1.43	IPR003616 (SMART); IPR003616 (PROSITE_PROFILES)
TSA_EVI_ab_kmer_T192	os06g0554600 protein	934	40	2.51206e-61	62.15%	1	C:mitochondrion		IPR008480 (PFAM); PTHR33265 (PANTHER); PTHR33265:SF11 (PANTHER)
TSA_EVI_ab_kmer_T193	cytochrome c oxidase subunit 2	2150	40	2.62573e-131	92.97%	83	P:positive regulation of apoptotic process; P:inflammatory response; F:peroxidase activity; F:protein homodimerization activity; F:cytochrome-c oxidase activity; P:anagen; P:negative regulation of smooth muscle contraction; F:iron ion binding; C:integral to membrane; C:neuron projection; C:caveola; F:lipid binding; P:positive regulation of fever generation; F:copper ion binding; P:bone mineraliza…	EC:1.13.11.33; EC:2.7.7.49; EC:1.9.3.1; EC:1.14.99.1; EC:1.11.1.7	PR01166 (PRINTS); IPR014222 (TIGRFAM); G3DSA:1.10.287.90 (GENE3D); IPR008972 (G3DSA:2.60.40.GENE3D); IPR002429 (PFAM); IPR011759 (PFAM); PTHR22888:SF14 (PANTHER); PTHR22888 (PANTHER); IPR001505 (PROSITE_PATTERNS); CYTOPLASMIC_DOMAIN (PHOBIUS); NON_CYTOPLASMIC_DOMAIN (PHOBIUS); TRANSMEMBRANE (PHOBIUS); IPR002429 (PROSITE_PROFILES); IPR011759 (PROSITE_PROFILES); IPR008972 (SUPERFAMILY); IPR011759 (…
TSA_EVI_ab_kmer_T194	glucose-6-phosphate 1-dehydrogenase	2657	40	2.83693e-143	89.42%	38	P:glucose 6-phosphate metabolic process; F:glycerophosphodiester phosphodiesterase activity; C:extracellular vesicular exosome; F:protein homodimerization activity; P:ribose phosphate biosynthetic process; P:erythrocyte maturation; P:pentose biosynthetic process; P:response to hydrogen peroxide; P:interleukin-10 production; F:glucose-6-phosphate dehydrogenase activity; P:response to food; C:chlor…	EC:3.1.4.46; EC:1.1.1.49	IPR001282 (PRINTS); IPR025609 (SMART); IPR025609 (PFAM); G3DSA:3.30.360.10 (GENE3D); IPR013083 (G3DSA:3.30.40.GENE3D); IPR022675 (PFAM); IPR022674 (PFAM); G3DSA:3.40.50.720 (GENE3D); IPR001282 (PANTHER); PTHR23429:SF9 (PANTHER); IPR019796 (PROSITE_PATTERNS); SSF57850 (SUPERFAMILY); IPR016040 (SUPERFAMILY); SSF55347 (SUPERFAMILY); IPR010920 (SUPERFAMILY)
TSA_EVI_ab_kmer_T195	glucose-6-phosphate 1-dehydrogenase	2958	40	0.0	93.35%	5	C:mitochondrion; P:pentose-phosphate shunt, oxidative branch; C:chloroplast stroma; F:glucose-6-phosphate dehydrogenase activity; F:NADP binding	EC:1.1.1.49	IPR013283 (PRINTS); IPR003593 (SMART); G3DSA:3.40.50.300 (GENE3D); G3DSA:3.30.70.20 (GENE3D); IPR001282 (TIGRFAM); IPR007209 (PFAM); G3DSA:3.30.70.20 (GENE3D); IPR003439 (PFAM); G3DSA:2.40.30.10 (GENE3D); IPR017896 (PFAM); IPR004160 (PFAM); G3DSA:3.30.360.10 (GENE3D); IPR022674 (PFAM); G3DSA:3.40.50.720 (GENE3D); IPR022675 (PFAM); PTHR23429:SF12 (PANTHER); IPR001282 (PANTHER); IPR019796 (PROSITE_…
TSA_EVI_ab_kmer_T196	cytochrome p450 71a9	1795	40	3.63031e-171	67.33%	9	P:cellular response to chemical stimulus; P:response to inorganic substance; F:binding; C:intracellular membrane-bounded organelle; P:single-organism metabolic process; P:response to oxygen-containing compound; F:oxidoreductase activity; C:cytoplasmic part; P:response to stress	-	IPR002401 (PRINTS); IPR001128 (PRINTS); G3DSA:1.10.630.10 (GENE3D); IPR001128 (PFAM); PTHR24298:SF288 (PANTHER); PTHR24298 (PANTHER); IPR017972 (PROSITE_PATTERNS); TRANSMEMBRANE (PHOBIUS); TRANSMEMBRANE (PHOBIUS); CYTOPLASMIC_DOMAIN (PHOBIUS); NON_CYTOPLASMIC_DOMAIN (PHOBIUS); NON_CYTOPLASMIC_DOMAIN (PHOBIUS); IPR001128 (SUPERFAMILY); TMhelix (TMHMM)
TSA_EVI_ab_kmer_T197	cysteine synthase	1377	40	0.0	92.67%	13	P:pollen tube development; F:zinc ion binding; C:mitochondrion; C:chloroplast envelope; C:endosome; F:ATP binding; F:transferase activity; C:trans-Golgi network; C:chloroplast stroma; P:cysteine biosynthetic process from serine; P:response to cadmium ion; F:cysteine synthase activity; C:apoplast	EC:2.5.1.47	IPR001926 (PFAM); IPR005856 (TIGRFAM); G3DSA:3.40.50.1100 (GENE3D); G3DSA:3.40.50.1100 (GENE3D); IPR005859 (TIGRFAM); PTHR10314:SF147 (PANTHER); PTHR10314 (PANTHER); IPR001216 (PROSITE_PATTERNS); IPR001926 (SUPERFAMILY)
TSA_EVI_ab_kmer_T198	snare-like superfamily protein	816	40	1.60752e-88	93.9%	2	P:protein transport; C:membrane	-	TRANSMEMBRANE (PHOBIUS); NON_CYTOPLASMIC_DOMAIN (PHOBIUS); CYTOPLASMIC_DOMAIN (PHOBIUS); CYTOPLASMIC_DOMAIN (PHOBIUS); TRANSMEMBRANE (PHOBIUS); TMhelix (TMHMM); TMhelix (TMHMM)
TSA_EVI_ab_kmer_T199	myc2	451	40	2.28057e-27	85.22%	1	F:protein dimerization activity	-	Coil (COILS); IPR011598 (SMART); IPR011598 (G3DSA:4.10.280.GENE3D); IPR011598 (PFAM); PTHR11514 (PANTHER); PTHR11514:SF83 (PANTHER); IPR011598 (PROSITE_PROFILES); IPR011598 (SUPERFAMILY)
TSA_EVI_ab_kmer_T200	f-box protein skip31	2182	40	1.08702e-152	77.8%	1	C:cytoplasmic membrane-bounded vesicle	-	IPR001810 (SMART); G3DSA:1.20.1280.50 (GENE3D); IPR001810 (PFAM); IPR001810 (PROSITE_PROFILES); IPR001810 (SUPERFAMILY)
TSA_EVI_ab_kmer_T201	pre-mrna cleavage factor im 25 kda subunit 2	999	40	6.44843e-73	83.22%	4	P:mRNA polyadenylation; F:mRNA binding; C:mRNA cleavage factor complex; F:hydrolase activity	-	no IPS match
TSA_EVI_ab_kmer_T202	adenine phosphoribosyltransferase chloroplastic	1026	40	2.39188e-110	92.4%	4	C:cytoplasm; F:adenine phosphoribosyltransferase activity; P:nucleoside metabolic process; P:adenine salvage	EC:2.4.2.7	G3DSA:3.40.50.2020 (GENE3D); IPR000836 (PFAM); IPR005764 (TIGRFAM); PTHR11776 (PANTHER); PTHR11776:SF13 (PANTHER); IPR005764 (HAMAP); IPR029057 (SUPERFAMILY)
TSA_EVI_ab_kmer_T203	cytochrome p450	2091	40	1.61111e-127	70.0%	6	F:transition metal ion binding; ; P:glucosinolate metabolic process; F:oxidoreductase activity, acting on paired donors, with incorporation or reduction of molecular oxygen; P:response to bacterium; F:monooxygenase activity	-	IPR011598 (G3DSA:4.10.280.GENE3D); PTHR33124:SF23 (PANTHER); PTHR33124 (PANTHER); IPR011598 (PROSITE_PROFILES); IPR011598 (SUPERFAMILY)
TSA_EVI_ab_kmer_T204	lymphoid organ expressed yellow head virus receptor protein	2040	40	2.23336e-94	61.83%	2	P:plant-type cell wall organization; P:polysaccharide metabolic process	-	Coil (COILS); IPR027329 (PFAM); PTHR31358:SF26 (PANTHER); PTHR31358 (PANTHER)
TSA_EVI_ab_kmer_T205	act domain-containing protein acr4	1746	40	0.0	85.53%	3	P:metabolic process; P:response to cytokinin stimulus; F:amino acid binding	-	SIGNAL_PEPTIDE (PHOBIUS); SIGNAL_PEPTIDE_H_REGION (PHOBIUS); SIGNAL_PEPTIDE_C_REGION (PHOBIUS); NON_CYTOPLASMIC_DOMAIN (PHOBIUS); SIGNAL_PEPTIDE_N_REGION (PHOBIUS)
TSA_EVI_ab_kmer_T206	peptide nitrate transporter	889	40	3.17145e-124	81.7%	4	P:transport; C:membrane; P:response to nematode; F:transporter activity	-	G3DSA:1.20.1250.20 (GENE3D); IPR000109 (PFAM); PTHR11654:SF219 (PANTHER); IPR000109 (PANTHER); TRANSMEMBRANE (PHOBIUS); TRANSMEMBRANE (PHOBIUS); TRANSMEMBRANE (PHOBIUS); TRANSMEMBRANE (PHOBIUS); TRANSMEMBRANE (PHOBIUS); NON_CYTOPLASMIC_DOMAIN (PHOBIUS); NON_CYTOPLASMIC_DOMAIN (PHOBIUS); NON_CYTOPLASMIC_DOMAIN (PHOBIUS); CYTOPLASMIC_DOMAIN (PHOBIUS); CYTOPLASMIC_DOMAIN (PHOBIUS); CYTOPLASMIC_DOMAI…
TSA_EVI_ab_kmer_T207	kh domain-containing protein	1927	40	3.38385e-161	87.3%	1	F:RNA binding	-	IPR004087 (SMART); IPR004088 (G3DSA:3.30.1370.GENE3D); IPR032377 (PFAM); IPR031149 (PTHR11208:PANTHER); PTHR11208 (PANTHER); SIGNAL_PEPTIDE_H_REGION (PHOBIUS); SIGNAL_PEPTIDE_N_REGION (PHOBIUS); NON_CYTOPLASMIC_DOMAIN (PHOBIUS); SIGNAL_PEPTIDE_C_REGION (PHOBIUS); SIGNAL_PEPTIDE (PHOBIUS); SignalP-TM (SIGNALP_GRAM_POSITIVE); IPR004088 (SUPERFAMILY)
TSA_EVI_ab_kmer_T208	peptide methionine sulfoxide reductase chloroplastic	819	40	7.14658e-94	89.15%	5	F:peptide-methionine (R)-S-oxide reductase activity; P:response to oxidative stress; C:chloroplast stroma; P:protein repair; P:oxidation-reduction process	EC:1.8.4; EC:1.8.4.12	TRANSMEMBRANE (PHOBIUS); NON_CYTOPLASMIC_DOMAIN (PHOBIUS); CYTOPLASMIC_DOMAIN (PHOBIUS); TMhelix (TMHMM)
TSA_EVI_ab_kmer_T209	k(+) efflux antiporter chloroplastic	1079	40	1.10837e-52	85.42%	5	; F:solute:hydrogen antiporter activity; P:potassium ion transport; C:integral to membrane; C:plastid	-	IPR002696 (SMART); IPR002696 (TIGRFAM); IPR002696 (PFAM); PTHR16254:SF33 (PANTHER); PTHR16254 (PANTHER); TRANSMEMBRANE (PHOBIUS); CYTOPLASMIC_DOMAIN (PHOBIUS); NON_CYTOPLASMIC_DOMAIN (PHOBIUS); IPR002696 (PRODOM); IPR002696 (HAMAP)
TSA_EVI_ab_kmer_T210	protein iq-domain 31	2236	40	0.0	60.3%	2	C:plasma membrane; C:cytosol		IPR000048 (SMART); G3DSA:4.10.270.10 (GENE3D); IPR000048 (PFAM); IPR025064 (PFAM); PTHR32295:SF81 (PANTHER); PTHR32295 (PANTHER); IPR000048 (PROSITE_PROFILES); IPR000048 (PROSITE_PROFILES)
TSA_EVI_ab_kmer_T211	succinate dehydrogenase subunit mitochondrial	1181	40	7.17182e-36	60.13%	1	C:mitochondrion		PTHR36358:SF4 (PANTHER); PTHR36358 (PANTHER); TRANSMEMBRANE (PHOBIUS); CYTOPLASMIC_DOMAIN (PHOBIUS); TRANSMEMBRANE (PHOBIUS); NON_CYTOPLASMIC_DOMAIN (PHOBIUS); CYTOPLASMIC_DOMAIN (PHOBIUS)
TSA_EVI_ab_kmer_T212	exosome complex exonuclease rrp44	2347	40	0.0	90.13%	6	P:tryptophan metabolic process; F:copper ion binding; C:chloroplast stroma; C:chloroplast thylakoid; F:indole-3-glycerol-phosphate synthase activity; C:cytosol	EC:4.1.1.48	IPR002716 (SMART); IPR033771 (PFAM); IPR002716 (PFAM); IPR029060 (G3DSA:3.40.50.GENE3D); PTHR23355:SF45 (PANTHER); PTHR23355 (PANTHER); IPR012340 (SUPERFAMILY); IPR029060 (SUPERFAMILY)
TSA_EVI_ab_kmer_T213	rna polymerase iii subunit c4	1518	40	3.01272e-107	67.0%	4	C:DNA-directed RNA polymerase III complex; F:DNA-directed RNA polymerase activity; P:transcription from RNA polymerase III promoter; F:DNA binding		no IPS match
TSA_EVI_ab_kmer_T214	diacylglycerol kinase	1260	40	2.56243e-114	75.85%	7	F:NAD+ kinase activity; P:ceramide metabolic process; P:lipid phosphorylation; P:protein kinase C-activating G-protein coupled receptor signaling pathway; F:diacylglycerol kinase activity; F:ceramide kinase activity; P:nuclear fragmentation involved in apoptotic nuclear change	EC:2.7.1.138; EC:2.7.1.23; EC:2.7.1.107	IPR008637 (PFAM); PTHR31474 (PANTHER); TRANSMEMBRANE (PHOBIUS); CYTOPLASMIC_DOMAIN (PHOBIUS); NON_CYTOPLASMIC_DOMAIN (PHOBIUS); CYTOPLASMIC_DOMAIN (PHOBIUS); TRANSMEMBRANE (PHOBIUS)
TSA_EVI_ab_kmer_T215	mitochondrial acidic protein mam33	1008	40	1.53245e-107	77.22%	1	C:mitochondrial matrix	-	IPR003428 (PFAM); IPR003428 (G3DSA:3.10.280.GENE3D); PTHR31365 (PANTHER); PTHR31365:SF9 (PANTHER); IPR003428 (SUPERFAMILY)
TSA_EVI_ab_kmer_T216	nuclear nucleic acid-binding protein c1d	1038	40	8.45973e-78	76.3%	1	P:biological_process		PTHR15341:SF5 (PANTHER); IPR011082 (PANTHER)
TSA_EVI_ab_kmer_T217	haloacid dehalogenase-like hydrolase superfamily protein	1276	40	0.0	85.28%	3	F:hydrolase activity; P:metabolic process; C:plastid	-	Coil (COILS); IPR023214 (PFAM); IPR023214 (G3DSA:3.40.50.GENE3D); PTHR18901 (PANTHER); PTHR18901:SF54 (PANTHER); IPR023214 (SUPERFAMILY)
TSA_EVI_ab_kmer_T218	wat1-related protein	1777	40	1.54816e-122	77.6%	2	C:Golgi apparatus; C:membrane	-	TMhelix (TMHMM)
TSA_EVI_ab_kmer_T219	tho complex subunit 4	1653	40	2.01957e-74	82.42%	2	F:nucleic acid binding; F:nucleotide binding	-	IPR000504 (SMART); IPR000504 (PFAM); G3DSA:3.30.70.330 (GENE3D); PTHR19965:SF42 (PANTHER); PTHR19965 (PANTHER); IPR000504 (PROSITE_PROFILES); IPR000504 (SUPERFAMILY)
TSA_EVI_ab_kmer_T220	gtp-binding protein yptm2	526	40	7.53485e-92	96.22%	14	C:cytosol; P:small GTPase mediated signal transduction; C:plasmodesma; P:pollen tube growth; P:pollen development; P:ER to Golgi vesicle-mediated transport; P:metabolic process; C:vacuole; P:response to cadmium ion; F:hydrolase activity; C:trans-Golgi network membrane; P:protein transport; F:GTP binding; C:plasma membrane	-	SIGNAL_PEPTIDE_H_REGION (PHOBIUS); SIGNAL_PEPTIDE_C_REGION (PHOBIUS); SIGNAL_PEPTIDE (PHOBIUS); NON_CYTOPLASMIC_DOMAIN (PHOBIUS); SIGNAL_PEPTIDE_N_REGION (PHOBIUS); SignalP-noTM (SIGNALP_EUK); SignalP-TM (SIGNALP_GRAM_POSITIVE); TMhelix (TMHMM)
TSA_EVI_ab_kmer_T221	ring finger protein 5	1074	40	7.47892e-95	83.83%	2	F:zinc ion binding; C:plastid	-	IPR001841 (SMART); PF13920 (PFAM); IPR013083 (G3DSA:3.30.40.GENE3D); PTHR12313 (PANTHER); PTHR12313:SF21 (PANTHER); IPR017907 (PROSITE_PATTERNS); CYTOPLASMIC_DOMAIN (PHOBIUS); NON_CYTOPLASMIC_DOMAIN (PHOBIUS); TRANSMEMBRANE (PHOBIUS); IPR001841 (PROSITE_PROFILES); SSF57850 (SUPERFAMILY); TMhelix (TMHMM)
TSA_EVI_ab_kmer_T222	membrane protein	2057	40	1.01147e-114	75.55%	1	C:integral to membrane	-	IPR004853 (PFAM); PTHR11132 (PANTHER); PTHR11132:SF153 (PANTHER); TRANSMEMBRANE (PHOBIUS); NON_CYTOPLASMIC_DOMAIN (PHOBIUS); CYTOPLASMIC_DOMAIN (PHOBIUS); CYTOPLASMIC_DOMAIN (PHOBIUS); NON_CYTOPLASMIC_DOMAIN (PHOBIUS); TRANSMEMBRANE (PHOBIUS); TRANSMEMBRANE (PHOBIUS); CYTOPLASMIC_DOMAIN (PHOBIUS); NON_CYTOPLASMIC_DOMAIN (PHOBIUS); TRANSMEMBRANE (PHOBIUS); TRANSMEMBRANE (PHOBIUS); NON_CYTOPLASMIC_…
TSA_EVI_ab_kmer_T223	early nodulin-like protein 2	827	40	7.36305e-54	69.2%	2	F:electron carrier activity; F:copper ion binding	-	no IPS match
TSA_EVI_ab_kmer_T224	ramosa 1 enhancer locus 2	3905	40	0.0	90.25%	13	P:cytokinesis by cell plate formation; P:RNA processing; P:chaperone cofactor-dependent protein refolding; C:cytoskeleton; F:Hsp90 protein binding; C:extracellular vesicular exosome; P:primary shoot apical meristem specification; P:microtubule cytoskeleton organization; P:nuclear-transcribed mRNA catabolic process; C:chloroplast stroma; F:unfolded protein binding; F:catalytic activity; C:nucleus	-	IPR006595 (SMART); IPR006594 (SMART); IPR014710 (G3DSA:2.60.120.GENE3D); PTHR22838 (PANTHER); PTHR22838:SF8 (PANTHER); IPR006594 (PROSITE_PROFILES); IPR006595 (PROSITE_PROFILES)
TSA_EVI_ab_kmer_T225	60s ribosomal protein l18a-1	803	40	2.59486e-14	79.33%	1	C:ribosome	-	PTHR10052 (PANTHER); PTHR10052:SF23 (PANTHER); NON_CYTOPLASMIC_DOMAIN (PHOBIUS); TRANSMEMBRANE (PHOBIUS); TRANSMEMBRANE (PHOBIUS); NON_CYTOPLASMIC_DOMAIN (PHOBIUS); CYTOPLASMIC_DOMAIN (PHOBIUS); TMhelix (TMHMM); TMhelix (TMHMM)
TSA_EVI_ab_kmer_T226	rna-binding protein with multiple splicing	1205	40	9.15377e-101	76.6%	4	F:snRNA binding; P:mRNA splicing, via spliceosome; C:mitochondrion; F:nucleotide binding	-	no IPS match
TSA_EVI_ab_kmer_T227	26s proteasome non-atpase regulatory subunit 11	2003	40	0.0	96.92%	4	P:response to cadmium ion; C:cytosol; C:plasmodesma; C:proteasome complex	-	SIGNAL_PEPTIDE_C_REGION (PHOBIUS); SIGNAL_PEPTIDE_N_REGION (PHOBIUS); NON_CYTOPLASMIC_DOMAIN (PHOBIUS); SIGNAL_PEPTIDE_H_REGION (PHOBIUS); SIGNAL_PEPTIDE (PHOBIUS)
TSA_EVI_ab_kmer_T228	hydroxymethylglutaryl- synthase	1334	40	0.0	89.4%	4	C:plasmodesma; F:hydroxymethylglutaryl-CoA synthase activity; P:isoprenoid biosynthetic process; C:cytosol	EC:2.3.3.10	IPR013528 (PFAM); IPR016039 (G3DSA:3.40.47.GENE3D); IPR010122 (TIGRFAM); IPR013746 (PFAM); PTHR43323:SF3 (PANTHER); PTHR43323 (PANTHER); IPR016039 (SUPERFAMILY); IPR016039 (SUPERFAMILY)
TSA_EVI_ab_kmer_T229	eukaryotic translation initiation factor 3 subunit h	1353	40	0.0	95.22%	6	C:eukaryotic translation initiation factor 3 complex; C:eukaryotic 43S preinitiation complex; C:eukaryotic 48S preinitiation complex; P:formation of translation preinitiation complex; F:translation initiation factor activity; C:cytosol	-	IPR000555 (SMART); G3DSA:3.40.140.10 (GENE3D); IPR000555 (PFAM); IPR027524 (PTHR10410:PANTHER); PTHR10410 (PANTHER); IPR027524 (HAMAP)
TSA_EVI_ab_kmer_T230	glycolipid transfer protein 1	998	40	5.33571e-128	92.55%	6	P:glycolipid transport; F:glycolipid binding; C:plasma membrane; F:glycolipid transporter activity; C:cytosol; C:plastid	-	G3DSA:1.10.3520.10 (GENE3D); IPR014830 (PFAM); PTHR10219 (PANTHER); PTHR10219:SF57 (PANTHER); IPR014830 (SUPERFAMILY)
TSA_EVI_ab_kmer_T231	multidrug resistance protein associated1	3159	40	0.0	84.7%	5	P:transmembrane transport; C:integral to membrane; F:ATPase activity, coupled to transmembrane movement of substances; P:ATP catabolic process; F:ATP binding	-	IPR003593 (SMART); G3DSA:3.40.50.300 (GENE3D); IPR003439 (PFAM); IPR011527 (PFAM); G3DSA:3.40.50.300 (GENE3D); G3DSA:1.20.1560.10 (GENE3D); G3DSA:1.20.1560.10 (GENE3D); PTHR24223 (PANTHER); PTHR24223:SF279 (PANTHER); IPR017871 (PROSITE_PATTERNS); CYTOPLASMIC_DOMAIN (PHOBIUS); TRANSMEMBRANE (PHOBIUS); NON_CYTOPLASMIC_DOMAIN (PHOBIUS); CYTOPLASMIC_DOMAIN (PHOBIUS); NON_CYTOPLASMIC_DOMAIN (PHOBIUS);…
TSA_EVI_ab_kmer_T232	diphosphomevalonate decarboxylase	1731	40	0.0	87.13%	5	F:diphosphomevalonate decarboxylase activity; P:isoprenoid biosynthetic process; F:ATP binding; C:cytosol; F:protein homodimerization activity	EC:4.1.1.33	IPR013750 (G3DSA:3.30.70.GENE3D); IPR005935 (PIRSF); IPR006204 (PFAM); IPR029765 (TIGRFAM); IPR014721 (G3DSA:3.30.230.GENE3D); PTHR10977:SF4 (PANTHER); PTHR10977 (PANTHER); IPR020568 (SUPERFAMILY); IPR013750 (SUPERFAMILY)
TSA_EVI_ab_kmer_T233	hva22-like protein	1157	40	2.13589e-108	66.78%	1	C:membrane	-	IPR004345 (PFAM); PTHR12300:SF87 (PANTHER); IPR004345 (PANTHER); SIGNAL_PEPTIDE_H_REGION (PHOBIUS); NON_CYTOPLASMIC_DOMAIN (PHOBIUS); SIGNAL_PEPTIDE (PHOBIUS); SIGNAL_PEPTIDE_N_REGION (PHOBIUS); SIGNAL_PEPTIDE_C_REGION (PHOBIUS)
TSA_EVI_ab_kmer_T234	aspartate aminotransferase	1694	40	0.0	92.13%	14	P:protein phosphorylation; F:L-aspartate:2-oxoglutarate aminotransferase activity; F:protein serine/threonine kinase activity; P:response to cold; P:biosynthetic process; C:chloroplast envelope; F:L-phenylalanine:2-oxoglutarate aminotransferase activity; P:cellular amino acid metabolic process; F:ATP binding; C:chloroplast stroma; P:response to cadmium ion; F:pyridoxal phosphate binding; C:stromu…	EC:2.7.11; EC:2.6.1.9; EC:2.6.1.57; EC:2.6.1.5; EC:2.6.1.1	IPR000796 (PRINTS); IPR004839 (PFAM); IPR015422 (G3DSA:3.90.1150.GENE3D); IPR000796 (PANTHER); PTHR11879:SF25 (PANTHER); IPR004838 (PROSITE_PATTERNS); NON_CYTOPLASMIC_DOMAIN (PHOBIUS); SIGNAL_PEPTIDE_C_REGION (PHOBIUS); SIGNAL_PEPTIDE_N_REGION (PHOBIUS); SIGNAL_PEPTIDE (PHOBIUS); SIGNAL_PEPTIDE_H_REGION (PHOBIUS); IPR015424 (SUPERFAMILY)
TSA_EVI_ab_kmer_T235	proteasome subunit alpha type	1209	40	8.2527e-156	96.53%	9	P:response to cold; C:proteasome core complex, alpha-subunit complex; P:response to cadmium ion; P:ubiquitin-dependent protein catabolic process; C:vacuolar membrane; C:nucleus; C:cytosol; C:apoplast; F:threonine-type endopeptidase activity	EC:3.4.25	IPR000426 (SMART); IPR001353 (PFAM); IPR029055 (G3DSA:3.60.20.GENE3D); IPR000426 (PFAM); PTHR11599 (PANTHER); PTHR11599:SF80 (PANTHER); IPR000426 (PROSITE_PATTERNS); IPR023332 (PROSITE_PROFILES); IPR029055 (SUPERFAMILY)
TSA_EVI_ab_kmer_T236	c2 calcium-dependent membrane targeting	1792	40	1.01476e-69	87.35%	6	F:kinase activity; C:extracellular region; C:cytosol; C:plasmodesma; P:phosphorylation; P:response to cold	-	IPR000008 (SMART); IPR003689 (PFAM); IPR000008 (G3DSA:2.60.40.GENE3D); IPR000008 (PFAM); PTHR11040 (PANTHER); PTHR11040:SF79 (PANTHER); NON_CYTOPLASMIC_DOMAIN (PHOBIUS); TRANSMEMBRANE (PHOBIUS); TRANSMEMBRANE (PHOBIUS); CYTOPLASMIC_DOMAIN (PHOBIUS); TRANSMEMBRANE (PHOBIUS); NON_CYTOPLASMIC_DOMAIN (PHOBIUS); TRANSMEMBRANE (PHOBIUS); NON_CYTOPLASMIC_DOMAIN (PHOBIUS); CYTOPLASMIC_DOMAIN (PHOBIUS); I…
TSA_EVI_ab_kmer_T237	f-box family protein	2323	40	0.0	77.88%	1	P:toxin catabolic process	-	Coil (COILS); IPR006553 (SMART); IPR032675 (G3DSA:3.80.10.GENE3D); IPR032675 (G3DSA:3.80.10.GENE3D); IPR011598 (PFAM); IPR032675 (G3DSA:3.80.10.GENE3D); IPR011598 (G3DSA:4.10.280.GENE3D); IPR001611 (PFAM); PTHR13935:SF67 (PANTHER); IPR015660 (PANTHER); IPR011598 (PROSITE_PROFILES); SSF52047 (SUPERFAMILY); SSF52047 (SUPERFAMILY); IPR011598 (SUPERFAMILY)
TSA_EVI_ab_kmer_T238	e3 ubiquitin-protein ligase ari8	1803	40	0.0	85.17%	5	C:membrane; F:nucleic acid binding; P:protein ubiquitination; F:zinc ion binding; F:ubiquitin-protein ligase activity	EC:6.3.2.19	IPR001876 (SMART); IPR002867 (SMART); IPR013083 (G3DSA:3.30.40.GENE3D); IPR002867 (PFAM); G3DSA:4.10.1060.10 (GENE3D); G3DSA:2.20.25.20 (GENE3D); PTHR11685:SF190 (PANTHER); IPR031127 (PANTHER); IPR001876 (PROSITE_PATTERNS); IPR001841 (PROSITE_PROFILES); IPR001876 (PROSITE_PROFILES); IPR001876 (SUPERFAMILY); SSF57850 (SUPERFAMILY); SSF57850 (SUPERFAMILY); SSF57850 (SUPERFAMILY)
TSA_EVI_ab_kmer_T239	indole-3-acetic acid-amido synthetase	1733	40	0.0	87.15%	3	P:response to auxin stimulus; P:metabolic process; F:indole-3-acetic acid amido synthetase activity	-	no IPS match
TSA_EVI_ab_kmer_T240	tropinone reductase	1101	40	1.52237e-136	83.67%	3	F:oxidoreductase activity; P:oxidation-reduction process; C:cytosol	-	IPR002347 (PRINTS); IPR002347 (PRINTS); PF13561 (PFAM); G3DSA:3.40.50.720 (GENE3D); PTHR42898:SF2 (PANTHER); PTHR42898 (PANTHER); IPR020904 (PROSITE_PATTERNS); IPR016040 (SUPERFAMILY)
TSA_EVI_ab_kmer_T241	ferredoxin--nadp reductase	1423	40	0.0	94.15%	12	F:copper ion binding; C:thylakoid lumen; F:poly(U) RNA binding; P:photosynthetic electron transport chain; F:electron transporter, transferring electrons within the noncyclic electron transport pathway of photosynthesis activity; P:defense response to bacterium; C:chloroplast envelope; F:ferredoxin-NADP+ reductase activity; F:nucleotide binding; C:chloroplast thylakoid; F:electron transporter, tr…	EC:1.18.1.2	IPR001709 (PRINTS); PIRSF501178 (PIRSF); G3DSA:3.40.50.80 (GENE3D); G3DSA:2.40.30.10 (GENE3D); IPR015701 (PIRSF); IPR001433 (PFAM); PTHR43314:SF1 (PANTHER); PTHR43314 (PANTHER); SIGNAL_PEPTIDE_H_REGION (PHOBIUS); SIGNAL_PEPTIDE (PHOBIUS); SIGNAL_PEPTIDE_N_REGION (PHOBIUS); NON_CYTOPLASMIC_DOMAIN (PHOBIUS); SIGNAL_PEPTIDE_C_REGION (PHOBIUS); IPR017927 (PROSITE_PROFILES); SignalP-TM (SIGNALP_GRAM_P…
TSA_EVI_ab_kmer_T242	os11g0123500 protein	961	40	6.61091e-51	86.0%	2	P:protein transport; C:plasma membrane	-	Coil (COILS); Coil (COILS); Coil (COILS); IPR005024 (PFAM); PTHR22761:SF37 (PANTHER); PTHR22761 (PANTHER); SignalP-TM (SIGNALP_GRAM_POSITIVE)
TSA_EVI_ab_kmer_T243	hit-like protein	917	40	4.43446e-78	72.17%	4	P:sulfur compound metabolic process; F:adenylylsulfatase activity; C:peroxisome; P:purine ribonucleotide metabolic process	EC:3.6.2.1	no IPS match
TSA_EVI_ab_kmer_T244	eukaryotic translation initiation factor 4b1	1413	40	8.65138e-41	56.25%	2	F:hydrolase activity, acting on ester bonds; P:metabolic process		IPR010433 (PFAM); PTHR32091:SF16 (PANTHER); PTHR32091 (PANTHER)
TSA_EVI_ab_kmer_T245	t-complex protein 1 subunit zeta 1	1208	40	1.19176e-174	94.7%	7	P:protein folding; P:response to cadmium ion; P:response to zinc ion; F:ATP binding; F:unfolded protein binding; C:membrane; C:cytosol	-	no IPS match
TSA_EVI_ab_kmer_T246	pyruvate dehydrogenase e1 component subunit alpha	2210	40	0.0	91.88%	9	P:glycolysis; F:cobalt ion binding; P:response to cadmium ion; F:pyruvate dehydrogenase (acetyl-transferring) activity; C:nucleus; C:cytosol; F:zinc ion binding; P:response to salt stress; P:oxidation-reduction process	EC:1.2.4.1	Coil (COILS); IPR017597 (TIGRFAM); G3DSA:3.40.50.970 (GENE3D); IPR001017 (PFAM); PTHR11516 (PANTHER); PTHR11516:SF49 (PANTHER); IPR029061 (SUPERFAMILY)
TSA_EVI_ab_kmer_T247	probable signal peptidase complex subunit 2	876	40	3.08516e-94	84.83%	9	F:peptidase activity; P:translation; C:signal peptidase complex; P:regulation of insulin secretion; C:integral to membrane; P:signal peptide processing; P:proteolysis; P:SRP-dependent cotranslational protein targeting to membrane; F:pyridoxal phosphate binding	-	no IPS match
TSA_EVI_ab_kmer_T248	upf0051 protein chloroplastic	1618	40	0.0	91.47%	5	P:regulation of response to red or far red light; P:cellular iron ion homeostasis; P:iron-sulfur cluster assembly; F:ATP binding; C:chloroplast stroma	-	SignalP-TM (SIGNALP_GRAM_POSITIVE)
TSA_EVI_ab_kmer_T249	histone deacetylase complex subunit sap30	1166	40	3.78063e-108	87.9%	0	-		IPR025718 (PFAM); PTHR13286:SF9 (PANTHER); IPR024145 (PANTHER)
TSA_EVI_ab_kmer_T250	12-oxophytodienoate reductase 3	1537	40	0.0	83.8%	12	P:response to wounding; P:response to fungus; P:response to salicylic acid stimulus; C:peroxisome; C:cytosol; P:jasmonic acid biosynthetic process; P:response to cadmium ion; F:12-oxophytodienoate reductase activity; P:oxidation-reduction process; P:response to ozone; F:FMN binding; P:oxylipin biosynthetic process	EC:1.3.1.42	IPR013785 (G3DSA:3.20.20.GENE3D); IPR001155 (PFAM); PTHR22893 (PANTHER); PTHR22893:SF75 (PANTHER); SSF51395 (SUPERFAMILY)
TSA_EVI_ab_kmer_T251	protein iq-domain 1	2045	40	1.11526e-129	73.22%	1	C:plasma membrane		IPR000048 (SMART); IPR025064 (PFAM); G3DSA:1.20.5.190 (GENE3D); IPR000048 (PFAM); PTHR32295 (PANTHER); PTHR32295:SF74 (PANTHER); IPR000048 (PROSITE_PROFILES)
TSA_EVI_ab_kmer_T252	duf581 domain-containing protein	954	40	7.14063e-44	53.55%	0	-		IPR007650 (PFAM); PTHR33059 (PANTHER); PTHR33059:SF55 (PANTHER); NON_CYTOPLASMIC_DOMAIN (PHOBIUS); SIGNAL_PEPTIDE_C_REGION (PHOBIUS); SIGNAL_PEPTIDE_N_REGION (PHOBIUS); SIGNAL_PEPTIDE (PHOBIUS); SIGNAL_PEPTIDE_H_REGION (PHOBIUS); IPR007650 (PROSITE_PROFILES)
TSA_EVI_ab_kmer_T253	scarecrow-like protein 9	1424	40	0.0	85.65%	4	P:positive regulation of transcription, DNA-dependent; P:transcription, DNA-dependent; C:cytosol; P:response to xenobiotic stimulus	-	IPR005202 (PFAM); PTHR31636:SF97 (PANTHER); PTHR31636 (PANTHER); NON_CYTOPLASMIC_DOMAIN (PHOBIUS); TRANSMEMBRANE (PHOBIUS); CYTOPLASMIC_DOMAIN (PHOBIUS); IPR005202 (PROSITE_PROFILES); TMhelix (TMHMM)
TSA_EVI_ab_kmer_T254	cell differentiation rcd1-like protein	1263	40	0.0	92.3%	1	C:plastid	-	PF04078 (PFAM); IPR011989 (G3DSA:1.25.10.GENE3D); PTHR12262:SF6 (PANTHER); PTHR12262 (PANTHER); SIGNAL_PEPTIDE_H_REGION (PHOBIUS); NON_CYTOPLASMIC_DOMAIN (PHOBIUS); SIGNAL_PEPTIDE (PHOBIUS); SIGNAL_PEPTIDE_C_REGION (PHOBIUS); SIGNAL_PEPTIDE_N_REGION (PHOBIUS); SignalP-TM (SIGNALP_GRAM_POSITIVE); IPR016024 (SUPERFAMILY)
TSA_EVI_ab_kmer_T255	casein kinase i isoform alpha	2851	40	0.0	93.1%	3	P:protein phosphorylation; F:ATP binding; F:protein serine/threonine kinase activity	EC:2.7.11	no IPS match
TSA_EVI_ab_kmer_T256	malignant t-cell-amplified sequence 1	1045	40	2.56645e-76	95.1%	2	C:cytosol; F:RNA binding	-	no IPS match
TSA_EVI_ab_kmer_T257	lecithin-cholesterol acyltransferase-like 1	1509	40	0.0	78.67%	3	C:vacuolar membrane; F:phosphatidylcholine-sterol O-acyltransferase activity; P:lipid metabolic process	EC:2.3.1.43	IPR002059 (PRINTS); IPR011129 (SMART); IPR001878 (SMART); IPR001878 (G3DSA:4.10.60.GENE3D); IPR001878 (G3DSA:4.10.60.GENE3D); IPR001878 (PFAM); IPR029058 (G3DSA:3.40.50.GENE3D); IPR003386 (PFAM); IPR002059 (PFAM); G3DSA:2.40.50.140 (GENE3D); PTHR11440:SF69 (PANTHER); PTHR11440 (PANTHER); IPR019844 (PROSITE_PATTERNS); SIGNAL_PEPTIDE_H_REGION (PHOBIUS); NON_CYTOPLASMIC_DOMAIN (PHOBIUS); SIGNAL_PEPT…
TSA_EVI_ab_kmer_T258	succinate dehydrogenase	2467	40	0.0	94.42%	40	C:integral to membrane; F:transporter activity; F:succinate-CoA ligase (ADP-forming) activity; P:mitochondrial electron transport, succinate to ubiquinone; P:lipid A biosynthetic process; P:L-serine catabolic process; P:macropinocytosis; P:positive phototaxis; C:cytosol; F:heme binding; F:flavin adenine dinucleotide binding; C:phagocytic vesicle; F:tetraacyldisaccharide 4'-kinase activity; F:ATP …	EC:1.4.3.16; EC:2.7.1.130; EC:1.1.1.14; EC:4.3.1.17; EC:6.2.1.5; EC:2.3.3.8; EC:6.2.1.4; EC:1.3.5.1; EC:4.2.1.79	G3DSA:4.10.80.40 (GENE3D); IPR015939 (G3DSA:1.20.58.GENE3D); IPR015939 (PFAM); IPR023753 (G3DSA:3.50.50.GENE3D); IPR023753 (G3DSA:3.50.50.GENE3D); IPR030664 (PIRSF); IPR003953 (PFAM); IPR011281 (TIGRFAM); IPR014006 (TIGRFAM); PTHR11632:SF63 (PANTHER); PTHR11632 (PANTHER); IPR003952 (PROSITE_PATTERNS); IPR023753 (SUPERFAMILY); IPR027477 (SUPERFAMILY); IPR015939 (SUPERFAMILY)
TSA_EVI_ab_kmer_T259	15 kda selenoprotein	810	40	4.61496e-75	91.03%	1	C:cytoplasmic membrane-bounded vesicle	-	no IPS match
TSA_EVI_ab_kmer_T260	ectonucleoside triphosphate diphosphohydrolase 1	978	40	6.77953e-20	73.35%	6	C:intracellular membrane-bounded organelle; P:anatomical structure development; C:cytoplasmic part; P:metabolic process; P:multicellular organismal development; F:hydrolase activity	-	IPR000407 (PFAM)
TSA_EVI_ab_kmer_T261	pathogenesis-related protein 1	885	40	6.01007e-86	78.3%	6	P:single-organism process; P:regulation of biological process; C:cytoplasmic membrane-bounded vesicle; F:hydrolase activity; P:response to stimulus; C:extracellular region	-	IPR001283 (PRINTS); IPR014044 (SMART); IPR014044 (PFAM); IPR014044 (G3DSA:3.40.33.GENE3D); IPR001283 (PANTHER); PTHR10334:SF260 (PANTHER); IPR018244 (PROSITE_PATTERNS); IPR018244 (PROSITE_PATTERNS); SIGNAL_PEPTIDE (PHOBIUS); NON_CYTOPLASMIC_DOMAIN (PHOBIUS); SIGNAL_PEPTIDE_H_REGION (PHOBIUS); SIGNAL_PEPTIDE_C_REGION (PHOBIUS); SIGNAL_PEPTIDE_N_REGION (PHOBIUS); SignalP-noTM (SIGNALP_EUK); SignalP…
TSA_EVI_ab_kmer_T262	t-complex protein 1 subunit delta	1498	40	0.0	96.53%	5	P:protein folding; P:response to cadmium ion; F:ATP binding; F:unfolded protein binding; C:cytosol	-	IPR017998 (PRINTS); IPR027413 (G3DSA:1.10.560.GENE3D); IPR002423 (PFAM); IPR027409 (G3DSA:3.50.7.GENE3D); G3DSA:3.30.260.10 (GENE3D); PTHR11353 (PANTHER); IPR012717 (PTHR11353:PANTHER); SSF54849 (SUPERFAMILY); IPR027409 (SUPERFAMILY); SSF48592 (SUPERFAMILY)
TSA_EVI_ab_kmer_T263	pto-interacting protein 1	2057	40	0.0	89.2%	6	P:protein phosphorylation; F:ATP binding; P:activation of MAPKK activity; F:MAP kinase kinase kinase activity; C:plasma membrane; P:MAPK cascade	EC:2.7.11.25; EC:2.7.11	IPR016158 (SMART); IPR011991 (G3DSA:1.10.10.GENE3D); IPR001373 (PFAM); G3DSA:4.10.1030.10 (GENE3D); PTHR11932 (PANTHER); PTHR11932:SF103 (PANTHER); IPR016158 (PROSITE_PROFILES); IPR016158 (SUPERFAMILY)
TSA_EVI_ab_kmer_T264	cytochrome p450 94a1	1790	40	2.25E-124	64.0%	2	F:metal ion binding; F:oxidoreductase activity, acting on paired donors, with incorporation or reduction of molecular oxygen	-	IPR001128 (PFAM); G3DSA:1.10.630.10 (GENE3D); PTHR24296:SF50 (PANTHER); PTHR24296 (PANTHER); SIGNAL_PEPTIDE_H_REGION (PHOBIUS); SIGNAL_PEPTIDE (PHOBIUS); NON_CYTOPLASMIC_DOMAIN (PHOBIUS); SIGNAL_PEPTIDE_N_REGION (PHOBIUS); SIGNAL_PEPTIDE_C_REGION (PHOBIUS); SignalP-noTM (SIGNALP_EUK); IPR001128 (SUPERFAMILY)
TSA_EVI_ab_kmer_T265	probable carboxylesterase 8	729	40	1.47647e-54	70.13%	2	F:hydrolase activity; P:metabolic process		IPR013094 (PFAM); IPR029058 (G3DSA:3.40.50.GENE3D); PTHR23024:SF317 (PANTHER); PTHR23024 (PANTHER); IPR029058 (SUPERFAMILY)
TSA_EVI_ab_kmer_T266	o- domain-containing protein	2034	40	0.0	87.9%	2	F:transferase activity, transferring glycosyl groups; P:metabolic process	-	SIGNAL_PEPTIDE_H_REGION (PHOBIUS); SIGNAL_PEPTIDE_N_REGION (PHOBIUS); NON_CYTOPLASMIC_DOMAIN (PHOBIUS); SIGNAL_PEPTIDE_C_REGION (PHOBIUS); SIGNAL_PEPTIDE (PHOBIUS)
TSA_EVI_ab_kmer_T267	eukaryotic peptide chain release factor subunit 1-3	2097	40	0.0	97.78%	4	P:translational termination; F:translation release factor activity, codon specific; C:plasma membrane; C:cytosol	-	IPR005140 (SMART); IPR024049 (G3DSA:3.30.960.GENE3D); G3DSA:3.30.420.60 (GENE3D); IPR005141 (PFAM); IPR005140 (PFAM); IPR029064 (G3DSA:3.30.1330.GENE3D); G3DSA:1.20.5.170 (GENE3D); IPR004403 (TIGRFAM); IPR005142 (PFAM); PTHR10113:SF18 (PANTHER); IPR004403 (PANTHER); SSF53137 (SUPERFAMILY); IPR029064 (SUPERFAMILY); IPR024049 (SUPERFAMILY)
TSA_EVI_ab_kmer_T268	protein nar1	1932	40	0.0	84.83%	6	C:cytosol; P:response to oxygen levels; C:nucleus; F:ferredoxin hydrogenase activity; P:oxidation-reduction process; C:plastid	EC:1.12.7.2	no IPS match
TSA_EVI_ab_kmer_T269	gigantea1	5873	40	0.0	80.6%	10	P:positive regulation of long-day photoperiodism, flowering; P:regulation of transcription, DNA-dependent; P:circadian rhythm; P:response to cold; C:nucleoplasm; P:response to blue light; P:temperature compensation of the circadian clock; P:response to hydrogen peroxide; P:response to far red light; P:response to karrikin	-	IPR026211 (PANTHER)
TSA_EVI_ab_kmer_T270	mterf domain-containing protein mitochondrial	1450	40	6.89822e-106	59.9%	2	P:mRNA processing; C:mitochondrion		IPR003690 (SMART); IPR003690 (PFAM); PTHR13068 (PANTHER); PTHR13068:SF53 (PANTHER)
TSA_EVI_ab_kmer_T271	quinone oxidoreductase-like protein 2-like protein	1504	40	0.0	87.13%	6	F:oxidoreductase activity; C:peroxisome; P:cell redox homeostasis; F:zinc ion binding; C:cytosol; P:oxidation-reduction process	-	IPR020843 (SMART); G3DSA:3.40.50.720 (GENE3D); G3DSA:3.90.180.10 (GENE3D); IPR013149 (PFAM); IPR013154 (PFAM); PTHR43677 (PANTHER); PTHR43677:SF2 (PANTHER); IPR002364 (PROSITE_PATTERNS); IPR011032 (SUPERFAMILY); IPR016040 (SUPERFAMILY)
TSA_EVI_ab_kmer_T272	rhomboid-like protein 15	2184	40	0.0	82.15%	3	C:integral to membrane; P:proteolysis; F:serine-type endopeptidase activity	EC:3.4.21	Coil (COILS); G3DSA:1.20.5.170 (GENE3D); PTHR10015:SF231 (PANTHER); IPR027725 (PANTHER); TRANSMEMBRANE (PHOBIUS); NON_CYTOPLASMIC_DOMAIN (PHOBIUS); NON_CYTOPLASMIC_DOMAIN (PHOBIUS); CYTOPLASMIC_DOMAIN (PHOBIUS); TRANSMEMBRANE (PHOBIUS); TMhelix (TMHMM)
TSA_EVI_ab_kmer_T273	rrna 2 -o-methyltransferase fibrillarin 2	1073	40	7.19022e-160	97.03%	7	C:mediator complex; F:RNA binding; P:RNA methylation; P:rRNA processing; C:membrane; F:methyltransferase activity; P:tRNA processing	-	no IPS match
TSA_EVI_ab_kmer_T274	thylakoid lumenal kda chloroplastic	1238	40	9.90907e-72	84.55%	4	C:chloroplast thylakoid membrane; C:chloroplast envelope; C:chloroplast stroma; C:thylakoid lumen	-	G3DSA:1.10.490.40 (GENE3D); PTHR35742:SF2 (PANTHER); PTHR35742 (PANTHER)
TSA_EVI_ab_kmer_T275	kda heat shock peroxisomal	782	40	4.87241e-51	73.72%	4	P:response to reactive oxygen species; P:protein folding; P:response to heat; C:peroxisomal matrix	-	IPR002068 (PFAM); IPR008978 (G3DSA:2.60.40.GENE3D); IPR031107 (PANTHER); PTHR11527:SF178 (PANTHER); IPR002068 (PROSITE_PROFILES); IPR008978 (SUPERFAMILY)
TSA_EVI_ab_kmer_T276	endoplasmic reticulum-golgi intermediate compartment protein 3	2383	40	0.0	87.8%	3	C:vacuolar membrane; C:endoplasmic reticulum; C:Golgi apparatus	-	PF13850 (PFAM); IPR012936 (PFAM); PTHR10984:SF46 (PANTHER); PTHR10984 (PANTHER); CYTOPLASMIC_DOMAIN (PHOBIUS); NON_CYTOPLASMIC_DOMAIN (PHOBIUS); TRANSMEMBRANE (PHOBIUS); CYTOPLASMIC_DOMAIN (PHOBIUS); TRANSMEMBRANE (PHOBIUS); TMhelix (TMHMM); TMhelix (TMHMM)
TSA_EVI_ab_kmer_T277	probable dolichyl-diphosphooligosaccharide--protein glycosyltransferase subunit 3b	611	40	9.64798e-89	82.72%	4	C:plasma membrane; C:oligosaccharyltransferase complex; C:chloroplast; P:protein N-linked glycosylation	-	no IPS match
TSA_EVI_ab_kmer_T278	fasciclin-like arabinogalactan protein 17	1269	40	1.35743e-44	80.2%	3	C:extracellular region; P:cell adhesion; C:vacuole	-	IPR000782 (SMART); IPR006459 (TIGRFAM); IPR000782 (G3DSA:2.30.180.GENE3D); IPR006702 (PFAM); IPR000782 (PFAM); PTHR32499 (PANTHER); PTHR32499:SF6 (PANTHER); CYTOPLASMIC_DOMAIN (PHOBIUS); NON_CYTOPLASMIC_DOMAIN (PHOBIUS); SIGNAL_PEPTIDE_C_REGION (PHOBIUS); TRANSMEMBRANE (PHOBIUS); CYTOPLASMIC_DOMAIN (PHOBIUS); SIGNAL_PEPTIDE_N_REGION (PHOBIUS); SIGNAL_PEPTIDE_H_REGION (PHOBIUS); TRANSMEMBRANE (PHO…
TSA_EVI_ab_kmer_T279	dna repair helicase xpb1	2640	40	0.0	92.55%	12	P:response to toxic substance; P:nucleotide-excision repair; P:DNA duplex unwinding; P:response to UV-B; F:ATP-dependent DNA helicase activity; P:dephosphorylation; F:fructose 1,6-bisphosphate 1-phosphatase activity; P:carbohydrate metabolic process; F:DNA binding; F:ATP binding; C:cytoplasm; C:nucleus	EC:3.1.3.11	PR00851 (PRINTS); IPR001650 (SMART); G3DSA:3.40.50.300 (GENE3D); IPR001161 (TIGRFAM); G3DSA:3.40.50.300 (GENE3D); IPR032438 (PFAM); PTHR11274:SF9 (PANTHER); PTHR11274 (PANTHER); IPR014001 (PROSITE_PROFILES); IPR001650 (PROSITE_PROFILES); IPR027417 (SUPERFAMILY)
TSA_EVI_ab_kmer_T280	ureidoglycolate hydrolase	2644	40	1.3146e-125	93.28%	12	P:allantoin catabolic process; P:methionine biosynthetic process; F:allantoate deiminase activity; P:purine nucleobase metabolic process; C:mitochondrion; F:metal ion binding; P:proteolysis; F:metallopeptidase activity; C:cytoplasmic membrane-bounded vesicle; P:RNA splicing, via endonucleolytic cleavage and ligation; F:ureidoglycolate hydrolase activity; C:endoplasmic reticulum	EC:3.5.3.19; EC:3.5.3.9	Coil (COILS); IPR006703 (PFAM); G3DSA:3.40.50.300 (GENE3D); PTHR10903:SF94 (PANTHER); PTHR10903 (PANTHER); IPR006703 (PROSITE_PROFILES)
TSA_EVI_ab_kmer_T281	thioredoxin chloroplastic	488	40	2.30279e-59	80.95%	7	F:enzyme activator activity; P:cell redox homeostasis; P:glycerol ether metabolic process; P:positive regulation of catalytic activity; F:protein disulfide oxidoreductase activity; C:plastid; P:oxidation-reduction process	-	PR00421 (PRINTS); G3DSA:3.40.30.10 (GENE3D); IPR013766 (PFAM); IPR005746 (PANTHER); PTHR10438:SF316 (PANTHER); IPR013766 (PROSITE_PROFILES); IPR012336 (SUPERFAMILY)
TSA_EVI_ab_kmer_T282	os07g0180800 protein	1906	40	1.71323e-165	72.8%	2	F:nucleic acid binding; F:nucleotide binding	-	IPR000504 (SMART); G3DSA:3.30.70.330 (GENE3D); G3DSA:3.30.70.330 (GENE3D); G3DSA:3.30.70.330 (GENE3D); G3DSA:3.30.70.330 (GENE3D); IPR000504 (PFAM); PTHR23147:SF36 (PANTHER); PTHR23147 (PANTHER); IPR000504 (PROSITE_PROFILES); IPR000504 (PROSITE_PROFILES); IPR000504 (SUPERFAMILY); IPR000504 (SUPERFAMILY); IPR000504 (SUPERFAMILY)
TSA_EVI_ab_kmer_T283	chitinase	1413	40	1.02933e-163	82.67%	5	F:chitinase activity; P:carbohydrate metabolic process; P:chitin catabolic process; F:chitin binding; P:cell wall macromolecule catabolic process	EC:3.2.1.14	IPR001002 (SMART); IPR000726 (PFAM); IPR016283 (PIRSF); IPR001002 (PFAM); IPR001002 (G3DSA:3.30.60.GENE3D); G3DSA:1.10.530.10 (GENE3D); PTHR22595:SF88 (PANTHER); PTHR22595 (PANTHER); IPR018371 (PROSITE_PATTERNS); IPR000726 (PROSITE_PATTERNS); IPR000726 (PROSITE_PATTERNS); SIGNAL_PEPTIDE_H_REGION (PHOBIUS); SIGNAL_PEPTIDE_N_REGION (PHOBIUS); SIGNAL_PEPTIDE (PHOBIUS); SIGNAL_PEPTIDE_C_REGION (PHOBI…
TSA_EVI_ab_kmer_T284	signal peptidase complex subunit 3b	904	40	2.94381e-78	77.78%	8	F:peptidase activity; C:plasmodesma; C:cytoplasmic membrane-bounded vesicle; P:signal peptide processing; C:cell wall; C:integral to membrane; P:proteolysis; C:signal peptidase complex	-	IPR007653 (PFAM); IPR007653 (PANTHER); PTHR12804:SF3 (PANTHER); CYTOPLASMIC_DOMAIN (PHOBIUS); NON_CYTOPLASMIC_DOMAIN (PHOBIUS); TRANSMEMBRANE (PHOBIUS); TMhelix (TMHMM)
TSA_EVI_ab_kmer_T285	transmembrane protein 184a	1337	40	0.0	92.47%	4	C:membrane; C:endoplasmic reticulum; F:heme-copper terminal oxidase activity; P:oxidation-reduction process	-	no IPS match
TSA_EVI_ab_kmer_T286	strictosidine synthase	1651	40	3.78828e-168	88.03%	4	C:vacuolar membrane; C:endoplasmic reticulum; P:biosynthetic process; F:strictosidine synthase activity	EC:4.3.3.2	IPR001163 (SMART); G3DSA:2.30.30.100 (GENE3D); PIRSF037188 (PIRSF); IPR001163 (PFAM); PTHR10553:SF11 (PANTHER); PTHR10553 (PANTHER); IPR010920 (SUPERFAMILY)
TSA_EVI_ab_kmer_T287	inactive lrr receptor-like serine threonine-protein kinase bir2	821	40	8.06129e-103	77.67%	8	C:cytoplasmic membrane-bounded vesicle; C:plasma membrane; F:protein kinase activity; P:protein phosphorylation; F:ATP binding; C:integral to membrane; C:chloroplast; C:nucleus	-	IPR020635 (SMART); G3DSA:1.10.510.10 (GENE3D); IPR001245 (PFAM); G3DSA:3.30.200.20 (GENE3D); PTHR27000 (PANTHER); PTHR27000:SF413 (PANTHER); TRANSMEMBRANE (PHOBIUS); CYTOPLASMIC_DOMAIN (PHOBIUS); NON_CYTOPLASMIC_DOMAIN (PHOBIUS); IPR000719 (PROSITE_PROFILES); IPR011009 (SUPERFAMILY); TMhelix (TMHMM)
TSA_EVI_ab_kmer_T288	leucine-rich repeat receptor-like protein kinase	1321	40	0.0	89.0%	10	P:stomatal complex morphogenesis; C:endosome; C:cytoplasmic membrane-bounded vesicle; P:stamen development; P:response to molecule of bacterial origin; C:trans-Golgi network; P:phosphorylation; F:kinase activity; P:signal transduction; C:plasma membrane	-	IPR003591 (SMART); IPR001611 (PFAM); IPR032675 (G3DSA:3.80.10.GENE3D); IPR001611 (PFAM); PTHR27000:SF396 (PANTHER); PTHR27000 (PANTHER); NON_CYTOPLASMIC_DOMAIN (PHOBIUS); SIGNAL_PEPTIDE (PHOBIUS); SIGNAL_PEPTIDE_N_REGION (PHOBIUS); SIGNAL_PEPTIDE_H_REGION (PHOBIUS); SIGNAL_PEPTIDE_C_REGION (PHOBIUS); SignalP-noTM (SIGNALP_EUK); IPR032675 (SUPERFAMILY)
TSA_EVI_ab_kmer_T289	tubby-like f-box protein	324	40	9.48227e-47	89.05%	10	C:cytosol; P:response to fungus; C:plastid; P:regulation of transcription, DNA-dependent; P:stamen development; F:sequence-specific DNA binding transcription factor activity; P:metabolic process; F:hydrolase activity; C:nucleus; C:plasma membrane	-	IPR000007 (PRINTS); IPR000007 (G3DSA:3.20.90.GENE3D); IPR000007 (PFAM); PTHR16517:SF68 (PANTHER); PTHR16517 (PANTHER); IPR018066 (PROSITE_PATTERNS); IPR025659 (SUPERFAMILY)
TSA_EVI_ab_kmer_T290	chorismate synthase	1763	40	0.0	88.7%	38	F:chorismate mutase activity; F:carbohydrate binding; P:regulation of cell shape; P:DNA methylation on adenine; F:site-specific DNA-methyltransferase (adenine-specific) activity; F:UDP-N-acetyl-D-glucosamine:N-acetylmuramoyl-L-alanyl-D-glutamyl-meso-2,6-diaminopimelyl-D-alanyl-D-alanine-diphosphoundecaprenol 4-beta-N-acetylglucosaminlytransferase activity; P:transcription, DNA-dependent; F:heme b…	EC:4.2.1.10; EC:2.4.1.227; EC:2.1.1.72; EC:4.2.3.5; EC:5.4.99.5	TRANSMEMBRANE (PHOBIUS); NON_CYTOPLASMIC_DOMAIN (PHOBIUS); CYTOPLASMIC_DOMAIN (PHOBIUS); TMhelix (TMHMM)
TSA_EVI_ab_kmer_T291	udp-sulfoquinovose chloroplastic	1817	40	0.0	87.0%	7	F:sulfotransferase activity; P:glycolipid biosynthetic process; P:cellular response to phosphate starvation; F:UDPsulfoquinovose synthase activity; F:coenzyme binding; F:zinc ion binding; C:plastid	EC:3.13.1.1	G3DSA:3.40.50.720 (GENE3D); G3DSA:3.90.25.10 (GENE3D); IPR001509 (PFAM); PTHR43000 (PANTHER); PTHR43000:SF7 (PANTHER); IPR016040 (SUPERFAMILY)
TSA_EVI_ab_kmer_T292	c2 calcium-dependent membrane targeting	907	40	8.97387e-69	84.78%	61	C:cell surface; F:signal transducer activity; F:GTP binding; C:hyphal cell wall; P:anterior/posterior axis specification, embryo; P:female meiosis chromosome segregation; P:polyamine transport; C:ER to Golgi transport vesicle; C:multivesicular body; P:adhesion to host; P:mitosis; P:apoptotic process; P:amino acid transmembrane transport; P:signal transduction involved in conjugation with cellular…	EC:1.2.1.59; EC:1.2.1.12; EC:1.2.1.9	IPR000008 (PRINTS); IPR000008 (SMART); IPR000008 (PFAM); IPR000008 (G3DSA:2.60.40.GENE3D); PTHR23180:SF349 (PANTHER); PTHR23180 (PANTHER); IPR000008 (PROSITE_PROFILES); IPR000008 (SUPERFAMILY)
TSA_EVI_ab_kmer_T293	glycine cleavage system h mitochondrial	748	40	4.43891e-77	90.25%	4	F:ATP binding; C:glycine cleavage complex; C:mitochondrion; P:glycine decarboxylation via glycine cleavage system	-	IPR017453 (TIGRFAM); G3DSA:2.40.50.100 (GENE3D); IPR033753 (PFAM); PTHR11715:SF15 (PANTHER); IPR002930 (PANTHER); IPR003016 (PROSITE_PATTERNS); IPR000089 (PROSITE_PROFILES); IPR011053 (SUPERFAMILY)
TSA_EVI_ab_kmer_T294	protein-lysine n-methyltransferase	1399	40	9.11641e-170	76.7%	4	C:cytosol; P:methylation; C:nucleus; F:methyltransferase activity	-	Coil (COILS); IPR025714 (PFAM); G3DSA:3.40.50.150 (GENE3D); PTHR12843 (PANTHER); PTHR12843:SF9 (PANTHER); IPR026635 (HAMAP); IPR029063 (SUPERFAMILY)
TSA_EVI_ab_kmer_T295	ubiquitin carboxyl-terminal hydrolase	1413	40	2.25147e-75	80.75%	6	F:ubiquitin-specific protease activity; F:RNA binding; P:ubiquitin-dependent protein catabolic process; P:mRNA processing; C:nucleus; C:cytosol	-	Coil (COILS); Coil (COILS); IPR001578 (PRINTS); IPR002999 (SMART); IPR001578 (PFAM); IPR010304 (PFAM); G3DSA:2.30.30.140 (GENE3D); IPR001578 (G3DSA:3.40.532.GENE3D); PTHR10589:SF36 (PANTHER); IPR001578 (PANTHER); IPR002999 (PROSITE_PROFILES); SSF63748 (SUPERFAMILY); SSF54001 (SUPERFAMILY)
TSA_EVI_ab_kmer_T296	lysosomal pro-x carboxypeptidase	1931	40	0.0	84.05%	4	C:vacuole; P:proteolysis; C:chloroplast; F:serine-type peptidase activity	-	IPR029058 (G3DSA:3.40.50.GENE3D); IPR008758 (PFAM); PTHR11010 (PANTHER); PTHR11010:SF49 (PANTHER); CYTOPLASMIC_DOMAIN (PHOBIUS); NON_CYTOPLASMIC_DOMAIN (PHOBIUS); TRANSMEMBRANE (PHOBIUS); IPR029058 (SUPERFAMILY)
TSA_EVI_ab_kmer_T297	zinc finger mynd domain-containing protein 15	1897	40	1.39462e-108	77.25%	4	C:membrane; F:metal ion binding; C:Golgi apparatus; C:nucleus	-	Coil (COILS); IPR002809 (SMART); IPR008559 (PIRSF); IPR002809 (PFAM); IPR008559 (PANTHER); NON_CYTOPLASMIC_DOMAIN (PHOBIUS); NON_CYTOPLASMIC_DOMAIN (PHOBIUS); TRANSMEMBRANE (PHOBIUS); TRANSMEMBRANE (PHOBIUS); CYTOPLASMIC_DOMAIN (PHOBIUS); TMhelix (TMHMM); TMhelix (TMHMM)
TSA_EVI_ab_kmer_T298	syntaxin-132-like isoform x2	1234	40	2.75383e-156	90.17%	4	F:SNAP receptor activity; P:vesicle-mediated transport; P:intracellular protein transport; C:plasma membrane	-	Coil (COILS); Coil (COILS); Coil (COILS); IPR000727 (SMART); IPR006011 (SMART); G3DSA:1.20.5.110 (GENE3D); IPR000727 (PFAM); IPR006011 (PFAM); G3DSA:1.20.58.70 (GENE3D); PTHR19957 (PANTHER); PTHR19957:SF194 (PANTHER); IPR006012 (PROSITE_PATTERNS); CYTOPLASMIC_DOMAIN (PHOBIUS); TRANSMEMBRANE (PHOBIUS); NON_CYTOPLASMIC_DOMAIN (PHOBIUS); IPR000727 (PROSITE_PROFILES); IPR010989 (SUPERFAMILY); TMhelix…
TSA_EVI_ab_kmer_T299	probable cytosolic iron-sulfur protein assembly protein ciao1 homolog	1412	40	0.0	85.58%	3	P:iron-sulfur cluster assembly; C:CIA complex; F:transferase activity, transferring acyl groups	-	IPR020472 (PRINTS); IPR001680 (SMART); G3DSA:1.10.10.670 (GENE3D); IPR001680 (PFAM); IPR015943 (G3DSA:2.130.10.GENE3D); G3DSA:2.130.10.150 (GENE3D); PTHR19920 (PANTHER); IPR019775 (PROSITE_PATTERNS); IPR019775 (PROSITE_PATTERNS); IPR019775 (PROSITE_PATTERNS); IPR001680 (PROSITE_PROFILES); IPR001680 (PROSITE_PROFILES); IPR001680 (PROSITE_PROFILES); IPR017986 (PROSITE_PROFILES); IPR001680 (PROSITE_…
TSA_EVI_ab_kmer_T300	prefoldin subunit 3	1164	40	1.42061e-108	94.0%	5	P:protein folding; C:prefoldin complex; C:cytosol; F:unfolded protein binding; C:plastid	-	no IPS match
TSA_EVI_ab_kmer_T301	transcription factor pur-alpha 1	1221	40	0.0	92.33%	2	C:cytoplasm; P:response to cadmium ion	-	IPR006628 (SMART); IPR006628 (PFAM); IPR006628 (PANTHER); PTHR12611:SF6 (PANTHER)
TSA_EVI_ab_kmer_T302	os08g0422300 protein	614	40	6.02682e-42	83.55%	3	F:zinc ion binding; F:methyltransferase activity; P:methylation	-	no IPS match
TSA_EVI_ab_kmer_T303	protein chloroplastic	914	40	7.39761e-105	83.15%	2	C:chloroplast thylakoid; C:chloroplast envelope	-	PTHR11804 (PANTHER); PTHR11804:SF67 (PANTHER)
TSA_EVI_ab_kmer_T304	membrin	987	40	1.2729e-94	84.0%	6	C:Golgi membrane; P:regulation of protein secretion; C:Golgi stack; P:regulation of innate immune response; C:cis-Golgi network; P:protein transport	-	no IPS match
TSA_EVI_ab_kmer_T305	malate dehydrogenase	1969	40	0.0	94.13%	12	C:chloroplast envelope; F:metal ion binding; P:carbohydrate metabolic process; F:malate dehydrogenase (decarboxylating) activity; F:NAD binding; P:malate metabolic process; C:chloroplast stroma; C:thylakoid; C:apoplast; C:mitochondrion; F:malate dehydrogenase (NADP+) activity; P:oxidation-reduction process	EC:1.1.1.39; EC:1.1.1.82	IPR001236 (PFAM); IPR001557 (PIRSF); G3DSA:3.90.110.10 (GENE3D); G3DSA:3.40.50.720 (GENE3D); IPR010945 (TIGRFAM); IPR022383 (PFAM); PTHR23382:SF12 (PANTHER); IPR010945 (PANTHER); IPR001252 (PROSITE_PATTERNS); IPR016040 (SUPERFAMILY); IPR015955 (SUPERFAMILY)
TSA_EVI_ab_kmer_T306	carrier protein	2365	40	0.0	88.72%	6	C:integral to membrane; C:chloroplast envelope; F:ATP:ADP antiporter activity; P:ATP transport; F:ATP binding; P:ADP transport	-	IPR004667 (TIGRFAM); IPR004667 (PFAM); PTHR31187:SF4 (PANTHER); IPR004667 (PANTHER); NON_CYTOPLASMIC_DOMAIN (PHOBIUS); NON_CYTOPLASMIC_DOMAIN (PHOBIUS); CYTOPLASMIC_DOMAIN (PHOBIUS); TRANSMEMBRANE (PHOBIUS); CYTOPLASMIC_DOMAIN (PHOBIUS); TRANSMEMBRANE (PHOBIUS); TRANSMEMBRANE (PHOBIUS); CYTOPLASMIC_DOMAIN (PHOBIUS); TRANSMEMBRANE (PHOBIUS); TRANSMEMBRANE (PHOBIUS); CYTOPLASMIC_DOMAIN (PHOBIUS); C…
TSA_EVI_ab_kmer_T307	60s ribosome subunit biogenesis protein nip7 homolog	940	40	8.2759e-100	84.08%	4	C:cytosol; F:RNA binding; P:ribosome assembly; C:nucleus	-	IPR002478 (SMART); IPR002478 (G3DSA:2.30.130.GENE3D); IPR005155 (PFAM); IPR016686 (PIRSF); PTHR23415:SF25 (PANTHER); PTHR23415 (PANTHER); IPR002478 (PROSITE_PROFILES); SSF88802 (SUPERFAMILY); IPR015947 (SUPERFAMILY)
TSA_EVI_ab_kmer_T308	ultraviolet-b receptor uvr8-like	1748	40	0.0	87.53%	1	F:protein domain specific binding	-	IPR000408 (PRINTS); IPR000408 (PFAM); G3DSA:2.130.10.30 (GENE3D); G3DSA:4.10.510.10 (GENE3D); G3DSA:2.130.10.30 (GENE3D); PTHR22870 (PANTHER); PTHR22870:SF255 (PANTHER); IPR000408 (PROSITE_PROFILES); IPR000408 (PROSITE_PROFILES); IPR000408 (PROSITE_PROFILES); IPR000408 (PROSITE_PROFILES); IPR000408 (PROSITE_PROFILES); IPR000408 (PROSITE_PROFILES); IPR000408 (PROSITE_PROFILES); IPR009091 (SUPERFAM…
TSA_EVI_ab_kmer_T309	chloroplast omega-3 fatty acid desaturase	1589	40	0.0	88.65%	7	F:delta12-fatty acid dehydrogenase activity; P:lipid metabolic process; C:chloroplast envelope; F:omega-3 fatty acid desaturase activity; P:response to cold; F:oxidoreductase activity, acting on paired donors, with oxidation of a pair of donors resulting in the reduction of molecular oxygen to two molecules of water; P:oxidation-reduction process	EC:1.14.99; EC:1.14.99.33; EC:1.14.19	no IPS match
TSA_EVI_ab_kmer_T310	phytochelatin synthase	2428	40	0.0	80.78%	15	P:arsenite transport; P:indole glucosinolate catabolic process; F:phytochelatin transmembrane transporter activity; P:phytochelatin biosynthetic process; P:defense response by callose deposition in cell wall; P:response to arsenic-containing substance; P:defense response to bacterium; P:phytochelatin transmembrane transport; C:cytosol; P:cation transport; F:arsenite-transmembrane transporting ATP…	EC:3.6.3.16; EC:2.3.2.15	no IPS match
TSA_EVI_ab_kmer_T311	rhodanese-like domain-containing protein chloroplastic	945	40	1.40468e-96	95.9%	2	C:chloroplast thylakoid membrane; C:chloroplast envelope	-	IPR001763 (SMART); IPR001763 (PFAM); IPR001763 (G3DSA:3.40.250.GENE3D); PTHR42757:SF8 (PANTHER); PTHR42757 (PANTHER); IPR001763 (PROSITE_PROFILES); SignalP-TM (SIGNALP_GRAM_POSITIVE); IPR001763 (SUPERFAMILY)
TSA_EVI_ab_kmer_T312	transcription initiation factor tfiid subunit 15	1782	40	1.90399e-11	95.6%	3	F:zinc ion binding; F:nucleic acid binding; F:nucleotide binding	-	IPR012416 (PFAM); PTHR31713 (PANTHER); NON_CYTOPLASMIC_DOMAIN (PHOBIUS); SIGNAL_PEPTIDE_N_REGION (PHOBIUS); SIGNAL_PEPTIDE_H_REGION (PHOBIUS); SIGNAL_PEPTIDE_C_REGION (PHOBIUS); SIGNAL_PEPTIDE (PHOBIUS)
TSA_EVI_ab_kmer_T313	uncharacterized endoplasmic reticulum membrane	957	40	6.40703e-90	76.9%	1	C:chloroplast	-	no IPS match
TSA_EVI_ab_kmer_T314	---NA---	330	0			0	-		no IPS match
TSA_EVI_ab_kmer_T315	rhamnose biosynthetic enzyme 1	1267	40	0.0	93.38%	11	C:cytosol; F:dTDP-4-dehydrorhamnose 3,5-epimerase activity; P:oxidation-reduction process; F:dTDP-4-dehydrorhamnose reductase activity; P:extracellular polysaccharide biosynthetic process; C:plasmodesma; P:UDP-rhamnose biosynthetic process; C:plastid; P:dTDP-rhamnose biosynthetic process; C:plasma membrane; C:apoplast	EC:5.1.3.13; EC:1.1.1.133	G3DSA:3.40.50.720 (GENE3D); IPR001509 (PFAM); PTHR43245 (PANTHER); PTHR43245:SF5 (PANTHER); IPR016040 (SUPERFAMILY)
TSA_EVI_ab_kmer_T316	guanine nucleotide exchange factor spike 1	1789	40	0.0	93.92%	9	F:guanyl-nucleotide exchange factor activity; C:plasma membrane; C:extrinsic to membrane; P:regulation of GTPase activity; P:vesicle-mediated transport; C:endoplasmic reticulum exit site; C:nucleus; C:cytosol; P:small GTPase mediated signal transduction	-	IPR010703 (PFAM); IPR026791 (PANTHER); PTHR23317:SF92 (PANTHER); IPR027357 (PROSITE_PROFILES)
TSA_EVI_ab_kmer_T317	apetala2-like protein	1208	40	1.67333e-125	79.3%	11	P:seed development; P:oxidation-reduction process; P:regulation of transcription, DNA-dependent; P:meristem maintenance; F:DNA binding; P:ovule development; F:sequence-specific DNA binding transcription factor activity; P:specification of floral organ identity; F:2-alkenal reductase [NAD(P)] activity; C:nucleus; P:transcription, DNA-dependent	EC:1.3.1.74	IPR001471 (PRINTS); IPR001471 (SMART); IPR001471 (PFAM); IPR001471 (G3DSA:3.30.730.GENE3D); IPR031112 (PANTHER); PTHR32467:SF50 (PANTHER); NON_CYTOPLASMIC_DOMAIN (PHOBIUS); SIGNAL_PEPTIDE (PHOBIUS); SIGNAL_PEPTIDE_H_REGION (PHOBIUS); SIGNAL_PEPTIDE_N_REGION (PHOBIUS); SIGNAL_PEPTIDE_C_REGION (PHOBIUS); IPR001471 (PROSITE_PROFILES); IPR001471 (PROSITE_PROFILES); SignalP-noTM (SIGNALP_EUK); IPR0161…
TSA_EVI_ab_kmer_T318	mfs_1 domain-containing protein	1925	40	0.0	81.8%	3	C:integral to membrane; C:plasma membrane; P:transmembrane transport	-	no IPS match
TSA_EVI_ab_kmer_T319	cysteine mitochondrial	1773	40	0.0	94.67%	7	F:zinc ion binding; C:mitochondrion; P:iron-sulfur cluster assembly; F:ATP binding; F:cysteine desulfurase activity; F:pyridoxal phosphate binding; P:cysteine metabolic process	EC:2.8.1.7	no IPS match
TSA_EVI_ab_kmer_T320	like protein chloroplastic	1124	40	6.47953e-81	89.78%	3	F:iron ion binding; P:iron-sulfur cluster assembly; F:iron-sulfur cluster binding	-	IPR001075 (PFAM); G3DSA:3.30.300.130 (GENE3D); PTHR11178:SF31 (PANTHER); PTHR11178 (PANTHER); IPR001075 (PRODOM); SSF117916 (SUPERFAMILY); SSF117916 (SUPERFAMILY)
TSA_EVI_ab_kmer_T321	at-hook motif nuclear-localized protein 10	1288	40	4.54071e-102	80.22%	3	C:cytosol; F:DNA binding; C:plastid	-	IPR017956 (SMART); IPR005175 (PFAM); G3DSA:3.30.1330.80 (GENE3D); PTHR31500 (PANTHER); PTHR31500:SF36 (PANTHER); IPR005175 (PROSITE_PROFILES); SSF117856 (SUPERFAMILY)
TSA_EVI_ab_kmer_T322	transcription elongation factor spt6	1002	40	7.64576e-120	77.8%	2	F:molecular_function; P:biological_process		no IPS match
TSA_EVI_ab_kmer_T323	nicalin	2313	40	0.0	86.45%	9	C:Golgi apparatus; C:plasmodesma; C:plasma membrane; P:protein processing; C:vacuolar membrane; P:regulation of signal transduction; C:integral to membrane; C:endoplasmic reticulum; C:mitochondrion	-	IPR008710 (PFAM); G3DSA:3.40.630.10 (GENE3D); IPR016574 (PIRSF); PTHR31826 (PANTHER); PTHR31826:SF3 (PANTHER); IPR018247 (PROSITE_PATTERNS); CYTOPLASMIC_DOMAIN (PHOBIUS); NON_CYTOPLASMIC_DOMAIN (PHOBIUS); TRANSMEMBRANE (PHOBIUS); SSF53187 (SUPERFAMILY); TMhelix (TMHMM)
TSA_EVI_ab_kmer_T324	quinone oxidoreductase pig3	1407	40	0.0	88.1%	4	C:cytosol; P:oxidation-reduction process; F:zinc ion binding; F:NADPH:quinone reductase activity	EC:1.6.5.5	IPR020843 (SMART); G3DSA:3.40.50.720 (GENE3D); IPR013149 (PFAM); G3DSA:3.90.180.10 (GENE3D); IPR013154 (PFAM); IPR014189 (TIGRFAM); PTHR43006:SF4 (PANTHER); PTHR43006 (PANTHER); IPR011032 (SUPERFAMILY); IPR016040 (SUPERFAMILY)
TSA_EVI_ab_kmer_T325	nadh dehydrogenase	2303	40	0.0	84.95%	3	F:flavin adenine dinucleotide binding; P:oxidation-reduction process; F:NADH dehydrogenase (ubiquinone) activity	EC:1.6.5.3	PR00368 (PRINTS); IPR023753 (PFAM); IPR023753 (G3DSA:3.50.50.GENE3D); IPR023753 (G3DSA:3.50.50.GENE3D); PTHR43706:SF5 (PANTHER); PTHR43706 (PANTHER); IPR023753 (SUPERFAMILY)
TSA_EVI_ab_kmer_T326	hydroxymethylglutaryl- synthase	582	40	4.90479e-67	94.35%	4	C:plasmodesma; F:hydroxymethylglutaryl-CoA synthase activity; P:isoprenoid biosynthetic process; C:cytosol	EC:2.3.3.10	IPR013528 (PFAM); IPR016039 (G3DSA:3.40.47.GENE3D); PTHR43323:SF3 (PANTHER); PTHR43323 (PANTHER); IPR016039 (SUPERFAMILY)
TSA_EVI_ab_kmer_T327	alanine--glyoxylate aminotransferase mitochondrial	2117	40	3.16823e-130	93.15%	7	F:zinc ion binding; C:mitochondrion; F:alanine-glyoxylate transaminase activity; C:vacuolar membrane; P:arginine catabolic process to glutamate; P:response to cadmium ion; F:pyridoxal phosphate binding	EC:2.6.1.44	IPR010402 (PFAM); PTHR31717:SF23 (PANTHER); PTHR31717 (PANTHER); IPR010402 (PROSITE_PROFILES)
TSA_EVI_ab_kmer_T328	abc transporter g family member 7	2877	40	0.0	89.28%	5	P:transport; F:ATPase activity, coupled to transmembrane movement of substances; P:ATP catabolic process; C:ATP-binding cassette (ABC) transporter complex; F:ATP binding	-	IPR003593 (SMART); G3DSA:3.40.50.300 (GENE3D); IPR003439 (PFAM); IPR013525 (PFAM); PTHR19241 (PANTHER); PTHR19241:SF425 (PANTHER); IPR017871 (PROSITE_PATTERNS); CYTOPLASMIC_DOMAIN (PHOBIUS); CYTOPLASMIC_DOMAIN (PHOBIUS); NON_CYTOPLASMIC_DOMAIN (PHOBIUS); TRANSMEMBRANE (PHOBIUS); TRANSMEMBRANE (PHOBIUS); TRANSMEMBRANE (PHOBIUS); CYTOPLASMIC_DOMAIN (PHOBIUS); NON_CYTOPLASMIC_DOMAIN (PHOBIUS); NON_C…
TSA_EVI_ab_kmer_T329	ras-related protein rabh1b	1239	40	1.6509e-138	97.1%	11	P:small GTPase mediated signal transduction; C:plasmodesma; P:secretion by cell; C:endosome; C:vacuolar membrane; C:trans-Golgi network; P:metabolic process; F:hydrolase activity; P:protein transport; F:GTP binding; C:plasma membrane	-	PR00449 (PRINTS); SM00174 (SMART); SM00176 (SMART); SM00175 (SMART); SM00173 (SMART); G3DSA:3.40.50.300 (GENE3D); IPR005225 (TIGRFAM); G3DSA:3.30.70.1390 (GENE3D); IPR001806 (PFAM); PTHR24073 (PANTHER); PTHR24073:SF735 (PANTHER); PS51419 (PROSITE_PROFILES); IPR027417 (SUPERFAMILY)
TSA_EVI_ab_kmer_T330	n-alpha-acetyltransferase 50	842	40	2.22038e-96	91.5%	2	F:N-acetyltransferase activity; P:metabolic process	EC:2.3.1	IPR000182 (PFAM); G3DSA:3.40.630.30 (GENE3D); PTHR42919 (PANTHER); PTHR42919:SF8 (PANTHER); IPR000182 (PROSITE_PROFILES); IPR016181 (SUPERFAMILY)
TSA_EVI_ab_kmer_T331	glycerate dehydrogenase	1550	40	0.0	94.35%	3	F:NAD binding; P:oxidation-reduction process; F:glycerate dehydrogenase activity	EC:1.1.1.29	no IPS match
TSA_EVI_ab_kmer_T332	er membrane protein complex subunit 10	1191	40	1.00753e-107	86.33%	2	C:vacuolar membrane; C:endoplasmic reticulum	-	no IPS match
TSA_EVI_ab_kmer_T333	5 -deoxyadenosine deaminase	1509	40	0.0	88.75%	3	F:atrazine chlorohydrolase activity; F:hydrolase activity, acting on carbon-nitrogen (but not peptide) bonds; P:metabolic process	EC:3.8.1.8	IPR011059 (G3DSA:2.30.40.GENE3D); IPR006680 (PFAM); G3DSA:3.20.20.140 (GENE3D); PTHR43794 (PANTHER); PTHR43794:SF1 (PANTHER); IPR032466 (SUPERFAMILY); IPR011059 (SUPERFAMILY)
TSA_EVI_ab_kmer_T334	phosphatase 2c -like protein	470	40	3.86009e-94	92.08%	3	P:protein dephosphorylation; F:metal ion binding; F:protein serine/threonine phosphatase activity	-	IPR001932 (SMART); IPR001932 (G3DSA:3.60.40.GENE3D); IPR001932 (PFAM); IPR015655 (PANTHER); PTHR13832:SF423 (PANTHER); IPR000222 (PROSITE_PATTERNS); IPR001932 (PROSITE_PROFILES); IPR001932 (SUPERFAMILY)
TSA_EVI_ab_kmer_T335	4-diphosphocytidyl-2-c-methyl-d-erythritol kinase	1792	40	5.90473e-169	86.72%	5	C:plastid; F:4-(cytidine 5'-diphospho)-2-C-methyl-D-erythritol kinase activity; P:terpenoid biosynthetic process; P:phosphorylation; F:ATP binding	EC:2.7.1.148	no IPS match
TSA_EVI_ab_kmer_T336	glutamate-1-semialdehyde -aminomutase	748	40	1.41204e-108	91.95%	71	C:cytoplasmic vesicle; F:signal transducer activity; P:adenylate cyclase-activating adrenergic receptor signaling pathway; P:adenylate cyclase-activating dopamine receptor signaling pathway; F:GTP binding; P:cognition; C:extracellular vesicular exosome; P:tissue homeostasis; P:regulation of transcription from RNA polymerase II promoter; F:D1 dopamine receptor binding; P:positive regulation of ost…	EC:5.4.3.8	IPR005814 (PFAM); IPR015422 (G3DSA:3.90.1150.GENE3D); PTHR43713 (PANTHER); PTHR43713:SF2 (PANTHER); IPR015424 (SUPERFAMILY)
TSA_EVI_ab_kmer_T337	cyclic nucleotide-gated ion channel 1	2385	40	0.0	90.58%	6	P:calcium ion transport; F:voltage-gated potassium channel activity; P:potassium ion transmembrane transport; C:integral to membrane; F:intracellular cyclic nucleotide activated cation channel activity; P:response to fungus	-	Coil (COILS); IPR000595 (SMART); IPR014710 (G3DSA:2.60.120.GENE3D); G3DSA:1.10.287.630 (GENE3D); PTHR10217:SF603 (PANTHER); PTHR10217 (PANTHER); IPR000595 (PROSITE_PROFILES); IPR018490 (SUPERFAMILY)
TSA_EVI_ab_kmer_T338	26s proteasome non-atpase regulatory subunit 7	1116	40	1.64444e-164	96.1%	4	P:leaf morphogenesis; P:embryo development ending in seed dormancy; C:proteasome complex; C:cytosol	-	IPR000555 (SMART); G3DSA:3.40.140.10 (GENE3D); IPR000555 (PFAM); IPR024969 (PFAM); PTHR10540 (PANTHER); IPR033858 (PTHR10540:PANTHER)
TSA_EVI_ab_kmer_T339	enoyl- hydratase peroxisomal	1203	40	4.62069e-172	82.85%	4	P:polyamine biosynthetic process; F:oxidoreductase activity; P:fatty acid beta-oxidation, unsaturated, even number; F:3R-hydroxyacyl-CoA dehydratase activity	-	G3DSA:3.10.129.10 (GENE3D); IPR002539 (PFAM); PF13452 (PFAM); G3DSA:3.10.129.10 (GENE3D); PTHR13078 (PANTHER); IPR029069 (SUPERFAMILY); IPR029069 (SUPERFAMILY)
TSA_EVI_ab_kmer_T340	mrna-decapping enzyme-like protein	1383	40	3.80845e-139	86.72%	2	P:deadenylation-independent decapping of nuclear-transcribed mRNA; F:protein homodimerization activity	-	IPR010334 (PFAM); IPR011993 (G3DSA:2.30.29.GENE3D); IPR010334 (PANTHER); PTHR16290:SF14 (PANTHER); IPR011993 (SUPERFAMILY)
TSA_EVI_ab_kmer_T341	lung seven transmembrane receptor family protein	314	40	3.45184e-29	78.13%	4	P:response to molecule of bacterial origin; C:cytoplasmic membrane-bounded vesicle; P:root morphogenesis; C:integral to membrane	-	PTHR21229:SF38 (PANTHER); IPR009637 (PANTHER)
TSA_EVI_ab_kmer_T342	dehydrogenase reductase sdr family member 7	1198	40	0.0	85.72%	4	C:endoplasmic reticulum; F:oxidoreductase activity; P:oxidation-reduction process; C:plasma membrane	-	no IPS match
TSA_EVI_ab_kmer_T343	peptidylprolyl isomerase	1059	40	1.07165e-54	79.85%	4	P:protein folding; P:protein peptidyl-prolyl isomerization; F:peptidyl-prolyl cis-trans isomerase activity; C:chloroplast thylakoid membrane	EC:5.2.1.8	no IPS match
TSA_EVI_ab_kmer_T344	protein elc	914	40	1.10926e-60	83.13%	7	C:protein complex; F:acid-amino acid ligase activity; P:trichome branching; P:cellular protein modification process; F:ubiquitin binding; P:cell division; P:protein transport	-	IPR016135 (G3DSA:3.10.110.GENE3D); IPR009500 (PFAM); IPR008883 (PFAM); PTHR31425:SF9 (PANTHER); PTHR31425 (PANTHER); NON_CYTOPLASMIC_DOMAIN (PHOBIUS); TRANSMEMBRANE (PHOBIUS); CYTOPLASMIC_DOMAIN (PHOBIUS); TRANSMEMBRANE (PHOBIUS); CYTOPLASMIC_DOMAIN (PHOBIUS); IPR008883 (PROSITE_PROFILES); IPR016135 (SUPERFAMILY); TMhelix (TMHMM); TMhelix (TMHMM)
TSA_EVI_ab_kmer_T345	3-phosphoshikimate 1-carboxyvinyltransferase	681	40	9.61137e-78	94.1%	11	F:chorismate mutase activity; F:prephenate dehydrogenase activity; F:3-phosphoshikimate 1-carboxyvinyltransferase activity; P:tyrosine biosynthetic process; F:prephenate dehydrogenase (NADP+) activity; F:aldehyde-lyase activity; C:chloroplast stroma; P:oxidation-reduction process; F:binding; F:3-deoxy-7-phosphoheptulonate synthase activity; P:chorismate biosynthetic process	EC:2.5.1.19; EC:2.5.1.54; EC:1.3.1.12; EC:5.4.99.5; EC:1.3.1.13	CYTOPLASMIC_DOMAIN (PHOBIUS); NON_CYTOPLASMIC_DOMAIN (PHOBIUS); TRANSMEMBRANE (PHOBIUS); SignalP-TM (SIGNALP_EUK); TMhelix (TMHMM)
TSA_EVI_ab_kmer_T346	aspartyl aminopeptidase	1848	40	0.0	88.38%	7	P:response to cadmium ion; F:aminopeptidase activity; C:vacuolar membrane; P:proteolysis; C:cytosol; F:zinc ion binding; F:metallopeptidase activity	EC:3.4.11	IPR001948 (PRINTS); IPR000504 (SMART); G3DSA:3.30.70.330 (GENE3D); IPR001948 (PFAM); IPR000504 (PFAM); G3DSA:3.40.630.10 (GENE3D); PTHR28570:SF9 (PANTHER); PTHR28570 (PANTHER); IPR000504 (PROSITE_PROFILES); IPR000504 (SUPERFAMILY); SSF53187 (SUPERFAMILY); SSF101821 (SUPERFAMILY)
TSA_EVI_ab_kmer_T347	os01g0555300 protein	672	40	2.09817e-103	84.83%	1	C:plastid	-	no IPS match
TSA_EVI_ab_kmer_T348	---NA---	342	0			0	-		TMhelix (TMHMM)
TSA_EVI_ab_kmer_T349	phosphatidylinositol:ceramide inositolphosphotransferase	1816	40	0.0	87.53%	4	P:sphingolipid biosynthetic process; C:membrane; C:trans-Golgi network; F:inositol phosphoceramide synthase activity	EC:2.4.1	no IPS match
TSA_EVI_ab_kmer_T350	aspartic proteinase asp1	2105	40	0.0	74.3%	2	F:aspartic-type endopeptidase activity; P:proteolysis	EC:3.4.23	G3DSA:1.10.220.100 (GENE3D); PTHR15598:SF9 (PANTHER); PTHR15598 (PANTHER)
TSA_EVI_ab_kmer_T351	lactoylglutathione lyase	973	40	4.59561e-123	88.15%	7	P:response to cadmium ion; C:cytosol; F:metal ion binding; F:oxidoreductase activity; P:oxidation-reduction process; C:chloroplast; F:lactoylglutathione lyase activity	EC:4.4.1.5	IPR004360 (PFAM); IPR004361 (TIGRFAM); IPR029068 (G3DSA:3.10.180.GENE3D); PTHR10374:SF35 (PANTHER); PTHR10374 (PANTHER); IPR018146 (PROSITE_PATTERNS); IPR018146 (PROSITE_PATTERNS); IPR029068 (SUPERFAMILY)
TSA_EVI_ab_kmer_T352	magnesium-dependent phosphatase 1	951	40	1.98188e-89	85.5%	2	F:protein tyrosine phosphatase activity; P:peptidyl-tyrosine dephosphorylation	EC:3.1.3.48	IPR010033 (TIGRFAM); IPR023214 (G3DSA:3.40.50.GENE3D); IPR010036 (PFAM); PTHR17901:SF17 (PANTHER); IPR010036 (PANTHER); IPR023214 (SUPERFAMILY)
TSA_EVI_ab_kmer_T353	---NA---	386	0			0	-		no IPS match
TSA_EVI_ab_kmer_T354	replication factor c subunit 2	1330	40	0.0	96.25%	5	P:DNA-dependent DNA replication; F:DNA-directed DNA polymerase activity; F:DNA binding; F:ATP binding; F:nucleoside-triphosphatase activity	EC:2.7.7.7; EC:3.6.1.15	IPR003593 (SMART); IPR013748 (PFAM); G3DSA:1.10.8.60 (GENE3D); G3DSA:1.20.272.10 (GENE3D); IPR003959 (PFAM); G3DSA:3.40.50.300 (GENE3D); PTHR11669 (PANTHER); PTHR11669:SF44 (PANTHER); IPR008921 (SUPERFAMILY); IPR027417 (SUPERFAMILY)
TSA_EVI_ab_kmer_T355	chlorophyll b reductase chloroplastic	2278	40	0.0	86.97%	8	C:integral to membrane; P:oxidation-reduction process; P:PSII associated light-harvesting complex II catabolic process; F:chlorophyll(ide) b reductase activity; P:chlorophyll catabolic process; F:protein binding; C:chloroplast thylakoid membrane; C:plastid membrane	EC:1.1.1.294	IPR002347 (PRINTS); G3DSA:3.40.50.720 (GENE3D); IPR002347 (PFAM); PTHR24314 (PANTHER); PTHR24314:SF18 (PANTHER); NON_CYTOPLASMIC_DOMAIN (PHOBIUS); TRANSMEMBRANE (PHOBIUS); TRANSMEMBRANE (PHOBIUS); CYTOPLASMIC_DOMAIN (PHOBIUS); NON_CYTOPLASMIC_DOMAIN (PHOBIUS); CYTOPLASMIC_DOMAIN (PHOBIUS); TRANSMEMBRANE (PHOBIUS); CYTOPLASMIC_DOMAIN (PHOBIUS); TRANSMEMBRANE (PHOBIUS); IPR016040 (SUPERFAMILY); TMh…
TSA_EVI_ab_kmer_T356	trafficking protein particle complex subunit 4	762	40	4.21104e-93	95.8%	2	P:ER to Golgi vesicle-mediated transport; C:cis-Golgi network	-	no IPS match
TSA_EVI_ab_kmer_T357	upf0760 protein c2orf29	1571	40	0.0	81.6%	5	P:response to high light intensity; P:response to hydrogen peroxide; P:gravitropism; P:photomorphogenesis; P:cullin deneddylation	-	IPR019312 (PFAM); IPR019312 (PANTHER); SIGNAL_PEPTIDE_N_REGION (PHOBIUS); SIGNAL_PEPTIDE_H_REGION (PHOBIUS); SIGNAL_PEPTIDE_C_REGION (PHOBIUS); NON_CYTOPLASMIC_DOMAIN (PHOBIUS); SIGNAL_PEPTIDE (PHOBIUS); SignalP-noTM (SIGNALP_GRAM_NEGATIVE); TMhelix (TMHMM)
TSA_EVI_ab_kmer_T358	e3 ubiquitin protein ligase drip2	3225	40	9.6743e-104	74.97%	1	F:zinc ion binding	-	Coil (COILS); IPR005818 (SMART); IPR001005 (SMART); IPR001841 (SMART); IPR011991 (G3DSA:1.10.10.GENE3D); IPR005818 (PFAM); IPR001005 (PFAM); PF13923 (PFAM); G3DSA:1.10.10.60 (GENE3D); IPR013083 (G3DSA:3.30.40.GENE3D); PTHR21717:SF42 (PANTHER); PTHR21717 (PANTHER); IPR017907 (PROSITE_PATTERNS); IPR017930 (PROSITE_PROFILES); IPR005818 (PROSITE_PROFILES); IPR001841 (PROSITE_PROFILES); SSF57850 (SUPE…
TSA_EVI_ab_kmer_T359	phytanoyl- dioxygenase	1388	40	8.49034e-161	87.88%	3	F:phytanoyl-CoA dioxygenase activity; P:oxidation-reduction process; C:plasma membrane	EC:1.14.11.18	no IPS match
TSA_EVI_ab_kmer_T360	aarf domain-containing protein chloroplastic	2042	40	0.0	88.5%	3	F:transferase activity, transferring phosphorus-containing groups; P:metabolic process; C:mitochondrion	-	IPR004147 (PFAM); G3DSA:3.30.200.20 (GENE3D); PTHR43173 (PANTHER); PTHR43173:SF9 (PANTHER); IPR000719 (PROSITE_PROFILES); IPR011009 (SUPERFAMILY)
TSA_EVI_ab_kmer_T361	receptor-like protein kinase feronia	1451	40	3.06824e-157	76.4%	10	P:protein autophosphorylation; F:protein serine/threonine kinase activity; C:plasmodesma; C:cytoplasmic membrane-bounded vesicle; C:filiform apparatus; F:protein tyrosine kinase activity; F:ATP binding; P:pollen tube reception; P:post-embryonic development; P:defense response to fungus	EC:2.7.10; EC:2.7.11	IPR024788 (PFAM); G3DSA:2.60.120.430 (GENE3D); PTHR34590:SF4 (PANTHER); PTHR34590 (PANTHER); SIGNAL_PEPTIDE_N_REGION (PHOBIUS); SIGNAL_PEPTIDE_H_REGION (PHOBIUS); SIGNAL_PEPTIDE_C_REGION (PHOBIUS); NON_CYTOPLASMIC_DOMAIN (PHOBIUS); SIGNAL_PEPTIDE (PHOBIUS); SignalP-noTM (SIGNALP_EUK); SignalP-noTM (SIGNALP_GRAM_NEGATIVE); SignalP-TM (SIGNALP_GRAM_POSITIVE)
TSA_EVI_ab_kmer_T362	retinoic acid-induced 3	822	40	3.74848e-51	79.55%	2	P:thylakoid membrane organization; P:mRNA modification	-	NON_CYTOPLASMIC_DOMAIN (PHOBIUS); TRANSMEMBRANE (PHOBIUS); CYTOPLASMIC_DOMAIN (PHOBIUS); TMhelix (TMHMM)
TSA_EVI_ab_kmer_T363	os06g0661766 protein	930	40	2.36728e-23	54.88%	3	C:mitochondrion; F:metal ion binding; F:zinc ion binding		PTHR33384:SF7 (PANTHER); PTHR33384 (PANTHER)
TSA_EVI_ab_kmer_T364	nicotinamidase 1	1191	40	1.71781e-117	81.97%	3	F:nicotinamidase activity; P:pyridine nucleotide salvage; P:response to abscisic acid stimulus	EC:3.5.1.19	no IPS match
TSA_EVI_ab_kmer_T365	regulatory particle non-atpase 13	1389	40	0.0	84.05%	2	C:nucleus; C:cytoplasm	-	IPR006773 (PFAM); IPR032368 (PFAM); IPR006773 (PANTHER)
TSA_EVI_ab_kmer_T366	arm repeat superfamily protein	1901	40	6.0446e-79	49.38%	0	-		G3DSA:2.30.30.140 (GENE3D); IPR010714 (PFAM); PTHR19876 (PANTHER); PTHR19876:SF11 (PANTHER)
TSA_EVI_ab_kmer_T367	alpha-xylosidase 1	1642	40	7.16224e-85	76.25%	11	C:plant-type cell wall; F:xylan 1,4-beta-xylosidase activity; P:xyloglucan metabolic process; P:response to cadmium ion; C:cytoplasmic membrane-bounded vesicle; C:plasmodesma; F:carbohydrate binding; F:alpha-N-arabinofuranosidase activity; C:chloroplast; F:xyloglucan 1,6-alpha-xylosidase activity; P:xylan catabolic process	EC:3.2.1.55; EC:3.2.1.37	PTHR22763:SF111 (PANTHER); PTHR22763 (PANTHER)
TSA_EVI_ab_kmer_T368	asparagine synthetase	2072	40	0.0	90.88%	9	C:cytosol; F:asparagine-tRNA ligase activity; P:asparaginyl-tRNA aminoacylation; F:nucleic acid binding; F:aspartate-ammonia ligase activity; P:L-asparagine biosynthetic process; F:ATP binding; F:asparagine synthase (glutamine-hydrolyzing) activity; C:mitochondrial matrix	EC:6.3.5.4; EC:6.1.1.22; EC:6.3.1.1	SignalP-TM (SIGNALP_GRAM_POSITIVE)
TSA_EVI_ab_kmer_T369	pentatricopeptide repeat-containing protein	1265	40	6.52588e-70	72.38%	2	F:nucleic acid binding; F:nucleotide binding	-	IPR002885 (PFAM); IPR002885 (TIGRFAM); G3DSA:3.30.2320.10 (GENE3D); PTHR31407 (PANTHER); PTHR31407:SF23 (PANTHER); IPR002885 (PROSITE_PROFILES); IPR002885 (PROSITE_PROFILES); IPR002885 (PROSITE_PROFILES)
TSA_EVI_ab_kmer_T370	thioredoxin superfamily protein	909	40	1.35298e-107	82.22%	5	P:defense response to fungus, incompatible interaction; C:cytosol; F:protein disulfide oxidoreductase activity; C:plastid; P:oxidation-reduction process	-	no IPS match
TSA_EVI_ab_kmer_T371	guanylate kinase	1855	40	0.0	76.33%	3	P:nucleotide phosphorylation; F:guanylate kinase activity; P:purine nucleotide metabolic process	EC:2.7.4.8	no IPS match
TSA_EVI_ab_kmer_T372	tom1-like protein 2	1482	40	1.22638e-139	71.9%	5	P:intra-Golgi vesicle-mediated transport; C:Golgi stack; F:protein transporter activity; P:intracellular protein transport; C:nucleus	-	IPR002014 (SMART); IPR002014 (PFAM); G3DSA:1.20.58.160 (GENE3D); IPR004152 (PFAM); IPR008942 (G3DSA:1.25.40.GENE3D); PTHR13856 (PANTHER); PTHR13856:SF110 (PANTHER); IPR004152 (PROSITE_PROFILES); IPR002014 (PROSITE_PROFILES); IPR008942 (SUPERFAMILY); SSF89009 (SUPERFAMILY)
TSA_EVI_ab_kmer_T373	dual specificity protein phosphatase 12-like	1612	40	0.0	82.0%	3	F:protein tyrosine phosphatase activity; F:protein tyrosine/serine/threonine phosphatase activity; P:peptidyl-tyrosine dephosphorylation	EC:3.1.3.48; EC:3.1.3	IPR020422 (SMART); IPR029021 (G3DSA:3.90.190.GENE3D); IPR000340 (PFAM); IPR024950 (PANTHER); PTHR10159:SF462 (PANTHER); IPR016130 (PROSITE_PATTERNS); IPR020422 (PROSITE_PROFILES); IPR000387 (PROSITE_PROFILES); IPR029021 (SUPERFAMILY)
TSA_EVI_ab_kmer_T374	g patch domain-containing protein 8	1419	40	1.26467e-128	89.95%	2	F:metal ion binding; F:nucleic acid binding	-	Coil (COILS); IPR000467 (SMART); IPR000467 (PFAM); PTHR17614 (PANTHER); PTHR17614:SF14 (PANTHER); IPR013087 (PROSITE_PATTERNS); IPR000467 (PROSITE_PROFILES)
TSA_EVI_ab_kmer_T375	ribosomal protein l18ae family protein	663	40	1.72253e-28	81.85%	1	C:ribosome	-	no IPS match
TSA_EVI_ab_kmer_T376	transcription factor bhlh48	1171	40	2.45034e-101	66.53%	1	C:plastid	-	no IPS match
TSA_EVI_ab_kmer_T377	neurofilament medium polypeptide-like	673	40	6.39226e-32	75.58%	2	P:response to salt stress; P:glucosinolate metabolic process	-	no IPS match
TSA_EVI_ab_kmer_T378	methylglutaconyl- mitochondrial	1199	40	1.46762e-142	85.03%	3	P:metabolic process; C:mitochondrion; F:methylglutaconyl-CoA hydratase activity	EC:4.2.1.18	TRANSMEMBRANE (PHOBIUS); TRANSMEMBRANE (PHOBIUS); NON_CYTOPLASMIC_DOMAIN (PHOBIUS); CYTOPLASMIC_DOMAIN (PHOBIUS); CYTOPLASMIC_DOMAIN (PHOBIUS); TMhelix (TMHMM); TMhelix (TMHMM)
TSA_EVI_ab_kmer_T379	snw ski-interacting protein	1217	40	0.0	88.78%	9	P:positive regulation of transcription, DNA-dependent; C:spliceosomal complex; C:nucleolus; P:regulation of circadian rhythm; P:response to salt stress; P:mRNA splicing, via spliceosome; P:vegetative to reproductive phase transition of meristem; P:response to mannitol stimulus; P:response to abscisic acid stimulus	-	Coil (COILS); Coil (COILS); IPR004015 (PFAM); PTHR12096:SF2 (PANTHER); IPR017862 (PANTHER)
TSA_EVI_ab_kmer_T380	eukaryotic translation initiation factor 2 subunit 3	1833	40	0.0	96.28%	6	F:translation initiation factor activity; P:translational initiation; C:cytosol; P:GTP catabolic process; F:GTPase activity; F:GTP binding	-	IPR000795 (PRINTS); G3DSA:3.40.50.300 (GENE3D); G3DSA:2.40.30.10 (GENE3D); G3DSA:2.40.30.10 (GENE3D); IPR004161 (PFAM); IPR015256 (PFAM); PF00009 (PFAM); PTHR42854:SF2 (PANTHER); PTHR42854 (PANTHER); IPR000795 (PROSITE_PROFILES); IPR027417 (SUPERFAMILY); IPR009000 (SUPERFAMILY); IPR009001 (SUPERFAMILY)
TSA_EVI_ab_kmer_T381	arm repeat protein interacting with abf2	2276	40	0.0	93.78%	7	C:DNA replication preinitiation complex; P:response to salt stress; P:negative regulation of seed germination; P:negative regulation of cell proliferation; P:response to abscisic acid stimulus; C:plasma membrane; P:negative regulation of DNA-dependent DNA replication	-	IPR000210 (SMART); IPR000225 (SMART); G3DSA:1.25.40.150 (GENE3D); IPR000225 (PFAM); IPR011989 (G3DSA:1.25.10.GENE3D); IPR011989 (G3DSA:1.25.10.GENE3D); G3DSA:3.30.710.10 (GENE3D); IPR000210 (PFAM); PTHR23315:SF217 (PANTHER); PTHR23315 (PANTHER); IPR000225 (PROSITE_PROFILES); IPR000225 (PROSITE_PROFILES); IPR000210 (PROSITE_PROFILES); IPR000225 (PROSITE_PROFILES); IPR000225 (PROSITE_PROFILES); IPR…
TSA_EVI_ab_kmer_T382	receptor-like protein kinase theseus 1	3018	40	0.0	84.7%	8	P:protein autophosphorylation; P:regulation of unidimensional cell growth; F:protein serine/threonine kinase activity; C:plasmodesma; F:ATP binding; P:post-embryonic development; P:brassinosteroid mediated signaling pathway; P:unidimensional cell growth	EC:2.7.11	IPR000719 (SMART); G3DSA:3.30.200.20 (GENE3D); G3DSA:1.10.510.10 (GENE3D); G3DSA:2.60.120.430 (GENE3D); G3DSA:1.20.5.100 (GENE3D); IPR001245 (PFAM); IPR024788 (PFAM); PTHR27003:SF168 (PANTHER); PTHR27003 (PANTHER); IPR017441 (PROSITE_PATTERNS); IPR008271 (PROSITE_PATTERNS); SIGNAL_PEPTIDE_H_REGION (PHOBIUS); CYTOPLASMIC_DOMAIN (PHOBIUS); SIGNAL_PEPTIDE_C_REGION (PHOBIUS); NON_CYTOPLASMIC_DOMAIN (…
TSA_EVI_ab_kmer_T383	glutamyl-trna reductase	1862	40	0.0	85.6%	68	F:5-aminolevulinate synthase activity; P:neutrophil chemotaxis; P:maintenance of cell polarity; P:actin polymerization-dependent cell motility; P:interleukin-17 production; C:extracellular vesicular exosome; P:positive regulation of actin filament polymerization; P:reproductive structure development; C:integral to plasma membrane; P:positive regulation of CD8-positive, alpha-beta T cell different…	EC:2.3.1.37; EC:1.2.1.70	no IPS match
TSA_EVI_ab_kmer_T384	plac8 family protein	1226	40	7.22405e-126	93.6%	1	C:plasma membrane	-	PTHR31152:SF4 (PANTHER); PTHR31152 (PANTHER); CYTOPLASMIC_DOMAIN (PHOBIUS); TRANSMEMBRANE (PHOBIUS); NON_CYTOPLASMIC_DOMAIN (PHOBIUS)
TSA_EVI_ab_kmer_T385	pre-mrna-processing factor 19 homolog 2	2022	40	0.0	90.75%	37	P:protein polyubiquitination; P:generation of catalytic spliceosome for first transesterification step; P:negative regulation of neuron differentiation; C:nucleomorph; C:nuclear speck; P:lipid biosynthetic process; F:ubiquitin-ubiquitin ligase activity; C:precatalytic spliceosome; P:negative regulation of DNA damage response, signal transduction by p53 class mediator; P:defense response to bacter…	-	Coil (COILS); IPR001680 (SMART); IPR003613 (SMART); IPR001680 (PFAM); IPR013915 (PFAM); IPR013083 (G3DSA:3.30.40.GENE3D); IPR015943 (G3DSA:2.130.10.GENE3D); IPR015943 (G3DSA:2.130.10.GENE3D); G3DSA:2.80.10.50 (GENE3D); IPR015943 (G3DSA:2.130.10.GENE3D); PTHR22840:SF14 (PANTHER); PTHR22840 (PANTHER); IPR003613 (PROSITE_PROFILES); IPR017986 (PROSITE_PROFILES); IPR001680 (PROSITE_PROFILES); IPR00168…
TSA_EVI_ab_kmer_T386	50s ribosomal protein l18	780	40	5.16642e-56	96.7%	4	C:ribosome; F:structural constituent of ribosome; P:translation; C:mitochondrion	-	no IPS match
TSA_EVI_ab_kmer_T387	haloacid dehalogenase-like hydrolase domain-containing protein 3	1333	40	1.29297e-166	92.1%	2	P:metabolic process; F:hydrolase activity	-	IPR006439 (PRINTS); IPR011949 (TIGRFAM); IPR006439 (TIGRFAM); IPR023214 (G3DSA:3.40.50.GENE3D); PF00702 (PFAM); PTHR12725 (PANTHER); PTHR12725:SF86 (PANTHER); IPR023214 (SUPERFAMILY)
TSA_EVI_ab_kmer_T388	vesicle-associated membrane protein 727	1713	40	1.23596e-127	89.55%	6	P:protein targeting to vacuole; C:cytoplasmic membrane-bounded vesicle; C:SNARE complex; P:vesicle-mediated transport; C:integral to membrane; P:vacuole organization	-	IPR001388 (PRINTS); IPR010908 (SMART); G3DSA:1.20.5.110 (GENE3D); IPR010908 (PFAM); IPR001388 (PFAM); G3DSA:3.30.450.50 (GENE3D); PTHR21136:SF140 (PANTHER); PTHR21136 (PANTHER); IPR001388 (PROSITE_PATTERNS); NON_CYTOPLASMIC_DOMAIN (PHOBIUS); CYTOPLASMIC_DOMAIN (PHOBIUS); TRANSMEMBRANE (PHOBIUS); IPR001388 (PROSITE_PROFILES); IPR010908 (PROSITE_PROFILES); IPR011012 (SUPERFAMILY); SSF58038 (SUPERFA…
TSA_EVI_ab_kmer_T389	transcription initiation factor tfiid subunit 13	656	40	1.85549e-73	89.63%	7	F:translation initiation factor activity; P:translational initiation; P:endosperm development; F:protein heterodimerization activity; C:nucleus; P:transcription from RNA polymerase II promoter; P:embryo development ending in seed dormancy	-	Coil (COILS); G3DSA:1.10.20.10 (GENE3D); IPR003195 (PFAM); PTHR11380:SF7 (PANTHER); IPR003195 (PANTHER); IPR009072 (SUPERFAMILY)
TSA_EVI_ab_kmer_T390	gdp-mannose dehydratase 2	1067	40	3.14816e-119	95.0%	5	P:GDP-mannose metabolic process; P:unidimensional cell growth; F:GDP-mannose 4,6-dehydratase activity; F:coenzyme binding; C:cytosol	EC:4.2.1.47	IPR029188 (PFAM); G3DSA:3.90.25.10 (GENE3D); IPR016040 (PFAM); PTHR43715 (PANTHER); SignalP-noTM (SIGNALP_EUK); IPR016040 (SUPERFAMILY)
TSA_EVI_ab_kmer_T391	purine catabolism regulatory protein	1323	40	4.12737e-174	85.72%	1	C:mitochondrion	-	TRANSMEMBRANE (PHOBIUS); NON_CYTOPLASMIC_DOMAIN (PHOBIUS); CYTOPLASMIC_DOMAIN (PHOBIUS)
TSA_EVI_ab_kmer_T392	calcium-binding ef-hand	873	40	2.07205e-83	86.17%	10	F:ATP-dependent helicase activity; F:2-alkenal reductase [NAD(P)] activity; F:calcium ion binding; C:cytoplasm; F:nucleic acid binding; P:oxidation-reduction process; P:ATP catabolic process; C:plasma membrane; F:ATP binding; P:DNA repair	EC:1.3.1.74	CYTOPLASMIC_DOMAIN (PHOBIUS); TRANSMEMBRANE (PHOBIUS); CYTOPLASMIC_DOMAIN (PHOBIUS); NON_CYTOPLASMIC_DOMAIN (PHOBIUS); TRANSMEMBRANE (PHOBIUS); TMhelix (TMHMM); TMhelix (TMHMM)
TSA_EVI_ab_kmer_T393	protein phosphatase 2c-like protein	1332	40	5.54726e-152	84.5%	4	P:protein dephosphorylation; F:metal ion binding; F:protein serine/threonine phosphatase activity; C:plasma membrane	-	IPR001932 (SMART); IPR001932 (SMART); IPR001932 (PFAM); IPR001932 (G3DSA:3.60.40.GENE3D); PTHR13832:SF390 (PANTHER); IPR015655 (PANTHER); IPR001932 (PROSITE_PROFILES); IPR001932 (SUPERFAMILY)
TSA_EVI_ab_kmer_T394	nucleotide-sugar transporter	570	40	5.59268e-27	76.33%	2	F:molecular_function; P:biological_process		no IPS match
TSA_EVI_ab_kmer_T395	ubiquitin conjugating enzyme 2	1220	40	5.83245e-121	82.65%	2	P:ubiquitin-dependent protein catabolic process; F:acid-amino acid ligase activity	-	SM00212 (SMART); IPR000608 (PFAM); IPR016135 (G3DSA:3.10.110.GENE3D); PTHR24067 (PANTHER); PTHR24067:SF178 (PANTHER); NON_CYTOPLASMIC_DOMAIN (PHOBIUS); TRANSMEMBRANE (PHOBIUS); CYTOPLASMIC_DOMAIN (PHOBIUS); IPR000608 (PROSITE_PROFILES); IPR016135 (SUPERFAMILY); TMhelix (TMHMM)
TSA_EVI_ab_kmer_T396	erbb-3 binding protein 1	1667	40	0.0	92.05%	7	P:single-organism process; P:proteolysis; F:aminopeptidase activity; C:plasma membrane; F:metalloexopeptidase activity; F:binding; C:nucleolus	EC:3.4.11	IPR001714 (PRINTS); IPR004545 (TIGRFAM); IPR000994 (PFAM); G3DSA:3.90.230.10 (GENE3D); PTHR10804:SF123 (PANTHER); PTHR10804 (PANTHER); IPR000994 (SUPERFAMILY); IPR011991 (SUPERFAMILY)
TSA_EVI_ab_kmer_T397	guanine nucleotide-binding protein alpha-1 subunit	1588	40	5.25995e-91	86.95%	114	P:positive regulation of pheromone-dependent signal transduction involved in conjugation with cellular fusion; P:cellular response to starvation; P:cAMP-mediated signaling; P:positive regulation of penicillin biosynthetic process; P:positive regulation of filamentous growth of a population of unicellular organisms in response to heat; P:conidium formation; P:cell morphogenesis involved in conjuga…	EC:1.1.1.85; EC:1.2.1.13	IPR002976 (PRINTS); IPR001019 (SMART); IPR011025 (G3DSA:1.10.400.GENE3D); IPR001019 (PFAM); IPR001019 (PANTHER); IPR002976 (PTHR10218:PANTHER); IPR011025 (SUPERFAMILY); IPR027417 (SUPERFAMILY)
TSA_EVI_ab_kmer_T398	ankyrin repeat family protein	783	40	6.28242e-84	82.42%	0	-		SIGNAL_PEPTIDE (PHOBIUS); SIGNAL_PEPTIDE_N_REGION (PHOBIUS); NON_CYTOPLASMIC_DOMAIN (PHOBIUS); SIGNAL_PEPTIDE_H_REGION (PHOBIUS); SIGNAL_PEPTIDE_C_REGION (PHOBIUS); SignalP-noTM (SIGNALP_EUK)
TSA_EVI_ab_kmer_T399	ribulose-phosphate 3- chloroplastic	1418	40	1.91007e-151	93.55%	10	P:pentose-phosphate shunt; F:metal ion binding; P:response to cold; C:chloroplast envelope; C:thylakoid; C:chloroplast stroma; F:ribulose-phosphate 3-epimerase activity; P:response to nematode; C:stromule; C:apoplast	EC:5.1.3.1	IPR000056 (PFAM); IPR013785 (G3DSA:3.20.20.GENE3D); IPR000056 (TIGRFAM); PTHR11749:SF8 (PANTHER); IPR000056 (PANTHER); IPR000056 (PROSITE_PATTERNS); IPR000056 (PROSITE_PATTERNS); IPR011060 (SUPERFAMILY)
TSA_EVI_ab_kmer_T400	glycerol-3-phosphate dehydrogenase	1711	40	0.0	92.13%	22	P:L-serine biosynthetic process; C:glycerol-3-phosphate dehydrogenase complex; F:NAD binding; P:glycerol-3-phosphate catabolic process; F:glycerol-3-phosphate dehydrogenase [NAD(P)+] activity; F:NADP binding; P:glycerophospholipid metabolic process; F:metal ion binding; F:phosphoserine phosphatase activity; F:glyceraldehyde-3-phosphate dehydrogenase (NAD+) (phosphorylating) activity; P:glucose me…	EC:1.2.1.12; EC:1.1.1.8; EC:3.1.3.3; EC:3.6.3.8; EC:1.1.1.94	IPR006168 (PRINTS); G3DSA:3.40.50.720 (GENE3D); IPR011128 (PFAM); IPR006109 (PFAM); IPR013328 (G3DSA:1.10.1040.GENE3D); PTHR11728 (PANTHER); PTHR11728:SF26 (PANTHER); IPR008927 (SUPERFAMILY); IPR016040 (SUPERFAMILY)
TSA_EVI_ab_kmer_T401	07g00400d protein	459	40	2.01067e-26	85.58%	0	-		NON_CYTOPLASMIC_DOMAIN (PHOBIUS); CYTOPLASMIC_DOMAIN (PHOBIUS); TRANSMEMBRANE (PHOBIUS); CYTOPLASMIC_DOMAIN (PHOBIUS); TRANSMEMBRANE (PHOBIUS); TMhelix (TMHMM); TMhelix (TMHMM)
TSA_EVI_ab_kmer_T402	zinc finger ccch domain-containing protein 33	291	18	2.46255e-24	65.5%	2	F:metal ion binding; P:response to stress	-	no IPS match
TSA_EVI_ab_kmer_T403	oxysterol-binding protein	2617	40	0.0	91.5%	3	C:cytosol; F:sterol binding; P:double fertilization forming a zygote and endosperm	-	IPR000648 (PFAM); IPR000648 (PANTHER); PTHR10972:SF118 (PANTHER); SSF144000 (SUPERFAMILY)
TSA_EVI_ab_kmer_T404	chromosome-associated kinesin kif4	907	40	9.95939e-73	71.85%	1	C:mitochondrion		Coil (COILS); Coil (COILS); G3DSA:1.20.1170.10 (GENE3D); PTHR34554:SF4 (PANTHER); PTHR34554 (PANTHER)
TSA_EVI_ab_kmer_T405	autophagy-related protein 18a	1823	40	0.0	88.03%	11	P:response to oxidative stress; C:cytosol; P:response to water deprivation; P:response to salt stress; C:plastid; P:autophagic vacuole assembly; F:phosphatidylinositol-3-phosphate binding; P:leaf senescence; P:autophagic cell death; F:phosphatidylinositol-3,5-bisphosphate binding; P:defense response to fungus	-	IPR001680 (SMART); IPR001680 (PFAM); IPR015943 (G3DSA:2.130.10.GENE3D); PTHR11227:SF33 (PANTHER); PTHR11227 (PANTHER); IPR017986 (SUPERFAMILY)
TSA_EVI_ab_kmer_T406	random slug protein 5	1456	40	9.26274e-155	82.65%	3	C:intracellular; P:transport; F:transporter activity	-	IPR001251 (SMART); IPR011074 (SMART); IPR001251 (G3DSA:3.40.525.GENE3D); G3DSA:1.10.8.20 (GENE3D); IPR011074 (PFAM); IPR001251 (PFAM); PTHR10174:SF172 (PANTHER); PTHR10174 (PANTHER); IPR001251 (PROSITE_PROFILES); IPR001251 (SUPERFAMILY); IPR011074 (SUPERFAMILY)
TSA_EVI_ab_kmer_T407	tox high mobility group box family member 4- isoform 1	1100	40	5.90046e-61	61.0%	2	F:metal ion binding; F:zinc ion binding		Coil (COILS); IPR012862 (PFAM); PTHR33431 (PANTHER); PTHR33431:SF6 (PANTHER)
TSA_EVI_ab_kmer_T408	isovaleryl- mitochondrial	1454	40	0.0	91.53%	15	C:mitochondrial membrane; P:protein homooligomerization; P:fatty acid beta-oxidation using acyl-CoA dehydrogenase; P:response to fructose stimulus; P:leucine catabolic process; P:cellular nitrogen compound metabolic process; F:ATP binding; F:isovaleryl-CoA dehydrogenase activity; P:3-methylbut-2-enoyl-CoA(4-) metabolic process; P:response to sucrose stimulus; P:macropinocytosis; F:flavin adenine …	EC:1.3.99.10	G3DSA:1.20.140.10 (GENE3D); IPR006091 (PFAM); G3DSA:2.40.110.10 (GENE3D); IPR013786 (G3DSA:1.10.540.GENE3D); IPR013786 (PFAM); IPR009075 (PFAM); PTHR43884:SF9 (PANTHER); PTHR43884 (PANTHER); IPR006089 (PROSITE_PATTERNS); IPR006089 (PROSITE_PATTERNS); IPR009100 (SUPERFAMILY); IPR009075 (SUPERFAMILY)
TSA_EVI_ab_kmer_T409	udp-n-acetylglucosamine--peptide n-acetylglucosaminyltransferase subunit	1423	40	0.0	89.75%	3	C:cytosol; C:mitochondrial outer membrane translocase complex; P:protein import into mitochondrial outer membrane	-	IPR010547 (PFAM); G3DSA:1.10.287.1110 (GENE3D); G3DSA:1.20.58.280 (GENE3D); IPR011990 (G3DSA:1.25.40.GENE3D); IPR011993 (G3DSA:2.30.29.GENE3D); IPR011990 (G3DSA:1.25.40.GENE3D); PTHR23083:SF481 (PANTHER); PTHR23083 (PANTHER); IPR011993 (SUPERFAMILY); IPR011990 (SUPERFAMILY); IPR011990 (SUPERFAMILY)
TSA_EVI_ab_kmer_T410	protein rrp6-like 2	1879	40	0.0	59.02%	2	C:intracellular; P:nucleobase-containing compound metabolic process	-	IPR002121 (SMART); IPR002562 (PFAM); G3DSA:1.10.150.80 (GENE3D); IPR002121 (PFAM); IPR012337 (G3DSA:3.30.420.GENE3D); PTHR12124 (PANTHER); PTHR12124:SF58 (PANTHER); IPR002121 (PROSITE_PROFILES); IPR010997 (SUPERFAMILY); IPR012337 (SUPERFAMILY)
TSA_EVI_ab_kmer_T411	fasciclin-like arabinogalactan protein 17	976	40	8.81582e-110	85.72%	2	C:cytoplasmic membrane-bounded vesicle; C:vacuole	-	IPR000782 (SMART); IPR000782 (G3DSA:2.30.180.GENE3D); IPR000782 (PFAM); PTHR32499:SF6 (PANTHER); PTHR32499 (PANTHER); IPR000782 (PROSITE_PROFILES); IPR000782 (SUPERFAMILY)
TSA_EVI_ab_kmer_T412	zinc mynd-type	2325	40	0.0	88.9%	1	P:biological_process		Coil (COILS); G3DSA:3.90.1720.10 (GENE3D); PTHR31354:SF7 (PANTHER); PTHR31354 (PANTHER)
TSA_EVI_ab_kmer_T413	aldehyde dehydrogenase family 2 member c4	596	40	9.95809e-85	92.0%	4	F:retinal dehydrogenase activity; F:coniferyl-aldehyde dehydrogenase activity; P:phenylpropanoid biosynthetic process; P:oxidation-reduction process	EC:1.2.1.36; EC:1.2.1.68	IPR015590 (PFAM); G3DSA:3.40.309.10 (GENE3D); PTHR11699 (PANTHER); PTHR11699:SF245 (PANTHER); IPR016161 (SUPERFAMILY)
TSA_EVI_ab_kmer_T414	regulator of chromosome condensation family protein	2426	40	0.0	84.83%	2	P:oxidation-reduction process; F:oxidoreductase activity, acting on paired donors, with incorporation or reduction of molecular oxygen	-	no IPS match
TSA_EVI_ab_kmer_T415	voltage-dependent l-type calcium channel subunit alpha-1f	1540	40	2.99694e-39	80.13%	2	C:membrane; C:endoplasmic reticulum	-	no IPS match
TSA_EVI_ab_kmer_T416	zinc finger protein constans-like 13	319	40	5.30469e-13	75.8%	3	F:zinc ion binding; C:intracellular; C:plasma membrane	-	IPR000315 (SMART); IPR013083 (G3DSA:3.30.40.GENE3D); PTHR31717 (PANTHER); PTHR31717:SF29 (PANTHER); IPR000315 (PROSITE_PROFILES)
TSA_EVI_ab_kmer_T417	coronatine-insensitive protein 1	2110	40	0.0	81.8%	12	P:stomatal movement; P:response to insect; P:negative regulation of defense response; P:jasmonic acid mediated signaling pathway; P:defense response to bacterium; C:SCF ubiquitin ligase complex; P:response to wounding; P:regulation of flower development; P:SCF-dependent proteasomal ubiquitin-dependent protein catabolic process; P:shade avoidance; P:response to far red light; P:defense response to…	-	IPR006553 (SMART); IPR032675 (G3DSA:3.80.10.GENE3D); PTHR32212 (PANTHER); PTHR32212:SF189 (PANTHER); SSF52047 (SUPERFAMILY)
TSA_EVI_ab_kmer_T418	eg2771	690	40	6.83475e-44	90.35%	5	C:chloroplast envelope; F:metal ion binding; C:chloroplast stroma; P:metal ion transport; C:chloroplast thylakoid membrane	-	TRANSMEMBRANE (PHOBIUS); CYTOPLASMIC_DOMAIN (PHOBIUS); NON_CYTOPLASMIC_DOMAIN (PHOBIUS)
TSA_EVI_ab_kmer_T419	dicarboxylate transporter chloroplastic	1739	40	0.0	93.15%	13	F:malate transmembrane transporter activity; P:oxaloacetate(2-) transmembrane transport; C:chloroplast envelope; C:membrane; F:oxaloacetate transmembrane transporter activity; F:alpha-ketoglutarate transmembrane transporter activity; P:response to nematode; C:chloroplast thylakoid; P:ammonia assimilation cycle; P:alpha-ketoglutarate transport; P:sodium ion transport; P:malate transmembrane transp…	-	no IPS match
TSA_EVI_ab_kmer_T420	basic leucine zipper 9	1302	40	8.15966e-130	63.4%	3	P:regulation of transcription, DNA-dependent; F:DNA binding; C:nucleus	-	no IPS match
TSA_EVI_ab_kmer_T421	auxin response factor	2339	40	2.32969e-144	64.88%	1	P:response to hormone stimulus	-	IPR010525 (PFAM); PTHR31384 (PANTHER); PTHR31384:SF55 (PANTHER)
TSA_EVI_ab_kmer_T422	sterol c-14 reductase	990	40	8.24778e-119	90.05%	4	F:oxidoreductase activity, acting on the CH-CH group of donors, NAD or NADP as acceptor; C:membrane; C:cytoplasmic membrane-bounded vesicle; P:oxidation-reduction process	-	IPR001171 (PFAM); PTHR21257 (PANTHER); PTHR21257:SF41 (PANTHER); IPR018083 (PROSITE_PATTERNS); TRANSMEMBRANE (PHOBIUS); NON_CYTOPLASMIC_DOMAIN (PHOBIUS); TRANSMEMBRANE (PHOBIUS); TRANSMEMBRANE (PHOBIUS); CYTOPLASMIC_DOMAIN (PHOBIUS); CYTOPLASMIC_DOMAIN (PHOBIUS); CYTOPLASMIC_DOMAIN (PHOBIUS); NON_CYTOPLASMIC_DOMAIN (PHOBIUS); TRANSMEMBRANE (PHOBIUS); CYTOPLASMIC_DOMAIN (PHOBIUS); TRANSMEMBRANE (P…
TSA_EVI_ab_kmer_T423	zinc finger protein 2	453	40	4.85937e-28	64.58%	1	F:metal ion binding	-	no IPS match
TSA_EVI_ab_kmer_T424	farnesyl pyrophosphate synthase	1303	40	0.0	88.6%	4	C:cytosol; F:geranyltranstransferase activity; P:isoprenoid biosynthetic process; F:dimethylallyltranstransferase activity	EC:2.5.1.10; EC:2.5.1.1	no IPS match
TSA_EVI_ab_kmer_T425	protein tic chloroplastic	565	40	3.89209e-111	88.78%	1	C:chloroplast envelope	-	IPR007378 (PFAM); PTHR33926:SF6 (PANTHER); IPR007378 (PANTHER)
TSA_EVI_ab_kmer_T426	phosphopantothenoylcysteine decarboxylase	943	40	3.11735e-124	87.67%	15	F:flavin adenine dinucleotide binding; P:coenzyme A biosynthetic process; F:thymidylate synthase activity; F:electron carrier activity; C:cytosol; F:alkylhalidase activity; P:hyperosmotic salinity response; P:dTTP biosynthetic process; P:dTMP biosynthetic process; F:protein phosphatase inhibitor activity; P:regulation of mitotic cell cycle; C:phosphopantothenoylcysteine decarboxylase complex; F:p…	EC:4.1.1.36; EC:2.1.1.45; EC:3.8.1.1	IPR003382 (PFAM); IPR003382 (G3DSA:3.40.50.GENE3D); PTHR14359:SF28 (PANTHER); PTHR14359 (PANTHER); IPR003382 (SUPERFAMILY)
TSA_EVI_ab_kmer_T427	ptta en plant	705	26	7.4627e-08	51.42%	7	F:DNA binding; P:oxidation-reduction process; F:oxidoreductase activity; F:N,N-dimethylaniline monooxygenase activity; F:monooxygenase activity; F:NADP binding; F:flavin adenine dinucleotide binding		Coil (COILS)
TSA_EVI_ab_kmer_T428	glutathione reductase	1641	40	0.0	90.08%	10	F:copper ion binding; P:electron transport chain; C:mitochondrion; P:cell redox homeostasis; P:glutathione metabolic process; F:ATP binding; F:glutathione-disulfide reductase activity; F:flavin adenine dinucleotide binding; C:chloroplast stroma; F:NADP binding	EC:1.8.1.7	no IPS match
TSA_EVI_ab_kmer_T429	cysteine synthase	1422	40	0.0	90.15%	8	F:copper ion binding; C:mitochondrion; P:root hair cell development; F:transferase activity; P:cyanide catabolic process; P:cysteine biosynthetic process from serine; C:chloroplast; F:cysteine synthase activity	EC:2.5.1.47	IPR001926 (PFAM); G3DSA:3.40.50.1100 (GENE3D); IPR005856 (TIGRFAM); G3DSA:3.40.50.1100 (GENE3D); IPR005859 (TIGRFAM); PTHR10314 (PANTHER); IPR031111 (PTHR10314:PANTHER); IPR001216 (PROSITE_PATTERNS); IPR001926 (SUPERFAMILY)
TSA_EVI_ab_kmer_T430	tat pathway signal sequence family protein	613	40	1.07827e-38	64.55%	0	-		no IPS match
TSA_EVI_ab_kmer_T431	ap-2 complex subunit mu	1864	40	0.0	97.63%	5	C:cytosol; C:clathrin adaptor complex; P:vesicle-mediated transport; P:intracellular protein transport; C:plasma membrane	-	IPR001392 (PRINTS); IPR028565 (PFAM); G3DSA:3.30.450.60 (GENE3D); IPR001392 (PIRSF); G3DSA:2.60.40.1170 (GENE3D); PTHR10529:SF324 (PANTHER); PTHR10529 (PANTHER); IPR018240 (PROSITE_PATTERNS); IPR028565 (PROSITE_PROFILES); IPR028565 (SUPERFAMILY); IPR011012 (SUPERFAMILY)
TSA_EVI_ab_kmer_T432	stem-specific protein tsjt1-like	1265	40	1.99185e-106	80.25%	1	C:plasma membrane	-	IPR024286 (SMART); IPR024286 (PFAM); IPR029055 (G3DSA:3.60.20.GENE3D); IPR017932 (PROSITE_PROFILES); IPR029055 (SUPERFAMILY)
TSA_EVI_ab_kmer_T433	---NA---	1016	0			0	-		CYTOPLASMIC_DOMAIN (PHOBIUS); TRANSMEMBRANE (PHOBIUS); CYTOPLASMIC_DOMAIN (PHOBIUS); TRANSMEMBRANE (PHOBIUS); NON_CYTOPLASMIC_DOMAIN (PHOBIUS); TMhelix (TMHMM); TMhelix (TMHMM)
TSA_EVI_ab_kmer_T434	02g25450d protein	647	40	2.21658e-18	70.38%	2	C:mitochondrion; C:plastid	-	no IPS match
TSA_EVI_ab_kmer_T435	dipeptidyl peptidase family member 6	2249	40	0.0	83.65%	5	C:cytosol; P:proteolysis; C:chloroplast; F:aminopeptidase activity; F:serine-type peptidase activity	EC:3.4.11	IPR001375 (PFAM); IPR029058 (G3DSA:3.40.50.GENE3D); G3DSA:2.140.10.30 (GENE3D); PTHR43056 (PANTHER); PTHR43056:SF3 (PANTHER); NON_CYTOPLASMIC_DOMAIN (PHOBIUS); SIGNAL_PEPTIDE_C_REGION (PHOBIUS); SIGNAL_PEPTIDE_H_REGION (PHOBIUS); SIGNAL_PEPTIDE_N_REGION (PHOBIUS); SIGNAL_PEPTIDE (PHOBIUS); SignalP-noTM (SIGNALP_EUK); SignalP-noTM (SIGNALP_GRAM_NEGATIVE); SSF82171 (SUPERFAMILY); IPR029058 (SUPERFA…
TSA_EVI_ab_kmer_T436	bushy growth protein	1104	40	1.54256e-152	89.05%	2	C:nuclear chromosome; P:chromatin remodeling	-	Coil (COILS); IPR006939 (PFAM); PTHR10019:SF10 (PANTHER); IPR006939 (PANTHER)
TSA_EVI_ab_kmer_T437	endopolygalacturonase an8327	662	40	1.90442e-65	78.67%	4	P:positive regulation of transcription, DNA-dependent; P:chloroplast organization; C:chloroplast thylakoid membrane; P:response to karrikin	-	IPR009500 (PFAM); PTHR31425:SF10 (PANTHER); PTHR31425 (PANTHER); CYTOPLASMIC_DOMAIN (PHOBIUS); TRANSMEMBRANE (PHOBIUS); CYTOPLASMIC_DOMAIN (PHOBIUS); TRANSMEMBRANE (PHOBIUS); NON_CYTOPLASMIC_DOMAIN (PHOBIUS); TMhelix (TMHMM); TMhelix (TMHMM)
TSA_EVI_ab_kmer_T438	trna rrna methyltransferase	1291	40	1.09624e-84	77.3%	5	F:RNA binding; P:RNA methylation; C:chloroplast; F:RNA methyltransferase activity; P:RNA processing	EC:2.1.1	IPR029064 (G3DSA:3.30.1330.GENE3D); IPR029026 (G3DSA:3.40.1280.GENE3D); IPR001537 (PFAM); PTHR43191 (PANTHER); PTHR43191:SF2 (PANTHER); IPR029028 (SUPERFAMILY); IPR029064 (SUPERFAMILY)
TSA_EVI_ab_kmer_T439	30s ribosomal protein chloroplastic	909	40	6.59459e-73	82.33%	22	P:regulation of anthocyanin metabolic process; P:regulation of shoot system development; C:ribosome; P:transcription, DNA-dependent; P:translation; P:cytokinin mediated signaling pathway; P:regulation of root meristem growth; P:regulation of transcription, DNA-dependent; P:shoot system development; C:chloroplast stroma; P:primary root development; F:DNA binding; P:regulation of seed germination; …	-	no IPS match
TSA_EVI_ab_kmer_T440	auxin response factor	1513	40	1.46303e-97	89.92%	7	P:auxin mediated signaling pathway; P:flower development; P:regulation of transcription, DNA-dependent; F:DNA binding; F:protein dimerization activity; C:nucleus; P:transcription, DNA-dependent	-	IPR002207 (PRINTS); IPR002016 (PRINTS); G3DSA:1.10.520.10 (GENE3D); IPR002016 (PFAM); PTHR31356 (PANTHER); PTHR31356:SF15 (PANTHER); IPR019794 (PROSITE_PATTERNS); IPR002016 (PROSITE_PROFILES); IPR010255 (SUPERFAMILY)
TSA_EVI_ab_kmer_T441	chloroplast stem-loop binding protein of 41 kda chloroplastic	1599	40	0.0	89.58%	22	P:positive regulation of transcription, DNA-dependent; C:chloroplast envelope; P:response to wounding; C:apoplast; C:stromule; C:membrane; C:ribosome; F:heteropolysaccharide binding; C:vacuole; P:cellular response to water deprivation; P:defense response to bacterium; P:positive regulation of translation; P:monosaccharide metabolic process; C:peroxisome; C:chloroplast stroma; F:coenzyme binding; …	-	no IPS match
TSA_EVI_ab_kmer_T442	cobra-like protein 1	1958	40	0.0	90.83%	19	C:anchored to plasma membrane; P:cellulose microfibril organization; F:protein methyltransferase activity; C:cytoplasmic membrane-bounded vesicle; C:plant-type cell wall; P:polarity specification of adaxial/abaxial axis; P:histone modification; P:multidimensional cell growth; P:response to salt stress; P:determination of bilateral symmetry; P:floral organ formation; C:Golgi apparatus; P:xylem and…	EC:2.1.1.132; EC:2.1.1	IPR006918 (PFAM); IPR006918 (PIRSF); IPR006918 (PANTHER); PTHR31673:SF11 (PANTHER); NON_CYTOPLASMIC_DOMAIN (PHOBIUS); SIGNAL_PEPTIDE_C_REGION (PHOBIUS); TRANSMEMBRANE (PHOBIUS); SIGNAL_PEPTIDE_N_REGION (PHOBIUS); CYTOPLASMIC_DOMAIN (PHOBIUS); SIGNAL_PEPTIDE_H_REGION (PHOBIUS); SIGNAL_PEPTIDE (PHOBIUS); IPR006918 (PRODOM); SignalP-TM (SIGNALP_GRAM_POSITIVE); SignalP-noTM (SIGNALP_EUK); TMhelix (TM…
TSA_EVI_ab_kmer_T443	50s ribosomal protein l23	431	40	1.23967e-61	89.63%	4	C:ribosome; F:structural constituent of ribosome; P:translation; F:nucleotide binding	-	IPR013025 (PFAM); G3DSA:3.30.70.330 (GENE3D); PTHR12059 (PANTHER); IPR012678 (SUPERFAMILY)
TSA_EVI_ab_kmer_T444	aspartic proteinase nepenthesin-2	599	40	1.10237e-62	69.3%	2	C:cell wall; F:peptidase activity	-	IPR021109 (G3DSA:2.40.70.GENE3D); IPR032799 (PFAM); PTHR13683:SF510 (PANTHER); IPR001461 (PANTHER); IPR033121 (PROSITE_PROFILES); IPR021109 (SUPERFAMILY)
TSA_EVI_ab_kmer_T445	malonate-- ligase-like	1789	40	0.0	80.97%	4	F:malonyl-CoA synthetase activity; C:membrane; C:cytosol; P:malonate catabolic process	EC:6.2.1	IPR020459 (PRINTS); G3DSA:3.30.300.30 (GENE3D); G3DSA:3.40.50.980 (GENE3D); IPR000873 (PFAM); G3DSA:2.30.38.10 (GENE3D); IPR026961 (PFAM); IPR025110 (PFAM); G3DSA:3.40.50.980 (GENE3D); PTHR43201:SF8 (PANTHER); PTHR43201 (PANTHER); IPR020845 (PROSITE_PATTERNS); NON_CYTOPLASMIC_DOMAIN (PHOBIUS); CYTOPLASMIC_DOMAIN (PHOBIUS); TRANSMEMBRANE (PHOBIUS); SSF56801 (SUPERFAMILY); TMhelix (TMHMM)
TSA_EVI_ab_kmer_T446	os01g0966500 protein	630	40	1.58199e-74	92.2%	4	C:membrane; C:cytoplasmic membrane-bounded vesicle; C:vacuole; C:mitochondrion	-	IPR007262 (PFAM); IPR007262 (PANTHER); PTHR12050:SF7 (PANTHER); NON_CYTOPLASMIC_DOMAIN (PHOBIUS); TRANSMEMBRANE (PHOBIUS); CYTOPLASMIC_DOMAIN (PHOBIUS); CYTOPLASMIC_DOMAIN (PHOBIUS); CYTOPLASMIC_DOMAIN (PHOBIUS); NON_CYTOPLASMIC_DOMAIN (PHOBIUS); TRANSMEMBRANE (PHOBIUS); TRANSMEMBRANE (PHOBIUS); TRANSMEMBRANE (PHOBIUS); TMhelix (TMHMM); TMhelix (TMHMM); TMhelix (TMHMM); TMhelix (TMHMM)
TSA_EVI_ab_kmer_T447	math domain-containing protein	1962	40	0.0	85.25%	3	F:polysaccharide binding; F:RNA binding; F:protein histidine kinase binding	-	IPR002083 (SMART); IPR002083 (PFAM); IPR008974 (G3DSA:2.60.210.GENE3D); PTHR24007:SF14 (PANTHER); PTHR24007 (PANTHER); IPR002083 (PROSITE_PROFILES); IPR008974 (SUPERFAMILY)
TSA_EVI_ab_kmer_T448	orange 2	1392	40	5.74377e-122	86.0%	3	C:plastid; F:heat shock protein binding; F:unfolded protein binding	-	PTHR15852 (PANTHER); PTHR15852:SF36 (PANTHER); TRANSMEMBRANE (PHOBIUS); CYTOPLASMIC_DOMAIN (PHOBIUS); NON_CYTOPLASMIC_DOMAIN (PHOBIUS); TRANSMEMBRANE (PHOBIUS); CYTOPLASMIC_DOMAIN (PHOBIUS); TMhelix (TMHMM); TMhelix (TMHMM)
TSA_EVI_ab_kmer_T449	atp synthase subunit a	768	40	5.3999e-108	91.58%	6	C:integral to membrane; C:proton-transporting ATP synthase complex, coupling factor F(o); F:hydrogen ion transmembrane transporter activity; F:hydrolase activity; C:mitochondrial inner membrane; P:ATP synthesis coupled proton transport	-	IPR000568 (PRINTS); IPR000568 (G3DSA:1.20.120.GENE3D); IPR000568 (PFAM); IPR000568 (TIGRFAM); PTHR11410 (PANTHER); IPR023011 (PROSITE_PATTERNS); NON_CYTOPLASMIC_DOMAIN (PHOBIUS); CYTOPLASMIC_DOMAIN (PHOBIUS); TRANSMEMBRANE (PHOBIUS); TRANSMEMBRANE (PHOBIUS); NON_CYTOPLASMIC_DOMAIN (PHOBIUS); TRANSMEMBRANE (PHOBIUS); TRANSMEMBRANE (PHOBIUS); TRANSMEMBRANE (PHOBIUS); CYTOPLASMIC_DOMAIN (PHOBIUS); N…
TSA_EVI_ab_kmer_T450	pyrrolidone-carboxylate peptidase family protein	599	40	1.4405e-58	88.6%	1	P:proteolysis	-	IPR016125 (PFAM); IPR016125 (G3DSA:3.40.630.GENE3D); PTHR23402:SF21 (PANTHER); IPR016125 (PANTHER); IPR016125 (SUPERFAMILY)
TSA_EVI_ab_kmer_T451	sigma factor sigb regulation protein rsbq	696	40	6.87718e-93	92.8%	7	P:de-etiolation; F:complement binding; F:hydrolase activity; C:integral to membrane; P:metabolic process; P:response to karrikin; P:negative regulation of complement activation	-	IPR029058 (G3DSA:3.40.50.GENE3D); PTHR43039 (PANTHER); IPR031143 (PTHR43039:PANTHER); IPR029058 (SUPERFAMILY)
TSA_EVI_ab_kmer_T452	ptta en plant	884	40	8.03209e-35	52.38%	0	-		IPR004252 (PFAM); PTHR33157 (PANTHER); PTHR33157:SF5 (PANTHER)
TSA_EVI_ab_kmer_T453	e3 ubiquitin-protein ligase rbra	2274	40	4.75925e-155	75.47%	1	F:zinc ion binding	-	IPR001841 (SMART); IPR002867 (SMART); G3DSA:2.20.25.20 (GENE3D); IPR013083 (G3DSA:3.30.40.GENE3D); PF13456 (PFAM); IPR002867 (PFAM); IPR012337 (G3DSA:3.30.420.GENE3D); IPR031127 (PANTHER); PTHR11685:SF178 (PANTHER); IPR017907 (PROSITE_PATTERNS); IPR001841 (PROSITE_PROFILES); SSF57850 (SUPERFAMILY); SSF57850 (SUPERFAMILY)
TSA_EVI_ab_kmer_T454	enoyl-acp reductase	2425	40	0.0	91.4%	10	C:cytoplasm; F:3-oxo-5-alpha-steroid 4-dehydrogenase activity; F:trans-2-enoyl-CoA reductase (NADPH) activity; P:sphingolipid metabolic process; P:wax biosynthetic process; C:plasma membrane; F:enoyl-[acyl-carrier-protein] reductase (NADH) activity; C:integral to membrane; F:fatty acid elongase activity; P:oxidation-reduction process	EC:1.3.1.9; EC:1.3.1.38; EC:1.3.99.5	G3DSA:3.10.20.90 (GENE3D); IPR001104 (PFAM); PTHR10556:SF46 (PANTHER); PTHR10556 (PANTHER); NON_CYTOPLASMIC_DOMAIN (PHOBIUS); TRANSMEMBRANE (PHOBIUS); NON_CYTOPLASMIC_DOMAIN (PHOBIUS); TRANSMEMBRANE (PHOBIUS); CYTOPLASMIC_DOMAIN (PHOBIUS); CYTOPLASMIC_DOMAIN (PHOBIUS); CYTOPLASMIC_DOMAIN (PHOBIUS); TRANSMEMBRANE (PHOBIUS); TRANSMEMBRANE (PHOBIUS); IPR001104 (PROSITE_PROFILES); IPR029071 (SUPERFAM…
TSA_EVI_ab_kmer_T455	rna-binding protein chloroplastic	628	40	1.40295e-54	79.2%	2	F:nucleic acid binding; F:nucleotide binding	-	no IPS match
TSA_EVI_ab_kmer_T456	zinc finger ccch domain-containing protein 59	780	40	4.99538e-60	80.97%	6	F:metal ion binding; P:defense response; F:ADP binding; P:metabolic process; C:cytosol; F:catalytic activity	-	IPR006767 (PFAM); PTHR12072:SF6 (PANTHER); PTHR12072 (PANTHER)
TSA_EVI_ab_kmer_T457	coatomer subunit alpha	477	40	3.79596e-91	93.22%	8	P:vesicle-mediated transport; C:COPI vesicle coat; C:cytosol; P:protein phosphorylation; F:myosin heavy chain kinase activity; P:intracellular protein transport; F:structural molecule activity; C:plasma membrane	EC:2.7.11.7	IPR006692 (PFAM); PTHR19876:SF11 (PANTHER); PTHR19876 (PANTHER)
TSA_EVI_ab_kmer_T458	proliferating cell nuclear antigen	868	40	0.0	96.67%	64	C:extracellular vesicular exosome; C:DNA replication factor C complex; P:mismatch repair; F:CTP:3'-cytidine-tRNA cytidylyltransferase activity; C:cyclin-dependent protein kinase holoenzyme complex; P:mitotic spindle organization; F:tRNA cytidylyltransferase activity; F:CTP:tRNA cytidylyltransferase activity; P:telomere maintenance via recombination; F:tRNA binding; P:nucleotide-excision repair, D…	EC:2.7.7.72; EC:2.7.7.21; EC:2.7.7.59; EC:2.7.7.7; EC:2.7.7.25; EC:2.7.7.19; EC:3.2.2	IPR000730 (PRINTS); IPR022648 (PFAM); G3DSA:3.70.10.10 (GENE3D); IPR022649 (PFAM); IPR000730 (TIGRFAM); PTHR11352 (PANTHER); IPR000730 (PTHR11352:PANTHER); IPR022659 (PROSITE_PATTERNS); IPR022659 (PROSITE_PATTERNS); SSF55979 (SUPERFAMILY); SSF55979 (SUPERFAMILY)
TSA_EVI_ab_kmer_T459	pollen thioesterase	918	40	3.55861e-73	80.85%	4	P:metabolic process; F:hydrolase activity; P:response to stress; C:plastid	-	G3DSA:3.10.129.10 (GENE3D); PF13279 (PFAM); PTHR31793:SF15 (PANTHER); PTHR31793 (PANTHER); SignalP-TM (SIGNALP_GRAM_POSITIVE); IPR029069 (SUPERFAMILY)
TSA_EVI_ab_kmer_T460	iron-sulfur assembly mitochondrial	716	40	9.05349e-68	79.88%	4	P:iron-sulfur cluster assembly; F:structural molecule activity; C:mitochondrion; F:iron-sulfur cluster binding	-	SignalP-TM (SIGNALP_GRAM_POSITIVE)
TSA_EVI_ab_kmer_T461	---NA---	226	0			0	-		no IPS match
TSA_EVI_ab_kmer_T462	sugar phosphate phosphate translocator	1251	40	8.38404e-138	94.63%	4	C:trans-Golgi network; C:integral to membrane; C:cytoplasmic membrane-bounded vesicle; C:endosome	-	IPR004853 (PFAM); PTHR11132 (PANTHER); PTHR11132:SF199 (PANTHER); TRANSMEMBRANE (PHOBIUS); NON_CYTOPLASMIC_DOMAIN (PHOBIUS); CYTOPLASMIC_DOMAIN (PHOBIUS); TRANSMEMBRANE (PHOBIUS); CYTOPLASMIC_DOMAIN (PHOBIUS); TRANSMEMBRANE (PHOBIUS); NON_CYTOPLASMIC_DOMAIN (PHOBIUS); TRANSMEMBRANE (PHOBIUS); TRANSMEMBRANE (PHOBIUS); NON_CYTOPLASMIC_DOMAIN (PHOBIUS); TRANSMEMBRANE (PHOBIUS); CYTOPLASMIC_DOMAIN (P…
TSA_EVI_ab_kmer_T463	tether containing ubx domain for glut4	1276	40	1.38488e-78	75.83%	2	P:organ growth; P:protein complex disassembly	-	no IPS match
TSA_EVI_ab_kmer_T464	hd domain containing expressed	996	40	1.59585e-110	81.5%	3	F:metal ion binding; P:metabolic process; F:phosphoric diester hydrolase activity	-	IPR003607 (SMART); G3DSA:1.10.3210.10 (GENE3D); IPR006674 (PFAM); PTHR33594 (PANTHER); PTHR33594:SF2 (PANTHER); SSF109604 (SUPERFAMILY)
TSA_EVI_ab_kmer_T465	pyrophosphate--fructose 6-phosphate 1-phosphotransferase subunit beta	1726	40	0.0	88.95%	12	C:cell wall; C:6-phosphofructokinase complex; F:6-phosphofructokinase activity; F:diphosphate-fructose-6-phosphate 1-phosphotransferase activity; P:carbohydrate phosphorylation; F:ATP binding; P:fructose 6-phosphate metabolic process; P:photosynthesis; P:response to cadmium ion; P:glycolysis; C:membrane; P:embryo development ending in seed dormancy	EC:2.7.1.90; EC:2.7.1.11	IPR022953 (PRINTS); G3DSA:3.40.50.460 (GENE3D); G3DSA:3.40.50.450 (GENE3D); IPR011183 (PIRSF); G3DSA:1.10.10.480 (GENE3D); IPR000023 (PFAM); IPR011183 (TIGRFAM); PTHR43650:SF1 (PANTHER); PTHR43650 (PANTHER); NON_CYTOPLASMIC_DOMAIN (PHOBIUS); SIGNAL_PEPTIDE_N_REGION (PHOBIUS); SIGNAL_PEPTIDE_H_REGION (PHOBIUS); SIGNAL_PEPTIDE (PHOBIUS); SIGNAL_PEPTIDE_C_REGION (PHOBIUS); IPR011183 (HAMAP); SignalP…
TSA_EVI_ab_kmer_T466	shewanella-like protein phosphatase 2	1009	40	1.29411e-157	76.3%	68	C:T cell receptor complex; P:negative regulation of neuron differentiation; P:cellular amino acid biosynthetic process; P:mitochondrial protein processing; P:plant-type cell wall modification; P:positive regulation of mitochondrial membrane potential; P:lipid localization; P:regulation of mitotic cell cycle; P:mitochondrial calcium ion transport; P:glucosinolate biosynthetic process; F:double-str…	EC:3.4.21	IPR004843 (PFAM); IPR029052 (G3DSA:3.60.21.GENE3D); PTHR11668:SF341 (PANTHER); PTHR11668 (PANTHER); IPR029052 (SUPERFAMILY)
TSA_EVI_ab_kmer_T467	oberon-like protein	2077	40	0.0	80.45%	9	P:primary root development; F:zinc ion binding; P:regulation of gene expression; C:plastid; P:maintenance of shoot apical meristem identity; P:regulation of defense response; P:root meristem specification; P:maintenance of root meristem identity; P:spread of virus in host, cell to cell	-	TRANSMEMBRANE (PHOBIUS); NON_CYTOPLASMIC_DOMAIN (PHOBIUS); SIGNAL_PEPTIDE_H_REGION (PHOBIUS); SIGNAL_PEPTIDE_N_REGION (PHOBIUS); TRANSMEMBRANE (PHOBIUS); SIGNAL_PEPTIDE (PHOBIUS); SIGNAL_PEPTIDE_C_REGION (PHOBIUS); NON_CYTOPLASMIC_DOMAIN (PHOBIUS); CYTOPLASMIC_DOMAIN (PHOBIUS); SignalP-TM (SIGNALP_GRAM_POSITIVE)
TSA_EVI_ab_kmer_T468	adp-ribosylation factor-related protein 1	2295	40	2.1665e-119	91.65%	3	F:GTP binding; C:intracellular; P:small GTPase mediated signal transduction	-	IPR006689 (PRINTS); SM00177 (SMART); SM00175 (SMART); SM00178 (SMART); IPR005225 (TIGRFAM); G3DSA:3.40.50.300 (GENE3D); IPR006689 (PFAM); PTHR11711:SF224 (PANTHER); PTHR11711 (PANTHER); IPR024156 (PROSITE_PROFILES); IPR027417 (SUPERFAMILY)
TSA_EVI_ab_kmer_T469	cobyric acid synthase	1160	40	6.96315e-170	78.9%	1	C:plasma membrane	-	G3DSA:2.30.42.10 (GENE3D); PTHR33984:SF5 (PANTHER); PTHR33984 (PANTHER)
TSA_EVI_ab_kmer_T470	mitochondrial import inner membrane translocase subunit tim22-2-like	1029	40	1.94717e-60	76.9%	2	C:integral to membrane; C:chloroplast envelope	-	no IPS match
TSA_EVI_ab_kmer_T471	alanine--trna ligase	2550	40	0.0	85.35%	9	C:cytosol; F:zinc ion binding; C:mitochondrion; F:alanine-tRNA ligase activity; P:alanyl-tRNA aminoacylation; F:ATP binding; F:tRNA binding; C:chloroplast; P:response to cadmium ion	EC:6.1.1.7	Coil (COILS); IPR012947 (SMART); G3DSA:1.20.5.320 (GENE3D); IPR003156 (PFAM); IPR012947 (PFAM); G3DSA:3.30.980.10 (GENE3D); PTHR11777 (PANTHER); PTHR11777:SF23 (PANTHER); IPR018165 (PROSITE_PROFILES); IPR018163 (SUPERFAMILY)
TSA_EVI_ab_kmer_T472	ddb1-and cul4-associated factor 8	1984	40	0.0	75.7%	0	-		IPR001680 (SMART); IPR001680 (PFAM); G3DSA:2.80.10.50 (GENE3D); IPR015943 (G3DSA:2.130.10.GENE3D); PTHR15574 (PANTHER); PTHR15574:SF53 (PANTHER); IPR001680 (PROSITE_PROFILES); IPR001680 (PROSITE_PROFILES); IPR017986 (PROSITE_PROFILES); IPR017986 (PROSITE_PROFILES); IPR017986 (SUPERFAMILY)
TSA_EVI_ab_kmer_T473	02g01750d protein	924	40	3.07679e-81	78.4%	1	C:chloroplast thylakoid membrane	-	TMhelix (TMHMM)
TSA_EVI_ab_kmer_T474	ubiquitin fusion degradation protein	1015	40	9.74567e-168	81.92%	2	C:cytosol; P:ubiquitin-dependent protein catabolic process	-	G3DSA:2.40.40.20 (GENE3D); IPR004854 (PFAM); IPR004854 (PANTHER); PTHR12555:SF21 (PANTHER)
TSA_EVI_ab_kmer_T475	dolichyl-diphosphooligosaccharide--protein glycosyltransferase 48 kda subunit	2576	40	0.0	91.63%	24	C:vacuolar membrane; F:protein binding; C:cytoplasmic membrane-bounded vesicle; C:plant-type cell wall; P:translation; P:plant-type cell wall organization; P:lipid particle organization; C:Golgi apparatus; C:nucleolus; P:unidimensional cell growth; P:Golgi organization; P:T cell activation; C:integral to membrane; F:dolichyl-diphosphooligosaccharide-protein glycotransferase activity; C:plasmodesm…	EC:2.4.1.119	IPR005013 (PFAM); IPR029062 (G3DSA:3.40.50.GENE3D); IPR005013 (PANTHER); SIGNAL_PEPTIDE_H_REGION (PHOBIUS); SIGNAL_PEPTIDE_N_REGION (PHOBIUS); SIGNAL_PEPTIDE (PHOBIUS); NON_CYTOPLASMIC_DOMAIN (PHOBIUS); SIGNAL_PEPTIDE_C_REGION (PHOBIUS); SignalP-noTM (SIGNALP_EUK); SignalP-TM (SIGNALP_GRAM_POSITIVE); TMhelix (TMHMM)
TSA_EVI_ab_kmer_T476	upf0565 protein c2orf69	1175	40	7.92414e-133	67.75%	1	C:mitochondrion		IPR018881 (PFAM); IPR018881 (PANTHER)
TSA_EVI_ab_kmer_T477	lov domain-containing protein	1632	40	0.0	80.3%	2	P:signal transduction; F:signal transducer activity	-	no IPS match
TSA_EVI_ab_kmer_T478	mitochondrial import inner membrane translocase subunit tim50	1697	40	2.93748e-164	81.0%	2	C:mitochondrial inner membrane presequence translocase complex; P:protein transport	-	no IPS match
TSA_EVI_ab_kmer_T479	e3 ubiquitin ligase rnf4	1203	40	2.56487e-77	62.02%	1	F:metal ion binding	-	IPR001841 (SMART); IPR001841 (PFAM); IPR013083 (G3DSA:3.30.40.GENE3D); PTHR23041 (PANTHER); PTHR23041:SF69 (PANTHER); IPR017907 (PROSITE_PATTERNS); IPR001841 (PROSITE_PROFILES); SSF57850 (SUPERFAMILY)
TSA_EVI_ab_kmer_T480	threonine--trna mitochondrial	2501	40	0.0	88.25%	8	C:cytosol; C:cell wall; C:mitochondrion; P:threonyl-tRNA aminoacylation; F:threonine-tRNA ligase activity; F:ATP binding; C:chloroplast; C:plasma membrane	EC:6.1.1.3	IPR002320 (PRINTS); IPR012947 (SMART); IPR002320 (TIGRFAM); G3DSA:3.30.980.10 (GENE3D); IPR012675 (G3DSA:3.10.20.GENE3D); IPR002314 (PFAM); G3DSA:3.30.930.10 (GENE3D); IPR004154 (PFAM); IPR012947 (PFAM); IPR004095 (PFAM); G3DSA:3.30.54.20 (GENE3D); IPR004154 (G3DSA:3.40.50.GENE3D); IPR002320 (PANTHER); PTHR11451:SF46 (PANTHER); NON_CYTOPLASMIC_DOMAIN (PHOBIUS); SIGNAL_PEPTIDE_C_REGION (PHOBIUS); …
TSA_EVI_ab_kmer_T481	potassium transporter	3232	40	0.0	86.92%	4	F:potassium ion transmembrane transporter activity; P:potassium ion transmembrane transport; C:integral to membrane; C:chloroplast	-	Coil (COILS); Coil (COILS); IPR005491 (SMART); IPR005491 (PFAM); G3DSA:2.30.30.140 (GENE3D); IPR003855 (PFAM); IPR003855 (PANTHER); PTHR30540:SF66 (PANTHER); CYTOPLASMIC_DOMAIN (PHOBIUS); CYTOPLASMIC_DOMAIN (PHOBIUS); TRANSMEMBRANE (PHOBIUS); NON_CYTOPLASMIC_DOMAIN (PHOBIUS); CYTOPLASMIC_DOMAIN (PHOBIUS); TRANSMEMBRANE (PHOBIUS); TRANSMEMBRANE (PHOBIUS); NON_CYTOPLASMIC_DOMAIN (PHOBIUS); NON_CYTO…
TSA_EVI_ab_kmer_T482	dolichyl-diphosphooligosaccharide--protein glycosyltransferase subunit stt3b	1750	40	0.0	92.4%	3	F:oligosaccharyl transferase activity; P:protein glycosylation; C:plasma membrane	EC:2.4.1	no IPS match
TSA_EVI_ab_kmer_T483	eukaryotic translation initiation factor 3 subunit d	568	40	1.56762e-17	75.5%	7	C:eukaryotic translation initiation factor 3 complex; C:eukaryotic 43S preinitiation complex; C:eukaryotic 48S preinitiation complex; P:regulation of translational initiation; P:formation of translation preinitiation complex; F:translation initiation factor activity; C:cytosol	-	no IPS match
TSA_EVI_ab_kmer_T484	swi snf complex component snf12-like protein	1546	40	0.0	90.88%	4	P:response to UV-B; F:protein dimerization activity; P:root development; P:DNA repair	-	no IPS match
TSA_EVI_ab_kmer_T485	squamosa promoter-binding-like protein 1	2844	40	0.0	69.08%	2	C:nucleus; F:DNA binding		IPR004333 (G3DSA:4.10.1100.GENE3D); IPR020683 (G3DSA:1.25.40.GENE3D); IPR004333 (PFAM); PTHR31251 (PANTHER); PTHR31251:SF32 (PANTHER); NON_CYTOPLASMIC_DOMAIN (PHOBIUS); TRANSMEMBRANE (PHOBIUS); CYTOPLASMIC_DOMAIN (PHOBIUS); IPR004333 (PROSITE_PROFILES); IPR004333 (SUPERFAMILY); IPR020683 (SUPERFAMILY); TMhelix (TMHMM)
TSA_EVI_ab_kmer_T486	ap-2 complex subunit sigma	1533	40	3.63601e-96	98.13%	4	P:protein transport; C:membrane; C:mitochondrion; F:protein transporter activity	-	G3DSA:3.40.50.850 (GENE3D); IPR000868 (PFAM); PTHR11080:SF45 (PANTHER); PTHR11080 (PANTHER); IPR000868 (SUPERFAMILY)
TSA_EVI_ab_kmer_T487	probable protein phosphatase 2c 33	902	40	2.86194e-52	67.88%	3	P:dephosphorylation; C:cell part; F:catalytic activity	-	IPR001932 (PFAM); IPR001932 (G3DSA:3.60.40.GENE3D); PTHR13832:SF384 (PANTHER); IPR015655 (PANTHER); IPR001932 (PROSITE_PROFILES); IPR001932 (SUPERFAMILY)
TSA_EVI_ab_kmer_T488	phospholipase d	2135	40	0.0	84.5%	13	P:programmed cell death; F:calcium ion binding; P:lipid catabolic process; C:plasmodesma; P:response to cold; P:phosphatidylcholine metabolic process; P:positive regulation of abscisic acid mediated signaling pathway; F:phospholipase D activity; P:regulation of stomatal closure; P:phosphatidic acid metabolic process; F:NAPE-specific phospholipase D activity; C:vacuole; C:plasma membrane	EC:3.1.4.4	no IPS match
TSA_EVI_ab_kmer_T489	irk-interacting protein	832	40	2.31406e-143	85.45%	1	P:protein folding	-	PTHR31029:SF8 (PANTHER); PTHR31029 (PANTHER); NON_CYTOPLASMIC_DOMAIN (PHOBIUS); TRANSMEMBRANE (PHOBIUS); CYTOPLASMIC_DOMAIN (PHOBIUS)
TSA_EVI_ab_kmer_T490	auxin efflux carrier family protein	1952	40	0.0	88.25%	4	P:pentose-phosphate shunt, non-oxidative branch; P:transmembrane transport; F:ribose-5-phosphate isomerase activity; C:integral to membrane	EC:5.3.1.6	IPR004776 (PFAM); PTHR31419 (PANTHER); PTHR31419:SF6 (PANTHER); CYTOPLASMIC_DOMAIN (PHOBIUS); NON_CYTOPLASMIC_DOMAIN (PHOBIUS); CYTOPLASMIC_DOMAIN (PHOBIUS); CYTOPLASMIC_DOMAIN (PHOBIUS); TRANSMEMBRANE (PHOBIUS); TRANSMEMBRANE (PHOBIUS); NON_CYTOPLASMIC_DOMAIN (PHOBIUS); TRANSMEMBRANE (PHOBIUS); NON_CYTOPLASMIC_DOMAIN (PHOBIUS); TRANSMEMBRANE (PHOBIUS); TRANSMEMBRANE (PHOBIUS); TRANSMEMBRANE (PHO…
TSA_EVI_ab_kmer_T491	50s ribosomal protein l4	728	40	7.6188e-65	76.72%	4	P:protein folding; P:response to high light intensity; P:response to hydrogen peroxide; P:response to heat	-	CYTOPLASMIC_DOMAIN (PHOBIUS); TRANSMEMBRANE (PHOBIUS); NON_CYTOPLASMIC_DOMAIN (PHOBIUS)
TSA_EVI_ab_kmer_T492	serine threonine-protein phosphatase 2a 55 kda regulatory subunit b	2226	40	0.0	89.55%	5	C:cytosol; C:protein phosphatase type 2A complex; P:signal transduction; P:regulation of catalytic activity; F:protein phosphatase type 2A regulator activity	-	IPR000009 (PRINTS); IPR001680 (SMART); IPR001680 (PFAM); IPR015943 (G3DSA:2.130.10.GENE3D); IPR000009 (PIRSF); PTHR11871:SF15 (PANTHER); IPR000009 (PANTHER); IPR019775 (PROSITE_PATTERNS); IPR018067 (PROSITE_PATTERNS); IPR018067 (PROSITE_PATTERNS); IPR017986 (SUPERFAMILY)
TSA_EVI_ab_kmer_T493	g3bp-like protein	2783	40	4.67466e-146	70.55%	4	F:nucleic acid binding; C:intracellular; P:transport; F:nucleotide binding	-	G3DSA:3.10.450.50 (GENE3D); G3DSA:3.10.450.50 (GENE3D); G3DSA:3.30.70.330 (GENE3D); IPR000504 (PFAM); IPR002075 (PFAM); PTHR10693:SF35 (PANTHER); PTHR10693 (PANTHER); IPR000504 (PROSITE_PROFILES); IPR018222 (PROSITE_PROFILES); IPR032710 (SUPERFAMILY); IPR000504 (SUPERFAMILY)
TSA_EVI_ab_kmer_T494	malic enzyme	2350	40	0.0	94.03%	10	F:NAD binding; P:oxidation-reduction process; F:zinc ion binding; P:response to salt stress; F:cobalt ion binding; P:malate metabolic process; F:ATP binding; F:malate dehydrogenase (decarboxylating) activity; F:protein homodimerization activity; C:chloroplast	EC:1.1.1.39	IPR001891 (PRINTS); IPR012301 (SMART); IPR001891 (PIRSF); G3DSA:3.40.50.720 (GENE3D); IPR012301 (PFAM); IPR012301 (G3DSA:3.40.50.GENE3D); IPR012302 (PFAM); PTHR23406:SF51 (PANTHER); PTHR23406 (PANTHER); IPR015884 (PROSITE_PATTERNS); SIGNAL_PEPTIDE (PHOBIUS); NON_CYTOPLASMIC_DOMAIN (PHOBIUS); SIGNAL_PEPTIDE_C_REGION (PHOBIUS); SIGNAL_PEPTIDE_N_REGION (PHOBIUS); SIGNAL_PEPTIDE_H_REGION (PHOBIUS); S…
TSA_EVI_ab_kmer_T495	---NA---	470	0			0	-		no IPS match
TSA_EVI_ab_kmer_T496	protein homolog	1285	40	9.39113e-120	72.42%	13	P:heat acclimation; F:chaperone binding; P:protein folding; P:pyrimidine ribonucleotide biosynthetic process; C:mitochondrial matrix; F:adenyl-nucleotide exchange factor activity; C:chloroplast; P:response to UV; P:regulation of catalytic activity; F:protein homodimerization activity; F:copper ion binding; F:ATP binding; P:protein targeting to mitochondrion	-	no IPS match
TSA_EVI_ab_kmer_T497	---NA---	352	0			0	-		NON_CYTOPLASMIC_DOMAIN (PHOBIUS); SIGNAL_PEPTIDE (PHOBIUS); SIGNAL_PEPTIDE_N_REGION (PHOBIUS); SIGNAL_PEPTIDE_H_REGION (PHOBIUS); SIGNAL_PEPTIDE_C_REGION (PHOBIUS); SignalP-noTM (SIGNALP_EUK)
TSA_EVI_ab_kmer_T498	serine-threonine kinase receptor-associated protein	1419	40	0.0	92.2%	3	F:kinase activity; C:cytosol; P:phosphorylation	-	no IPS match
TSA_EVI_ab_kmer_T499	Uncharacterized protein (Fragment)	996	2	0.0163879	49.5%	0	-		no IPS match
TSA_EVI_ab_kmer_T500	receptor-like protein kinase at3g55450	758	40	4.1328e-95	76.17%	3	F:protein kinase activity; P:protein phosphorylation; F:ATP binding	-	IPR001245 (PFAM); G3DSA:1.10.510.10 (GENE3D); PTHR27001:SF289 (PANTHER); PTHR27001 (PANTHER); IPR000719 (PROSITE_PROFILES); IPR011009 (SUPERFAMILY)
TSA_EVI_ab_kmer_T501	os01g0265700 protein	806	40	1.41446e-92	85.58%	1	C:mitochondrion	-	SignalP-TM (SIGNALP_GRAM_POSITIVE)
TSA_EVI_ab_kmer_T502	ubiquinone biosynthesis protein mitochondrial	1148	40	3.17315e-121	84.15%	3	F:DNA binding; P:ubiquinone biosynthetic process; C:mitochondrion	-	IPR012762 (TIGRFAM); IPR013718 (PFAM); PTHR21427 (PANTHER); IPR012762 (PTHR21427:PANTHER); NON_CYTOPLASMIC_DOMAIN (PHOBIUS); SIGNAL_PEPTIDE_C_REGION (PHOBIUS); SIGNAL_PEPTIDE (PHOBIUS); SIGNAL_PEPTIDE_N_REGION (PHOBIUS); SIGNAL_PEPTIDE_H_REGION (PHOBIUS); SignalP-TM (SIGNALP_GRAM_POSITIVE); SignalP-noTM (SIGNALP_GRAM_NEGATIVE)
TSA_EVI_ab_kmer_T503	oligopeptide transporter 4	359	40	1.7944e-25	90.22%	5	P:response to karrikin; F:oligopeptide transporter activity; P:oligopeptide transport; C:plasma membrane; P:transmembrane transport	-	IPR004813 (PFAM); PTHR22601:SF26 (PANTHER); PTHR22601 (PANTHER); NON_CYTOPLASMIC_DOMAIN (PHOBIUS); TRANSMEMBRANE (PHOBIUS); TRANSMEMBRANE (PHOBIUS); TRANSMEMBRANE (PHOBIUS); NON_CYTOPLASMIC_DOMAIN (PHOBIUS); CYTOPLASMIC_DOMAIN (PHOBIUS); CYTOPLASMIC_DOMAIN (PHOBIUS); TMhelix (TMHMM); TMhelix (TMHMM)
TSA_EVI_ab_kmer_T504	ap-3 complex subunit sigma	595	40	3.11896e-77	91.75%	4	C:AP-3 adaptor complex; P:vesicle-mediated transport; P:intracellular protein transport; F:protein transporter activity	-	IPR022775 (PFAM); G3DSA:3.30.450.60 (GENE3D); IPR027155 (PTHR11753:PANTHER); IPR016635 (PANTHER); IPR000804 (PROSITE_PATTERNS); IPR011012 (SUPERFAMILY)
TSA_EVI_ab_kmer_T505	protein pleiotropic regulatory locus 1	517	40	4.2646e-37	66.8%	12	P:root development; P:defense response to bacterium; C:Cul4-RING ubiquitin ligase complex; P:defense response signaling pathway, resistance gene-dependent; P:proteolysis; P:response to glucose stimulus; P:hormone-mediated signaling pathway; P:defense response signaling pathway, resistance gene-independent; P:cotyledon development; P:defense response to fungus; P:sugar mediated signaling pathway; …	-	SIGNAL_PEPTIDE_H_REGION (PHOBIUS); SIGNAL_PEPTIDE (PHOBIUS); SIGNAL_PEPTIDE_N_REGION (PHOBIUS); NON_CYTOPLASMIC_DOMAIN (PHOBIUS); SIGNAL_PEPTIDE_C_REGION (PHOBIUS); SignalP-TM (SIGNALP_GRAM_POSITIVE)
TSA_EVI_ab_kmer_T506	prefoldin subunit 6	666	40	2.80157e-19	97.7%	12	C:cytosol; P:N-glycan processing; P:root development; F:calcium ion binding; P:protein folding; F:mannosyl-oligosaccharide 1,2-alpha-mannosidase activity; C:endosome; P:cortical microtubule organization; C:trans-Golgi network; F:unfolded protein binding; C:prefoldin complex; C:membrane	EC:3.2.1.113	no IPS match
TSA_EVI_ab_kmer_T507	ctp synthase	1437	40	2.1429e-116	84.15%	6	C:cytosol; P:glutamine metabolic process; F:CTP synthase activity; F:ATP binding; P:'de novo' CTP biosynthetic process; P:response to cadmium ion	EC:6.3.4.2	IPR017926 (PFAM); IPR029062 (G3DSA:3.40.50.GENE3D); IPR004468 (PANTHER); PTHR11550:SF15 (PANTHER); IPR017926 (PROSITE_PROFILES); IPR029062 (SUPERFAMILY)
TSA_EVI_ab_kmer_T508	rhizopine catabolism protein moca	1170	40	0.0	92.92%	2	P:oxidation-reduction process; F:inositol 2-dehydrogenase activity	EC:1.1.1.18	IPR004104 (PFAM); G3DSA:3.40.50.720 (GENE3D); G3DSA:3.30.360.10 (GENE3D); IPR000683 (PFAM); PTHR43593 (PANTHER); IPR016040 (SUPERFAMILY); SSF55347 (SUPERFAMILY)
TSA_EVI_ab_kmer_T509	zinc finger family protein	1129	40	3.97611e-146	84.55%	1	F:metal ion binding	-	no IPS match
TSA_EVI_ab_kmer_T510	nad-dependent protein deacylase	1862	40	0.0	84.55%	6	P:protein deacetylation; F:zinc ion binding; F:NAD+ binding; P:protein ADP-ribosylation; C:mitochondrial matrix; F:NAD-dependent protein deacetylase activity	-	NON_CYTOPLASMIC_DOMAIN (PHOBIUS); CYTOPLASMIC_DOMAIN (PHOBIUS); TRANSMEMBRANE (PHOBIUS); TMhelix (TMHMM)
TSA_EVI_ab_kmer_T511	uridine 5 -monophosphate synthase	1860	40	0.0	86.08%	11	P:cellular response to phosphate starvation; F:zinc ion binding; P:'de novo' pyrimidine nucleobase biosynthetic process; F:orotidine-5'-phosphate decarboxylase activity; C:cytosol; P:regulation of ARF GTPase activity; P:'de novo' UMP biosynthetic process; F:orotate phosphoribosyltransferase activity; P:response to cadmium ion; P:positive regulation of GTPase activity; F:ARF GTPase activator activ…	EC:4.1.1.23; EC:2.4.2.10	IPR001754 (SMART); IPR004467 (TIGRFAM); IPR000836 (PFAM); G3DSA:3.40.50.2020 (GENE3D); IPR014732 (TIGRFAM); IPR013785 (G3DSA:3.20.20.GENE3D); IPR001754 (PFAM); PTHR19278:SF43 (PANTHER); PTHR19278 (PANTHER); IPR018089 (PROSITE_PATTERNS); IPR023031 (HAMAP); IPR029057 (SUPERFAMILY); IPR011060 (SUPERFAMILY)
TSA_EVI_ab_kmer_T512	btb poz domain-containing protein	1334	40	0.0	88.33%	4	F:penicillin binding; P:peptidoglycan biosynthetic process; C:Cul3-RING ubiquitin ligase complex; C:membrane	-	NON_CYTOPLASMIC_DOMAIN (PHOBIUS); CYTOPLASMIC_DOMAIN (PHOBIUS); TRANSMEMBRANE (PHOBIUS); TMhelix (TMHMM)
TSA_EVI_ab_kmer_T513	pectin methyltransferase qua2	2615	40	0.0	81.67%	8	P:root development; P:shoot system development; P:methylation; C:endosome; P:homogalacturonan biosynthetic process; C:trans-Golgi network; P:response to cytokinin stimulus; F:methyltransferase activity	-	no IPS match
TSA_EVI_ab_kmer_T514	indole-3-acetic acid-amido synthetase	1922	40	0.0	83.45%	2	P:response to light stimulus; C:chloroplast	-	IPR004993 (PFAM); IPR004993 (PANTHER); PTHR31901:SF24 (PANTHER)
TSA_EVI_ab_kmer_T515	aminoacylase	1130	40	1.53467e-136	88.28%	9	C:vacuole; C:Golgi apparatus; C:cytoplasmic membrane-bounded vesicle; F:aminoacylase activity; P:response to zinc ion; P:cellular amino acid metabolic process; P:proteolysis; C:endoplasmic reticulum; F:metallopeptidase activity	EC:3.5.1.14	CYTOPLASMIC_DOMAIN (PHOBIUS); NON_CYTOPLASMIC_DOMAIN (PHOBIUS); TRANSMEMBRANE (PHOBIUS); TMhelix (TMHMM)
TSA_EVI_ab_kmer_T516	nhl repeat-containing protein 2	1026	40	3.35331e-120	66.4%	3	C:mitochondrion; F:nucleic acid binding; F:zinc ion binding		PTHR24104 (PANTHER); PTHR24104:SF15 (PANTHER)
TSA_EVI_ab_kmer_T517	nitrile-specifier protein 5	1201	40	0.0	81.65%	11	C:cytosol; P:defense response to bacterium; P:response to herbivore; F:enzyme regulator activity; P:glucosinolate catabolic process; P:nitrile biosynthetic process; P:leaf senescence; P:response to zinc ion; P:regulation of catalytic activity; C:chloroplast; C:nucleus	-	IPR006652 (PFAM); IPR015915 (G3DSA:2.120.10.GENE3D); PF13415 (PFAM); IPR015915 (G3DSA:2.120.10.GENE3D); PF13418 (PFAM); PTHR23244 (PANTHER); PTHR23244:SF360 (PANTHER); SSF117281 (SUPERFAMILY)
TSA_EVI_ab_kmer_T518	gibberellin 2-beta-dioxygenase	597	40	4.88709e-119	85.55%	4	P:response to red light; F:iron ion binding; F:oxidoreductase activity, acting on paired donors, with incorporation or reduction of molecular oxygen, 2-oxoglutarate as one donor, and incorporation of one atom each of oxygen into both donors; P:oxidation-reduction process	EC:1.14.11	Coil (COILS); IPR027443 (G3DSA:2.60.120.GENE3D); IPR005123 (PFAM); PTHR10209:SF319 (PANTHER); PTHR10209 (PANTHER); IPR005123 (PROSITE_PROFILES); SSF51197 (SUPERFAMILY)
TSA_EVI_ab_kmer_T519	zinc ion binding	814	40	3.84549e-25	82.22%	6	F:ligase activity; F:helicase activity; F:DNA binding; F:ATP binding; P:metabolic process; F:zinc ion binding	-	no IPS match
TSA_EVI_ab_kmer_T520	eyes absent-like protein	1276	40	1.55618e-156	79.25%	3	F:protein tyrosine phosphatase activity, metal-dependent; P:multicellular organismal development; P:peptidyl-tyrosine dephosphorylation	-	IPR006545 (TIGRFAM); PTHR10190:SF21 (PANTHER); IPR028472 (PANTHER)
TSA_EVI_ab_kmer_T521	dna-directed rna polymerase subunit beta	1890	40	0.0	96.95%	25	P:RNA splicing, via endonucleolytic cleavage and ligation; P:chromatin silencing by small RNA; F:protein binding; C:nucleomorph; P:transcription from RNA polymerase II promoter; F:RNA polymerase II activity; P:embryo development ending in seed dormancy; F:RNA-directed RNA polymerase activity; ; F:ribonucleoside binding; P:intein-mediated protein splicing; P:nuclear-transcribed mRNA catabolic proc…	EC:2.7.7.48	IPR007120 (PFAM); IPR007120 (G3DSA:2.40.270.GENE3D); G3DSA:3.90.1800.10 (GENE3D); IPR007641 (PFAM); IPR015712 (PANTHER); PTHR20856:SF27 (PANTHER); IPR007121 (PROSITE_PATTERNS); SSF64484 (SUPERFAMILY)
TSA_EVI_ab_kmer_T522	trafficking protein particle complex subunit 2-like protein	802	40	8.67638e-88	95.28%	2	P:ER to Golgi vesicle-mediated transport; C:plastid	-	IPR007233 (SMART); G3DSA:3.30.450.70 (GENE3D); IPR006722 (PFAM); IPR006722 (PANTHER); PTHR12403:SF20 (PANTHER); IPR011012 (SUPERFAMILY)
TSA_EVI_ab_kmer_T523	probable bifunctional methylthioribulose-1-phosphate dehydratase enolase-phosphatase e1	1866	40	0.0	78.9%	16	F:methylthioribulose 1-phosphate dehydratase activity; P:L-methionine salvage from methylthioadenosine; C:cytosol; F:methionine synthase activity; F:zinc ion binding; F:cobalt ion binding; P:dephosphorylation; F:acireductone synthase activity; P:methylation; F:2-hydroxy-3-keto-5-methylthiopentenyl-1-phosphate phosphatase activity; F:magnesium ion binding; P:L-methionine biosynthetic process from …	EC:4.2.1.109; EC:2.1.1.13; EC:3.1.3.77; EC:5.3.2	no IPS match
TSA_EVI_ab_kmer_T524	membrane protein	1403	40	2.79901e-163	74.8%	2	C:integral to membrane; C:plasma membrane	-	no IPS match
TSA_EVI_ab_kmer_T525	bah and coiled-coil domain-containing protein 1	876	40	6.10331e-142	93.85%	4	P:seed germination; P:positive regulation of flower development; F:zinc ion binding; F:chromatin binding	-	IPR001965 (SMART); IPR001025 (SMART); IPR013083 (G3DSA:3.30.40.GENE3D); IPR019787 (PFAM); IPR001025 (PFAM); PTHR12505:SF36 (PANTHER); PTHR12505 (PANTHER); IPR019786 (PROSITE_PATTERNS); IPR019787 (PROSITE_PROFILES); IPR001025 (PROSITE_PROFILES); IPR011011 (SUPERFAMILY)
TSA_EVI_ab_kmer_T526	pre-mrna-splicing factor spf27-like protein	1115	40	5.16138e-131	81.67%	6	C:nucleolus; P:defense response to bacterium; P:defense response signaling pathway, resistance gene-dependent; P:defense response signaling pathway, resistance gene-independent; P:mRNA processing; P:defense response to fungus	-	Coil (COILS); Coil (COILS); G3DSA:1.20.1170.10 (GENE3D); IPR008409 (PFAM); IPR008409 (PTHR13296:PANTHER); PTHR13296 (PANTHER)
TSA_EVI_ab_kmer_T527	bzip protein	1406	40	1.18188e-102	63.23%	3	P:regulation of transcription, DNA-dependent; F:sequence-specific DNA binding; F:sequence-specific DNA binding transcription factor activity		IPR004827 (SMART); G3DSA:1.20.5.170 (GENE3D); PTHR13301 (PANTHER); PTHR13301:SF105 (PANTHER)
TSA_EVI_ab_kmer_T528	ferrochelatase	996	40	0.0	88.6%	4	C:plastid; F:ferrochelatase activity; P:heme biosynthetic process; P:response to oxidative stress	EC:4.99.1.1	IPR001015 (TIGRFAM); G3DSA:3.40.50.1400 (GENE3D); G3DSA:3.40.50.1400 (GENE3D); IPR001015 (PFAM); IPR001015 (PANTHER); PTHR11108:SF6 (PANTHER); IPR019772 (PROSITE_PATTERNS); IPR001015 (HAMAP); SSF53800 (SUPERFAMILY)
TSA_EVI_ab_kmer_T529	2-oxoglutarate and fe -dependent oxygenase superfamily protein	1421	40	0.0	88.83%	2	P:biological_process; C:cellular_component		IPR027443 (G3DSA:2.60.120.GENE3D); IPR026992 (PFAM); PTHR10209:SF248 (PANTHER); PTHR10209 (PANTHER); SSF51197 (SUPERFAMILY)
TSA_EVI_ab_kmer_T530	ubiquitin-like modifier-activating enzyme 5	1674	40	0.0	84.0%	3	P:oxidation-reduction process; F:oxidoreductase activity, acting on the CH-OH group of donors, NAD or NADP as acceptor; F:cofactor binding	-	Coil (COILS); IPR000594 (PFAM); G3DSA:3.40.50.720 (GENE3D); PTHR10953 (PANTHER); PTHR10953:SF167 (PANTHER); IPR029752 (PROSITE_PATTERNS); IPR000594 (SUPERFAMILY)
TSA_EVI_ab_kmer_T531	bhlh transcription factor	1520	40	7.43422e-160	68.35%	3	F:protein dimerization activity; P:regulation of proanthocyanidin biosynthetic process; P:trichome differentiation		Coil (COILS); IPR011598 (SMART); IPR011598 (G3DSA:4.10.280.GENE3D); IPR011598 (PFAM); G3DSA:3.30.70.260 (GENE3D); PTHR11514 (PANTHER); PTHR11514:SF88 (PANTHER); IPR002912 (PROSITE_PROFILES); IPR011598 (PROSITE_PROFILES); IPR011598 (SUPERFAMILY); SSF55021 (SUPERFAMILY)
TSA_EVI_ab_kmer_T532	cysteine sulfinate desulfinase cysteine desulfurase and related enzymes	1192	40	4.87233e-118	86.95%	1	C:chloroplast stroma	-	G3DSA:3.40.50.450 (GENE3D); PTHR32183 (PANTHER); PTHR32183:SF7 (PANTHER); SSF102405 (SUPERFAMILY)
TSA_EVI_ab_kmer_T533	zinc metallopeptidase chloroplastic	1325	40	9.06801e-108	89.8%	5	P:response to high light intensity; P:response to hydrogen peroxide; P:proteolysis; P:response to heat; F:peptidase activity	-	Coil (COILS); Coil (COILS); IPR001503 (PFAM); PTHR31412 (PANTHER); PTHR31412:SF10 (PANTHER); NON_CYTOPLASMIC_DOMAIN (PHOBIUS); CYTOPLASMIC_DOMAIN (PHOBIUS); TRANSMEMBRANE (PHOBIUS); SSF53756 (SUPERFAMILY); TMhelix (TMHMM)
TSA_EVI_ab_kmer_T534	eukaryotic translation initiation factor 3 subunit m	1988	40	2.7638e-82	86.83%	7	C:eukaryotic translation initiation factor 3 complex; C:eukaryotic 43S preinitiation complex; C:eukaryotic 48S preinitiation complex; P:regulation of translational initiation; P:formation of translation preinitiation complex; F:translation initiation factor activity; C:cytosol	-	PTHR10071 (PANTHER); PTHR10071:SF239 (PANTHER)
TSA_EVI_ab_kmer_T535	duf1644 domain-containing protein	1417	40	7.37302e-141	67.22%	2	P:nuclear-transcribed mRNA catabolic process; P:biological_process		IPR012866 (PFAM); IPR013083 (G3DSA:3.30.40.GENE3D); PTHR31197 (PANTHER); PTHR31197:SF16 (PANTHER); TRANSMEMBRANE (PHOBIUS); NON_CYTOPLASMIC_DOMAIN (PHOBIUS); CYTOPLASMIC_DOMAIN (PHOBIUS); TMhelix (TMHMM)
TSA_EVI_ab_kmer_T536	2-phytyl- -beta-naphthoquinone chloroplastic	1000	40	2.34692e-132	83.42%	3	F:2-phytyl-1,4-naphthoquinone methyltransferase activity; P:methylation; P:phylloquinone biosynthetic process	EC:2.1.1	IPR004033 (PFAM); IPR004033 (TIGRFAM); G3DSA:3.40.50.150 (GENE3D); PTHR43591:SF23 (PANTHER); PTHR43591 (PANTHER); IPR004033 (PROSITE_PROFILES); IPR032904 (HAMAP); IPR004033 (HAMAP); IPR029063 (SUPERFAMILY)
TSA_EVI_ab_kmer_T537	neutral ceramidase	3004	40	0.0	86.0%	4	C:vacuolar membrane; C:plasmodesma; P:metabolic process; F:ceramidase activity	EC:3.5.1.23	no IPS match
TSA_EVI_ab_kmer_T538	aquaporin sip2-1	1067	40	4.38051e-116	73.63%	3	C:integral to membrane; P:transport; F:transporter activity	-	IPR000425 (PRINTS); IPR023271 (G3DSA:1.20.1080.GENE3D); IPR000425 (PFAM); PTHR19139:SF252 (PANTHER); IPR034294 (PANTHER); NON_CYTOPLASMIC_DOMAIN (PHOBIUS); TRANSMEMBRANE (PHOBIUS); NON_CYTOPLASMIC_DOMAIN (PHOBIUS); CYTOPLASMIC_DOMAIN (PHOBIUS); TRANSMEMBRANE (PHOBIUS); TRANSMEMBRANE (PHOBIUS); TRANSMEMBRANE (PHOBIUS); CYTOPLASMIC_DOMAIN (PHOBIUS); TRANSMEMBRANE (PHOBIUS); NON_CYTOPLASMIC_DOMAIN (…
TSA_EVI_ab_kmer_T539	chromo domain-containing protein lhp1	1985	40	1.98882e-94	65.4%	6	P:single-organism process; C:intracellular membrane-bounded organelle; F:ligase activity; C:SCF ubiquitin ligase complex; P:biological regulation; P:metabolic process	-	IPR017984 (PRINTS); IPR000953 (SMART); IPR008251 (SMART); G3DSA:2.40.50.40 (GENE3D); IPR008251 (PFAM); IPR023780 (PFAM); G3DSA:2.40.50.40 (GENE3D); PTHR22812:SF111 (PANTHER); PTHR22812 (PANTHER); IPR023779 (PROSITE_PATTERNS); IPR000953 (PROSITE_PROFILES); IPR016197 (SUPERFAMILY)
TSA_EVI_ab_kmer_T541	n-lysine methyltransferase see1	1182	40	9.53173e-126	77.15%	2	C:nucleus; C:cytoplasm	-	IPR025131 (PFAM); PTHR31132 (PANTHER); PTHR31132:SF10 (PANTHER)
TSA_EVI_ab_kmer_T542	abc1 family	2982	40	0.0	90.67%	3	F:transferase activity, transferring phosphorus-containing groups; P:metabolic process; C:plastid	-	IPR004147 (PFAM); IPR002300 (PFAM); G3DSA:3.30.200.20 (GENE3D); G3DSA:1.10.510.10 (GENE3D); PTHR10566:SF102 (PANTHER); PTHR10566 (PANTHER); CYTOPLASMIC_DOMAIN (PHOBIUS); CYTOPLASMIC_DOMAIN (PHOBIUS); NON_CYTOPLASMIC_DOMAIN (PHOBIUS); TRANSMEMBRANE (PHOBIUS); TRANSMEMBRANE (PHOBIUS); SSF52374 (SUPERFAMILY); IPR011009 (SUPERFAMILY); TMhelix (TMHMM)
TSA_EVI_ab_kmer_T543	cytochrome b5	926	40	2.97031e-51	82.7%	16	P:L-ascorbic acid metabolic process; F:cytochrome-c oxidase activity; C:integral to membrane; P:electron transport chain; ; F:metal ion binding; P:cellular response to xenobiotic stimulus; F:enzyme binding; C:mitochondrial outer membrane; P:macropinocytosis; F:heme binding; P:response to cadmium ion; C:chloroplast outer membrane; C:endoplasmic reticulum membrane; F:aldo-keto reductase (NADP) acti…	EC:1.1.1; EC:1.9.3.1	IPR001199 (PRINTS); IPR001199 (SMART); IPR001199 (G3DSA:3.10.120.GENE3D); IPR001199 (PFAM); PTHR19359:SF61 (PANTHER); PTHR19359 (PANTHER); IPR018506 (PROSITE_PATTERNS); NON_CYTOPLASMIC_DOMAIN (PHOBIUS); TRANSMEMBRANE (PHOBIUS); CYTOPLASMIC_DOMAIN (PHOBIUS); IPR001199 (PROSITE_PROFILES); IPR001199 (SUPERFAMILY); TMhelix (TMHMM)
TSA_EVI_ab_kmer_T544	cyclase dehydrase	1030	40	3.59578e-112	86.05%	1	C:chloroplast	-	IPR005031 (PFAM); IPR023393 (G3DSA:3.30.530.GENE3D); PTHR33824:SF4 (PANTHER); PTHR33824 (PANTHER); SSF55961 (SUPERFAMILY)
TSA_EVI_ab_kmer_T545	---NA---	255	0			0	-		NON_CYTOPLASMIC_DOMAIN (PHOBIUS); SIGNAL_PEPTIDE_H_REGION (PHOBIUS); SIGNAL_PEPTIDE_C_REGION (PHOBIUS); SIGNAL_PEPTIDE (PHOBIUS); SIGNAL_PEPTIDE_N_REGION (PHOBIUS)
TSA_EVI_ab_kmer_T546	dwarf 8 protein	558	40	1.59172e-17	77.88%	16	P:negative regulation of gibberellic acid mediated signaling pathway; P:jasmonic acid mediated signaling pathway; P:response to gibberellin stimulus; P:response to ethylene stimulus; P:negative regulation of seed germination; P:hyperosmotic salinity response; P:phloem transport; P:regulation of transcription, DNA-dependent; P:regulation of seed dormancy process; P:salicylic acid mediated signalin…	-	SIGNAL_PEPTIDE_H_REGION (PHOBIUS); NON_CYTOPLASMIC_DOMAIN (PHOBIUS); SIGNAL_PEPTIDE_C_REGION (PHOBIUS); SIGNAL_PEPTIDE_N_REGION (PHOBIUS); SIGNAL_PEPTIDE (PHOBIUS)
TSA_EVI_ab_kmer_T547	asc1-like protein 1	1976	40	6.32937e-173	86.67%	5	C:Golgi apparatus; C:plasma membrane; F:sphingosine N-acyltransferase activity; P:very long-chain fatty acid biosynthetic process; C:integral to membrane	EC:2.3.1.24	IPR006634 (SMART); IPR006634 (PFAM); IPR016439 (PIRSF); IPR016439 (PANTHER); PTHR12560:SF32 (PANTHER); TRANSMEMBRANE (PHOBIUS); TRANSMEMBRANE (PHOBIUS); NON_CYTOPLASMIC_DOMAIN (PHOBIUS); TRANSMEMBRANE (PHOBIUS); TRANSMEMBRANE (PHOBIUS); CYTOPLASMIC_DOMAIN (PHOBIUS); NON_CYTOPLASMIC_DOMAIN (PHOBIUS); CYTOPLASMIC_DOMAIN (PHOBIUS); CYTOPLASMIC_DOMAIN (PHOBIUS); TRANSMEMBRANE (PHOBIUS); NON_CYTOPLASM…
TSA_EVI_ab_kmer_T548	glucose-6-phosphate 1-epimerase	1892	40	2.06038e-151	82.15%	3	F:carbohydrate binding; P:carbohydrate metabolic process; F:isomerase activity	-	IPR017946 (G3DSA:3.20.20.GENE3D); IPR030395 (PFAM); PTHR43620 (PANTHER); PTHR43620:SF5 (PANTHER); IPR030395 (PROSITE_PROFILES); IPR017946 (SUPERFAMILY)
TSA_EVI_ab_kmer_T549	stress enhanced protein chloroplastic	609	40	2.12856e-64	72.88%	3	P:response to wounding; P:cellular response to high light intensity; P:cellular response to UV-A	-	IPR022796 (PFAM); IPR023329 (G3DSA:1.10.3460.GENE3D); PTHR36490 (PANTHER); TRANSMEMBRANE (PHOBIUS); NON_CYTOPLASMIC_DOMAIN (PHOBIUS); TRANSMEMBRANE (PHOBIUS); CYTOPLASMIC_DOMAIN (PHOBIUS); CYTOPLASMIC_DOMAIN (PHOBIUS); SSF103511 (SUPERFAMILY); TMhelix (TMHMM)
TSA_EVI_ab_kmer_T550	wound-responsive family protein	367	6	3.61355e-06	67.17%	0	-		no IPS match
TSA_EVI_ab_kmer_T551	ribosome production factor 2 homolog	801	40	6.96811e-78	90.75%	1	P:RNA methylation	-	G3DSA:3.40.50.10480 (GENE3D); IPR007109 (PFAM); PTHR12728 (PANTHER); IPR007109 (PROSITE_PROFILES)
TSA_EVI_ab_kmer_T552	chalcone--flavonone isomerase	1051	40	8.30079e-101	80.65%	6	P:flavonoid biosynthetic process; C:chloroplast envelope; F:chalcone isomerase activity; P:fatty acid metabolic process; F:fatty acid binding; C:mitochondrion	EC:5.5.1.6	IPR016088 (G3DSA:3.50.70.GENE3D); IPR016087 (PFAM); PTHR28039:SF16 (PANTHER); PTHR28039 (PANTHER); IPR016087 (SUPERFAMILY)
TSA_EVI_ab_kmer_T553	protein kti12 homolog	1049	40	0.0	86.1%	10	F:calmodulin binding; P:cell growth; P:regulation of transcription from RNA polymerase II promoter; P:meristem structural organization; P:5-carbamoylmethyluridine metabolic process; P:leaf development; P:tRNA wobble uridine modification; C:cytoplasm; F:chromatin binding; C:nucleus	-	G3DSA:3.40.50.300 (GENE3D); IPR013641 (PFAM); PTHR12435 (PANTHER); PTHR12435:SF4 (PANTHER); IPR027417 (SUPERFAMILY)
TSA_EVI_ab_kmer_T554	ribosome-binding factor chloroplastic	768	40	2.65608e-86	81.75%	19	P:single-organism cellular process; F:nucleotidyltransferase activity; F:nucleotide binding; P:translation; F:ribosomal small subunit binding; P:response to DNA damage stimulus; F:hydrolase activity; F:isomerase activity; C:cytoplasm; P:pseudouridine synthesis; P:maturation of SSU-rRNA; P:tRNA processing; F:transaminase activity; P:single-organism biosynthetic process; F:anion binding; P:small mo…	-	IPR015946 (G3DSA:3.30.300.GENE3D); IPR000238 (PFAM); IPR000238 (TIGRFAM); IPR000238 (PANTHER); IPR020053 (PROSITE_PATTERNS); IPR000238 (PRODOM); IPR023799 (SUPERFAMILY)
TSA_EVI_ab_kmer_T555	transcription factor divaricata-like	576	40	6.46927e-21	69.63%	1	F:binding	-	IPR001005 (SMART); IPR001005 (PFAM); G3DSA:1.10.10.60 (GENE3D); PTHR24078 (PANTHER); PTHR24078:SF480 (PANTHER); IPR009057 (SUPERFAMILY)
TSA_EVI_ab_kmer_T556	cyclic nucleotide-gated ion channel 14	2216	40	0.0	86.9%	3	F:voltage-gated potassium channel activity; P:potassium ion transmembrane transport; C:integral to membrane	-	no IPS match
TSA_EVI_ab_kmer_T557	50s ribosomal protein chloroplastic	898	40	3.31575e-118	81.67%	6	C:ribosome; C:chloroplast envelope; F:structural constituent of ribosome; C:chloroplast stroma; C:thylakoid; P:translation	-	IPR005822 (G3DSA:3.90.1180.GENE3D); IPR005822 (PFAM); IPR005823 (TIGRFAM); IPR005822 (PANTHER); PTHR11545:SF9 (PANTHER); IPR023563 (PROSITE_PATTERNS); IPR005822 (SUPERFAMILY)
TSA_EVI_ab_kmer_T558	probable sodium metabolite cotransporter chloroplastic	972	40	1.10944e-119	82.65%	8	P:bile acid and bile salt transport; C:integral to membrane; P:response to jasmonic acid stimulus; P:glucosinolate biosynthetic process from homomethionine; P:response to wounding; C:chloroplast envelope; F:bile acid:sodium symporter activity; P:sodium ion transmembrane transport	-	IPR002657 (PFAM); PTHR10361:SF48 (PANTHER); IPR004710 (PANTHER); CYTOPLASMIC_DOMAIN (PHOBIUS); TRANSMEMBRANE (PHOBIUS); TRANSMEMBRANE (PHOBIUS); CYTOPLASMIC_DOMAIN (PHOBIUS); NON_CYTOPLASMIC_DOMAIN (PHOBIUS); TRANSMEMBRANE (PHOBIUS); TRANSMEMBRANE (PHOBIUS); NON_CYTOPLASMIC_DOMAIN (PHOBIUS); NON_CYTOPLASMIC_DOMAIN (PHOBIUS); CYTOPLASMIC_DOMAIN (PHOBIUS); TRANSMEMBRANE (PHOBIUS); TRANSMEMBRANE (PH…
TSA_EVI_ab_kmer_T559	signal recognition particle receptor subunit beta	1907	40	1.71412e-140	85.88%	6	F:GTP binding; C:plasma membrane; F:oxidoreductase activity, acting on paired donors, with incorporation or reduction of molecular oxygen, 2-oxoglutarate as one donor, and incorporation of one atom each of oxygen into both donors; C:endoplasmic reticulum; P:small GTPase mediated signal transduction; P:oxidation-reduction process	EC:1.14.11	Coil (COILS); SM00177 (SMART); G3DSA:3.40.50.300 (GENE3D); IPR005123 (PFAM); IPR026992 (PFAM); IPR027443 (G3DSA:2.60.120.GENE3D); IPR019009 (PFAM); PTHR10209:SF331 (PANTHER); PTHR10209 (PANTHER); NON_CYTOPLASMIC_DOMAIN (PHOBIUS); CYTOPLASMIC_DOMAIN (PHOBIUS); TRANSMEMBRANE (PHOBIUS); IPR024156 (PROSITE_PROFILES); IPR005123 (PROSITE_PROFILES); IPR027417 (SUPERFAMILY); SSF51197 (SUPERFAMILY); TMhel…
TSA_EVI_ab_kmer_T560	ap-1 complex subunit mu-2	1684	40	0.0	98.55%	4	C:cytosol; C:clathrin adaptor complex; P:vesicle-mediated transport; P:intracellular protein transport	-	IPR001392 (PRINTS); G3DSA:2.60.40.1170 (GENE3D); IPR028565 (PFAM); IPR001392 (PIRSF); PTHR10529 (PANTHER); PTHR10529:SF280 (PANTHER); IPR018240 (PROSITE_PATTERNS); IPR018240 (PROSITE_PATTERNS); IPR028565 (PROSITE_PROFILES); IPR028565 (SUPERFAMILY)
TSA_EVI_ab_kmer_T561	polyamine oxidase 2	1785	40	0.0	87.55%	3	P:polyamine catabolic process; F:polyamine oxidase activity; P:oxidation-reduction process	EC:1.5.3.11	IPR001613 (PRINTS); IPR023753 (G3DSA:3.50.50.GENE3D); G3DSA:3.90.660.10 (GENE3D); IPR002937 (PFAM); IPR023753 (G3DSA:3.50.50.GENE3D); PTHR10742:SF331 (PANTHER); PTHR10742 (PANTHER); IPR023753 (SUPERFAMILY); SSF54373 (SUPERFAMILY)
TSA_EVI_ab_kmer_T562	e3 sumo-protein ligase mms21	890	40	1.3192e-100	73.95%	9	P:positive regulation of mitotic cell cycle; P:germ-line stem-cell niche homeostasis; P:positive regulation of cytokinin mediated signaling pathway; P:double-strand break repair via homologous recombination; P:negative regulation of DNA endoreduplication; P:positive regulation of cell proliferation; F:SUMO ligase activity; C:Smc5-Smc6 complex; P:regulation of root meristem growth	-	IPR004181 (PFAM); IPR013083 (G3DSA:3.30.40.GENE3D); IPR026846 (PANTHER)
TSA_EVI_ab_kmer_T563	protein slyx	1093	40	7.17249e-16	61.5%	0	-		PTHR34778 (PANTHER)
TSA_EVI_ab_kmer_T564	os02g0631000 protein	2050	40	2.25276e-106	79.2%	0	-		Coil (COILS); IPR019273 (PFAM); PTHR22166 (PANTHER); PTHR22166:SF16 (PANTHER); NON_CYTOPLASMIC_DOMAIN (PHOBIUS); SIGNAL_PEPTIDE_N_REGION (PHOBIUS); SIGNAL_PEPTIDE_C_REGION (PHOBIUS); SIGNAL_PEPTIDE (PHOBIUS); SIGNAL_PEPTIDE_H_REGION (PHOBIUS); TMhelix (TMHMM)
TSA_EVI_ab_kmer_T565	protein suppressor of gene silencing 3	1509	40	6.81703e-165	73.7%	2	C:plastid; P:gene silencing by RNA	-	IPR005380 (PFAM); PTHR21596 (PANTHER); PTHR21596:SF40 (PANTHER)
TSA_EVI_ab_kmer_T566	protein yiba	804	40	1.74803e-10	64.47%	0	-		no IPS match
TSA_EVI_ab_kmer_T567	ubiquitin carboxyl-terminal hydrolase 23	2011	40	6.69027e-54	62.52%	2	P:proteolysis; F:peptidase activity	-	no IPS match
TSA_EVI_ab_kmer_T568	os02g0104800 protein	1128	40	1.11979e-73	68.5%	1	C:plastid	-	Coil (COILS); PTHR34554:SF3 (PANTHER); PTHR34554 (PANTHER)
TSA_EVI_ab_kmer_T569	disease resistance protein rga3	671	40	8.14991e-16	48.4%	8	P:defense response; F:ADP binding; P:apoptotic process; F:ATP binding; P:dephosphorylation; F:hydrolase activity; P:metabolic process; F:phosphoprotein phosphatase activity		IPR032675 (G3DSA:3.80.10.GENE3D); IPR032675 (G3DSA:3.80.10.GENE3D); SSF52047 (SUPERFAMILY)
TSA_EVI_ab_kmer_T570	protein phosphatase 1 regulatory subunit 11	774	40	7.20405e-12	91.53%	5	P:embryo development; P:negative regulation of phosphoprotein phosphatase activity; C:protein phosphatase type 1 complex; C:nucleus; C:plastid	-	IPR011107 (PFAM); PTHR20835:SF5 (PANTHER); IPR011107 (PANTHER)
TSA_EVI_ab_kmer_T571	u3 small nucleolar ribonucleoprotein imp3	880	40	2.16986e-105	92.25%	3	C:viral nucleocapsid; F:rRNA binding; C:cytosolic small ribosomal subunit	-	no IPS match
TSA_EVI_ab_kmer_T572	poly rna polymerase protein cid1	3388	40	0.0	57.67%	2	F:nucleotidyltransferase activity; P:metabolic process		G3DSA:1.10.1410.10 (GENE3D); PTHR23092:SF39 (PANTHER); PTHR23092 (PANTHER); SSF81631 (SUPERFAMILY); SSF81301 (SUPERFAMILY)
TSA_EVI_ab_kmer_T573	pollen-specific protein sf3	1150	40	1.16029e-113	93.88%	3	F:actin filament binding; P:actin filament bundle assembly; F:zinc ion binding	-	IPR001781 (SMART); IPR001781 (PFAM); G3DSA:2.10.110.10 (GENE3D); PTHR24206:SF40 (PANTHER); PTHR24206 (PANTHER); IPR001781 (PROSITE_PATTERNS); IPR001781 (PROSITE_PROFILES); IPR001781 (PROSITE_PROFILES); SSF57716 (SUPERFAMILY); SSF57716 (SUPERFAMILY); SSF57716 (SUPERFAMILY); SSF57716 (SUPERFAMILY)
TSA_EVI_ab_kmer_T574	---NA---	263	0			0	-		CYTOPLASMIC_DOMAIN (PHOBIUS); TRANSMEMBRANE (PHOBIUS); NON_CYTOPLASMIC_DOMAIN (PHOBIUS); TMhelix (TMHMM)
TSA_EVI_ab_kmer_T575	zeaxanthin chloroplastic	871	40	1.7754e-56	77.33%	2	C:chloroplast thylakoid membrane; C:chloroplast stroma	-	IPR000253 (SMART); G3DSA:2.60.200.20 (GENE3D); IPR000253 (PFAM); PTHR23308:SF38 (PANTHER); PTHR23308 (PANTHER); SIGNAL_PEPTIDE_H_REGION (PHOBIUS); NON_CYTOPLASMIC_DOMAIN (PHOBIUS); SIGNAL_PEPTIDE_C_REGION (PHOBIUS); SIGNAL_PEPTIDE (PHOBIUS); SIGNAL_PEPTIDE_N_REGION (PHOBIUS); IPR000253 (PROSITE_PROFILES); IPR008984 (SUPERFAMILY)
TSA_EVI_ab_kmer_T576	stem-specific protein tsjt1	1009	40	8.17768e-124	86.65%	4	P:response to abscisic acid stimulus; C:cytosol; C:nucleus; C:plasma membrane	-	IPR024286 (SMART); IPR029055 (G3DSA:3.60.20.GENE3D); IPR024286 (PFAM); PTHR11772 (PANTHER); PTHR11772:SF29 (PANTHER); IPR029055 (SUPERFAMILY)
TSA_EVI_ab_kmer_T577	krr1 small subunit processome component	1828	40	1.61536e-161	90.1%	4	C:nucleolus; F:RNA binding; P:rRNA processing; C:ribonucleoprotein complex	-	Coil (COILS); IPR024166 (PIRSF); IPR004088 (G3DSA:3.30.1370.GENE3D); PTHR12581:SF1 (PANTHER); IPR024166 (PANTHER); IPR004088 (SUPERFAMILY)
TSA_EVI_ab_kmer_T578	ovule protein	992	40	2.9075e-34	47.83%	0	-		PTHR37723:SF4 (PANTHER); PTHR37723 (PANTHER)
TSA_EVI_ab_kmer_T579	glycosyltransferase	438	40	2.35291e-23	60.7%	1	F:transferase activity, transferring glycosyl groups	-	no IPS match
TSA_EVI_ab_kmer_T580	fatty acid amide hydrolase	1294	40	0.0	84.97%	8	P:defense response to bacterium; F:carbon-nitrogen ligase activity, with glutamine as amido-N-donor; P:N-acylethanolamine metabolic process; C:Golgi apparatus; C:vacuolar membrane; F:N-(long-chain-acyl)ethanolamine deacylase activity; F:transferase activity; F:amidase activity	EC:3.5.1.4; EC:3.5.1.60	IPR023631 (PFAM); IPR023631 (G3DSA:3.90.1300.GENE3D); IPR000120 (PANTHER); PTHR11895:SF112 (PANTHER); IPR020556 (PROSITE_PATTERNS); TRANSMEMBRANE (PHOBIUS); CYTOPLASMIC_DOMAIN (PHOBIUS); NON_CYTOPLASMIC_DOMAIN (PHOBIUS); IPR023631 (SUPERFAMILY); TMhelix (TMHMM)
TSA_EVI_ab_kmer_T581	os05g0120800 protein	1283	40	1.24831e-45	67.53%	0	-		NON_CYTOPLASMIC_DOMAIN (PHOBIUS); CYTOPLASMIC_DOMAIN (PHOBIUS); TRANSMEMBRANE (PHOBIUS)
TSA_EVI_ab_kmer_T582	nitrite reductase	1621	40	0.0	89.58%	55	F:repressing transcription factor binding; C:nuclear chromatin; P:apoptotic process; F:copper ion binding; P:cysteine biosynthetic process; C:chloroplast stroma; F:NADP binding; P:transcription, DNA-dependent; C:cytosol; P:filamentous growth of a population of unicellular organisms in response to biotic stimulus; P:single-species biofilm formation on inanimate substrate; P:regulation of nitrogen …	EC:1.7.2.1; EC:1.7.1.4; EC:1.7.2.2; EC:1.7.7.2; EC:1.7.7.1	IPR006066 (PRINTS); G3DSA:3.30.413.10 (GENE3D); IPR005117 (PFAM); IPR006067 (PFAM); G3DSA:3.30.413.10 (GENE3D); PTHR32439 (PANTHER); PTHR32439:SF6 (PANTHER); IPR006066 (PROSITE_PATTERNS); SSF56014 (SUPERFAMILY); IPR005117 (SUPERFAMILY); SSF56014 (SUPERFAMILY); IPR005117 (SUPERFAMILY)
TSA_EVI_ab_kmer_T583	receptor-like protein kinase herk 1	2784	40	0.0	63.95%	2	F:protein kinase activity; P:phosphorylation	-	SIGNAL_PEPTIDE_C_REGION (PHOBIUS); NON_CYTOPLASMIC_DOMAIN (PHOBIUS); SIGNAL_PEPTIDE (PHOBIUS); SIGNAL_PEPTIDE_N_REGION (PHOBIUS); SIGNAL_PEPTIDE_H_REGION (PHOBIUS); SignalP-noTM (SIGNALP_EUK)
TSA_EVI_ab_kmer_T584	---NA---	699	0			0	-		no IPS match
TSA_EVI_ab_kmer_T585	exocyst complex component exo70a1	2337	40	0.0	85.53%	2	C:exocyst; P:exocytosis	-	IPR004140 (PFAM); IPR004140 (PANTHER); PTHR12542:SF75 (PANTHER); IPR016159 (SUPERFAMILY)
TSA_EVI_ab_kmer_T586	sugar carrier protein c	1257	40	0.0	88.53%	10	C:vacuole; P:monosaccharide transport; F:sucrose:hydrogen symporter activity; C:plasmodesma; C:plasma membrane; F:monosaccharide transmembrane transporter activity; P:transmembrane transport; C:integral to membrane; C:nucleus; P:sucrose transport	-	IPR003663 (PRINTS); G3DSA:1.20.1250.20 (GENE3D); IPR003663 (TIGRFAM); IPR005828 (PFAM); G3DSA:1.20.1250.20 (GENE3D); PTHR23500 (PANTHER); PTHR23500:SF316 (PANTHER); IPR005829 (PROSITE_PATTERNS); IPR005829 (PROSITE_PATTERNS); TRANSMEMBRANE (PHOBIUS); CYTOPLASMIC_DOMAIN (PHOBIUS); NON_CYTOPLASMIC_DOMAIN (PHOBIUS); TRANSMEMBRANE (PHOBIUS); NON_CYTOPLASMIC_DOMAIN (PHOBIUS); CYTOPLASMIC_DOMAIN (PHOBIU…
TSA_EVI_ab_kmer_T587	pentatricopeptide repeat-containing protein	1565	40	0.0	83.85%	4	P:protein phosphorylation; F:ATP binding; F:protein serine/threonine kinase activity; C:mitochondrion	EC:2.7.11	IPR002885 (TIGRFAM); IPR011990 (G3DSA:1.25.40.GENE3D); IPR032867 (PFAM); IPR002885 (PFAM); PTHR24015 (PANTHER); PTHR24015:SF1396 (PANTHER); IPR002885 (PROSITE_PROFILES); IPR002885 (PROSITE_PROFILES); IPR002885 (PROSITE_PROFILES); IPR002885 (PROSITE_PROFILES); IPR002885 (PROSITE_PROFILES)
TSA_EVI_ab_kmer_T588	eukaryotic translation initiation factor 2d	2261	40	0.0	81.53%	2	P:translational initiation; F:translation initiation factor activity	-	no IPS match
TSA_EVI_ab_kmer_T589	calmodulin-like protein 3	820	40	4.13975e-76	91.75%	5	C:peroxisome; F:calcium ion binding; P:response to cold; P:double fertilization forming a zygote and endosperm; C:nucleus	-	no IPS match
TSA_EVI_ab_kmer_T590	e3 ubiquitin-protein ligase listerin	384	11	1.31823e-09	58.27%	3	F:metal ion binding; F:zinc ion binding; C:cytosol		no IPS match
TSA_EVI_ab_kmer_T591	cytochrome p450 90a1	1005	40	2.8568e-127	85.08%	11	P:brassinosteroid biosynthetic process; P:oxidation-reduction process; P:response to UV-B; P:brassinosteroid homeostasis; P:pollen exine formation; P:positive regulation of flower development; C:cytoplasmic membrane-bounded vesicle; F:taxane 13-alpha-hydroxylase activity; P:anther wall tapetum cell differentiation; F:heme binding; F:iron ion binding	EC:1.14.13.77	IPR002401 (PRINTS); IPR001128 (PRINTS); G3DSA:1.10.630.10 (GENE3D); IPR001128 (PFAM); PTHR24286:SF130 (PANTHER); PTHR24286 (PANTHER); IPR017972 (PROSITE_PATTERNS); IPR001128 (SUPERFAMILY)
TSA_EVI_ab_kmer_T592	inactive protein kinase selmodraft_444075-like	2103	40	0.0	61.9%	2	F:protein kinase activity; P:protein phosphorylation	-	G3DSA:1.10.510.10 (GENE3D); G3DSA:3.30.200.20 (GENE3D); IPR000719 (PFAM); PTHR27001 (PANTHER); PTHR27001:SF434 (PANTHER); IPR008266 (PROSITE_PATTERNS); IPR000719 (PROSITE_PROFILES); IPR011009 (SUPERFAMILY)
TSA_EVI_ab_kmer_T593	protein topless	501	40	2.98586e-92	90.92%	14	P:jasmonic acid mediated signaling pathway; F:Hsp90 protein binding; P:cullin deneddylation; P:photomorphogenesis; P:response to auxin stimulus; C:cytosol; P:xylem and phloem pattern formation; P:negative regulation of transcription, DNA-dependent; F:protein homodimerization activity; P:regulation of flower development; P:histone lysine methylation; P:protein import into nucleus; C:nucleus; P:pri…	-	IPR015943 (G3DSA:2.130.10.GENE3D); IPR027728 (PTHR22847:PANTHER); PTHR22847 (PANTHER); CYTOPLASMIC_DOMAIN (PHOBIUS); TRANSMEMBRANE (PHOBIUS); NON_CYTOPLASMIC_DOMAIN (PHOBIUS)
TSA_EVI_ab_kmer_T594	6-phosphogluconolactonase chloroplastic	539	40	1.30308e-28	85.9%	8	P:defense response to oomycetes; F:6-phosphogluconolactonase activity; C:peroxisome; P:cellular response to redox state; P:pentose-phosphate shunt; P:defense response to bacterium; C:vacuolar membrane; C:chloroplast stroma	EC:3.1.1.31	no IPS match
TSA_EVI_ab_kmer_T595	signal peptide peptidase-like 1	1345	40	0.0	88.85%	23	P:negative regulation of inflammatory response; C:trans-Golgi network; F:zinc ion binding; P:regulation of tumor necrosis factor-mediated signaling pathway; P:apoptotic nuclear changes; C:LUBAC complex; P:protein linear polyubiquitination; F:polyubiquitin binding; P:keratinization; P:positive regulation of I-kappaB kinase/NF-kappaB cascade; C:cytosol; C:dendrite; P:brain development; F:identical …	EC:3.4.23	IPR006639 (SMART); IPR007369 (PFAM); PTHR12174:SF54 (PANTHER); IPR007369 (PANTHER); TRANSMEMBRANE (PHOBIUS); NON_CYTOPLASMIC_DOMAIN (PHOBIUS); TRANSMEMBRANE (PHOBIUS); TRANSMEMBRANE (PHOBIUS); NON_CYTOPLASMIC_DOMAIN (PHOBIUS); CYTOPLASMIC_DOMAIN (PHOBIUS); TRANSMEMBRANE (PHOBIUS); NON_CYTOPLASMIC_DOMAIN (PHOBIUS); TRANSMEMBRANE (PHOBIUS); TRANSMEMBRANE (PHOBIUS); TRANSMEMBRANE (PHOBIUS); CYTOPLAS…
TSA_EVI_ab_kmer_T596	---NA---	203	0			0	-		no IPS match
TSA_EVI_ab_kmer_T597	methylsterol monooxygenase 2-2	1273	40	4.7823e-169	92.13%	6	F:4-alpha-methyl-delta7-sterol-4alpha-methyl oxidase activity; P:fatty acid biosynthetic process; C:chloroplast envelope; F:iron ion binding; C:integral to membrane; F:C-4 methylsterol oxidase activity	EC:1.14.13.72	IPR006694 (PFAM); PTHR11863:SF65 (PANTHER); PTHR11863 (PANTHER); NON_CYTOPLASMIC_DOMAIN (PHOBIUS); CYTOPLASMIC_DOMAIN (PHOBIUS); TRANSMEMBRANE (PHOBIUS); TRANSMEMBRANE (PHOBIUS); NON_CYTOPLASMIC_DOMAIN (PHOBIUS); CYTOPLASMIC_DOMAIN (PHOBIUS); TRANSMEMBRANE (PHOBIUS); TMhelix (TMHMM); TMhelix (TMHMM); TMhelix (TMHMM)
TSA_EVI_ab_kmer_T598	heat shock protein 90-6 mitochondrial	1793	40	0.0	89.85%	7	P:protein folding; P:response to stress; C:cell wall; F:ATP binding; C:chloroplast stroma; F:unfolded protein binding; C:mitochondrion	-	IPR020575 (PRINTS); IPR003594 (SMART); IPR003594 (PFAM); IPR001404 (PFAM); IPR003594 (G3DSA:3.30.565.GENE3D); IPR001404 (PIRSF); IPR003594 (G3DSA:3.30.565.GENE3D); IPR001404 (PANTHER); PTHR11528:SF68 (PANTHER); IPR019805 (PROSITE_PATTERNS); SIGNAL_PEPTIDE_N_REGION (PHOBIUS); SIGNAL_PEPTIDE_C_REGION (PHOBIUS); SIGNAL_PEPTIDE (PHOBIUS); NON_CYTOPLASMIC_DOMAIN (PHOBIUS); SIGNAL_PEPTIDE_H_REGION (PHO…
TSA_EVI_ab_kmer_T599	squamosa promoter-binding-like protein 15	2247	40	0.0	75.92%	12	P:positive regulation of transcription, DNA-dependent; P:anther development; P:regulation of cell proliferation; P:plant-type cell wall modification; P:defense response to bacterium; P:regulation of cell size; F:DNA binding; P:vegetative to reproductive phase transition of meristem; F:sequence-specific DNA binding transcription factor activity; C:plasma membrane; C:nucleus; P:pollen tube growth	-	no IPS match
TSA_EVI_ab_kmer_T600	blue-light photoreceptor phr2	526	40	1.77871e-87	87.85%	2	P:DNA repair; F:DNA photolyase activity	EC:4.1.99	no IPS match
TSA_EVI_ab_kmer_T601	histidine--trna ligase cytoplasmic	1421	40	0.0	90.4%	6	C:cytosol; P:histidyl-tRNA aminoacylation; C:plastid; F:ammonia-lyase activity; F:ATP binding; F:histidine-tRNA ligase activity	EC:6.1.1.21	IPR004516 (PIRSF); IPR004154 (PFAM); PF13393 (PFAM); IPR004154 (G3DSA:3.40.50.GENE3D); G3DSA:3.30.930.10 (GENE3D); IPR004516 (PANTHER); IPR006195 (PROSITE_PROFILES); IPR004154 (SUPERFAMILY); SSF55681 (SUPERFAMILY)
TSA_EVI_ab_kmer_T602	3-hydroxybutyryl- dehydratase	1125	40	0.0	85.92%	4	C:peroxisome; P:metabolic process; F:isomerase activity; C:plastid	-	G3DSA:3.90.226.10 (GENE3D); IPR001753 (PFAM); PTHR43802:SF2 (PANTHER); PTHR43802 (PANTHER); IPR029045 (SUPERFAMILY)
TSA_EVI_ab_kmer_T603	ring finger protein 170	1175	40	1.39341e-79	79.15%	2	F:zinc ion binding; C:nucleus	-	IPR001841 (SMART); IPR010652 (PFAM); IPR013083 (G3DSA:3.30.40.GENE3D); PTHR22894 (PANTHER); PTHR22894:SF9 (PANTHER); IPR017907 (PROSITE_PATTERNS); TRANSMEMBRANE (PHOBIUS); CYTOPLASMIC_DOMAIN (PHOBIUS); TRANSMEMBRANE (PHOBIUS); NON_CYTOPLASMIC_DOMAIN (PHOBIUS); CYTOPLASMIC_DOMAIN (PHOBIUS); IPR001841 (PROSITE_PROFILES); SSF57850 (SUPERFAMILY); TMhelix (TMHMM); TMhelix (TMHMM)
TSA_EVI_ab_kmer_T604	phytoene desaturase	2125	40	0.0	86.22%	49	C:brush border membrane; C:extracellular vesicular exosome; F:oxidoreductase activity, acting on paired donors, with incorporation or reduction of molecular oxygen; C:rough endoplasmic reticulum; P:regulation of circadian sleep/wake cycle, sleep; P:carotenoid biosynthetic process; C:integral to membrane; C:apical plasma membrane; P:regulation of proton transport; C:transcription factor TFIID comp…	EC:5.3.99.2; EC:1.3.99.23; EC:1.3; EC:1.3.5.6; EC:2.5.1.32	IPR014102 (TIGRFAM); IPR002937 (PFAM); IPR023753 (G3DSA:3.50.50.GENE3D); PTHR42923 (PANTHER); PTHR42923:SF3 (PANTHER); IPR023753 (SUPERFAMILY)
TSA_EVI_ab_kmer_T605	multiple inositol polyphosphate phosphatase 1	1797	40	0.0	82.05%	6	F:acid phosphatase activity; F:inositol hexakisphosphate 2-phosphatase activity; P:dephosphorylation; C:cytoplasmic membrane-bounded vesicle; C:vacuolar membrane; C:endoplasmic reticulum	EC:3.1.3.62; EC:3.1.3.2	TRANSMEMBRANE (PHOBIUS); CYTOPLASMIC_DOMAIN (PHOBIUS); NON_CYTOPLASMIC_DOMAIN (PHOBIUS); TMhelix (TMHMM)
TSA_EVI_ab_kmer_T606	golgi snap receptor complex member 1	1355	40	5.90711e-129	90.58%	5	C:Golgi membrane; C:integral to membrane; C:cis-Golgi network; P:ER to Golgi vesicle-mediated transport; P:protein transport	-	Coil (COILS); IPR023601 (PIRSF); PF12352 (PFAM); G3DSA:1.20.1170.10 (GENE3D); PTHR21094:SF2 (PANTHER); IPR023601 (PANTHER); TRANSMEMBRANE (PHOBIUS); CYTOPLASMIC_DOMAIN (PHOBIUS); NON_CYTOPLASMIC_DOMAIN (PHOBIUS); TMhelix (TMHMM)
TSA_EVI_ab_kmer_T607	cyclin-dependent kinase inhibitor	557	13	0.000286552	50.0%	6	P:cell cycle arrest; F:cyclin-dependent protein serine/threonine kinase inhibitor activity; P:negative regulation of protein serine/threonine kinase activity; C:nucleus; P:negative regulation of cyclin-dependent protein serine/threonine kinase activity; C:male germ cell nucleus		IPR016701 (PIRSF); IPR003175 (PFAM); G3DSA:4.10.365.10 (GENE3D); IPR003175 (PANTHER); PTHR10265:SF35 (PANTHER); SignalP-TM (SIGNALP_GRAM_POSITIVE)
TSA_EVI_ab_kmer_T608	aspartate aminotransferase	624	40	9.2985e-37	86.63%	9	C:cytosol; P:auxin biosynthetic process; F:L-aspartate:2-oxoglutarate aminotransferase activity; F:methionine-oxo-acid transaminase activity; F:L-phenylalanine:2-oxoglutarate aminotransferase activity; P:negative regulation of ethylene biosynthetic process; P:shade avoidance; P:negative regulation of indoleacetic acid biosynthetic process via tryptophan; F:pyridoxal phosphate binding	EC:2.6.1; EC:2.6.1.9; EC:2.6.1.57; EC:2.6.1.5; EC:2.6.1.1	IPR015422 (G3DSA:3.90.1150.GENE3D); IPR004839 (PFAM); PTHR43795:SF19 (PANTHER); PTHR43795 (PANTHER); IPR015424 (SUPERFAMILY)
TSA_EVI_ab_kmer_T609	hnh endonuclease domain-containing protein	670	40	2.03626e-96	89.42%	3	F:endonuclease activity; P:nucleic acid phosphodiester bond hydrolysis; F:nucleic acid binding	-	no IPS match
TSA_EVI_ab_kmer_T610	2-isopropylmalate synthase b	1958	40	0.0	88.1%	4	C:chloroplast envelope; F:2-isopropylmalate synthase activity; C:chloroplast stroma; P:leucine biosynthetic process	EC:2.3.3.13	SIGNAL_PEPTIDE_H_REGION (PHOBIUS); NON_CYTOPLASMIC_DOMAIN (PHOBIUS); SIGNAL_PEPTIDE (PHOBIUS); SIGNAL_PEPTIDE_C_REGION (PHOBIUS); SIGNAL_PEPTIDE_N_REGION (PHOBIUS); SignalP-noTM (SIGNALP_EUK); SignalP-TM (SIGNALP_GRAM_POSITIVE); TMhelix (TMHMM)
TSA_EVI_ab_kmer_T611	transcription factor try	490	40	1.30438e-32	82.8%	17	P:negative regulation of trichome patterning; P:regulation of trichome morphogenesis; F:serine-type endopeptidase activity; P:response to salicylic acid stimulus; P:root hair cell development; P:positive regulation of trichoblast fate specification; P:trichome patterning; P:cell fate specification; C:extracellular region; P:negative regulation of transcription, DNA-dependent; P:response to jasmon…	EC:3.4.21	IPR001005 (SMART); G3DSA:1.10.10.60 (GENE3D); IPR001005 (PFAM); PTHR10641 (PANTHER); PTHR10641:SF854 (PANTHER); SIGNAL_PEPTIDE (PHOBIUS); SIGNAL_PEPTIDE_C_REGION (PHOBIUS); SIGNAL_PEPTIDE_N_REGION (PHOBIUS); NON_CYTOPLASMIC_DOMAIN (PHOBIUS); SIGNAL_PEPTIDE_H_REGION (PHOBIUS); SignalP-noTM (SIGNALP_GRAM_NEGATIVE); SignalP-noTM (SIGNALP_EUK); IPR009057 (SUPERFAMILY); TMhelix (TMHMM)
TSA_EVI_ab_kmer_T612	proline synthase co-transcribed bacterial	1087	40	1.2764e-139	90.1%	1	C:plastid	-	IPR011078 (PIRSF); IPR011078 (TIGRFAM); IPR029066 (G3DSA:3.20.20.GENE3D); IPR001608 (PFAM); PTHR10146:SF9 (PANTHER); IPR011078 (PANTHER); IPR029066 (SUPERFAMILY)
TSA_EVI_ab_kmer_T613	---NA---	528	0			0	-		no IPS match
TSA_EVI_ab_kmer_T614	ring-h2 finger protein atl1q	1102	40	8.70072e-68	81.53%	2	F:zinc ion binding; P:response to chitin	-	IPR001841 (SMART); IPR013083 (G3DSA:3.30.40.GENE3D); IPR001841 (PFAM); PTHR14155 (PANTHER); PTHR14155:SF217 (PANTHER); SIGNAL_PEPTIDE_H_REGION (PHOBIUS); NON_CYTOPLASMIC_DOMAIN (PHOBIUS); SIGNAL_PEPTIDE_C_REGION (PHOBIUS); SIGNAL_PEPTIDE_N_REGION (PHOBIUS); SIGNAL_PEPTIDE (PHOBIUS); IPR001841 (PROSITE_PROFILES); SignalP-noTM (SIGNALP_EUK); SSF57850 (SUPERFAMILY)
TSA_EVI_ab_kmer_T615	upf0496 protein 1	411	40	3.21412e-11	89.92%	0	-		no IPS match
TSA_EVI_ab_kmer_T616	kinesin-like protein	2512	40	0.0	81.13%	10	F:microtubule motor activity; F:microtubule binding; C:microtubule; P:trichome morphogenesis; C:Golgi stack; F:ATP binding; P:microtubule-based movement; C:kinesin complex; P:metabolic process; C:plasma membrane	-	NON_CYTOPLASMIC_DOMAIN (PHOBIUS); TRANSMEMBRANE (PHOBIUS); CYTOPLASMIC_DOMAIN (PHOBIUS)
TSA_EVI_ab_kmer_T617	trna (adenine -n )-methyltransferase catalytic subunit trmt61a	1361	40	6.43729e-159	82.45%	4	P:tRNA methylation; F:tRNA (adenine-N1-)-methyltransferase activity; C:tRNA (m1A) methyltransferase complex; C:nucleus	EC:2.1.1	IPR014816 (PFAM); G3DSA:3.40.50.150 (GENE3D); G3DSA:3.10.330.20 (GENE3D); IPR014816 (PIRSF); PTHR12133:SF4 (PANTHER); IPR014816 (PANTHER); IPR014816 (PROSITE_PROFILES); IPR029063 (SUPERFAMILY)
TSA_EVI_ab_kmer_T618	histidine biosynthesis bifunctional protein chloroplastic	1358	40	3.53726e-141	88.58%	4	P:histidine biosynthetic process; F:phosphoribosyl-ATP diphosphatase activity; C:chloroplast stroma; F:phosphoribosyl-AMP cyclohydrolase activity	EC:3.6.1.31; EC:3.5.4.19	G3DSA:1.10.287.1080 (GENE3D); IPR021130 (PFAM); IPR002496 (PFAM); IPR008179 (TIGRFAM); PTHR42945 (PANTHER); NON_CYTOPLASMIC_DOMAIN (PHOBIUS); SIGNAL_PEPTIDE_H_REGION (PHOBIUS); SIGNAL_PEPTIDE (PHOBIUS); SIGNAL_PEPTIDE_C_REGION (PHOBIUS); SIGNAL_PEPTIDE_N_REGION (PHOBIUS); IPR002496 (PRODOM); IPR023019 (HAMAP); SignalP-noTM (SIGNALP_EUK); SSF101386 (SUPERFAMILY); SSF141734 (SUPERFAMILY)
TSA_EVI_ab_kmer_T619	(rap annotation release2) nerd domain containing protein	1088	40	2.63845e-139	79.17%	2	C:plasma membrane; C:endoplasmic reticulum	-	IPR011528 (PFAM); PTHR35287 (PANTHER); IPR011528 (PROSITE_PROFILES)
TSA_EVI_ab_kmer_T620	Uncharacterized protein	827	40	6.89596e-73	86.33%	3	C:mitochondrial intermembrane space; P:copper ion transport; F:copper chaperone activity	-	PTHR34274 (PANTHER); PTHR34274:SF5 (PANTHER); NON_CYTOPLASMIC_DOMAIN (PHOBIUS); CYTOPLASMIC_DOMAIN (PHOBIUS); TRANSMEMBRANE (PHOBIUS); TRANSMEMBRANE (PHOBIUS); CYTOPLASMIC_DOMAIN (PHOBIUS); TRANSMEMBRANE (PHOBIUS); CYTOPLASMIC_DOMAIN (PHOBIUS); NON_CYTOPLASMIC_DOMAIN (PHOBIUS); TRANSMEMBRANE (PHOBIUS); TMhelix (TMHMM); TMhelix (TMHMM); TMhelix (TMHMM); TMhelix (TMHMM)
TSA_EVI_ab_kmer_T621	serine acetyltransferase chloroplastic	578	40	9.5429e-37	66.6%	50	F:heterocyclic compound binding; F:anion:anion antiporter activity; C:extracellular vesicular exosome; P:xenobiotic metabolic process; F:oxalate transmembrane transporter activity; P:spermine acetylation; C:integral to membrane; P:response to inorganic substance; C:trans-Golgi network; C:endoplasmic reticulum; P:cysteine biosynthetic process; F:ergosterol O-acyltransferase activity; C:protein com…	EC:2.3.1.30; EC:2.3.1	IPR010493 (SMART); G3DSA:1.10.3130.10 (GENE3D); IPR010493 (PFAM); PTHR42811 (PANTHER); PTHR42811:SF5 (PANTHER); IPR011004 (SUPERFAMILY)
TSA_EVI_ab_kmer_T622	nudix hydrolase chloroplastic	1499	40	6.41384e-151	74.42%	4	C:cytosol; F:metal ion binding; P:metabolic process; F:hydrolase activity	-	IPR020476 (PRINTS); G3DSA:3.90.79.10 (GENE3D); IPR015376 (PFAM); IPR000086 (PFAM); IPR015375 (PFAM); PTHR42904:SF2 (PANTHER); PTHR42904 (PANTHER); IPR020084 (PROSITE_PATTERNS); IPR000086 (PROSITE_PROFILES); IPR015797 (SUPERFAMILY)
TSA_EVI_ab_kmer_T623	late embryogenesis abundant protein lea14-a	583	40	4.08161e-82	85.63%	11	P:response to high light intensity; P:response to desiccation; P:response to wounding; P:response to cold; P:embryo development ending in seed dormancy; C:plasma membrane; P:defense response to fungus; P:heat acclimation; C:cytosol; C:apoplast; P:response to abscisic acid stimulus	-	IPR013990 (SMART); IPR004864 (PFAM); IPR013783 (G3DSA:2.60.40.GENE3D); PTHR31459:SF9 (PANTHER); PTHR31459 (PANTHER); PD010978 (PRODOM); SSF117070 (SUPERFAMILY)
TSA_EVI_ab_kmer_T624	transcription factor une12	742	40	3.37062e-24	55.8%	4	F:protein dimerization activity; P:double fertilization forming a zygote and endosperm; P:regulation of defense response; C:nucleus		no IPS match
TSA_EVI_ab_kmer_T625	pre-rrna-processing protein ipi3	1684	40	0.0	69.6%	2	F:helicase activity; P:metabolic process		PTHR33494 (PANTHER); PTHR33494:SF3 (PANTHER)
TSA_EVI_ab_kmer_T626	1-aminocyclopropane-1-carboxylate oxidase 1	1186	40	2.03527e-155	81.55%	7	P:cellular response to potassium ion starvation; F:1-aminocyclopropane-1-carboxylate oxidase activity; F:oxidoreductase activity, acting on paired donors, with incorporation or reduction of molecular oxygen, 2-oxoglutarate as one donor, and incorporation of one atom each of oxygen into both donors; P:cellular response to iron ion; P:cellular response to nitric oxide; P:cellular response to fatty …	EC:1.14.11; EC:1.14.17.4	no IPS match
TSA_EVI_ab_kmer_T627	monodehydroascorbate reductase	1150	40	6.76392e-171	91.47%	9	F:flavin adenine dinucleotide binding; P:response to cold; P:response to cadmium ion; F:monodehydroascorbate reductase (NADH) activity; C:stromule; F:ATP binding; C:chloroplast stroma; C:mitochondrion; P:oxidation-reduction process	EC:1.6.5.4	IPR016156 (G3DSA:3.30.390.GENE3D); IPR023753 (PFAM); IPR023753 (G3DSA:3.50.50.GENE3D); PTHR43557 (PANTHER); PTHR43557:SF8 (PANTHER); IPR016156 (SUPERFAMILY); IPR023753 (SUPERFAMILY)
TSA_EVI_ab_kmer_T628	cdp-diacylglycerol--glycerol-3-phosphate 3-phosphatidyltransferase	1341	40	2.02861e-110	85.47%	6	C:integral to membrane; C:mitochondrion; P:methylglyoxal catabolic process to D-lactate; C:chloroplast envelope; P:phosphatidylinositol biosynthetic process; F:CDP-diacylglycerol-glycerol-3-phosphate 3-phosphatidyltransferase activity	EC:2.7.8.5	IPR000462 (PFAM); IPR004570 (TIGRFAM); PTHR14269:SF22 (PANTHER); PTHR14269 (PANTHER); IPR000462 (PROSITE_PATTERNS); CYTOPLASMIC_DOMAIN (PHOBIUS); TRANSMEMBRANE (PHOBIUS); NON_CYTOPLASMIC_DOMAIN (PHOBIUS); CYTOPLASMIC_DOMAIN (PHOBIUS); TRANSMEMBRANE (PHOBIUS); CYTOPLASMIC_DOMAIN (PHOBIUS); TRANSMEMBRANE (PHOBIUS); TRANSMEMBRANE (PHOBIUS); NON_CYTOPLASMIC_DOMAIN (PHOBIUS); TMhelix (TMHMM)
TSA_EVI_ab_kmer_T629	hippocampus abundant transcript-like protein 1	370	40	9.23379e-50	82.53%	4	C:integral to membrane; C:plasma membrane; P:transmembrane transport; F:transporter activity	-	G3DSA:1.20.1250.20 (GENE3D); PTHR23504:SF66 (PANTHER); PTHR23504 (PANTHER); IPR020846 (SUPERFAMILY)
TSA_EVI_ab_kmer_T630	dynein alpha flagellar outer arm	3986	40	3.82279e-142	85.13%	3	F:metal ion binding; F:nucleotide binding; F:RNA binding	-	IPR001298 (SMART); IPR000504 (SMART); G3DSA:3.30.70.330 (GENE3D); IPR000504 (PFAM); IPR013783 (G3DSA:2.60.40.GENE3D); IPR017868 (PFAM); PTHR32343 (PANTHER); PTHR32343:SF14 (PANTHER); IPR017868 (PROSITE_PROFILES); IPR000571 (PROSITE_PROFILES); IPR000504 (PROSITE_PROFILES); IPR014756 (SUPERFAMILY); IPR000504 (SUPERFAMILY)
TSA_EVI_ab_kmer_T631	biotin carboxyl carrier protein of acetyl- carboxylase	1236	40	2.87838e-88	69.5%	3	P:divalent metal ion transport; P:cellular cation homeostasis; C:chloroplast	-	G3DSA:2.40.50.100 (GENE3D); IPR000089 (PFAM); PTHR43778:SF2 (PANTHER); PTHR43778 (PANTHER); IPR011053 (SUPERFAMILY)
TSA_EVI_ab_kmer_T632	atpase family aaa domain-containing protein 1	2080	40	0.0	87.42%	4	F:ATP binding; F:nucleoside-triphosphatase activity; P:metabolic process; C:mitochondrion	EC:3.6.1.15	IPR003593 (SMART); IPR003959 (PFAM); G3DSA:1.10.8.60 (GENE3D); G3DSA:3.40.50.300 (GENE3D); PTHR23074 (PANTHER); PTHR23074:SF124 (PANTHER); IPR003960 (PROSITE_PATTERNS); IPR027417 (SUPERFAMILY)
TSA_EVI_ab_kmer_T633	homeobox protein knotted-1-like 1	1333	40	4.57125e-71	85.17%	7	P:cytokinin mediated signaling pathway; P:response to ethylene stimulus; P:specification of carpel identity; P:regulation of transcription, DNA-dependent; F:sequence-specific DNA binding; F:sequence-specific DNA binding transcription factor activity; C:nucleus	-	IPR001356 (SMART); IPR005539 (SMART); G3DSA:1.10.10.60 (GENE3D); IPR005539 (PFAM); IPR008422 (PFAM); PTHR11850 (PANTHER); PTHR11850:SF149 (PANTHER); IPR017970 (PROSITE_PATTERNS); IPR005539 (PROSITE_PROFILES); IPR001356 (PROSITE_PROFILES); IPR009057 (SUPERFAMILY)
TSA_EVI_ab_kmer_T634	auxin-responsive protein saur36	742	40	6.6191e-52	67.33%	2	P:single-organism process; C:nucleus	-	no IPS match
TSA_EVI_ab_kmer_T635	#NAME?	2385	40	0.0	87.9%	4	F:alpha,alpha-trehalose-phosphate synthase (UDP-forming) activity; P:dephosphorylation; F:trehalose-phosphatase activity; P:trehalose biosynthetic process	EC:2.4.1.15; EC:3.1.3.12	IPR023214 (G3DSA:3.40.50.GENE3D); IPR001830 (PFAM); G3DSA:3.40.50.2000 (GENE3D); G3DSA:3.30.70.1020 (GENE3D); IPR003337 (PFAM); IPR006379 (TIGRFAM); PTHR10788:SF52 (PANTHER); PTHR10788 (PANTHER); SSF53756 (SUPERFAMILY); IPR023214 (SUPERFAMILY)
TSA_EVI_ab_kmer_T636	nad h dehydrogenase fqr1-like 2	1041	40	2.96005e-111	89.13%	5	F:oxidoreductase activity; P:negative regulation of transcription, DNA-dependent; C:plasma membrane; F:FMN binding; P:oxidation-reduction process	-	SIGNAL_PEPTIDE_H_REGION (PHOBIUS); NON_CYTOPLASMIC_DOMAIN (PHOBIUS); SIGNAL_PEPTIDE_N_REGION (PHOBIUS); SIGNAL_PEPTIDE (PHOBIUS); SIGNAL_PEPTIDE_C_REGION (PHOBIUS)
TSA_EVI_ab_kmer_T637	non-lysosomal glucosylceramidase	995	40	2.44369e-93	94.15%	4	P:glucosylceramide catabolic process; C:plasma membrane; F:glucosylceramidase activity; C:integral to membrane	EC:3.2.1.45	IPR001471 (SMART); IPR001471 (PFAM); IPR001471 (G3DSA:3.30.730.GENE3D); PTHR32467:SF48 (PANTHER); IPR031112 (PANTHER); IPR016177 (SUPERFAMILY)
TSA_EVI_ab_kmer_T638	duf1997 domain-containing protein	349	40	5.07704e-39	89.47%	6	C:nucleosome; F:DNA binding; P:nucleosome assembly; F:protein heterodimerization activity; C:chloroplast; C:nucleus	-	no IPS match
TSA_EVI_ab_kmer_T639	duf506 domain-containing protein	941	40	4.93484e-34	64.88%	0	-		no IPS match
TSA_EVI_ab_kmer_T640	molybdenum cofactor biosynthesis protein 1	1262	40	5.06523e-154	83.38%	3	C:mitochondrion; C:plastid; C:vacuole	-	PTHR36354 (PANTHER); CYTOPLASMIC_DOMAIN (PHOBIUS); CYTOPLASMIC_DOMAIN (PHOBIUS); NON_CYTOPLASMIC_DOMAIN (PHOBIUS); TRANSMEMBRANE (PHOBIUS); TRANSMEMBRANE (PHOBIUS); TMhelix (TMHMM); TMhelix (TMHMM)
TSA_EVI_ab_kmer_T641	rho gtpase-activating protein 7	2997	40	0.0	83.38%	5	F:GTPase activator activity; P:positive regulation of GTPase activity; C:plasma membrane; P:signal transduction; C:chloroplast thylakoid membrane	-	Coil (COILS); Coil (COILS); Coil (COILS); IPR000198 (SMART); IPR001849 (SMART); IPR000198 (PFAM); G3DSA:1.10.555.10 (GENE3D); IPR011993 (G3DSA:2.30.29.GENE3D); G3DSA:3.40.50.300 (GENE3D); IPR001849 (PFAM); IPR025757 (PFAM); PTHR23176 (PANTHER); PTHR23176:SF83 (PANTHER); IPR000198 (PROSITE_PROFILES); IPR001849 (PROSITE_PROFILES); IPR008936 (SUPERFAMILY); IPR011993 (SUPERFAMILY)
TSA_EVI_ab_kmer_T642	random slug 5	1973	40	6.00699e-149	80.6%	3	C:intracellular; P:transport; F:transporter activity	-	no IPS match
TSA_EVI_ab_kmer_T643	ubiquitin-associated 1	895	40	1.42134e-76	70.2%	3	P:biological_process; P:translational elongation; F:translation elongation factor activity		G3DSA:1.10.8.10 (GENE3D); PTHR15960 (PANTHER); PTHR15960:SF6 (PANTHER); IPR015940 (PROSITE_PROFILES); IPR009060 (SUPERFAMILY)
TSA_EVI_ab_kmer_T644	glyoxalase ii	2244	40	5.07933e-171	81.67%	6	C:cytoplasm; P:aromatic amino acid family metabolic process; F:iron ion binding; F:hydroxyacylglutathione hydrolase activity; F:zinc ion binding; P:glutathione biosynthetic process	EC:3.1.2.6	SignalP-noTM (SIGNALP_EUK)
TSA_EVI_ab_kmer_T645	histone acetyltransferase	1386	40	0.0	96.58%	19	C:MSL complex; P:positive regulation of transcription, DNA-dependent; F:histone acetyltransferase activity (H4-K5 specific); P:transcription, DNA-dependent; F:histone acetyltransferase activity (H4-K16 specific); F:histone acetyltransferase activity (H4-K8 specific); F:metal ion binding; C:kinetochore; P:negative regulation of transcription, DNA-dependent; P:response to UV-B; P:myeloid cell diffe…	-	IPR000953 (SMART); G3DSA:3.40.630.30 (GENE3D); G3DSA:3.30.60.60 (GENE3D); G3DSA:2.30.30.140 (GENE3D); IPR002717 (PFAM); IPR025995 (PFAM); PTHR10615:SF151 (PANTHER); PTHR10615 (PANTHER); IPR002717 (PROSITE_PROFILES); IPR016197 (SUPERFAMILY); IPR016181 (SUPERFAMILY)
TSA_EVI_ab_kmer_T646	receptor homology transmembrane domain-and ring domain-containing protein 1	979	40	2.10226e-124	67.6%	3	F:zinc ion binding; P:intracellular protein transport; C:extrinsic to vacuolar membrane	-	no IPS match
TSA_EVI_ab_kmer_T647	pxmp2 4 family protein 4	1115	40	4.20212e-118	85.1%	1	C:integral to membrane	-	IPR007248 (PFAM); PTHR11266:SF55 (PANTHER); IPR007248 (PANTHER)
TSA_EVI_ab_kmer_T648	#NAME?	1092	40	5.6856e-37	51.38%	1	F:binding	-	CYTOPLASMIC_DOMAIN (PHOBIUS); NON_CYTOPLASMIC_DOMAIN (PHOBIUS); TRANSMEMBRANE (PHOBIUS); TMhelix (TMHMM)
TSA_EVI_ab_kmer_T649	serine threonine-protein kinase ht1	653	40	9.03092e-89	92.55%	7	F:non-membrane spanning protein tyrosine kinase activity; P:peptidyl-tyrosine phosphorylation; P:chloroplast organization; F:amino acid binding; F:ATP binding; C:cytosol; F:protein serine/threonine kinase activity	EC:2.7.11; EC:2.7.10.2	CYTOPLASMIC_DOMAIN (PHOBIUS); NON_CYTOPLASMIC_DOMAIN (PHOBIUS); TRANSMEMBRANE (PHOBIUS); TMhelix (TMHMM)
TSA_EVI_ab_kmer_T650	pentatricopeptide repeat-containing protein	908	40	4.18122e-114	77.3%	4	F:binding; C:mitochondrion; P:cell division; P:embryo development	-	Coil (COILS); IPR002885 (PFAM); IPR032867 (PFAM); IPR002885 (PFAM); G3DSA:3.30.2320.10 (GENE3D); IPR002885 (TIGRFAM); PTHR24015:SF1186 (PANTHER); PTHR24015 (PANTHER); IPR002885 (PROSITE_PROFILES); IPR002885 (PROSITE_PROFILES); IPR002885 (PROSITE_PROFILES); IPR002885 (PROSITE_PROFILES); IPR002885 (PROSITE_PROFILES); IPR002885 (PROSITE_PROFILES); IPR002885 (PROSITE_PROFILES); IPR011990 (SUPERFAMILY)
TSA_EVI_ab_kmer_T651	pathogen-related protein	982	40	6.52257e-109	83.72%	1	P:biological_process		G3DSA:3.10.450.50 (GENE3D); PTHR31723 (PANTHER); PTHR31723:SF3 (PANTHER); IPR032710 (SUPERFAMILY)
TSA_EVI_ab_kmer_T652	ring-h2 finger protein atl52	821	40	2.43837e-20	69.03%	1	F:zinc ion binding	-	TRANSMEMBRANE (PHOBIUS); CYTOPLASMIC_DOMAIN (PHOBIUS); NON_CYTOPLASMIC_DOMAIN (PHOBIUS)
TSA_EVI_ab_kmer_T653	protein phosphatase 1 regulatory subunit ppra	2617	40	1.85673e-156	58.83%	3	P:protein autophosphorylation; F:protein serine/threonine kinase activity; C:mitochondrion		no IPS match
TSA_EVI_ab_kmer_T654	atp-dependent clp protease atp-binding subunit	2344	40	1.81128e-149	56.2%	2	F:binding; P:regulation of cellular process	-	G3DSA:3.40.50.300 (GENE3D); IPR003959 (PFAM); PTHR43572 (PANTHER); PTHR43572:SF5 (PANTHER); IPR027417 (SUPERFAMILY)
TSA_EVI_ab_kmer_T655	nuclear poly polymerase 3	1074	40	2.57817e-64	63.48%	4	C:cytoplasm; F:protein binding; F:transferase activity; P:RNA processing	-	G3DSA:3.30.70.590 (GENE3D); IPR014492 (PANTHER); PTHR10682:SF37 (PANTHER); IPR011068 (SUPERFAMILY)
TSA_EVI_ab_kmer_T656	e3 ubiquitin-protein ligase upl5	621	40	1.47465e-33	52.08%	1	P:metabolic process	-	no IPS match
TSA_EVI_ab_kmer_T657	coatomer subunit beta	2214	40	7.64002e-131	91.15%	5	P:vesicle-mediated transport; P:intracellular protein transport; C:cytosol; C:COPI vesicle coat; F:structural molecule activity	-	no IPS match
TSA_EVI_ab_kmer_T658	sec12-like protein 1	1474	40	0.0	82.03%	4	C:plasma membrane; P:cellular response to phosphate starvation; P:ER to Golgi vesicle-mediated transport; P:phosphate ion transport	-	IPR001680 (SMART); G3DSA:1.10.10.670 (GENE3D); IPR015943 (G3DSA:2.130.10.GENE3D); G3DSA:2.120.10.60 (GENE3D); IPR001680 (PFAM); PTHR23284 (PANTHER); PTHR23284:SF5 (PANTHER); TRANSMEMBRANE (PHOBIUS); CYTOPLASMIC_DOMAIN (PHOBIUS); NON_CYTOPLASMIC_DOMAIN (PHOBIUS); IPR017986 (PROSITE_PROFILES); IPR017986 (SUPERFAMILY); TMhelix (TMHMM)
TSA_EVI_ab_kmer_T659	protein nuclear fusion defective 4-like	1830	40	0.0	79.97%	4	P:response to karrikin; C:integral to membrane; C:nucleus; P:transmembrane transport	-	no IPS match
TSA_EVI_ab_kmer_T660	wrky transcription factor	340	40	2.43008e-29	84.88%	6	P:defense response to bacterium; P:regulation of transcription, DNA-dependent; F:sequence-specific DNA binding transcription factor activity; F:sequence-specific DNA binding; P:response to chitin; F:calmodulin binding	-	no IPS match
TSA_EVI_ab_kmer_T661	domain-oec23 like protein	696	40	3.48827e-87	85.88%	4	C:oxygen evolving complex; F:calcium ion binding; C:extrinsic to membrane; P:photosynthesis	-	IPR002683 (PFAM); G3DSA:3.40.1000.10 (GENE3D); PTHR31407 (PANTHER); PTHR31407:SF22 (PANTHER); IPR016123 (SUPERFAMILY)
TSA_EVI_ab_kmer_T662	subfamily c member 2	786	40	1.23455e-56	79.65%	7	F:GDP-mannose transmembrane transporter activity; P:GDP-mannose transport; F:DNA binding; F:chromatin binding; P:response to stress; C:membrane; C:nucleus	-	CYTOPLASMIC_DOMAIN (PHOBIUS); TRANSMEMBRANE (PHOBIUS); NON_CYTOPLASMIC_DOMAIN (PHOBIUS); TMhelix (TMHMM)
TSA_EVI_ab_kmer_T663	chromophore lyase 3	1057	40	1.28037e-145	90.7%	5	C:chloroplast outer membrane; P:chloroplast fission; P:regulation of cell division; P:protein-phycocyanobilin linkage; P:response to reactive oxygen species	-	IPR010404 (PFAM); PTHR35137 (PANTHER); PTHR35137:SF3 (PANTHER); CYTOPLASMIC_DOMAIN (PHOBIUS); TRANSMEMBRANE (PHOBIUS); NON_CYTOPLASMIC_DOMAIN (PHOBIUS)
TSA_EVI_ab_kmer_T664	protein disulfide-isomerase lqy1-like protein	968	40	1.8477e-55	80.1%	2	F:unfolded protein binding; F:heat shock protein binding	-	PTHR15852:SF34 (PANTHER); PTHR15852 (PANTHER); IPR001305 (SUPERFAMILY)
TSA_EVI_ab_kmer_T665	os06g0584200 protein	1690	40	0.0	85.35%	2	C:cytoplasmic membrane-bounded vesicle; C:endoplasmic reticulum	-	PTHR31515 (PANTHER); PTHR31515:SF8 (PANTHER); CYTOPLASMIC_DOMAIN (PHOBIUS); NON_CYTOPLASMIC_DOMAIN (PHOBIUS); TRANSMEMBRANE (PHOBIUS); TMhelix (TMHMM)
TSA_EVI_ab_kmer_T666	transmembrane protein 184a-like	1627	40	0.0	86.85%	1	C:integral to membrane	-	IPR005178 (PFAM); PTHR23423:SF55 (PANTHER); IPR005178 (PANTHER); SIGNAL_PEPTIDE (PHOBIUS); TRANSMEMBRANE (PHOBIUS); TRANSMEMBRANE (PHOBIUS); NON_CYTOPLASMIC_DOMAIN (PHOBIUS); TRANSMEMBRANE (PHOBIUS); SIGNAL_PEPTIDE_N_REGION (PHOBIUS); CYTOPLASMIC_DOMAIN (PHOBIUS); TRANSMEMBRANE (PHOBIUS); NON_CYTOPLASMIC_DOMAIN (PHOBIUS); CYTOPLASMIC_DOMAIN (PHOBIUS); TRANSMEMBRANE (PHOBIUS); TRANSMEMBRANE (PHOBI…
TSA_EVI_ab_kmer_T667	---NA---	319	0			0	-		no IPS match
TSA_EVI_ab_kmer_T668	acyl- n-acyltransferases superfamily protein isoform 1	1168	40	3.6163e-137	85.13%	2	F:N-acetyltransferase activity; P:metabolic process	EC:2.3.1	SIGNAL_PEPTIDE_N_REGION (PHOBIUS); SIGNAL_PEPTIDE_C_REGION (PHOBIUS); SIGNAL_PEPTIDE (PHOBIUS); NON_CYTOPLASMIC_DOMAIN (PHOBIUS); SIGNAL_PEPTIDE_H_REGION (PHOBIUS)
TSA_EVI_ab_kmer_T669	u1 small nuclear ribonucleoprotein c	1167	40	6.35398e-57	81.5%	9	C:viral nucleocapsid; F:mRNA binding; F:U1 snRNA binding; F:zinc ion binding; P:mRNA 5'-splice site recognition; C:U1 snRNP; P:spliceosomal snRNP assembly; C:U2-type prespliceosome; C:commitment complex	-	IPR003604 (SMART); IPR013085 (PFAM); IPR017340 (PIRSF); PTHR31148:SF5 (PANTHER); IPR017340 (PANTHER); IPR000690 (PROSITE_PROFILES); IPR013087 (SUPERFAMILY)
TSA_EVI_ab_kmer_T670	signal recognition particle 54 kda protein	1270	40	0.0	97.5%	7	F:7S RNA binding; C:signal recognition particle; F:GTP binding; P:GTP catabolic process; C:cytosol; P:SRP-dependent cotranslational protein targeting to membrane; F:GTPase activity	-	IPR013822 (SMART); IPR000897 (SMART); IPR003593 (SMART); IPR004125 (G3DSA:1.10.260.GENE3D); IPR006325 (TIGRFAM); IPR000897 (PFAM); G3DSA:1.20.120.140 (GENE3D); G3DSA:3.40.50.300 (GENE3D); G3DSA:3.40.50.300 (GENE3D); IPR004125 (PFAM); IPR013822 (PFAM); PTHR11564 (PANTHER); IPR006325 (PTHR11564:PANTHER); IPR000897 (PROSITE_PATTERNS); IPR004125 (SUPERFAMILY); IPR013822 (SUPERFAMILY); IPR027417 (SUPE…
TSA_EVI_ab_kmer_T671	poly polymerase-like protein	1158	40	4.44484e-107	87.58%	4	P:RNA polyadenylation; F:RNA binding; F:polynucleotide adenylyltransferase activity; C:nucleus	EC:2.7.7.19	G3DSA:3.30.460.10 (GENE3D); IPR002934 (PFAM); IPR007012 (PFAM); IPR014492 (PANTHER); PTHR10682:SF39 (PANTHER); SSF81301 (SUPERFAMILY)
TSA_EVI_ab_kmer_T672	nuclear-pore anchor	1156	40	5.38174e-06	75.67%	2	C:nuclear pore; P:protein import into nucleus	-	no IPS match
TSA_EVI_ab_kmer_T673	gelsolin domain-containing protein zf-sec23_sec24 domain-containing protein sec23_trunk domain-containing protein sec23_helical domain-containing protein sec23_bs domain-containing protein	1279	5	9.69701e-11	54.6%	7	C:COPII vesicle coat; P:ER to Golgi vesicle-mediated transport; P:ER body organization; F:zinc ion binding; P:intracellular protein transport; P:protein transport; P:transport		TRANSMEMBRANE (PHOBIUS); CYTOPLASMIC_DOMAIN (PHOBIUS); NON_CYTOPLASMIC_DOMAIN (PHOBIUS)
TSA_EVI_ab_kmer_T674	adaptin ear-binding coat-associated protein 2	1263	40	7.25256e-112	82.2%	5	C:membrane; P:endocytosis; P:methylation; C:nucleus; F:methyltransferase activity	-	SIGNAL_PEPTIDE_C_REGION (PHOBIUS); NON_CYTOPLASMIC_DOMAIN (PHOBIUS); SIGNAL_PEPTIDE (PHOBIUS); SIGNAL_PEPTIDE_N_REGION (PHOBIUS); SIGNAL_PEPTIDE_H_REGION (PHOBIUS); PS51257 (PROSITE_PROFILES)
TSA_EVI_ab_kmer_T675	chaperone protein dnaj 15	1222	40	0.0	91.17%	1	P:positive gravitropism	-	no IPS match
TSA_EVI_ab_kmer_T676	transcription initiation factor iie subunit beta	1273	40	1.03603e-152	84.4%	4	F:translation initiation factor activity; P:translational initiation; P:transcription initiation from RNA polymerase II promoter; C:transcription factor TFIIE complex	-	SIGNAL_PEPTIDE (PHOBIUS); SIGNAL_PEPTIDE_C_REGION (PHOBIUS); NON_CYTOPLASMIC_DOMAIN (PHOBIUS); SIGNAL_PEPTIDE_N_REGION (PHOBIUS); SIGNAL_PEPTIDE_H_REGION (PHOBIUS); SignalP-TM (SIGNALP_EUK); TMhelix (TMHMM)
TSA_EVI_ab_kmer_T677	peroxisomal nicotinamide adenine dinucleotide carrier	1034	40	2.05768e-140	81.7%	4	P:regulation of peroxisome size; C:vacuolar membrane; P:NAD transport; C:integral to membrane	-	IPR023395 (G3DSA:1.50.40.GENE3D); IPR018108 (PFAM); PTHR24089:SF537 (PANTHER); PTHR24089 (PANTHER); TRANSMEMBRANE (PHOBIUS); CYTOPLASMIC_DOMAIN (PHOBIUS); CYTOPLASMIC_DOMAIN (PHOBIUS); NON_CYTOPLASMIC_DOMAIN (PHOBIUS); TRANSMEMBRANE (PHOBIUS); NON_CYTOPLASMIC_DOMAIN (PHOBIUS); TRANSMEMBRANE (PHOBIUS); IPR018108 (PROSITE_PROFILES); IPR018108 (PROSITE_PROFILES); IPR023395 (SUPERFAMILY); TMhelix (TM…
TSA_EVI_ab_kmer_T678	mitogen-activated protein kinase	428	40	3.2464e-48	96.05%	7	F:MAP kinase activity; P:protein autophosphorylation; F:ATP binding; P:cortical microtubule organization; F:protein binding; C:nucleus; P:MAPK cascade	EC:2.7.11.24	G3DSA:3.30.200.20 (GENE3D); IPR000719 (PFAM); PTHR24055:SF297 (PANTHER); PTHR24055 (PANTHER); IPR017441 (PROSITE_PATTERNS); IPR000719 (PROSITE_PROFILES); IPR011009 (SUPERFAMILY)
TSA_EVI_ab_kmer_T679	rna-binding protein with multiple splicing	1005	40	7.44873e-107	72.03%	2	F:nucleic acid binding; F:nucleotide binding	-	IPR000504 (SMART); IPR000504 (PFAM); G3DSA:3.30.70.330 (GENE3D); PTHR10501 (PANTHER); IPR000504 (PROSITE_PROFILES); IPR000504 (SUPERFAMILY)
TSA_EVI_ab_kmer_T680	signal recognition particle subunit srp68	1533	40	0.0	86.1%	6	F:endoplasmic reticulum signal peptide binding; P:SRP-dependent cotranslational protein targeting to membrane; C:signal recognition particle, endoplasmic reticulum targeting; F:signal recognition particle binding; C:cytosol; F:7S RNA binding	-	IPR026258 (PFAM); G3DSA:1.25.40.280 (GENE3D); IPR026258 (PANTHER)
TSA_EVI_ab_kmer_T681	cfe protein	741	40	0.000692008	72.15%	2	F:kinase activity; P:phosphorylation		IPR008480 (PFAM); PTHR33098 (PANTHER); PTHR33098:SF17 (PANTHER)
TSA_EVI_ab_kmer_T682	30s ribosomal protein chloroplastic	609	40	1.5309e-16	82.13%	3	C:chloroplast envelope; P:plastid translation; C:chloroplast stroma	-	PF17067 (PFAM); IPR030826 (TIGRFAM); PTHR34550 (PANTHER); PTHR34550:SF4 (PANTHER); NON_CYTOPLASMIC_DOMAIN (PHOBIUS); SIGNAL_PEPTIDE (PHOBIUS); SIGNAL_PEPTIDE_N_REGION (PHOBIUS); SIGNAL_PEPTIDE_H_REGION (PHOBIUS); SIGNAL_PEPTIDE_C_REGION (PHOBIUS); SignalP-noTM (SIGNALP_EUK)
TSA_EVI_ab_kmer_T683	augmin subunit 4	1697	40	4.96912e-130	86.13%	2	F:microtubule minus-end binding; C:spindle microtubule	-	IPR029327 (PFAM); PTHR16219 (PANTHER); PD360721 (PRODOM)
TSA_EVI_ab_kmer_T684	ribose-phosphate pyrophosphokinase chloroplastic	1246	40	0.0	87.17%	7	P:nucleotide biosynthetic process; F:kinase activity; P:phosphorylation; F:ribose phosphate diphosphokinase activity; F:magnesium ion binding; P:nucleoside metabolic process; C:plastid	EC:2.7.6.1	SM01400 (SMART); IPR029099 (PFAM); G3DSA:3.40.50.2020 (GENE3D); G3DSA:3.40.50.2020 (GENE3D); IPR000836 (PFAM); PTHR10210:SF76 (PANTHER); PTHR10210 (PANTHER); IPR029057 (SUPERFAMILY); IPR029057 (SUPERFAMILY)
TSA_EVI_ab_kmer_T685	05g24410d protein	665	40	1.58935e-43	91.65%	1	C:mitochondrion	-	no IPS match
TSA_EVI_ab_kmer_T686	os07g0107900 protein	1169	22	1.24099e-25	60.27%	5	C:plastid; F:hydrolase activity, acting on ester bonds; P:metabolic process; P:biosynthetic process; F:strictosidine synthase activity		no IPS match
TSA_EVI_ab_kmer_T687	pyrophosphate-energized membrane proton pump 3	1845	40	0.0	93.38%	9	C:endosome; C:vacuole; F:hydrogen-translocating pyrophosphatase activity; P:transmembrane transport; P:proton transport; F:inorganic diphosphatase activity; P:metabolic process; C:membrane; C:trans-Golgi network	EC:3.6.1.1	IPR004131 (PFAM); IPR004131 (PIRSF); PTHR31998:SF20 (PANTHER); IPR004131 (PANTHER); CYTOPLASMIC_DOMAIN (PHOBIUS); TRANSMEMBRANE (PHOBIUS); TRANSMEMBRANE (PHOBIUS); NON_CYTOPLASMIC_DOMAIN (PHOBIUS); CYTOPLASMIC_DOMAIN (PHOBIUS); TRANSMEMBRANE (PHOBIUS); NON_CYTOPLASMIC_DOMAIN (PHOBIUS); CYTOPLASMIC_DOMAIN (PHOBIUS); TRANSMEMBRANE (PHOBIUS); NON_CYTOPLASMIC_DOMAIN (PHOBIUS); TRANSMEMBRANE (PHOBIUS)…
TSA_EVI_ab_kmer_T688	lipase	1717	40	0.0	82.6%	3	F:hydrolase activity, acting on ester bonds; C:cytoplasmic membrane-bounded vesicle; P:lipid catabolic process	-	no IPS match
TSA_EVI_ab_kmer_T689	hlh dna-binding domain superfamily protein	1671	40	6.76412e-130	68.13%	2	P:root development; F:protein dimerization activity	-	IPR011598 (G3DSA:4.10.280.GENE3D); IPR033260 (PTHR13902:PANTHER); PTHR13902 (PANTHER); IPR011598 (PROSITE_PROFILES); IPR011598 (SUPERFAMILY)
TSA_EVI_ab_kmer_T690	callose synthase 10	2299	40	0.0	85.97%	3	P:(1->3)-beta-D-glucan biosynthetic process; F:1,3-beta-D-glucan synthase activity; C:1,3-beta-D-glucan synthase complex	EC:2.4.1.34	IPR003440 (PFAM); PTHR12741:SF29 (PANTHER); PTHR12741 (PANTHER); CYTOPLASMIC_DOMAIN (PHOBIUS); NON_CYTOPLASMIC_DOMAIN (PHOBIUS); TRANSMEMBRANE (PHOBIUS); TRANSMEMBRANE (PHOBIUS); TRANSMEMBRANE (PHOBIUS); TRANSMEMBRANE (PHOBIUS); NON_CYTOPLASMIC_DOMAIN (PHOBIUS); CYTOPLASMIC_DOMAIN (PHOBIUS); TRANSMEMBRANE (PHOBIUS); TRANSMEMBRANE (PHOBIUS); CYTOPLASMIC_DOMAIN (PHOBIUS); NON_CYTOPLASMIC_DOMAIN (PH…
TSA_EVI_ab_kmer_T691	phosphatidylinositol -trisphosphate 3-phosphatase and dual-specificity protein phosphatase pten	2288	40	0.0	80.38%	6	F:protein tyrosine phosphatase activity; F:phosphatidylinositol-3,4,5-trisphosphate 3-phosphatase activity; P:phosphatidylinositol dephosphorylation; F:phosphatidic acid binding; P:peptidyl-tyrosine dephosphorylation; C:cytosol	EC:3.1.3.48; EC:3.1.3.67	IPR014020 (SMART); G3DSA:2.60.40.1110 (GENE3D); IPR029021 (G3DSA:3.90.190.GENE3D); PTHR12305:SF61 (PANTHER); PTHR12305 (PANTHER); IPR016130 (PROSITE_PATTERNS); IPR014020 (PROSITE_PROFILES); IPR029023 (PROSITE_PROFILES); IPR000008 (SUPERFAMILY); IPR029021 (SUPERFAMILY)
TSA_EVI_ab_kmer_T692	katanin p60 atpase-containing subunit a1	1997	40	0.0	96.78%	13	P:multidimensional cell growth; F:microtubule-severing ATPase activity; P:cortical microtubule organization; C:cytoplasm; P:microtubule severing; C:microtubule; F:microtubule binding; C:spindle; C:centrosome; P:plant-type cell wall biogenesis; P:ATP catabolic process; F:ATP binding; P:trichome branching	EC:3.6.4.3	no IPS match
TSA_EVI_ab_kmer_T693	zinc ring-type	889	40	8.19511e-54	72.88%	2	F:zinc ion binding; C:plastid	-	IPR013083 (G3DSA:3.30.40.GENE3D); PTHR31150 (PANTHER); PTHR31150:SF16 (PANTHER); SSF57850 (SUPERFAMILY)
TSA_EVI_ab_kmer_T694	d-erythro-sphingosine kinase diacylglycerol kinase	1123	40	0.0	84.08%	7	P:protein kinase C-activating G-protein coupled receptor signaling pathway; P:response to cold; P:phytosphingosine metabolic process; P:phosphorylation; F:NAD+ kinase activity; F:diacylglycerol kinase activity; C:plastid	EC:2.7.1.23; EC:2.7.1.107	IPR001206 (SMART); IPR017438 (G3DSA:3.40.50.GENE3D); IPR001206 (PFAM); IPR005218 (TIGRFAM); PTHR12358:SF62 (PANTHER); PTHR12358 (PANTHER); IPR001206 (PROSITE_PROFILES); IPR016064 (SUPERFAMILY)
TSA_EVI_ab_kmer_T695	duf3119 family protein	840	40	1.40335e-77	89.72%	1	C:plastid	-	IPR021467 (PFAM); IPR010286 (PFAM); G3DSA:3.40.50.150 (GENE3D); PTHR35550:SF3 (PANTHER); PTHR35550 (PANTHER)
TSA_EVI_ab_kmer_T696	polyadenylate-binding protein 2	486	40	2.95202e-08	81.85%	2	F:nucleic acid binding; F:nucleotide binding	-	no IPS match
TSA_EVI_ab_kmer_T697	enolase chloroplastic	801	40	1.81949e-39	82.5%	6	C:phosphopyruvate hydratase complex; P:glycolysis; P:trichome morphogenesis; F:phosphopyruvate hydratase activity; C:chloroplast stroma; F:magnesium ion binding	EC:4.2.1.11	IPR020811 (SMART); IPR020811 (PFAM); IPR029017 (G3DSA:3.30.390.GENE3D); IPR000941 (PANTHER); PTHR11902:SF29 (PANTHER); IPR029017 (SUPERFAMILY)
TSA_EVI_ab_kmer_T698	ubp1-associated protein 2b	514	40	3.86391e-42	76.58%	5	P:single-organism process; F:nucleic acid binding; P:cellular process; F:nucleotide binding; C:intracellular part	-	IPR000504 (SMART); IPR000504 (PFAM); G3DSA:3.30.70.330 (GENE3D); PTHR15241 (PANTHER); IPR000504 (PROSITE_PROFILES); IPR000504 (SUPERFAMILY)
TSA_EVI_ab_kmer_T699	coatomer subunit delta	870	40	2.44804e-150	92.63%	6	C:plasmodesma; P:retrograde vesicle-mediated transport, Golgi to ER; P:intracellular protein transport; C:cytosol; C:clathrin adaptor complex; C:COPI vesicle coat	-	G3DSA:3.30.450.60 (GENE3D); IPR027059 (PANTHER); PTHR10121:SF3 (PANTHER); SIGNAL_PEPTIDE_C_REGION (PHOBIUS); NON_CYTOPLASMIC_DOMAIN (PHOBIUS); SIGNAL_PEPTIDE_N_REGION (PHOBIUS); SIGNAL_PEPTIDE (PHOBIUS); SIGNAL_PEPTIDE_H_REGION (PHOBIUS); IPR011012 (SUPERFAMILY)
TSA_EVI_ab_kmer_T700	signal recognition particle 54 kda chloroplastic	655	40	1.3451e-109	93.92%	6	F:7S RNA binding; F:GTP binding; P:GTP catabolic process; C:signal recognition particle, chloroplast targeting; P:SRP-dependent cotranslational protein targeting to membrane; F:GTPase activity	-	IPR004125 (PFAM); IPR004125 (G3DSA:1.10.260.GENE3D); PTHR11564:SF22 (PANTHER); PTHR11564 (PANTHER); IPR004125 (SUPERFAMILY)
TSA_EVI_ab_kmer_T701	transducin wd40 repeat-like superfamily protein	1063	40	4.56095e-131	87.6%	0	-		IPR001680 (SMART); IPR015943 (G3DSA:2.130.10.GENE3D); IPR001680 (PFAM); PTHR14107:SF21 (PANTHER); PTHR14107 (PANTHER); IPR001680 (PROSITE_PROFILES); IPR017986 (PROSITE_PROFILES); IPR001680 (PROSITE_PROFILES); IPR017986 (SUPERFAMILY)
TSA_EVI_ab_kmer_T702	xylulose kinase	1798	40	0.0	87.83%	4	P:carbohydrate phosphorylation; F:xylulokinase activity; C:cytosol; P:xylulose metabolic process	EC:2.7.1.17	IPR018485 (PFAM); G3DSA:3.30.420.40 (GENE3D); G3DSA:3.30.420.40 (GENE3D); IPR018484 (PFAM); PTHR10196:SF86 (PANTHER); PTHR10196 (PANTHER); SSF53067 (SUPERFAMILY); SSF53067 (SUPERFAMILY)
TSA_EVI_ab_kmer_T703	protein kinase superfamily protein	1526	40	4.72394e-97	88.88%	8	P:protein folding; C:plasmodesma; C:plasma membrane; P:protein phosphorylation; F:ATP binding; P:protein peptidyl-prolyl isomerization; F:peptidyl-prolyl cis-trans isomerase activity; F:protein serine/threonine kinase activity	EC:2.7.11; EC:5.2.1.8	Coil (COILS); Coil (COILS); G3DSA:1.10.510.10 (GENE3D); IPR000719 (PFAM); PTHR24361:SF449 (PANTHER); PTHR24361 (PANTHER); IPR000719 (PROSITE_PROFILES); IPR011009 (SUPERFAMILY)
TSA_EVI_ab_kmer_T704	#NAME?	1715	40	0.0	92.95%	2	F:transferase activity; P:trehalose biosynthetic process	-	G3DSA:3.30.70.260 (GENE3D); G3DSA:3.40.50.2000 (GENE3D); G3DSA:3.40.50.2000 (GENE3D); IPR001830 (PFAM); PTHR10788 (PANTHER); PTHR10788:SF52 (PANTHER); SSF53756 (SUPERFAMILY); SSF55021 (SUPERFAMILY)
TSA_EVI_ab_kmer_T705	u6 snrna-associated sm-like protein lsm1	663	40	9.60556e-61	95.38%	3	C:viral nucleocapsid; P:RNA metabolic process; C:cytoplasmic mRNA processing body	-	SIGNAL_PEPTIDE_C_REGION (PHOBIUS); NON_CYTOPLASMIC_DOMAIN (PHOBIUS); SIGNAL_PEPTIDE_N_REGION (PHOBIUS); SIGNAL_PEPTIDE_H_REGION (PHOBIUS); SIGNAL_PEPTIDE (PHOBIUS); SignalP-noTM (SIGNALP_EUK)
TSA_EVI_ab_kmer_T706	e3 ubiquitin-protein ligase sis3	736	40	1.45262e-110	86.35%	6	F:ubiquitin-protein ligase activity; C:cytoplasmic membrane-bounded vesicle; P:protein ubiquitination; P:sugar mediated signaling pathway; C:membrane; F:zinc ion binding	EC:6.3.2.19	IPR001841 (SMART); IPR013083 (G3DSA:3.30.40.GENE3D); IPR001841 (PFAM); PTHR14155:SF287 (PANTHER); PTHR14155 (PANTHER); IPR001841 (PROSITE_PROFILES); SSF57850 (SUPERFAMILY)
TSA_EVI_ab_kmer_T707	not transcription complex subunit vip2	1810	40	0.0	84.9%	3	P:regulation of transcription, DNA-dependent; C:nucleus; P:DNA integration	-	SIGNAL_PEPTIDE (PHOBIUS); SIGNAL_PEPTIDE_C_REGION (PHOBIUS); NON_CYTOPLASMIC_DOMAIN (PHOBIUS); SIGNAL_PEPTIDE_H_REGION (PHOBIUS); SIGNAL_PEPTIDE_N_REGION (PHOBIUS)
TSA_EVI_ab_kmer_T708	serine threonine-protein phosphatase	578	40	2.20362e-89	96.85%	8	F:phosphoprotein phosphatase activity; C:plasma membrane; P:regulation of auxin polar transport; P:chloroplast avoidance movement; P:protein dephosphorylation; C:nucleus; C:cytosol; P:cellular protein localization	EC:3.1.3.16	IPR006186 (PRINTS); IPR006186 (SMART); IPR004843 (PFAM); IPR029052 (G3DSA:3.60.21.GENE3D); PTHR11668 (PANTHER); PTHR11668:SF334 (PANTHER); IPR006186 (PROSITE_PATTERNS); IPR029052 (SUPERFAMILY)
TSA_EVI_ab_kmer_T709	erythronate-4-phosphate dehydrogenase family protein	1278	40	2.69861e-128	78.63%	0	-		PTHR42938:SF3 (PANTHER); PTHR42938 (PANTHER); NON_CYTOPLASMIC_DOMAIN (PHOBIUS); CYTOPLASMIC_DOMAIN (PHOBIUS); TRANSMEMBRANE (PHOBIUS); TMhelix (TMHMM)
TSA_EVI_ab_kmer_T710	heme-binding protein 2	757	40	1.36415e-102	85.8%	0	-		no IPS match
TSA_EVI_ab_kmer_T711	pentatricopeptide repeat-containing	1064	40	2.75128e-121	67.97%	3	P:metabolic process; F:catalytic activity; F:iron-sulfur cluster binding		no IPS match
TSA_EVI_ab_kmer_T712	atpase family aaa domain-containing protein 1	1608	40	1.70448e-56	61.52%	2	F:organic cyclic compound binding; F:heterocyclic compound binding	-	NON_CYTOPLASMIC_DOMAIN (PHOBIUS); SIGNAL_PEPTIDE_C_REGION (PHOBIUS); SIGNAL_PEPTIDE_H_REGION (PHOBIUS); SIGNAL_PEPTIDE (PHOBIUS); SIGNAL_PEPTIDE_N_REGION (PHOBIUS); SignalP-TM (SIGNALP_EUK); TMhelix (TMHMM); TMhelix (TMHMM)
TSA_EVI_ab_kmer_T713	lysine-specific demethylase 8	1168	40	2.84997e-165	81.72%	4	P:regulation of circadian rhythm; P:circadian rhythm; F:methyltransferase activity; P:methylation	-	IPR003347 (SMART); G3DSA:2.60.120.650 (GENE3D); PF13621 (PFAM); PTHR12461:SF59 (PANTHER); PTHR12461 (PANTHER); IPR003347 (PROSITE_PROFILES); SSF51197 (SUPERFAMILY)
TSA_EVI_ab_kmer_T714	---NA---	364	0			0	-		TMhelix (TMHMM)
TSA_EVI_ab_kmer_T715	serine threonine-protein kinase atg1	2185	40	0.0	71.33%	3	P:protein phosphorylation; F:ATP binding; F:protein serine/threonine kinase activity	EC:2.7.11	PTHR24348 (PANTHER); PTHR24348:SF29 (PANTHER)
TSA_EVI_ab_kmer_T716	taxilin family	1590	40	1.67057e-136	81.42%	1	F:syntaxin binding	-	Coil (COILS); Coil (COILS); Coil (COILS); Coil (COILS); IPR026183 (PFAM); PTHR16127:SF22 (PANTHER); IPR026183 (PANTHER)
TSA_EVI_ab_kmer_T717	glycosyltransferase	1152	40	5.48834e-76	68.22%	3	F:UDP-glucosyltransferase activity; P:response to abiotic stimulus; P:metabolic process	-	G3DSA:3.40.50.2000 (GENE3D); G3DSA:3.40.50.2000 (GENE3D); IPR002213 (PFAM); IPR002213 (PANTHER); PTHR11926:SF649 (PANTHER); IPR002213 (PROSITE_PATTERNS); SSF53756 (SUPERFAMILY); SSF53756 (SUPERFAMILY)
TSA_EVI_ab_kmer_T718	zinc metalloproteinase aureolysin	660	40	1.03153e-25	77.6%	2	P:protein folding; C:cytoplasm	-	no IPS match
TSA_EVI_ab_kmer_T719	rapid alkalinization factor	320	40	2.51176e-33	87.03%	5	C:plant-type cell wall; P:calcium-mediated signaling; P:negative regulation of growth; C:plasmodesma; P:response to brassinosteroid stimulus	-	no IPS match
TSA_EVI_ab_kmer_T720	5-formyltetrahydrofolate cyclo-ligase	989	40	3.88349e-102	79.92%	5	P:tetrahydrofolate metabolic process; F:5-formyltetrahydrofolate cyclo-ligase activity; C:mitochondrion; P:folic acid-containing compound biosynthetic process; F:ATP binding	EC:6.3.3.2	SIGNAL_PEPTIDE_H_REGION (PHOBIUS); CYTOPLASMIC_DOMAIN (PHOBIUS); SIGNAL_PEPTIDE (PHOBIUS); TRANSMEMBRANE (PHOBIUS); NON_CYTOPLASMIC_DOMAIN (PHOBIUS); SIGNAL_PEPTIDE_C_REGION (PHOBIUS); SIGNAL_PEPTIDE_N_REGION (PHOBIUS); SignalP-TM (SIGNALP_GRAM_POSITIVE); SignalP-TM (SIGNALP_EUK); TMhelix (TMHMM); TMhelix (TMHMM)
TSA_EVI_ab_kmer_T721	exocyst complex component exo70a1-like	1550	40	0.0	83.5%	4	C:exocyst; C:cytosol; C:nucleus; P:exocytosis	-	IPR004140 (PFAM); IPR004140 (PANTHER); PTHR12542:SF67 (PANTHER); IPR016159 (SUPERFAMILY)
TSA_EVI_ab_kmer_T722	phosphoribosylformylglycinamidine chloroplastic mitochondrial	1352	40	0.0	85.2%	4	C:plastid; F:transferase activity; P:'de novo' IMP biosynthetic process; F:phosphoribosylformylglycinamidine synthase activity	EC:6.3.5.3	SM01211 (SMART); PF13507 (PFAM); IPR010918 (G3DSA:3.90.650.GENE3D); IPR029062 (G3DSA:3.40.50.GENE3D); PTHR10099:SF6 (PANTHER); PTHR10099 (PANTHER); IPR017926 (PROSITE_PROFILES); IPR010918 (SUPERFAMILY); IPR029062 (SUPERFAMILY)
TSA_EVI_ab_kmer_T723	xyloglucan endotransglucosylase hydrolase	1158	40	4.86317e-129	91.22%	5	F:hydrolase activity, hydrolyzing O-glycosyl compounds; F:xyloglucan:xyloglucosyl transferase activity; C:cell wall; P:cellular glucan metabolic process; C:apoplast	EC:2.4.1.207	G3DSA:2.60.120.200 (GENE3D); IPR010713 (PFAM); PTHR31062:SF71 (PANTHER); PTHR31062 (PANTHER); IPR013320 (SUPERFAMILY)
TSA_EVI_ab_kmer_T724	protein krtcap2 homolog	767	40	4.32169e-44	86.92%	5	P:brassinosteroid biosynthetic process; P:acetyl-CoA metabolic process; C:chloroplast; C:endoplasmic reticulum; P:sterol biosynthetic process	-	IPR018614 (PFAM); PTHR32001:SF2 (PANTHER); IPR018614 (PANTHER); CYTOPLASMIC_DOMAIN (PHOBIUS); CYTOPLASMIC_DOMAIN (PHOBIUS); NON_CYTOPLASMIC_DOMAIN (PHOBIUS); TRANSMEMBRANE (PHOBIUS); TRANSMEMBRANE (PHOBIUS); NON_CYTOPLASMIC_DOMAIN (PHOBIUS); TRANSMEMBRANE (PHOBIUS); TMhelix (TMHMM); TMhelix (TMHMM); TMhelix (TMHMM)
TSA_EVI_ab_kmer_T725	calcium homeostasis endoplasmic reticulum protein	1317	40	2.55191e-127	64.05%	3	F:RNA binding; P:RNA processing; C:apoplast		PTHR12323:SF2 (PANTHER); PTHR12323 (PANTHER); IPR006569 (PROSITE_PROFILES)
TSA_EVI_ab_kmer_T726	disease resistance protein rga3	1084	40	5.65475e-30	53.33%	2	P:defense response; F:ADP binding		IPR032675 (G3DSA:3.80.10.GENE3D); IPR032675 (G3DSA:3.80.10.GENE3D); PTHR11017 (PANTHER); PTHR11017:SF191 (PANTHER); SSF52047 (SUPERFAMILY)
TSA_EVI_ab_kmer_T727	isopenicillin n epimerase	1309	40	0.0	84.53%	4	F:L-cysteine desulfhydrase activity; F:pyridoxal phosphate binding; P:L-cysteine catabolic process to pyruvate; C:cytosol	EC:4.4.1.1	IPR000192 (PFAM); IPR015421 (G3DSA:3.40.640.GENE3D); IPR015422 (G3DSA:3.90.1150.GENE3D); PTHR43092:SF3 (PANTHER); PTHR43092 (PANTHER); IPR015424 (SUPERFAMILY)
TSA_EVI_ab_kmer_T728	tyrosine--trna ligase	1014	40	0.0	90.85%	7	F:RNA binding; C:mitochondrion; F:ATP binding; P:tyrosyl-tRNA aminoacylation; C:chloroplast stroma; F:tyrosine-tRNA ligase activity; P:embryo development ending in seed dormancy	EC:6.1.1.1	IPR002307 (PRINTS); IPR002942 (SMART); IPR014729 (G3DSA:3.40.50.GENE3D); G3DSA:1.10.240.10 (GENE3D); IPR002942 (G3DSA:3.10.290.GENE3D); IPR002307 (TIGRFAM); IPR002942 (PFAM); IPR002305 (PFAM); IPR024088 (PANTHER); PTHR11766:SF4 (PANTHER); IPR002942 (PROSITE_PROFILES); SSF52374 (SUPERFAMILY); SSF55174 (SUPERFAMILY)
TSA_EVI_ab_kmer_T729	dynamin-related protein 3a	2587	40	0.0	87.0%	10	C:cytosol; P:peroxisome fission; C:peroxisome; C:mitochondrion; P:GTP catabolic process; P:post-embryonic development; F:GTPase activity; P:mitochondrial fission; F:GTP binding; C:plasma membrane	-	IPR022812 (PRINTS); IPR003130 (SMART); IPR001401 (SMART); IPR000375 (PFAM); IPR022812 (PFAM); G3DSA:3.40.50.300 (GENE3D); IPR003130 (PFAM); PTHR11566:SF111 (PANTHER); IPR022812 (PANTHER); IPR019762 (PROSITE_PATTERNS); IPR020850 (PROSITE_PROFILES); IPR030381 (PROSITE_PROFILES); IPR027417 (SUPERFAMILY)
TSA_EVI_ab_kmer_T730	---NA---	344	0			0	-		SIGNAL_PEPTIDE_N_REGION (PHOBIUS); SIGNAL_PEPTIDE (PHOBIUS); NON_CYTOPLASMIC_DOMAIN (PHOBIUS); SIGNAL_PEPTIDE_C_REGION (PHOBIUS); SIGNAL_PEPTIDE_H_REGION (PHOBIUS)
TSA_EVI_ab_kmer_T731	alpha beta-hydrolases superfamily protein	2098	40	0.0	71.8%	2	C:plasma membrane; F:GTP binding		TRANSMEMBRANE (PHOBIUS); CYTOPLASMIC_DOMAIN (PHOBIUS); NON_CYTOPLASMIC_DOMAIN (PHOBIUS); TMhelix (TMHMM)
TSA_EVI_ab_kmer_T732	hexosyltransferase	1113	40	0.0	93.58%	5	F:polygalacturonate 4-alpha-galacturonosyltransferase activity; C:mitochondrion; C:endosome; P:homogalacturonan biosynthetic process; C:trans-Golgi network	EC:2.4.1.43	Coil (COILS); IPR029044 (G3DSA:3.90.550.GENE3D); IPR002495 (PFAM); IPR029993 (PANTHER); PTHR32116:SF47 (PANTHER); IPR029044 (SUPERFAMILY)
TSA_EVI_ab_kmer_T733	nuclear speckle rna-binding protein a	1127	40	1.56464e-86	66.5%	1	F:nucleic acid binding	-	IPR000504 (SMART); G3DSA:3.30.70.330 (GENE3D); IPR000504 (PFAM); PTHR10501:SF28 (PANTHER); PTHR10501 (PANTHER); IPR000504 (PROSITE_PROFILES); IPR000504 (SUPERFAMILY)
TSA_EVI_ab_kmer_T734	strigolactone esterase d14	430	40	3.25515e-55	87.65%	19	P:sleep; C:integral to plasma membrane; F:calcium-dependent protein serine/threonine phosphatase activity; P:neurotransmitter secretion; P:medium-term memory; P:positive regulation of adenylate cyclase activity involved in G-protein coupled receptor signaling pathway; C:calcineurin complex; P:dopamine receptor signaling pathway; F:carboxylic ester hydrolase activity; P:vasodilation; F:nucleic aci…	EC:3.1	IPR029058 (G3DSA:3.40.50.GENE3D); IPR000073 (PFAM); IPR031143 (PTHR43039:PANTHER); PTHR43039 (PANTHER); IPR029058 (SUPERFAMILY)
TSA_EVI_ab_kmer_T735	protein btr1	1615	40	1.7552e-158	79.5%	3	F:single-stranded RNA binding; P:regulation by virus of viral protein levels in host cell; C:plastid	-	SIGNAL_PEPTIDE_N_REGION (PHOBIUS); NON_CYTOPLASMIC_DOMAIN (PHOBIUS); SIGNAL_PEPTIDE_C_REGION (PHOBIUS); SIGNAL_PEPTIDE (PHOBIUS); SIGNAL_PEPTIDE_H_REGION (PHOBIUS)
TSA_EVI_ab_kmer_T736	nucleobase-ascorbate transporter 3	1923	40	0.0	83.65%	4	C:plasmodesma; C:plasma membrane; P:transmembrane transport; F:transporter activity	-	no IPS match
TSA_EVI_ab_kmer_T737	ovule protein	743	40	1.69957e-38	62.98%	2	P:single-organism process; P:response to stress	-	IPR012442 (PFAM); PTHR33095 (PANTHER); PTHR33095:SF34 (PANTHER)
TSA_EVI_ab_kmer_T738	nudix hydrolase chloroplastic	931	40	8.77269e-113	85.58%	4	P:response to light stimulus; F:hydrolase activity; C:mitochondrion; P:flavin-containing compound metabolic process	-	IPR000086 (PFAM); IPR029401 (PFAM); PF13641 (PFAM); G3DSA:2.20.70.10 (GENE3D); G3DSA:3.90.79.10 (GENE3D); PTHR43222:SF3 (PANTHER); PTHR43222 (PANTHER); IPR000086 (PROSITE_PROFILES); IPR029044 (SUPERFAMILY); IPR015797 (SUPERFAMILY)
TSA_EVI_ab_kmer_T739	ent-kaur-16-ene chloroplastic	1106	40	1.12235e-119	77.53%	5	P:metabolic process; C:mitochondrion; F:magnesium ion binding; C:chloroplast stroma; F:ent-kaurene synthase activity	EC:4.2.3.19	IPR005630 (PFAM); IPR008949 (G3DSA:1.10.600.GENE3D); PTHR31739:SF12 (PANTHER); PTHR31739 (PANTHER); TRANSMEMBRANE (PHOBIUS); NON_CYTOPLASMIC_DOMAIN (PHOBIUS); CYTOPLASMIC_DOMAIN (PHOBIUS); IPR008949 (SUPERFAMILY); TMhelix (TMHMM)
TSA_EVI_ab_kmer_T740	hydroxyproline-rich glycoprotein family protein	1685	40	1.71152e-101	67.15%	3	P:response to hormone stimulus; P:response to acid; P:response to oxygen-containing compound	-	PTHR31798:SF8 (PANTHER); PTHR31798 (PANTHER)
TSA_EVI_ab_kmer_T741	protein low psii accumulation chloroplastic	1163	40	3.4912e-33	73.95%	2	C:chloroplast; C:thylakoid	-	PTHR37385 (PANTHER); PTHR37385:SF2 (PANTHER); CYTOPLASMIC_DOMAIN (PHOBIUS); NON_CYTOPLASMIC_DOMAIN (PHOBIUS); TRANSMEMBRANE (PHOBIUS); TRANSMEMBRANE (PHOBIUS); CYTOPLASMIC_DOMAIN (PHOBIUS); TMhelix (TMHMM); TMhelix (TMHMM)
TSA_EVI_ab_kmer_T742	mitochondrial ubiquitin ligase activator of nfkb 1	1158	40	9.51907e-103	76.72%	5	C:chloroplast envelope; P:mitochondrion organization; F:ubiquitin-protein ligase activity; P:protein ubiquitination; F:zinc ion binding	EC:6.3.2.19	IPR022170 (PFAM); PTHR12183 (PANTHER); PTHR12183:SF19 (PANTHER); TRANSMEMBRANE (PHOBIUS); NON_CYTOPLASMIC_DOMAIN (PHOBIUS); CYTOPLASMIC_DOMAIN (PHOBIUS); NON_CYTOPLASMIC_DOMAIN (PHOBIUS); TRANSMEMBRANE (PHOBIUS); TMhelix (TMHMM); TMhelix (TMHMM)
TSA_EVI_ab_kmer_T743	os01g0855200 protein	815	40	3.38483e-62	65.88%	5	C:plastid; P:oxidation-reduction process; F:peroxidase activity; P:proteolysis; F:omega peptidase activity		IPR011990 (G3DSA:1.25.40.GENE3D); PTHR26312:SF102 (PANTHER); PTHR26312 (PANTHER); IPR011990 (SUPERFAMILY)
TSA_EVI_ab_kmer_T744	yth domain family protein 2	686	40	5.63635e-32	74.58%	3	P:DNA methylation; F:methyltransferase activity; F:DNA binding		no IPS match
TSA_EVI_ab_kmer_T745	ddrgk domain-containing protein 1	614	40	1.35371e-83	91.25%	3	P:Golgi vesicle transport; C:intracellular; P:cellulose biosynthetic process	-	Coil (COILS); IPR019153 (SMART); IPR011991 (G3DSA:1.10.10.GENE3D); IPR019153 (PFAM); PTHR13270:SF5 (PANTHER); PTHR13270 (PANTHER); IPR011991 (SUPERFAMILY)
TSA_EVI_ab_kmer_T746	serine hydroxymethyltransferase	869	40	3.31561e-72	90.45%	0	-		G3DSA:3.40.1160.10 (GENE3D); PTHR36712 (PANTHER); PTHR36712:SF2 (PANTHER); TRANSMEMBRANE (PHOBIUS); NON_CYTOPLASMIC_DOMAIN (PHOBIUS); CYTOPLASMIC_DOMAIN (PHOBIUS)
TSA_EVI_ab_kmer_T747	28s ribosomal protein mitochondrial	769	40	1.41508e-120	83.47%	1	C:mitochondrion	-	IPR019368 (PFAM); IPR019368 (PTHR12810:PANTHER); PTHR12810 (PANTHER); SignalP-TM (SIGNALP_GRAM_POSITIVE)
TSA_EVI_ab_kmer_T748	peroxisome biogenesis protein 7	376	40	1.12836e-42	85.92%	3	P:protein targeting to peroxisome; F:histone acetyltransferase activity; P:histone acetylation	EC:2.3.1.48	IPR001680 (SMART); IPR015943 (G3DSA:2.130.10.GENE3D); IPR019775 (PROSITE_PATTERNS); IPR017986 (SUPERFAMILY)
TSA_EVI_ab_kmer_T749	peroxisomal membrane protein pmp22	980	40	2.22106e-114	87.22%	2	C:integral to membrane; C:mitochondrion	-	IPR007248 (PFAM); IPR007248 (PANTHER); PTHR11266:SF51 (PANTHER); CYTOPLASMIC_DOMAIN (PHOBIUS); NON_CYTOPLASMIC_DOMAIN (PHOBIUS); TRANSMEMBRANE (PHOBIUS); CYTOPLASMIC_DOMAIN (PHOBIUS); TRANSMEMBRANE (PHOBIUS); TRANSMEMBRANE (PHOBIUS); TRANSMEMBRANE (PHOBIUS); CYTOPLASMIC_DOMAIN (PHOBIUS); NON_CYTOPLASMIC_DOMAIN (PHOBIUS)
TSA_EVI_ab_kmer_T750	copper transporter	377	40	4.45514e-19	76.35%	9	P:copper ion transmembrane transport; P:intracellular copper ion transport; C:integral to membrane; C:plasmodesma; F:high affinity copper ion transmembrane transporter activity; C:vacuolar membrane; C:late endosome; P:response to abscisic acid stimulus; C:Golgi apparatus	-	IPR007274 (PFAM); PTHR12483:SF56 (PANTHER); IPR007274 (PANTHER); CYTOPLASMIC_DOMAIN (PHOBIUS); CYTOPLASMIC_DOMAIN (PHOBIUS); NON_CYTOPLASMIC_DOMAIN (PHOBIUS); TRANSMEMBRANE (PHOBIUS); TRANSMEMBRANE (PHOBIUS); TMhelix (TMHMM); TMhelix (TMHMM)
TSA_EVI_ab_kmer_T751	e3 ubiquitin-protein ligase cop1	1308	40	0.0	93.08%	13	P:anthocyanin-containing compound metabolic process; P:DNA repair; F:zinc ion binding; C:nuclear body; P:photoperiodism, flowering; P:photomorphogenesis; F:ligase activity; F:identical protein binding; P:regulation of stomatal movement; P:entrainment of circadian clock; F:ubiquitin-protein ligase activity; P:protein ubiquitination; P:shade avoidance	EC:6.3.2.19	IPR020472 (PRINTS); IPR001680 (SMART); IPR015943 (G3DSA:2.130.10.GENE3D); IPR015943 (G3DSA:2.130.10.GENE3D); IPR001680 (PFAM); IPR015943 (G3DSA:2.130.10.GENE3D); IPR015943 (G3DSA:2.130.10.GENE3D); PTHR22847 (PANTHER); PTHR22847:SF550 (PANTHER); IPR019775 (PROSITE_PATTERNS); IPR001680 (PROSITE_PROFILES); IPR017986 (PROSITE_PROFILES); IPR001680 (PROSITE_PROFILES); IPR017986 (SUPERFAMILY)
TSA_EVI_ab_kmer_T752	cmp-sialic acid transporter 1	698	40	1.39579e-139	93.38%	10	C:integral to membrane; F:sialic acid transmembrane transporter activity; P:nucleotide transmembrane transport; C:Golgi membrane; P:sialic acid transport; F:sugar:hydrogen symporter activity; P:carbohydrate transport; P:proton transport; P:nucleotide-sugar transport; F:nucleotide-sugar transmembrane transporter activity	-	IPR007271 (PFAM); TIGR00803 (TIGRFAM); IPR007271 (PANTHER); PTHR10231:SF62 (PANTHER); NON_CYTOPLASMIC_DOMAIN (PHOBIUS); TRANSMEMBRANE (PHOBIUS); SIGNAL_PEPTIDE_N_REGION (PHOBIUS); NON_CYTOPLASMIC_DOMAIN (PHOBIUS); CYTOPLASMIC_DOMAIN (PHOBIUS); TRANSMEMBRANE (PHOBIUS); SIGNAL_PEPTIDE_H_REGION (PHOBIUS); SIGNAL_PEPTIDE (PHOBIUS); SIGNAL_PEPTIDE_C_REGION (PHOBIUS); TRANSMEMBRANE (PHOBIUS); TRANSMEMB…
TSA_EVI_ab_kmer_T753	beta-amylase	1806	40	0.0	83.15%	8	P:regulation of shoot system development; F:beta-amylase activity; P:regulation of transcription, DNA-dependent; F:DNA binding; F:sequence-specific DNA binding transcription factor activity; P:polysaccharide catabolic process; C:nucleus; P:transcription, DNA-dependent	EC:3.2.1.2	IPR001554 (PRINTS); IPR001554 (PFAM); G3DSA:3.20.20.80 (GENE3D); PTHR31352 (PANTHER); PTHR31352:SF18 (PANTHER); IPR017853 (SUPERFAMILY)
TSA_EVI_ab_kmer_T754	cell elongation protein diminuto	857	40	3.62065e-124	93.75%	8	P:oxidation-reduction process; P:secondary cell wall biogenesis; C:vacuolar membrane; P:lignin metabolic process; F:flavin adenine dinucleotide binding; P:unidimensional cell growth; F:UDP-N-acetylmuramate dehydrogenase activity; C:plasma membrane	EC:1.1.1.158	PTHR10801 (PANTHER); PTHR10801:SF5 (PANTHER)
TSA_EVI_ab_kmer_T755	mitochondrial distribution and morphology protein 12	804	40	3.85926e-14	59.95%	3	C:mitochondrion; F:molecular_function; P:biological_process		PF15365 (PFAM); PTHR33670:SF7 (PANTHER); PTHR33670 (PANTHER)
TSA_EVI_ab_kmer_T756	replication factor c subunit 3	686	40	1.01093e-70	88.97%	6	P:DNA replication; F:DNA binding; F:ubiquitin-protein ligase activity; P:protein ubiquitination; F:ATP binding; C:ubiquitin ligase complex	EC:6.3.2.19	G3DSA:1.20.272.10 (GENE3D); PTHR11669:SF43 (PANTHER); PTHR11669 (PANTHER); IPR008921 (SUPERFAMILY)
TSA_EVI_ab_kmer_T757	---NA---	443	0			0	-		CYTOPLASMIC_DOMAIN (PHOBIUS); NON_CYTOPLASMIC_DOMAIN (PHOBIUS); TRANSMEMBRANE (PHOBIUS); CYTOPLASMIC_DOMAIN (PHOBIUS); TRANSMEMBRANE (PHOBIUS); NON_CYTOPLASMIC_DOMAIN (PHOBIUS); TRANSMEMBRANE (PHOBIUS); TMhelix (TMHMM)
TSA_EVI_ab_kmer_T758	prolyl-trna editing protein	926	40	3.96804e-97	69.88%	6	P:regulation of primary metabolic process; P:regulation of gene expression; P:metabolic process; P:regulation of cellular macromolecule biosynthetic process; F:catalytic activity; C:intracellular part	-	IPR007214 (G3DSA:3.90.960.GENE3D); IPR007214 (PFAM); PTHR31423 (PANTHER); IPR007214 (SUPERFAMILY)
TSA_EVI_ab_kmer_T759	ribonuclease chloroplastic mitochondrial-like	1619	40	0.0	87.7%	3	F:3'-5'-exoribonuclease activity; P:chloroplast organization; P:RNA phosphodiester bond hydrolysis, exonucleolytic	EC:3.1.13	SM00955 (SMART); IPR011991 (G3DSA:1.10.10.GENE3D); PF00773 (PFAM); PTHR23355:SF44 (PANTHER); PTHR23355 (PANTHER); IPR012340 (SUPERFAMILY)
TSA_EVI_ab_kmer_T760	sister chromatid cohesion protein pds5 like b-b	577	40	4.84169e-42	79.45%	2	C:cytoplasmic part; F:DNA binding	-	PTHR12663 (PANTHER); PTHR12663:SF12 (PANTHER)
TSA_EVI_ab_kmer_T761	trna pseudouridine synthase mitochondrial	773	40	6.9967e-113	87.6%	1	C:plastid	-	no IPS match
TSA_EVI_ab_kmer_T762	lactoylglutathione lyase	1021	40	2.13744e-113	83.2%	7	F:metal ion binding; P:response to cold; C:thylakoid lumen; C:stromule; C:chloroplast stroma; P:metabolic process; F:lactoylglutathione lyase activity	EC:4.4.1.5	IPR004361 (TIGRFAM); IPR029068 (G3DSA:3.10.180.GENE3D); IPR029068 (G3DSA:3.10.180.GENE3D); IPR029068 (G3DSA:3.10.180.GENE3D); IPR004360 (PFAM); PTHR10374 (PANTHER); PTHR10374:SF26 (PANTHER); IPR018146 (PROSITE_PATTERNS); IPR018146 (PROSITE_PATTERNS); SIGNAL_PEPTIDE_H_REGION (PHOBIUS); NON_CYTOPLASMIC_DOMAIN (PHOBIUS); SIGNAL_PEPTIDE (PHOBIUS); SIGNAL_PEPTIDE_C_REGION (PHOBIUS); SIGNAL_PEPTIDE_N_R…
TSA_EVI_ab_kmer_T763	nuclear pore complex protein nup50	1308	40	3.18631e-126	81.6%	1	P:intracellular transport	-	IPR011993 (G3DSA:2.30.29.GENE3D); PTHR23138:SF118 (PANTHER); PTHR23138 (PANTHER); IPR011993 (SUPERFAMILY)
TSA_EVI_ab_kmer_T764	bifunctional purine biosynthesis protein	2170	40	0.0	90.95%	7	F:phosphoribosylaminoimidazolecarboxamide formyltransferase activity; P:purine nucleotide biosynthetic process; F:IMP cyclohydrolase activity; P:response to cold; P:pyrimidine ribonucleotide biosynthetic process; C:chloroplast stroma; C:stromule	EC:3.5.4.10; EC:2.1.2.3	IPR011607 (SMART); IPR002695 (SMART); IPR011607 (PFAM); IPR002695 (TIGRFAM); IPR024051 (G3DSA:3.40.140.GENE3D); IPR002695 (PFAM); IPR011607 (G3DSA:3.40.50.GENE3D); IPR002695 (PIRSF); IPR024051 (G3DSA:3.40.140.GENE3D); IPR002695 (PANTHER); IPR002695 (HAMAP); IPR016193 (SUPERFAMILY); IPR011607 (SUPERFAMILY)
TSA_EVI_ab_kmer_T765	adp-ribosylation factor gtpase-activating protein agd13	681	40	1.31023e-84	83.2%	2	C:plasma membrane; C:vacuole	-	IPR000008 (PRINTS); IPR000008 (SMART); IPR000008 (PFAM); IPR000008 (G3DSA:2.60.40.GENE3D); PTHR23180:SF351 (PANTHER); PTHR23180 (PANTHER); CYTOPLASMIC_DOMAIN (PHOBIUS); TRANSMEMBRANE (PHOBIUS); NON_CYTOPLASMIC_DOMAIN (PHOBIUS); IPR000008 (PROSITE_PROFILES); IPR000008 (SUPERFAMILY)
TSA_EVI_ab_kmer_T766	gbp16 type transcription factor	362	40	1.58122e-15	58.08%	2	C:integral to membrane; P:transport		no IPS match
TSA_EVI_ab_kmer_T767	os01g0835500 protein	595	40	1.19724e-45	93.05%	5	F:oxidoreductase activity, acting on NAD(P)H, oxygen as acceptor; C:integral to membrane; P:electron transport chain; F:peroxidase activity; F:calcium ion binding	EC:1.11.1.7	G3DSA:3.40.50.80 (GENE3D); IPR013121 (PFAM); PTHR11972 (PANTHER); PTHR11972:SF116 (PANTHER)
TSA_EVI_ab_kmer_T768	protein crowded nuclei 4	576	2	4.19557e-18	49.5%	0	-		no IPS match
TSA_EVI_ab_kmer_T769	eukaryotic translation initiation factor 4g	1744	40	0.0	78.17%	4	P:translational initiation; F:translation initiation factor activity; P:response to virus; P:response to abscisic acid stimulus	-	NON_CYTOPLASMIC_DOMAIN (PHOBIUS); SIGNAL_PEPTIDE_N_REGION (PHOBIUS); SIGNAL_PEPTIDE_C_REGION (PHOBIUS); CYTOPLASMIC_DOMAIN (PHOBIUS); SIGNAL_PEPTIDE_H_REGION (PHOBIUS); SIGNAL_PEPTIDE (PHOBIUS); TRANSMEMBRANE (PHOBIUS); TMhelix (TMHMM); TMhelix (TMHMM)
TSA_EVI_ab_kmer_T770	calcium-dependent protein kinase 4	470	40	3.87371e-107	97.92%	9	C:cytosol; P:protein autophosphorylation; F:protein serine/threonine kinase activity; F:calcium ion binding; P:regulation of anion channel activity; P:regulation of stomatal movement; P:abscisic acid mediated signaling pathway; F:ATP binding; C:plasma membrane	EC:2.7.11	IPR000719 (SMART); IPR000719 (PFAM); G3DSA:1.10.510.10 (GENE3D); PTHR24349:SF195 (PANTHER); PTHR24349 (PANTHER); IPR000719 (PROSITE_PROFILES); IPR011009 (SUPERFAMILY)
TSA_EVI_ab_kmer_T771	beta-carotene isomerase chloroplastic	1153	40	7.38938e-144	85.63%	3	C:chloroplast envelope; C:chloroplast thylakoid; P:mRNA modification	-	IPR025114 (PFAM); PTHR33591 (PANTHER); PTHR33591:SF5 (PANTHER)
TSA_EVI_ab_kmer_T772	phosphatidylserine synthase 2	1884	40	0.0	90.63%	23	P:phosphatidylserine biosynthetic process; F:adenyl-nucleotide exchange factor activity; C:endoplasmic reticulum membrane; C:cytosol; C:microtubule; C:mitochondrial outer membrane; F:microtubule motor activity; F:microtubule binding; F:CDP-diacylglycerol-serine O-phosphatidyltransferase activity; P:phosphatidylethanolamine biosynthetic process; C:integral to membrane; F:farnesyl-diphosphate farne…	EC:2.5.1.21; EC:2.7.8.8	IPR004277 (PFAM); PTHR15362:SF15 (PANTHER); PTHR15362 (PANTHER); CYTOPLASMIC_DOMAIN (PHOBIUS); CYTOPLASMIC_DOMAIN (PHOBIUS); TRANSMEMBRANE (PHOBIUS); TRANSMEMBRANE (PHOBIUS); CYTOPLASMIC_DOMAIN (PHOBIUS); TRANSMEMBRANE (PHOBIUS); NON_CYTOPLASMIC_DOMAIN (PHOBIUS); TRANSMEMBRANE (PHOBIUS); TRANSMEMBRANE (PHOBIUS); TRANSMEMBRANE (PHOBIUS); NON_CYTOPLASMIC_DOMAIN (PHOBIUS); NON_CYTOPLASMIC_DOMAIN (PH…
TSA_EVI_ab_kmer_T773	snare-interacting protein keule	2585	40	0.0	86.3%	5	C:cytosol; C:vacuole; P:vesicle docking involved in exocytosis; C:extrinsic to membrane; C:plasma membrane	-	G3DSA:3.90.830.10 (GENE3D); IPR001619 (PFAM); G3DSA:1.25.40.60 (GENE3D); G3DSA:3.40.50.2060 (GENE3D); IPR001619 (PIRSF); PTHR11679:SF53 (PANTHER); IPR001619 (PANTHER); IPR001619 (SUPERFAMILY)
TSA_EVI_ab_kmer_T774	chlorophyllide a chloroplastic	749	40	7.10994e-92	78.67%	31	P:response to sucrose stimulus; P:protein import into chloroplast thylakoid membrane; P:leaf morphogenesis; F:oxidoreductase activity, acting on paired donors, with incorporation or reduction of molecular oxygen; F:iron ion binding; P:cuticle chitin biosynthetic process; P:response to red light; P:regulation of proton transport; F:UDP-N-acetylglucosamine diphosphorylase activity; P:cysteine biosy…	EC:2.7.7.23; EC:1.14.13.122	Coil (COILS); PTHR21266 (PANTHER); PTHR21266:SF35 (PANTHER); SIGNAL_PEPTIDE (PHOBIUS); SIGNAL_PEPTIDE_C_REGION (PHOBIUS); SIGNAL_PEPTIDE_N_REGION (PHOBIUS); NON_CYTOPLASMIC_DOMAIN (PHOBIUS); SIGNAL_PEPTIDE_H_REGION (PHOBIUS)
TSA_EVI_ab_kmer_T775	u3 small nucleolar ribonucleoprotein protein imp4	959	40	0.0	94.3%	4	C:viral nucleocapsid; C:ribonucleoprotein complex; C:mitochondrion; C:nuclear matrix	-	Coil (COILS); IPR007109 (SMART); IPR007109 (PFAM); G3DSA:3.40.50.10480 (GENE3D); PTHR22734 (PANTHER); PTHR22734:SF4 (PANTHER); IPR007109 (PROSITE_PROFILES); IPR004154 (SUPERFAMILY)
TSA_EVI_ab_kmer_T776	beta- -xylosyltransferase irx10l	690	40	1.89937e-70	76.65%	1	F:iron ion binding	-	G3DSA:2.20.28.10 (GENE3D); PTHR17130 (PANTHER); PTHR17130:SF26 (PANTHER); NON_CYTOPLASMIC_DOMAIN (PHOBIUS); CYTOPLASMIC_DOMAIN (PHOBIUS); TRANSMEMBRANE (PHOBIUS); IPR024934 (PROSITE_PROFILES); SSF57802 (SUPERFAMILY); TMhelix (TMHMM)
TSA_EVI_ab_kmer_T777	sphingomyelin synthetase family protein	833	40	2.25495e-124	84.13%	4	C:membrane; C:plasmodesma; C:mitochondrion; C:plastid	-	no IPS match
TSA_EVI_ab_kmer_T778	syntaxin-51-like isoform x2	412	40	2.63754e-46	82.8%	5	C:membrane; C:vacuole; F:SNAP receptor activity; P:vesicle-mediated transport; P:intracellular protein transport	-	G3DSA:1.20.58.60 (GENE3D); PTHR19957:SF155 (PANTHER); PTHR19957 (PANTHER)
TSA_EVI_ab_kmer_T779	duf220 domain-containing protein	1395	40	1.08867e-134	76.05%	2	P:jasmonic acid metabolic process; P:response to jasmonic acid stimulus	-	CYTOPLASMIC_DOMAIN (PHOBIUS); NON_CYTOPLASMIC_DOMAIN (PHOBIUS); TRANSMEMBRANE (PHOBIUS); CYTOPLASMIC_DOMAIN (PHOBIUS); NON_CYTOPLASMIC_DOMAIN (PHOBIUS); TRANSMEMBRANE (PHOBIUS); TRANSMEMBRANE (PHOBIUS); SignalP-noTM (SIGNALP_EUK); TMhelix (TMHMM); TMhelix (TMHMM)
TSA_EVI_ab_kmer_T780	zinc finger protein chloroplastic	785	40	6.13067e-40	73.83%	5	F:DNA binding; F:chromatin binding; P:chloroplast organization; C:chloroplast stroma; F:zinc ion binding	-	PTHR23111 (PANTHER); PTHR23111:SF42 (PANTHER)
TSA_EVI_ab_kmer_T781	abhydrolase domain-containing protein fam108c1 family	1438	40	6.97329e-173	83.53%	2	P:metabolic process; F:hydrolase activity	-	IPR022742 (PFAM); IPR029058 (G3DSA:3.40.50.GENE3D); PTHR12277:SF107 (PANTHER); PTHR12277 (PANTHER); IPR029058 (SUPERFAMILY)
TSA_EVI_ab_kmer_T782	late embryogenesis abundant protein lea5	360	40	1.43609e-08	80.0%	12	P:lipopolysaccharide biosynthetic process; F:N-acylmannosamine kinase activity; P:response to reactive oxygen species; P:response to cold; P:UDP-N-acetylglucosamine metabolic process; P:carbohydrate phosphorylation; P:cellular response to water deprivation; F:UDP-N-acetylglucosamine 2-epimerase activity; P:N-acetylneuraminate biosynthetic process; C:chloroplast; P:response to abscisic acid stimul…	EC:2.7.1.60; EC:5.1.3.14	no IPS match
TSA_EVI_ab_kmer_T783	dead-box atp-dependent rna helicase 53	1299	40	0.0	86.95%	13	C:plastid; P:response to water deprivation; F:ATP-dependent helicase activity; P:response to salt stress; C:cell wall; C:nucleolus; C:protein complex; F:DNA binding; P:response to cold; P:ATP catabolic process; P:Group II intron splicing; F:ATP binding; C:mitochondrion	-	IPR001650 (SMART); IPR014001 (SMART); IPR011545 (PFAM); IPR001650 (PFAM); G3DSA:3.40.50.300 (GENE3D); G3DSA:3.40.50.300 (GENE3D); PTHR24031:SF441 (PANTHER); PTHR24031 (PANTHER); IPR001650 (PROSITE_PROFILES); IPR014014 (PROSITE_PROFILES); IPR014001 (PROSITE_PROFILES); IPR027417 (SUPERFAMILY)
TSA_EVI_ab_kmer_T784	cop9 signalosome complex subunit 8	761	40	7.9545e-121	83.13%	4	P:COP9 signalosome assembly; P:response to light stimulus; P:response to jasmonic acid stimulus; P:cullin deneddylation	-	IPR033464 (PFAM); IPR011991 (G3DSA:1.10.10.GENE3D); IPR033205 (PANTHER)
TSA_EVI_ab_kmer_T785	phytol kinase chloroplastic	840	40	4.27156e-115	81.65%	13	F:3-phytase activity; P:phosphorelay signal transduction system; F:protein histidine kinase activity; C:integral to membrane; F:signal transducer activity; F:4-phytase activity; P:dephosphorylation; P:peptidyl-histidine phosphorylation; C:plastid; F:acid phosphatase activity; F:ATP binding; F:phytol kinase activity; C:plasma membrane	EC:2.7.1; EC:3.1.3.8; EC:3.1.3.26; EC:2.7.13.3; EC:3.1.3.2	PTHR32523:SF11 (PANTHER); PTHR32523 (PANTHER); TRANSMEMBRANE (PHOBIUS); TRANSMEMBRANE (PHOBIUS); CYTOPLASMIC_DOMAIN (PHOBIUS); NON_CYTOPLASMIC_DOMAIN (PHOBIUS); NON_CYTOPLASMIC_DOMAIN (PHOBIUS); NON_CYTOPLASMIC_DOMAIN (PHOBIUS); TRANSMEMBRANE (PHOBIUS); TRANSMEMBRANE (PHOBIUS); CYTOPLASMIC_DOMAIN (PHOBIUS); TRANSMEMBRANE (PHOBIUS); CYTOPLASMIC_DOMAIN (PHOBIUS); TRANSMEMBRANE (PHOBIUS); NON_CYTOPL…
TSA_EVI_ab_kmer_T786	exosome complex component rrp4	1295	40	3.29771e-161	85.55%	3	F:RNA binding; C:mitochondrion; C:exosome (RNase complex)	-	Coil (COILS); IPR022967 (SMART); IPR004088 (PFAM); G3DSA:2.40.50.140 (GENE3D); PTHR21321:SF5 (PANTHER); IPR026699 (PANTHER); SSF110324 (SUPERFAMILY); IPR012340 (SUPERFAMILY); IPR004088 (SUPERFAMILY)
TSA_EVI_ab_kmer_T787	mterf domain-containing protein mitochondrial	1028	25	1.49683e-07	78.8%	4	P:glycolysis; F:pyruvate dehydrogenase (acetyl-transferring) activity; P:oxidation-reduction process; C:intracellular membrane-bounded organelle	EC:1.2.4.1	SIGNAL_PEPTIDE (PHOBIUS); NON_CYTOPLASMIC_DOMAIN (PHOBIUS); SIGNAL_PEPTIDE_H_REGION (PHOBIUS); SIGNAL_PEPTIDE_N_REGION (PHOBIUS); CYTOPLASMIC_DOMAIN (PHOBIUS); SIGNAL_PEPTIDE_C_REGION (PHOBIUS); TRANSMEMBRANE (PHOBIUS)
TSA_EVI_ab_kmer_T788	actin-related protein 3	1385	40	2.46615e-175	94.92%	59	C:extracellular vesicular exosome; C:hemidesmosome; P:cilium morphogenesis; P:cytokinesis, actomyosin contractile ring assembly; P:actin cortical patch assembly; P:actin cortical patch localization; P:multidimensional cell growth; P:pseudocleavage involved in syncytial blastoderm formation; P:spindle localization; C:cell cortex of cell tip; C:hyphal tip; P:positive regulation of dendrite morphoge…	-	IPR004000 (SMART); G3DSA:3.30.420.40 (GENE3D); IPR004000 (PFAM); G3DSA:3.30.420.40 (GENE3D); G3DSA:3.30.420.40 (GENE3D); G3DSA:3.30.420.40 (GENE3D); G3DSA:3.90.640.10 (GENE3D); IPR004000 (PANTHER); PTHR11937:SF309 (PANTHER); SSF53067 (SUPERFAMILY)
TSA_EVI_ab_kmer_T789	pmr5 cas1p gdsl sgnh-like acyl-esterase family protein	594	40	1.41976e-67	74.28%	1	C:cytoplasmic membrane-bounded vesicle	-	PTHR13533 (PANTHER); PTHR13533:SF21 (PANTHER)
TSA_EVI_ab_kmer_T790	mediator of rna polymerase ii transcription subunit 23	2344	40	0.0	87.42%	1	C:mediator complex	-	IPR021629 (PFAM); PTHR12691 (PANTHER); PTHR12691:SF11 (PANTHER)
TSA_EVI_ab_kmer_T791	protein tify 10b	470	40	4.21749e-30	56.65%	6	P:jasmonic acid mediated signaling pathway; P:pollen development; P:response to wounding; P:flower development; P:defense response to bacterium; P:response to jasmonic acid stimulus		no IPS match
TSA_EVI_ab_kmer_T792	splicing factor 3b subunit 3	722	40	1.31863e-114	96.65%	9	P:pollen germination; P:pollen development; F:nucleic acid binding; C:plasmodesma; P:metabolic process; C:chloroplast; C:nucleus; F:catalytic activity; P:ovule development	-	IPR004871 (PFAM); PTHR10644:SF13 (PANTHER); PTHR10644 (PANTHER)
TSA_EVI_ab_kmer_T793	bes1 bzr1 4	654	40	1.01749e-64	73.83%	2	P:defense response; F:ADP binding	-	IPR008540 (PFAM); IPR033264 (PANTHER); PTHR31506:SF14 (PANTHER)
TSA_EVI_ab_kmer_T794	xyloglucan galactosyltransferase katamari	859	40	1.80031e-88	72.53%	1	F:transferase activity	-	CYTOPLASMIC_DOMAIN (PHOBIUS); NON_CYTOPLASMIC_DOMAIN (PHOBIUS); TRANSMEMBRANE (PHOBIUS); TMhelix (TMHMM)
TSA_EVI_ab_kmer_T795	e3 ubiquitin-protein ligase march2	1210	40	1.82077e-100	75.22%	3	P:protein ubiquitination; F:zinc ion binding; F:ubiquitin-protein ligase activity	EC:6.3.2.19	IPR011016 (SMART); IPR011016 (PFAM); IPR013083 (G3DSA:3.30.40.GENE3D); IPR033275 (PANTHER); PTHR23012:SF111 (PANTHER); NON_CYTOPLASMIC_DOMAIN (PHOBIUS); TRANSMEMBRANE (PHOBIUS); CYTOPLASMIC_DOMAIN (PHOBIUS); TRANSMEMBRANE (PHOBIUS); TRANSMEMBRANE (PHOBIUS); CYTOPLASMIC_DOMAIN (PHOBIUS); TRANSMEMBRANE (PHOBIUS); NON_CYTOPLASMIC_DOMAIN (PHOBIUS); CYTOPLASMIC_DOMAIN (PHOBIUS); IPR011016 (PROSITE_PRO…
TSA_EVI_ab_kmer_T796	ap2 transcriptional activator drf	1089	40	7.67579e-46	58.2%	5	P:regulation of transcription, DNA-dependent; P:transcription, DNA-dependent; C:nucleus; F:sequence-specific DNA binding transcription factor activity; F:DNA binding		IPR001471 (PRINTS); IPR001471 (SMART); IPR001471 (PFAM); IPR001471 (G3DSA:3.30.730.GENE3D); PTHR31241:SF15 (PANTHER); PTHR31241 (PANTHER); IPR001471 (PROSITE_PROFILES); IPR016177 (SUPERFAMILY)
TSA_EVI_ab_kmer_T797	adp-glucose phosphorylase	875	40	1.32629e-118	79.9%	4	P:galactose metabolic process; F:UDP-glucose:hexose-1-phosphate uridylyltransferase activity; F:zinc ion binding; P:positive regulation of cellular response to phosphate starvation	EC:2.7.7.12	IPR011146 (G3DSA:3.30.428.GENE3D); IPR011146 (G3DSA:3.30.428.GENE3D); IPR005849 (PFAM); PTHR42763 (PANTHER); PTHR42763:SF1 (PANTHER); IPR011146 (SUPERFAMILY); IPR011146 (SUPERFAMILY)
TSA_EVI_ab_kmer_T798	calcium sensing chloroplastic	1401	40	0.0	80.65%	0	-		IPR001763 (SMART); IPR001763 (G3DSA:3.40.250.GENE3D); IPR001763 (PFAM); PTHR34209:SF4 (PANTHER); PTHR34209 (PANTHER); NON_CYTOPLASMIC_DOMAIN (PHOBIUS); TRANSMEMBRANE (PHOBIUS); CYTOPLASMIC_DOMAIN (PHOBIUS); IPR001763 (PROSITE_PROFILES); IPR001763 (SUPERFAMILY)
TSA_EVI_ab_kmer_T799	calcium-binding ef hand family protein	975	40	3.02353e-76	76.58%	2	F:calcium ion binding; C:plastid	-	Coil (COILS); IPR002048 (SMART); G3DSA:1.10.238.10 (GENE3D); G3DSA:1.10.238.10 (GENE3D); PTHR11639 (PANTHER); PTHR11639:SF100 (PANTHER); IPR002048 (PROSITE_PROFILES); IPR002048 (PROSITE_PROFILES); IPR011992 (SUPERFAMILY)
TSA_EVI_ab_kmer_T800	u5 small nuclear ribonucleoprotein 200 kda helicase	2042	40	0.0	89.42%	11	C:viral nucleocapsid; C:cytosol; F:nucleic acid binding; C:mitochondrion; C:nucleolus; C:plasmodesma; F:ATP-dependent helicase activity; P:ATP catabolic process; F:ATP binding; C:ribonucleoprotein complex; C:membrane	-	NON_CYTOPLASMIC_DOMAIN (PHOBIUS); TRANSMEMBRANE (PHOBIUS); NON_CYTOPLASMIC_DOMAIN (PHOBIUS); TRANSMEMBRANE (PHOBIUS); CYTOPLASMIC_DOMAIN (PHOBIUS); TMhelix (TMHMM); TMhelix (TMHMM)
TSA_EVI_ab_kmer_T801	exocyst complex component sec8	2600	40	0.0	85.33%	10	C:cytosol; C:exocyst; C:plasmodesma; F:lipid binding; P:pollen tube growth; P:pollen germination; P:mucilage biosynthetic process involved in seed coat development; P:vesicle docking involved in exocytosis; P:protein transport; C:plasma membrane	-	PTHR14146:SF1 (PANTHER); PTHR14146 (PANTHER)
TSA_EVI_ab_kmer_T802	tetratricopeptide repeat protein 7a	2319	40	0.0	87.13%	3	P:metabolic process; F:calmodulin binding; F:transferase activity	-	IPR019734 (SMART); IPR011990 (G3DSA:1.25.40.GENE3D); IPR011990 (G3DSA:1.25.40.GENE3D); IPR011990 (G3DSA:1.25.40.GENE3D); IPR011990 (G3DSA:1.25.40.GENE3D); IPR011990 (G3DSA:1.25.40.GENE3D); IPR011990 (G3DSA:1.25.40.GENE3D); PTHR23083 (PANTHER); PTHR23083:SF515 (PANTHER); IPR013026 (PROSITE_PROFILES); IPR019734 (PROSITE_PROFILES); IPR019734 (PROSITE_PROFILES); IPR019734 (PROSITE_PROFILES); IPR01302…
TSA_EVI_ab_kmer_T803	band 3 anion exchange protein	760	40	1.03113e-72	84.53%	1	C:chloroplast	-	PTHR36356 (PANTHER); NON_CYTOPLASMIC_DOMAIN (PHOBIUS); CYTOPLASMIC_DOMAIN (PHOBIUS); TRANSMEMBRANE (PHOBIUS); CYTOPLASMIC_DOMAIN (PHOBIUS); TRANSMEMBRANE (PHOBIUS); TMhelix (TMHMM); TMhelix (TMHMM)
TSA_EVI_ab_kmer_T804	beta- -mannosyl-glycoprotein 4-beta-n-acetylglucosaminyltransferase	1073	40	0.0	91.55%	3	F:beta-1,4-mannosylglycoprotein 4-beta-N-acetylglucosaminyltransferase activity; C:membrane; P:protein N-linked glycosylation	EC:2.4.1.144	IPR006813 (PFAM); IPR006813 (PANTHER); PTHR12224:SF6 (PANTHER); CYTOPLASMIC_DOMAIN (PHOBIUS); NON_CYTOPLASMIC_DOMAIN (PHOBIUS); TRANSMEMBRANE (PHOBIUS); TMhelix (TMHMM)
TSA_EVI_ab_kmer_T805	ring fyve phd zinc finger superfamily protein	1713	40	5.4452e-176	93.17%	1	F:zinc ion binding	-	IPR000210 (SMART); IPR011016 (SMART); IPR013083 (G3DSA:3.30.40.GENE3D); IPR000210 (PFAM); G3DSA:3.30.710.10 (GENE3D); IPR011016 (PFAM); PTHR24411:SF39 (PANTHER); PTHR24411 (PANTHER); TRANSMEMBRANE (PHOBIUS); TRANSMEMBRANE (PHOBIUS); NON_CYTOPLASMIC_DOMAIN (PHOBIUS); NON_CYTOPLASMIC_DOMAIN (PHOBIUS); TRANSMEMBRANE (PHOBIUS); CYTOPLASMIC_DOMAIN (PHOBIUS); CYTOPLASMIC_DOMAIN (PHOBIUS); IPR011016 (PR…
TSA_EVI_ab_kmer_T806	centromere protein s	863	40	6.7531e-39	84.9%	1	F:protein heterodimerization activity	-	no IPS match
TSA_EVI_ab_kmer_T807	conotoxin protein	604	40	1.4182e-24	96.95%	1	C:extracellular region	-	IPR004140 (PANTHER); PTHR12542:SF49 (PANTHER)
TSA_EVI_ab_kmer_T808	protein nrt1 ptr family -like	1593	40	0.0	82.78%	5	F:abscisic acid transporter activity; P:response to nematode; C:plasma membrane; P:abscisic acid transport; P:regulation of stomatal movement	-	G3DSA:1.20.1250.20 (GENE3D); G3DSA:1.20.1250.20 (GENE3D); IPR000109 (PFAM); IPR000109 (PANTHER); PTHR11654:SF261 (PANTHER); TRANSMEMBRANE (PHOBIUS); SIGNAL_PEPTIDE_C_REGION (PHOBIUS); NON_CYTOPLASMIC_DOMAIN (PHOBIUS); TRANSMEMBRANE (PHOBIUS); SIGNAL_PEPTIDE_N_REGION (PHOBIUS); SIGNAL_PEPTIDE (PHOBIUS); TRANSMEMBRANE (PHOBIUS); TRANSMEMBRANE (PHOBIUS); NON_CYTOPLASMIC_DOMAIN (PHOBIUS); CYTOPLASMIC…
TSA_EVI_ab_kmer_T809	dhbp synthase -like alpha beta domain	384	40	0.00327714	77.03%	1	F:double-stranded RNA binding	-	no IPS match
TSA_EVI_ab_kmer_T810	trna pseudouridine synthase pus10	1602	40	0.0	68.1%	2	P:RNA modification; C:plastid	-	no IPS match
TSA_EVI_ab_kmer_T811	inner membrane protein oxaa	821	40	1.17203e-92	92.95%	0	-		IPR006852 (PFAM); PTHR12956 (PANTHER); PTHR12956:SF44 (PANTHER)
TSA_EVI_ab_kmer_T812	serine threonine protein kinase ireh1	2678	40	8.67499e-133	68.25%	7	C:intracellular organelle; P:primary metabolic process; P:cellular macromolecule metabolic process; F:organic cyclic compound binding; P:phosphorylation; F:kinase activity; F:heterocyclic compound binding	-	NON_CYTOPLASMIC_DOMAIN (PHOBIUS); SIGNAL_PEPTIDE_C_REGION (PHOBIUS); SIGNAL_PEPTIDE_H_REGION (PHOBIUS); SIGNAL_PEPTIDE_N_REGION (PHOBIUS); SIGNAL_PEPTIDE (PHOBIUS); SignalP-TM (SIGNALP_GRAM_POSITIVE)
TSA_EVI_ab_kmer_T813	os06g0581300 protein	976	40	3.67616e-102	76.67%	3	C:cytoplasmic membrane-bounded vesicle; C:membrane; C:vacuole	-	no IPS match
TSA_EVI_ab_kmer_T814	reticulocyte-binding protein 2 like a	1027	40	2.13485e-99	76.58%	1	C:integral to membrane	-	no IPS match
TSA_EVI_ab_kmer_T815	venom phosphodiesterase 2	1264	40	8.0675e-156	80.33%	7	C:vacuole; P:methionine biosynthetic process; F:hydrolase activity; P:RNA splicing, via endonucleolytic cleavage and ligation; P:nucleotide metabolic process; C:nucleus; C:plastid	-	IPR017849 (G3DSA:3.40.720.GENE3D); IPR002591 (PFAM); PTHR10151:SF89 (PANTHER); PTHR10151 (PANTHER); IPR017850 (SUPERFAMILY)
TSA_EVI_ab_kmer_T816	zinc finger c3hc4 type domain containing protein	1128	40	0.0	90.58%	4	C:membrane; C:cytoplasmic membrane-bounded vesicle; C:vacuole; F:zinc ion binding	-	PF13920 (PFAM); G3DSA:1.10.1170.10 (GENE3D); IPR019396 (PFAM); PTHR10044:SF153 (PANTHER); PTHR10044 (PANTHER); TRANSMEMBRANE (PHOBIUS); CYTOPLASMIC_DOMAIN (PHOBIUS); TRANSMEMBRANE (PHOBIUS); TRANSMEMBRANE (PHOBIUS); CYTOPLASMIC_DOMAIN (PHOBIUS); NON_CYTOPLASMIC_DOMAIN (PHOBIUS); NON_CYTOPLASMIC_DOMAIN (PHOBIUS); IPR001841 (PROSITE_PROFILES); SSF57850 (SUPERFAMILY); TMhelix (TMHMM); TMhelix (TMHMM…
TSA_EVI_ab_kmer_T817	---NA---	508	0			0	-		no IPS match
TSA_EVI_ab_kmer_T818	abc transporter i family member 1	630	40	2.37128e-59	95.1%	7	P:transport; P:cytochrome complex assembly; C:outer membrane-bounded periplasmic space; P:ATP catabolic process; F:ATP binding; F:ATPase activity; F:transporter activity	EC:3.6.1.3	IPR003439 (PFAM); G3DSA:3.40.50.300 (GENE3D); PTHR43499 (PANTHER); PTHR43499:SF1 (PANTHER); IPR027417 (SUPERFAMILY)
TSA_EVI_ab_kmer_T819	mediator of rna polymerase ii transcription subunit 15a	2248	40	2.35682e-133	80.47%	4	C:mediator complex; P:regulation of transcription, DNA-dependent; P:response to salicylic acid stimulus; F:transcription cofactor activity	-	Coil (COILS); IPR011989 (G3DSA:1.25.10.GENE3D); PTHR33137:SF6 (PANTHER); PTHR33137 (PANTHER)
TSA_EVI_ab_kmer_T820	plasminogen activator inhibitor 1 rna-binding	999	40	3.7036e-49	67.03%	1	C:cytoplasm	-	Coil (COILS); IPR006861 (SMART); IPR006861 (PFAM); PTHR12299 (PANTHER); PTHR12299:SF38 (PANTHER)
TSA_EVI_ab_kmer_T821	os08g0519600 protein	885	40	1.65867e-69	75.05%	3	C:ribosome; F:structural constituent of ribosome; P:translation	-	Coil (COILS); IPR012870 (PFAM); PTHR10759:SF24 (PANTHER); IPR008195 (PANTHER)
TSA_EVI_ab_kmer_T822	---NA---	363	0			0	-		no IPS match
TSA_EVI_ab_kmer_T823	mitogen-activated protein kinase kinase kinase 1	1557	40	0.0	81.75%	12	P:protein autophosphorylation; F:protein serine/threonine kinase activity; F:kinase binding; P:response to salt stress; P:response to wounding; C:plastid; P:root meristem growth; F:DNA binding; F:ATP binding; P:response to L-glutamate; P:regulation of defense response; C:nucleus	EC:2.7.11	no IPS match
TSA_EVI_ab_kmer_T824	e3 ubiquitin-protein ligase ring1	1306	40	1.02114e-121	76.08%	7	C:cell wall; F:zinc ion binding; P:response to water deprivation; C:mitochondrion; F:ubiquitin-protein ligase activity; P:protein ubiquitination; P:negative regulation of proline biosynthetic process	EC:6.3.2.19	IPR001841 (SMART); IPR001841 (PFAM); PF14369 (PFAM); IPR013083 (G3DSA:3.30.40.GENE3D); PTHR22763 (PANTHER); PTHR22763:SF156 (PANTHER); IPR001841 (PROSITE_PROFILES); SSF57850 (SUPERFAMILY)
TSA_EVI_ab_kmer_T825	pentatricopeptide repeat-containing protein mitochondrial	682	40	3.25363e-124	83.4%	3	F:RNA binding; C:mitochondrion; C:nucleus	-	IPR002885 (PFAM); G3DSA:3.30.2320.10 (GENE3D); IPR002885 (PFAM); IPR002885 (TIGRFAM); PTHR24015 (PANTHER); PTHR24015:SF1017 (PANTHER); SIGNAL_PEPTIDE_C_REGION (PHOBIUS); SIGNAL_PEPTIDE (PHOBIUS); SIGNAL_PEPTIDE_H_REGION (PHOBIUS); NON_CYTOPLASMIC_DOMAIN (PHOBIUS); SIGNAL_PEPTIDE_N_REGION (PHOBIUS); IPR002885 (PROSITE_PROFILES); IPR002885 (PROSITE_PROFILES); IPR002885 (PROSITE_PROFILES); IPR002885…
TSA_EVI_ab_kmer_T826	Uncharacterized protein	781	1	0.757275	60.0%	0	-		CYTOPLASMIC_DOMAIN (PHOBIUS); NON_CYTOPLASMIC_DOMAIN (PHOBIUS); TRANSMEMBRANE (PHOBIUS); TMhelix (TMHMM)
TSA_EVI_ab_kmer_T827	dna-directed rna polymerase subunit	705	40	4.393e-70	75.4%	5	F:DNA-directed RNA polymerase activity; P:transcription, DNA-dependent; F:nucleic acid binding; C:nucleus; F:zinc ion binding	EC:2.7.7.6	IPR001222 (SMART); G3DSA:2.20.25.10 (GENE3D); IPR001222 (PFAM); PTHR11239 (PANTHER); PTHR11239:SF17 (PANTHER); IPR001222 (PROSITE_PATTERNS); IPR001222 (PROSITE_PROFILES); SSF57783 (SUPERFAMILY)
TSA_EVI_ab_kmer_T828	protein cereblon	1363	40	4.75477e-106	71.95%	3	P:ATP catabolic process; F:ATP-dependent peptidase activity; P:proteolysis	-	IPR003111 (SMART); G3DSA:2.30.130.40 (GENE3D); IPR003111 (PFAM); PTHR14255 (PANTHER); PTHR14255:SF20 (PANTHER); IPR003111 (PROSITE_PROFILES); IPR015947 (SUPERFAMILY)
TSA_EVI_ab_kmer_T829	sec23 sec24 transport family protein	2565	40	0.0	87.65%	4	C:COPII vesicle coat; P:intracellular protein transport; P:ER to Golgi vesicle-mediated transport; F:zinc ion binding	-	IPR006900 (PFAM); IPR006896 (PFAM); IPR006895 (PFAM); IPR002035 (G3DSA:3.40.50.GENE3D); G3DSA:2.60.40.1670 (GENE3D); G3DSA:2.60.40.1670 (GENE3D); PTHR13803 (PANTHER); PTHR13803:SF16 (PANTHER); IPR006895 (SUPERFAMILY); IPR006900 (SUPERFAMILY); IPR002035 (SUPERFAMILY); SSF81995 (SUPERFAMILY)
TSA_EVI_ab_kmer_T830	photosystem ii pbs27	846	40	2.16351e-77	74.33%	1	P:photosystem II assembly	-	Coil (COILS); IPR025585 (PFAM); PTHR34041 (PANTHER); PTHR34041:SF5 (PANTHER)
TSA_EVI_ab_kmer_T831	mediator of rna polymerase ii transcription subunit 28	621	40	3.66263e-48	89.4%	1	C:mediator complex	-	Coil (COILS); IPR034456 (PANTHER); SIGNAL_PEPTIDE_H_REGION (PHOBIUS); SIGNAL_PEPTIDE_N_REGION (PHOBIUS); NON_CYTOPLASMIC_DOMAIN (PHOBIUS); SIGNAL_PEPTIDE (PHOBIUS); SIGNAL_PEPTIDE_C_REGION (PHOBIUS); SignalP-noTM (SIGNALP_EUK)
TSA_EVI_ab_kmer_T832	protein modifier of snc1 1	769	40	1.78753e-45	61.02%	0	-		PTHR34805 (PANTHER)
TSA_EVI_ab_kmer_T833	arm repeat protein interacting with abf2	585	40	0.00115038	62.8%	5	C:membrane coat; P:vesicle-mediated transport; C:plasmodesma; C:membrane; P:intracellular protein transport		no IPS match
TSA_EVI_ab_kmer_T834	os12g0209100 protein	317	40	1.85572e-30	88.78%	1	C:mitochondrion	-	PTHR35693 (PANTHER)
TSA_EVI_ab_kmer_T835	lrr receptor-like serine threonine-protein kinase	725	40	1.95478e-45	89.13%	4	P:protein phosphorylation; F:ATP binding; C:integral to membrane; F:protein serine/threonine kinase activity	EC:2.7.11	no IPS match
TSA_EVI_ab_kmer_T836	serine threonine-protein kinase	473	40	2.02571e-31	71.08%	3	P:phosphorylation; F:protein kinase activity; F:nucleotide binding	-	IPR001480 (SMART); IPR001480 (PFAM); IPR001480 (G3DSA:2.90.10.GENE3D); PTHR11795 (PANTHER); PTHR11795:SF431 (PANTHER); SIGNAL_PEPTIDE_N_REGION (PHOBIUS); NON_CYTOPLASMIC_DOMAIN (PHOBIUS); SIGNAL_PEPTIDE_H_REGION (PHOBIUS); SIGNAL_PEPTIDE_C_REGION (PHOBIUS); SIGNAL_PEPTIDE (PHOBIUS); IPR001480 (PROSITE_PROFILES); SignalP-noTM (SIGNALP_GRAM_NEGATIVE); SignalP-noTM (SIGNALP_EUK); IPR001480 (SUPERFAM…
TSA_EVI_ab_kmer_T837	lipid phosphate phosphatase delta	1504	40	0.0	83.95%	5	C:endoplasmic reticulum membrane; P:sphingolipid metabolic process; P:stomatal closure; F:hydrolase activity; P:response to abscisic acid stimulus	-	SIGNAL_PEPTIDE_C_REGION (PHOBIUS); SIGNAL_PEPTIDE (PHOBIUS); NON_CYTOPLASMIC_DOMAIN (PHOBIUS); SIGNAL_PEPTIDE_N_REGION (PHOBIUS); SIGNAL_PEPTIDE_H_REGION (PHOBIUS)
TSA_EVI_ab_kmer_T838	tetratricopeptide repeat protein 13	1152	40	0.0	83.42%	4	P:negative regulation of defense response; C:nucleus; P:defense response to bacterium, incompatible interaction; C:perinuclear region of cytoplasm	-	PTHR23083 (PANTHER); PTHR23083:SF486 (PANTHER)
TSA_EVI_ab_kmer_T839	subtilisin-like protease	461	40	5.32384e-39	69.65%	1	F:serine-type peptidase activity	-	IPR010259 (PFAM); IPR010259 (G3DSA:3.30.70.GENE3D); PTHR10795 (PANTHER); PTHR10795:SF461 (PANTHER); TRANSMEMBRANE (PHOBIUS); CYTOPLASMIC_DOMAIN (PHOBIUS); NON_CYTOPLASMIC_DOMAIN (PHOBIUS); SignalP-TM (SIGNALP_EUK); TMhelix (TMHMM)
TSA_EVI_ab_kmer_T840	pectinesterase	883	40	4.51269e-130	91.95%	5	F:pectinesterase activity; P:cell wall modification; F:aspartyl esterase activity; C:cell wall; P:pectin metabolic process	EC:3.1.1.11	no IPS match
TSA_EVI_ab_kmer_T841	e3 ubiquitin-protein ligase ubr3	904	40	1.23877e-120	81.2%	1	P:biological_process		PTHR35112 (PANTHER); SIGNAL_PEPTIDE (PHOBIUS); SIGNAL_PEPTIDE_C_REGION (PHOBIUS); SIGNAL_PEPTIDE_H_REGION (PHOBIUS); NON_CYTOPLASMIC_DOMAIN (PHOBIUS); SIGNAL_PEPTIDE_N_REGION (PHOBIUS); SignalP-TM (SIGNALP_GRAM_POSITIVE)
TSA_EVI_ab_kmer_T842	---NA---	291	0			0	-		TRANSMEMBRANE (PHOBIUS); NON_CYTOPLASMIC_DOMAIN (PHOBIUS); CYTOPLASMIC_DOMAIN (PHOBIUS)
TSA_EVI_ab_kmer_T843	mitochondrial protein import protein zim17	749	40	2.39775e-49	71.38%	2	F:zinc ion binding; C:plastid	-	TRANSMEMBRANE (PHOBIUS); CYTOPLASMIC_DOMAIN (PHOBIUS); NON_CYTOPLASMIC_DOMAIN (PHOBIUS); TMhelix (TMHMM)
TSA_EVI_ab_kmer_T844	b-box zinc finger protein 22-like	897	40	5.45646e-89	67.13%	2	F:zinc ion binding; C:intracellular		IPR000315 (SMART); IPR000315 (PFAM); PTHR31832 (PANTHER); PTHR31832:SF21 (PANTHER); IPR000315 (PROSITE_PROFILES)
TSA_EVI_ab_kmer_T845	mg-protoporphyrin ix chelatase	1779	40	0.0	90.22%	22	C:nitrate reductase complex; P:anaerobic respiration; F:nitrate reductase activity; P:photosynthesis; P:nitrate assimilation; F:magnesium chelatase activity; C:cell wall; P:regulation of transcription, DNA-dependent; F:metal ion binding; C:chloroplast stroma; F:DNA binding; C:integral to membrane; F:lyase activity; F:ATPase activity; P:cytochrome complex assembly; P:ATP catabolic process; C:plasm…	EC:3.6.1.3; EC:1.7.99.4; EC:6.6.1.1	no IPS match
TSA_EVI_ab_kmer_T846	protein neuralized	379	40	6.51656e-33	88.97%	1	F:zinc ion binding	-	Coil (COILS); PTHR10044:SF152 (PANTHER); PTHR10044 (PANTHER)
TSA_EVI_ab_kmer_T847	thioredoxin-like 1- chloroplastic	1044	40	4.79384e-111	80.38%	7	F:oxidoreductase activity, acting on a sulfur group of donors, disulfide as acceptor; P:cell redox homeostasis; P:glycerol ether metabolic process; C:chloroplast membrane; C:chloroplast stroma; F:protein disulfide oxidoreductase activity; P:oxidation-reduction process	-	G3DSA:3.40.30.10 (GENE3D); IPR013766 (PFAM); PTHR43601 (PANTHER); PTHR43601:SF5 (PANTHER); NON_CYTOPLASMIC_DOMAIN (PHOBIUS); TRANSMEMBRANE (PHOBIUS); CYTOPLASMIC_DOMAIN (PHOBIUS); IPR013766 (PROSITE_PROFILES); IPR012336 (SUPERFAMILY)
TSA_EVI_ab_kmer_T848	---NA---	548	0			0	-		no IPS match
TSA_EVI_ab_kmer_T849	zinc finger protein constans-like 14	380	40	2.02449e-12	60.75%	1	P:regulation of biological process	-	IPR010402 (PFAM); PTHR31319:SF25 (PANTHER); PTHR31319 (PANTHER); IPR010402 (PROSITE_PROFILES)
TSA_EVI_ab_kmer_T850	methyltransferase-like protein 13	303	40	1.56589e-21	67.78%	5	P:biological_process; C:cellular_component; F:methyltransferase activity; F:transferase activity; P:methylation		NON_CYTOPLASMIC_DOMAIN (PHOBIUS); CYTOPLASMIC_DOMAIN (PHOBIUS); TRANSMEMBRANE (PHOBIUS)
TSA_EVI_ab_kmer_T851	pre-mrna-processing-splicing factor 8	2081	40	0.0	99.0%	5	F:U6 snRNA binding; C:spliceosomal complex; C:plasmodesma; P:mRNA splicing, via spliceosome; F:U5 snRNA binding	-	IPR019580 (PFAM); IPR021983 (PFAM); IPR027652 (PANTHER); PTHR11140:SF1 (PANTHER); IPR012337 (SUPERFAMILY)
TSA_EVI_ab_kmer_T852	cryptochrome 1	730	40	2.32213e-133	90.35%	17	P:detection of light stimulus; F:blue light photoreceptor activity; P:response to water deprivation; P:regulation of meristem growth; F:protein kinase activity; P:circadian regulation of calcium ion oscillation; P:stomatal movement; F:DNA photolyase activity; P:regulation of unidimensional cell growth; P:photomorphogenesis; P:protein autophosphorylation; P:anthocyanin-containing compound metaboli…	EC:4.1.99	IPR014729 (G3DSA:3.40.50.GENE3D); G3DSA:1.25.40.80 (GENE3D); IPR006050 (PFAM); PTHR11455:SF25 (PANTHER); PTHR11455 (PANTHER); IPR006050 (PROSITE_PROFILES); IPR005101 (SUPERFAMILY); IPR006050 (SUPERFAMILY)
TSA_EVI_ab_kmer_T853	glutamate--trna cytoplasmic	2387	40	0.0	86.15%	5	C:cytosol; P:glutamyl-tRNA aminoacylation; C:plastid; F:ATP binding; F:glutamate-tRNA ligase activity	EC:6.1.1.17	IPR000924 (PRINTS); IPR020056 (G3DSA:2.40.240.GENE3D); IPR004526 (TIGRFAM); G3DSA:1.20.1050.10 (GENE3D); IPR020056 (G3DSA:2.40.240.GENE3D); IPR020058 (PFAM); IPR020059 (PFAM); IPR014729 (G3DSA:3.40.50.GENE3D); IPR020061 (G3DSA:1.10.1160.GENE3D); PTHR43097:SF4 (PANTHER); PTHR43097 (PANTHER); IPR001412 (PROSITE_PATTERNS); IPR004526 (HAMAP); SSF52374 (SUPERFAMILY); IPR010987 (SUPERFAMILY); IPR011035…
TSA_EVI_ab_kmer_T854	e3 ubiquitin-protein ligase rnf14	1226	40	2.89073e-111	84.9%	2	F:zinc ion binding; F:nucleic acid binding	-	IPR002867 (SMART); IPR013083 (G3DSA:3.30.40.GENE3D); G3DSA:2.20.25.20 (GENE3D); IPR002867 (PFAM); PTHR11685:SF170 (PANTHER); IPR031127 (PANTHER); IPR017907 (PROSITE_PATTERNS); SSF57850 (SUPERFAMILY); SSF57850 (SUPERFAMILY); SSF57850 (SUPERFAMILY)
TSA_EVI_ab_kmer_T855	protein neoxanthin-deficient 1	1240	40	7.81E-142	71.8%	5	F:hydrolase activity, acting on acid anhydrides, in phosphorus-containing anhydrides; F:DNA binding; F:ion binding; P:metabolic process; F:nucleotide binding	-	IPR023375 (G3DSA:2.40.400.GENE3D); PTHR35467 (PANTHER); PTHR35467:SF4 (PANTHER); IPR023375 (SUPERFAMILY)
TSA_EVI_ab_kmer_T856	serine threonine-protein kinase ulk3	775	40	4.93793e-116	79.08%	3	P:protein phosphorylation; F:ATP binding; F:protein serine/threonine kinase activity	EC:2.7.11	IPR000719 (SMART); G3DSA:1.10.510.10 (GENE3D); IPR000719 (PFAM); G3DSA:3.30.200.20 (GENE3D); PTHR24348:SF33 (PANTHER); PTHR24348 (PANTHER); IPR008271 (PROSITE_PATTERNS); IPR000719 (PROSITE_PROFILES); IPR011009 (SUPERFAMILY)
TSA_EVI_ab_kmer_T857	protein phosphatase 2c	661	40	1.22637e-94	74.33%	12	P:negative regulation of biological process; P:protein dephosphorylation; C:intracellular membrane-bounded organelle; P:response to acid; P:response to abiotic stimulus; F:metal ion binding; P:single-organism process; P:response to oxygen-containing compound; F:protein serine/threonine phosphatase activity; C:cytoplasmic part; P:regulation of cellular process; P:response to stress	-	SignalP-TM (SIGNALP_GRAM_POSITIVE)
TSA_EVI_ab_kmer_T858	transcription initiation factor tfiid subunit 5	1619	40	0.0	87.2%	4	P:regulation of transcription, DNA-dependent; P:translational initiation; F:translation initiation factor activity; C:nucleus	-	no IPS match
TSA_EVI_ab_kmer_T859	cinnamoyl- reductase 1-like	792	40	6.80771e-115	80.95%	5	P:cellular metabolic process; F:coenzyme binding; P:oxidation-reduction process; F:dihydrokaempferol 4-reductase activity; C:plasma membrane	EC:1.1.1.219	IPR001509 (PFAM); G3DSA:3.40.50.720 (GENE3D); PTHR10366 (PANTHER); PTHR10366:SF544 (PANTHER); IPR016040 (SUPERFAMILY)
TSA_EVI_ab_kmer_T860	gamma-glutamyltranspeptidase 3-like	1667	40	0.0	80.95%	4	P:xenobiotic metabolic process; F:gamma-glutamyltransferase activity; F:glutathione gamma-glutamylcysteinyltransferase activity; P:glutathione catabolic process	EC:2.3.2.2; EC:2.3.2.15	IPR000101 (PRINTS); IPR000101 (TIGRFAM); IPR000101 (PFAM); PTHR11686:SF43 (PANTHER); IPR000101 (PANTHER); IPR029055 (SUPERFAMILY)
TSA_EVI_ab_kmer_T861	cytoplasmic 60s subunit biogenesis factor rei1 homolog 1-like	1259	40	3.36481e-145	83.8%	1	F:metal ion binding	-	no IPS match
TSA_EVI_ab_kmer_T862	tho complex subunit 3	1174	40	2.01615e-173	93.0%	1	P:production of ta-siRNAs involved in RNA interference	-	IPR020472 (PRINTS); IPR001680 (SMART); G3DSA:2.40.50.140 (GENE3D); IPR001680 (PFAM); G3DSA:1.10.10.670 (GENE3D); IPR015943 (G3DSA:2.130.10.GENE3D); PTHR22839:SF1 (PANTHER); PTHR22839 (PANTHER); IPR019775 (PROSITE_PATTERNS); IPR019775 (PROSITE_PATTERNS); IPR017986 (PROSITE_PROFILES); IPR001680 (PROSITE_PROFILES); IPR001680 (PROSITE_PROFILES); IPR001680 (PROSITE_PROFILES); IPR017986 (SUPERFAMILY)
TSA_EVI_ab_kmer_T863	evolutionarily conserved c-terminal region 8	1307	40	1.02498e-174	67.78%	3	P:positive regulation of flavonoid biosynthetic process; P:coumarin biosynthetic process; P:response to wounding		IPR007275 (PFAM); PTHR12357 (PANTHER); PTHR12357:SF37 (PANTHER); IPR007275 (PROSITE_PROFILES)
TSA_EVI_ab_kmer_T864	protein pat1 1	2989	40	0.0	75.4%	2	P:metabolic process; F:isomerase activity		IPR004179 (PFAM); G3DSA:1.10.3380.10 (GENE3D); IPR000008 (G3DSA:2.60.40.GENE3D); G3DSA:1.10.150.20 (GENE3D); PTHR24075 (PANTHER); PTHR24075:SF4 (PANTHER); IPR014756 (SUPERFAMILY); SSF158702 (SUPERFAMILY)
TSA_EVI_ab_kmer_T865	protein tic chloroplastic	1655	40	1.13283e-113	91.63%	8	P:copper ion transmembrane transport; F:copper uptake transmembrane transporter activity; F:iron ion transmembrane transporter activity; P:iron ion transmembrane transport; C:chloroplast envelope; P:cellular metal ion homeostasis; F:protein homodimerization activity; P:protein import into chloroplast stroma	-	no IPS match
TSA_EVI_ab_kmer_T866	phytol kinase chloroplastic	648	40	6.09388e-113	81.65%	10	F:geraniol kinase activity; P:carpel development; C:mitochondrion; P:farnesol metabolic process; F:CTP:2-trans,-6-trans-farnesol kinase activity; P:phosphorylation; F:kinase activity; F:geranylgeraniol kinase activity; P:response to abscisic acid stimulus; C:membrane	EC:2.7.1	PTHR32523:SF11 (PANTHER); PTHR32523 (PANTHER); NON_CYTOPLASMIC_DOMAIN (PHOBIUS); NON_CYTOPLASMIC_DOMAIN (PHOBIUS); CYTOPLASMIC_DOMAIN (PHOBIUS); NON_CYTOPLASMIC_DOMAIN (PHOBIUS); CYTOPLASMIC_DOMAIN (PHOBIUS); TRANSMEMBRANE (PHOBIUS); TRANSMEMBRANE (PHOBIUS); CYTOPLASMIC_DOMAIN (PHOBIUS); TRANSMEMBRANE (PHOBIUS); TRANSMEMBRANE (PHOBIUS); TRANSMEMBRANE (PHOBIUS); TMhelix (TMHMM); TMhelix (TMHMM); T…
TSA_EVI_ab_kmer_T867	u5 small nuclear ribonucleoprotein 40 kda protein	1181	40	0.0	90.4%	2	F:histone acetyltransferase activity; P:histone acetylation	EC:2.3.1.48	no IPS match
TSA_EVI_ab_kmer_T868	receptor-like protein 12	481	40	9.96167e-44	88.4%	1	P:biological_process		CYTOPLASMIC_DOMAIN (PHOBIUS); NON_CYTOPLASMIC_DOMAIN (PHOBIUS); TRANSMEMBRANE (PHOBIUS); TMhelix (TMHMM)
TSA_EVI_ab_kmer_T869	upf0533 protein	1668	40	0.0	85.3%	3	C:intracellular; P:protein import into peroxisome matrix; P:fatty acid beta-oxidation	-	no IPS match
TSA_EVI_ab_kmer_T870	acetyltransferase at1g77540-like	578	40	8.25781e-43	73.38%	3	C:peroxisome; P:histone acetylation; F:histone acetyltransferase activity		no IPS match
TSA_EVI_ab_kmer_T871	class e basic helix-loop-helix protein 22	990	40	4.74884e-71	73.47%	2	C:mitochondrion; C:membrane	-	no IPS match
TSA_EVI_ab_kmer_T872	peptidylprolyl isomerase domain and wd repeat-containing protein 1	378	40	2.86556e-68	95.5%	16	P:sepal formation; P:leaf formation; F:histone binding; P:carpel development; P:protein peptidyl-prolyl isomerization; P:protein folding; P:meristem structural organization; P:leaf shaping; P:regulation of flower development; P:leaf vascular tissue pattern formation; F:peptidyl-prolyl cis-trans isomerase activity; P:stamen development; P:regulation of root meristem growth; P:regulation of histone…	EC:5.2.1.8	IPR015943 (G3DSA:2.130.10.GENE3D); SSF50960 (SUPERFAMILY)
TSA_EVI_ab_kmer_T873	ras-related protein rab7	971	40	3.26658e-129	91.5%	58	F:GTP binding; C:extracellular vesicular exosome; P:salivary gland cell autophagic cell death; P:endosome to lysosome transport via multivesicular body sorting pathway; P:positive regulation of vacuole fusion, non-autophagic; C:fungal-type vacuole membrane; P:vesicle fusion with vacuole; P:wing disc dorsal/ventral pattern formation; P:vacuole fusion, non-autophagic; F:GDP binding; F:sphingomyelin…	EC:3.1.4.12; EC:3.1.27	no IPS match
TSA_EVI_ab_kmer_T874	tetratricopeptide repeat protein 7a	1540	40	0.0	80.3%	2	C:mitochondrion; C:plasma membrane	-	IPR019734 (SMART); PF14559 (PFAM); G3DSA:1.10.287.1110 (GENE3D); IPR011990 (G3DSA:1.25.40.GENE3D); IPR019734 (PFAM); IPR011990 (G3DSA:1.25.40.GENE3D); IPR011990 (G3DSA:1.25.40.GENE3D); PTHR23083:SF498 (PANTHER); PTHR23083 (PANTHER); IPR013026 (PROSITE_PROFILES); IPR019734 (PROSITE_PROFILES); IPR019734 (PROSITE_PROFILES); IPR011990 (SUPERFAMILY); IPR011990 (SUPERFAMILY)
TSA_EVI_ab_kmer_T875	transcription termination factor chloroplastic	1010	40	1.96607e-133	80.4%	1	C:chloroplast	-	SignalP-TM (SIGNALP_GRAM_POSITIVE)
TSA_EVI_ab_kmer_T876	#NAME?	1193	40	5.6298e-172	87.97%	6	P:purine nucleobase metabolic process; P:allantoin catabolic process; F:manganese ion binding; C:cytoplasmic membrane-bounded vesicle; F:ureidoglycine aminohydrolase activity; C:endoplasmic reticulum	EC:3.5.3	IPR014710 (G3DSA:2.60.120.GENE3D); PTHR34571 (PANTHER); PTHR34571:SF3 (PANTHER); SIGNAL_PEPTIDE (PHOBIUS); NON_CYTOPLASMIC_DOMAIN (PHOBIUS); SIGNAL_PEPTIDE_C_REGION (PHOBIUS); SIGNAL_PEPTIDE_N_REGION (PHOBIUS); SIGNAL_PEPTIDE_H_REGION (PHOBIUS); SignalP-noTM (SIGNALP_EUK); IPR011051 (SUPERFAMILY)
TSA_EVI_ab_kmer_T877	ekc keops complex subunit bud32-like isoform x1	1072	40	4.97526e-139	92.15%	5	F:protein tyrosine kinase activity; P:peptidyl-tyrosine phosphorylation; F:ATP binding; F:protein serine/threonine kinase activity; C:mitochondrion	EC:2.7.10; EC:2.7.11	IPR000719 (SMART); IPR022495 (TIGRFAM); G3DSA:3.90.1200.10 (GENE3D); IPR000719 (PFAM); PTHR12209 (PANTHER); IPR008266 (PROSITE_PATTERNS); IPR000719 (PROSITE_PROFILES); IPR011009 (SUPERFAMILY)
TSA_EVI_ab_kmer_T878	plastidic glucose transporter 4	2066	40	0.0	87.53%	5	F:substrate-specific transmembrane transporter activity; C:chloroplast envelope; P:transmembrane transport; P:carbohydrate transport; C:integral to membrane	-	IPR003663 (PRINTS); IPR005828 (PFAM); G3DSA:1.20.1250.20 (GENE3D); IPR003663 (TIGRFAM); PTHR23500:SF233 (PANTHER); PTHR23500 (PANTHER); IPR005829 (PROSITE_PATTERNS); CYTOPLASMIC_DOMAIN (PHOBIUS); TRANSMEMBRANE (PHOBIUS); NON_CYTOPLASMIC_DOMAIN (PHOBIUS); NON_CYTOPLASMIC_DOMAIN (PHOBIUS); NON_CYTOPLASMIC_DOMAIN (PHOBIUS); NON_CYTOPLASMIC_DOMAIN (PHOBIUS); TRANSMEMBRANE (PHOBIUS); NON_CYTOPLASMIC_D…
TSA_EVI_ab_kmer_T879	protein yipf	980	40	4.25492e-74	97.4%	5	C:trans-Golgi network; C:cytosol; C:endosome; C:nucleus; C:plasma membrane	-	SIGNAL_PEPTIDE_C_REGION (PHOBIUS); CYTOPLASMIC_DOMAIN (PHOBIUS); TRANSMEMBRANE (PHOBIUS); SIGNAL_PEPTIDE_N_REGION (PHOBIUS); SIGNAL_PEPTIDE (PHOBIUS); NON_CYTOPLASMIC_DOMAIN (PHOBIUS); SIGNAL_PEPTIDE_H_REGION (PHOBIUS)
TSA_EVI_ab_kmer_T880	histone-lysine n-methyltransferase	1978	40	0.0	73.55%	11	C:PcG protein complex; F:single-stranded RNA binding; P:cellular macromolecule metabolic process; C:plasmodesma; C:chromatin silencing complex; C:plastid; P:endosperm development; P:regulation of gene expression by genetic imprinting; P:methylation; F:methyltransferase activity; F:chromatin binding	-	IPR033467 (SMART); IPR001214 (SMART); G3DSA:2.170.270.10 (GENE3D); G3DSA:2.170.270.10 (GENE3D); IPR001214 (PFAM); PTHR22884 (PANTHER); PTHR22884:SF452 (PANTHER); IPR025778 (PROSITE_PROFILES); IPR001214 (PROSITE_PROFILES); IPR026489 (PROSITE_PROFILES); SSF82199 (SUPERFAMILY)
TSA_EVI_ab_kmer_T881	reticulon-like protein	1089	40	8.85324e-81	78.65%	2	C:integral to membrane; C:mitochondrion	-	no IPS match
TSA_EVI_ab_kmer_T882	hexosyltransferase	1322	40	7.20911e-90	69.33%	2	F:transferase activity, transferring glycosyl groups; P:metabolic process	-	IPR002495 (PFAM); IPR029044 (G3DSA:3.90.550.GENE3D); PTHR32116:SF44 (PANTHER); IPR029993 (PANTHER); IPR029044 (SUPERFAMILY)
TSA_EVI_ab_kmer_T883	Uncharacterized protein (Fragment)	2790	40	0.0	65.6%	2	F:molecular_function; P:biological_process		IPR033261 (PTHR32093:PANTHER); PTHR32093 (PANTHER)
TSA_EVI_ab_kmer_T884	calcium sensing chloroplastic	1066	40	2.32494e-50	50.98%	0	-		G3DSA:1.20.120.20 (GENE3D); PTHR34209:SF4 (PANTHER); PTHR34209 (PANTHER)
TSA_EVI_ab_kmer_T885	rna polymerase ii c-terminal domain phosphatase-like 4	471	40	8.45494e-37	80.42%	5	P:dephosphorylation; F:protein C-terminus binding; F:phosphoprotein phosphatase activity; P:response to salt stress; C:nucleus	EC:3.1.3.16	no IPS match
TSA_EVI_ab_kmer_T886	---NA---	399	0			0	-		NON_CYTOPLASMIC_DOMAIN (PHOBIUS); TRANSMEMBRANE (PHOBIUS); CYTOPLASMIC_DOMAIN (PHOBIUS); NON_CYTOPLASMIC_DOMAIN (PHOBIUS); TRANSMEMBRANE (PHOBIUS); TMhelix (TMHMM)
TSA_EVI_ab_kmer_T887	e3 ubiquitin-protein ligase hakai	1856	40	3.52518e-99	66.9%	1	F:zinc ion binding	-	IPR013083 (G3DSA:3.30.40.GENE3D); PTHR13480 (PANTHER); PTHR13480:SF3 (PANTHER); IPR017907 (PROSITE_PATTERNS); IPR013087 (PROSITE_PATTERNS); NON_CYTOPLASMIC_DOMAIN (PHOBIUS); SIGNAL_PEPTIDE (PHOBIUS); SIGNAL_PEPTIDE_C_REGION (PHOBIUS); SIGNAL_PEPTIDE_N_REGION (PHOBIUS); SIGNAL_PEPTIDE_H_REGION (PHOBIUS); SignalP-noTM (SIGNALP_EUK)
TSA_EVI_ab_kmer_T888	transcription and mrna export factor sus1	745	40	2.1437e-47	93.17%	11	P:positive regulation of transcription, DNA-dependent; C:chloroplast envelope; P:mRNA export from nucleus; C:SAGA complex; P:protein transport; C:nuclear pore; F:transcription coactivator activity; C:transcription export complex 2; P:histone deubiquitination; C:DUBm complex; P:transcription elongation from RNA polymerase II promoter	-	PF10163 (PFAM); PTHR12514:SF2 (PANTHER); PTHR12514 (PANTHER); IPR018783 (HAMAP)
TSA_EVI_ab_kmer_T889	protein chloroplastic	394	40	1.49201e-55	87.47%	5	F:nucleic acid binding; F:ATP-dependent helicase activity; P:ATP catabolic process; F:ATP binding; C:membrane	-	IPR003339 (PFAM); PTHR33514:SF10 (PANTHER); PTHR33514 (PANTHER); SIGNAL_PEPTIDE_N_REGION (PHOBIUS); SIGNAL_PEPTIDE (PHOBIUS); TRANSMEMBRANE (PHOBIUS); CYTOPLASMIC_DOMAIN (PHOBIUS); SIGNAL_PEPTIDE_C_REGION (PHOBIUS); TRANSMEMBRANE (PHOBIUS); CYTOPLASMIC_DOMAIN (PHOBIUS); NON_CYTOPLASMIC_DOMAIN (PHOBIUS); SIGNAL_PEPTIDE_H_REGION (PHOBIUS); NON_CYTOPLASMIC_DOMAIN (PHOBIUS); TRANSMEMBRANE (PHOBIUS); …
TSA_EVI_ab_kmer_T890	solute carrier family 40 member chloroplastic	2017	40	0.0	84.72%	5	P:cellular iron ion homeostasis; F:iron ion transmembrane transporter activity; P:iron ion transmembrane transport; C:integral to membrane; C:plastid	-	IPR009716 (PFAM); G3DSA:1.20.1250.20 (GENE3D); PTHR11660 (PANTHER); PTHR11660:SF62 (PANTHER); NON_CYTOPLASMIC_DOMAIN (PHOBIUS); TRANSMEMBRANE (PHOBIUS); TRANSMEMBRANE (PHOBIUS); TRANSMEMBRANE (PHOBIUS); TRANSMEMBRANE (PHOBIUS); TRANSMEMBRANE (PHOBIUS); CYTOPLASMIC_DOMAIN (PHOBIUS); NON_CYTOPLASMIC_DOMAIN (PHOBIUS); NON_CYTOPLASMIC_DOMAIN (PHOBIUS); NON_CYTOPLASMIC_DOMAIN (PHOBIUS); CYTOPLASMIC_DO…
TSA_EVI_ab_kmer_T891	---NA---	458	0			0	-		no IPS match
TSA_EVI_ab_kmer_T892	zinc finger protein	797	40	7.25027e-21	76.3%	6	C:cytoplasm; F:hydrolase activity, acting on ester bonds; F:nucleic acid binding; F:zinc ion binding; P:DNA recombination; P:DNA repair	-	PF12874 (PFAM); PTHR23067 (PANTHER); PTHR23067:SF51 (PANTHER); IPR013087 (SUPERFAMILY)
TSA_EVI_ab_kmer_T893	protein wax2	652	40	3.73725e-63	74.38%	6	P:cellular biosynthetic process; P:cuticle development; P:organic substance biosynthetic process; P:single-organism cellular process; P:single-organism biosynthetic process; C:membrane	-	IPR006694 (PFAM); PTHR11863:SF76 (PANTHER); PTHR11863 (PANTHER)
TSA_EVI_ab_kmer_T894	presenilin	426	40	6.501e-42	80.85%	3	C:integral to membrane; P:proteolysis; F:aspartic-type endopeptidase activity	EC:3.4.23	TRANSMEMBRANE (PHOBIUS); CYTOPLASMIC_DOMAIN (PHOBIUS); NON_CYTOPLASMIC_DOMAIN (PHOBIUS)
TSA_EVI_ab_kmer_T895	disease resistance protein (cc-nbs-lrr)	887	40	3.05898e-38	57.13%	2	P:defense response; F:ADP binding		IPR001611 (PFAM); IPR032675 (G3DSA:3.80.10.GENE3D); IPR032675 (G3DSA:3.80.10.GENE3D); PTHR23155 (PANTHER); PTHR23155:SF706 (PANTHER); SSF52047 (SUPERFAMILY)
TSA_EVI_ab_kmer_T896	conserved oligomeric golgi complex subunit 2	1064	40	1.20508e-157	82.35%	4	P:protein transport; C:membrane; C:vacuole; P:Golgi organization	-	IPR011989 (G3DSA:1.25.10.GENE3D); IPR024603 (PFAM); IPR009316 (PANTHER); PTHR12961:SF1 (PANTHER)
TSA_EVI_ab_kmer_T897	protein-s-isoprenylcysteine o-methyltransferase	1208	40	3.94594e-50	81.95%	5	P:C-terminal protein methylation; F:protein C-terminal S-isoprenylcysteine carboxyl O-methyltransferase activity; P:flower development; C:integral to membrane; C:endoplasmic reticulum	EC:2.1.1.100	no IPS match
TSA_EVI_ab_kmer_T898	plant-specific domain tigr01615 family protein	854	40	6.98076e-139	77.78%	2	C:integral to membrane; C:plastid	-	IPR006502 (PFAM); IPR006502 (TIGRFAM); PTHR31579:SF28 (PANTHER); IPR006502 (PANTHER)
TSA_EVI_ab_kmer_T899	rhomboid-like protein chloroplastic	1012	40	5.7143e-106	82.6%	6	P:regulation of jasmonic acid metabolic process; F:serine-type endopeptidase activity; C:plasma membrane; C:integral to membrane; P:proteolysis; C:chloroplast inner membrane	EC:3.4.21	IPR022764 (PFAM); IPR022764 (G3DSA:1.20.1540.GENE3D); PTHR43066 (PANTHER); CYTOPLASMIC_DOMAIN (PHOBIUS); TRANSMEMBRANE (PHOBIUS); TRANSMEMBRANE (PHOBIUS); TRANSMEMBRANE (PHOBIUS); TRANSMEMBRANE (PHOBIUS); TRANSMEMBRANE (PHOBIUS); CYTOPLASMIC_DOMAIN (PHOBIUS); NON_CYTOPLASMIC_DOMAIN (PHOBIUS); NON_CYTOPLASMIC_DOMAIN (PHOBIUS); CYTOPLASMIC_DOMAIN (PHOBIUS); CYTOPLASMIC_DOMAIN (PHOBIUS); TRANSMEMBRA…
TSA_EVI_ab_kmer_T900	proline-rich protein prcc	657	40	1.60888e-56	87.38%	2	F:zinc ion binding; C:intracellular	-	IPR018800 (PFAM); PTHR13621 (PANTHER)
TSA_EVI_ab_kmer_T901	casp-like protein	585	40	1.58151e-48	78.92%	2	C:integral to membrane; C:plasma membrane	-	IPR006702 (PFAM); PTHR32021:SF10 (PANTHER); PTHR32021 (PANTHER); TRANSMEMBRANE (PHOBIUS); CYTOPLASMIC_DOMAIN (PHOBIUS); NON_CYTOPLASMIC_DOMAIN (PHOBIUS); NON_CYTOPLASMIC_DOMAIN (PHOBIUS); TRANSMEMBRANE (PHOBIUS); TRANSMEMBRANE (PHOBIUS); CYTOPLASMIC_DOMAIN (PHOBIUS); TMhelix (TMHMM); TMhelix (TMHMM); TMhelix (TMHMM)
TSA_EVI_ab_kmer_T902	peptidyl-trna hydrolase mitochondrial	755	40	3.02268e-100	80.35%	3	P:translational termination; F:translation release factor activity; C:mitochondrion	-	Coil (COILS); IPR000352 (PFAM); G3DSA:3.30.160.20 (GENE3D); PTHR11075 (PANTHER); PTHR11075:SF56 (PANTHER); IPR000352 (PROSITE_PATTERNS); SSF110916 (SUPERFAMILY)
TSA_EVI_ab_kmer_T903	thiol-disulfide oxidoreductase lto1	1919	40	9.28166e-153	75.97%	5	F:NAD(P)H dehydrogenase (quinone) activity; P:photosystem II assembly; C:chloroplast; C:membrane; P:oxidation-reduction process	EC:1.6.5.2	Coil (COILS); IPR012932 (SMART); IPR012932 (PFAM); G3DSA:1.10.340.30 (GENE3D); PTHR34573 (PANTHER); SIGNAL_PEPTIDE (PHOBIUS); SIGNAL_PEPTIDE_C_REGION (PHOBIUS); SIGNAL_PEPTIDE_N_REGION (PHOBIUS); TRANSMEMBRANE (PHOBIUS); NON_CYTOPLASMIC_DOMAIN (PHOBIUS); NON_CYTOPLASMIC_DOMAIN (PHOBIUS); CYTOPLASMIC_DOMAIN (PHOBIUS); CYTOPLASMIC_DOMAIN (PHOBIUS); TRANSMEMBRANE (PHOBIUS); TRANSMEMBRANE (PHOBIUS); …
TSA_EVI_ab_kmer_T904	trafficking protein particle complex subunit 12	671	40	2.25393e-32	66.65%	9	P:embryo development; P:regulation of transcription from RNA polymerase II promoter; F:hydrolase activity, acting on ester bonds; P:regulation of DNA-dependent transcription, elongation; F:DNA binding; C:plasmodesma; F:RNA binding; P:nucleobase-containing compound metabolic process; C:cytosol	-	IPR028083 (PFAM); IPR011990 (G3DSA:1.25.40.GENE3D)
TSA_EVI_ab_kmer_T905	pentatricopeptide repeat superfamily protein	925	40	9.07758e-96	75.17%	3	F:oxidoreductase activity; P:oxidation-reduction process; F:FMN binding	-	no IPS match
TSA_EVI_ab_kmer_T906	nicotianamine synthase6	1366	40	1.02311e-111	81.5%	2	C:cytoplasmic membrane-bounded vesicle; C:endoplasmic reticulum	-	PTHR35702 (PANTHER); PTHR35702:SF2 (PANTHER); TRANSMEMBRANE (PHOBIUS); CYTOPLASMIC_DOMAIN (PHOBIUS); NON_CYTOPLASMIC_DOMAIN (PHOBIUS)
TSA_EVI_ab_kmer_T907	opine oxidase subunit b	1243	40	0.0	89.3%	2	C:plasma membrane; C:endoplasmic reticulum	-	IPR022227 (PFAM); PTHR33645:SF6 (PANTHER); PTHR33645 (PANTHER); CYTOPLASMIC_DOMAIN (PHOBIUS); NON_CYTOPLASMIC_DOMAIN (PHOBIUS); TRANSMEMBRANE (PHOBIUS); TRANSMEMBRANE (PHOBIUS); NON_CYTOPLASMIC_DOMAIN (PHOBIUS); TMhelix (TMHMM); TMhelix (TMHMM)
TSA_EVI_ab_kmer_T908	trafficking protein particle complex subunit 10	2958	40	0.0	81.9%	1	P:cell plate assembly	-	IPR011990 (G3DSA:1.25.40.GENE3D); IPR022233 (PFAM); PTHR13251 (PANTHER)
TSA_EVI_ab_kmer_T909	cytochrome p450 86b1	415	40	4.8638e-51	72.67%	6	F:heme binding; F:oxidoreductase activity, acting on paired donors, with incorporation or reduction of molecular oxygen; F:monooxygenase activity; F:iron ion binding; P:oxidation-reduction process; F:oxygen binding	-	no IPS match
TSA_EVI_ab_kmer_T910	iaa-amino acid hydrolase ilr1-like 5	1490	40	4.79537e-171	82.83%	6	F:IAA-amino acid conjugate hydrolase activity; C:cytoplasmic membrane-bounded vesicle; P:regulation of systemic acquired resistance; C:chloroplast; P:proteolysis; F:metallopeptidase activity	-	G3DSA:1.20.1000.10 (GENE3D); PTHR10751 (PANTHER); PTHR10751:SF73 (PANTHER); IPR003191 (SUPERFAMILY)
TSA_EVI_ab_kmer_T911	l-ascorbate peroxidase cytosolic	1910	40	0.0	87.95%	4	F:zinc ion binding; P:GTP catabolic process; F:GTPase activity; F:GTP binding	-	PTHR33977:SF5 (PANTHER); PTHR33977 (PANTHER)
TSA_EVI_ab_kmer_T912	acetyltransferase component of pyruvate dehydrogenase complex	1636	40	0.0	73.65%	4	F:transferase activity, transferring acyl groups; P:metabolic process; C:chloroplast; C:mitochondrion	-	IPR004167 (G3DSA:4.10.320.GENE3D); IPR004167 (PFAM); G3DSA:3.30.559.10 (GENE3D); IPR000089 (PFAM); IPR001078 (PFAM); G3DSA:3.90.1170.30 (GENE3D); PTHR43178:SF5 (PANTHER); PTHR43178 (PANTHER); IPR003016 (PROSITE_PATTERNS); IPR000089 (PROSITE_PROFILES); SSF52777 (SUPERFAMILY); IPR004167 (SUPERFAMILY); IPR011053 (SUPERFAMILY)
TSA_EVI_ab_kmer_T913	proline iminopeptidase	1648	40	0.0	85.72%	5	C:cytosol; C:vacuole; P:proteolysis; C:plastid; F:aminopeptidase activity	EC:3.4.11	NON_CYTOPLASMIC_DOMAIN (PHOBIUS); CYTOPLASMIC_DOMAIN (PHOBIUS); TRANSMEMBRANE (PHOBIUS)
TSA_EVI_ab_kmer_T914	glycerophosphodiester phosphodiesterase gdpdl3	554	40	4.79799e-46	76.25%	12	P:trichome differentiation; P:lipid metabolic process; P:glycerol metabolic process; P:cell tip growth; C:plasmodesma; P:guard cell morphogenesis; C:anchored to plasma membrane; C:plant-type cell wall; F:glycerophosphodiester phosphodiesterase activity; C:cytoplasmic membrane-bounded vesicle; P:root hair cell differentiation; P:plant-type cell wall cellulose metabolic process	EC:3.1.4.46	IPR030395 (PFAM); IPR017946 (G3DSA:3.20.20.GENE3D); PTHR43620:SF4 (PANTHER); PTHR43620 (PANTHER); SIGNAL_PEPTIDE_C_REGION (PHOBIUS); SIGNAL_PEPTIDE_H_REGION (PHOBIUS); SIGNAL_PEPTIDE (PHOBIUS); NON_CYTOPLASMIC_DOMAIN (PHOBIUS); SIGNAL_PEPTIDE_N_REGION (PHOBIUS); IPR030395 (PROSITE_PROFILES); IPR017946 (SUPERFAMILY)
TSA_EVI_ab_kmer_T915	hva22-like protein	1035	40	6.66232e-98	78.1%	1	C:membrane	-	IPR004345 (PFAM); PTHR12300:SF68 (PANTHER); IPR004345 (PANTHER); NON_CYTOPLASMIC_DOMAIN (PHOBIUS); TRANSMEMBRANE (PHOBIUS); TRANSMEMBRANE (PHOBIUS); NON_CYTOPLASMIC_DOMAIN (PHOBIUS); TRANSMEMBRANE (PHOBIUS); CYTOPLASMIC_DOMAIN (PHOBIUS); CYTOPLASMIC_DOMAIN (PHOBIUS)
TSA_EVI_ab_kmer_T916	transcription initiation factor iia subunit 1	917	40	3.0388e-115	73.28%	2	P:transcription initiation from RNA polymerase II promoter; C:transcription factor TFIIA complex	-	IPR004855 (SMART); IPR004855 (PFAM); G3DSA:1.10.287.100 (GENE3D); PTHR12694:SF12 (PANTHER); PTHR12694 (PANTHER); IPR009083 (SUPERFAMILY)
TSA_EVI_ab_kmer_T917	transcription factor tcp4-like	609	40	2.13005e-23	65.08%	1	P:system development	-	no IPS match
TSA_EVI_ab_kmer_T918	wd-40 repeat-containing protein msi1	987	40	0.0	92.35%	33	C:CAF-1 complex; F:histone binding; P:regulation of DNA replication; F:histone acetyltransferase activity; P:negative regulation of pseudohyphal growth; P:central nervous system development; P:embryo development ending in seed dormancy; F:nucleotide binding; C:polysome; P:response to hormone stimulus; P:cellular response to reactive oxygen species; P:transcription, DNA-dependent; P:trichome diffe…	EC:2.3.1.48	IPR001680 (SMART); IPR001680 (PFAM); IPR022052 (PFAM); IPR015943 (G3DSA:2.130.10.GENE3D); PTHR22850:SF162 (PANTHER); PTHR22850 (PANTHER); IPR019775 (PROSITE_PATTERNS); IPR001680 (PROSITE_PROFILES); IPR017986 (PROSITE_PROFILES); IPR001680 (PROSITE_PROFILES); IPR001680 (PROSITE_PROFILES); IPR017986 (SUPERFAMILY)
TSA_EVI_ab_kmer_T919	ribosome biogenesis protein bms1 homolog	2256	40	0.0	90.22%	5	P:GTP catabolic process; P:ribosome biogenesis; F:GTPase activity; C:nucleus; F:GTP binding	-	Coil (COILS); IPR007034 (SMART); IPR001012 (SMART); IPR007034 (PFAM); IPR001012 (PFAM); G3DSA:3.10.20.90 (GENE3D); PTHR12858 (PANTHER); PTHR12858:SF4 (PANTHER); IPR001012 (PROSITE_PROFILES); IPR029071 (SUPERFAMILY)
TSA_EVI_ab_kmer_T920	f-box kelch-repeat protein at1g55270-like	928	40	5.79144e-166	93.1%	0	-		IPR006652 (SMART); G3DSA:1.20.1280.50 (GENE3D); IPR015915 (G3DSA:2.120.10.GENE3D); IPR001810 (PFAM); IPR006652 (PFAM); PTHR24412:SF291 (PANTHER); PTHR24412 (PANTHER); SSF117281 (SUPERFAMILY); IPR001810 (SUPERFAMILY)
TSA_EVI_ab_kmer_T921	gpi transamidase component pig-t	1778	40	0.0	80.35%	3	C:GPI-anchor transamidase complex; P:attachment of GPI anchor to protein; C:cytoplasmic membrane-bounded vesicle	-	Coil (COILS); IPR007245 (PFAM); PTHR12959:SF12 (PANTHER); IPR007245 (PANTHER); TRANSMEMBRANE (PHOBIUS); CYTOPLASMIC_DOMAIN (PHOBIUS); NON_CYTOPLASMIC_DOMAIN (PHOBIUS); TRANSMEMBRANE (PHOBIUS); NON_CYTOPLASMIC_DOMAIN (PHOBIUS); TMhelix (TMHMM); TMhelix (TMHMM)
TSA_EVI_ab_kmer_T922	acyl- n-acyltransferase with ring fyve phd-type zinc finger domain	2614	40	0.0	71.03%	1	F:zinc ion binding	-	PTHR19308 (PANTHER); PTHR19308:SF19 (PANTHER); CYTOPLASMIC_DOMAIN (PHOBIUS); TRANSMEMBRANE (PHOBIUS); NON_CYTOPLASMIC_DOMAIN (PHOBIUS)
TSA_EVI_ab_kmer_T923	trigger factor-like protein chloroplastic	874	40	1.62477e-128	89.5%	4	C:chloroplast envelope; P:protein folding; C:chloroplast stroma; P:protein transport	-	Coil (COILS); IPR008880 (PFAM); IPR008880 (G3DSA:1.10.3120.GENE3D); IPR005215 (PANTHER); PTHR30560:SF6 (PANTHER); SSF54534 (SUPERFAMILY); IPR027304 (SUPERFAMILY)
TSA_EVI_ab_kmer_T924	methyl- -binding domain protein 4	1228	40	8.61579e-83	62.33%	3	P:DNA metabolic process; P:single-organism process; P:macromolecule methylation	-	PTHR36065 (PANTHER)
TSA_EVI_ab_kmer_T925	photosystem ii cp47 reaction center protein	575	40	1.64397e-124	99.6%	6	C:photosystem II; P:photosynthetic electron transport chain; P:protein-chromophore linkage; F:chlorophyll binding; C:integral to membrane; C:chloroplast	-	IPR000932 (PFAM); PTHR33180 (PANTHER); PTHR33180:SF12 (PANTHER); CYTOPLASMIC_DOMAIN (PHOBIUS); NON_CYTOPLASMIC_DOMAIN (PHOBIUS); TRANSMEMBRANE (PHOBIUS); IPR000932 (SUPERFAMILY); TMhelix (TMHMM)
TSA_EVI_ab_kmer_T926	disease resistance protein rga4	1291	40	2.40384e-51	53.13%	1	F:binding	-	IPR032675 (G3DSA:3.80.10.GENE3D); IPR032675 (G3DSA:3.80.10.GENE3D); PTHR23155 (PANTHER); PTHR23155:SF720 (PANTHER); SIGNAL_PEPTIDE (PHOBIUS); SIGNAL_PEPTIDE_N_REGION (PHOBIUS); SIGNAL_PEPTIDE_H_REGION (PHOBIUS); SIGNAL_PEPTIDE_C_REGION (PHOBIUS); NON_CYTOPLASMIC_DOMAIN (PHOBIUS); IPR032675 (SUPERFAMILY)
TSA_EVI_ab_kmer_T927	protein nrt1 ptr family	610	40	2.25977e-68	85.88%	3	C:integral to membrane; P:oligopeptide transport; F:transporter activity	-	G3DSA:1.20.1250.20 (GENE3D); IPR000109 (PFAM); PTHR11654:SF197 (PANTHER); IPR000109 (PANTHER); TRANSMEMBRANE (PHOBIUS); CYTOPLASMIC_DOMAIN (PHOBIUS); NON_CYTOPLASMIC_DOMAIN (PHOBIUS); TRANSMEMBRANE (PHOBIUS); CYTOPLASMIC_DOMAIN (PHOBIUS); IPR020846 (SUPERFAMILY); TMhelix (TMHMM); TMhelix (TMHMM); TMhelix (TMHMM)
TSA_EVI_ab_kmer_T928	serine threonine protein phosphatase	447	40	1.50188e-23	78.1%	2	P:metabolic process; F:hydrolase activity	-	no IPS match
TSA_EVI_ab_kmer_T929	lrr receptor-like serine threonine-protein kinase gso1	1136	40	8.98386e-43	63.83%	1	F:catalytic activity	-	PR00019 (PRINTS); IPR032675 (G3DSA:3.80.10.GENE3D); IPR001611 (PFAM); IPR001611 (PFAM); PTHR27004:SF81 (PANTHER); PTHR27004 (PANTHER); NON_CYTOPLASMIC_DOMAIN (PHOBIUS); CYTOPLASMIC_DOMAIN (PHOBIUS); TRANSMEMBRANE (PHOBIUS); IPR032675 (SUPERFAMILY); TMhelix (TMHMM)
TSA_EVI_ab_kmer_T930	mitochondrial chaperone bcs1	495	40	1.15445e-90	88.72%	3	F:nucleoside-triphosphatase activity; P:metabolic process; F:ATP binding	EC:3.6.1.15	IPR003593 (SMART); IPR003959 (PFAM); G3DSA:3.40.50.300 (GENE3D); PTHR23070:SF75 (PANTHER); PTHR23070 (PANTHER); IPR003960 (PROSITE_PATTERNS); IPR027417 (SUPERFAMILY)
TSA_EVI_ab_kmer_T931	wrky transcription factor 19	526	40	1.81725e-66	77.25%	0	-		PTHR31827:SF24 (PANTHER); PTHR31827 (PANTHER)
TSA_EVI_ab_kmer_T932	peptidase ubiquitin carboxyl-terminal hydrolase 2	1194	40	0.0	97.92%	3	P:ubiquitin-dependent protein catabolic process; C:cytosol; F:cysteine-type peptidase activity	EC:3.4	G3DSA:3.90.70.10 (GENE3D); IPR001394 (PFAM); IPR008974 (G3DSA:2.60.210.GENE3D); PTHR24006:SF563 (PANTHER); PTHR24006 (PANTHER); IPR018200 (PROSITE_PATTERNS); IPR028889 (PROSITE_PROFILES); IPR002083 (PROSITE_PROFILES); SSF54001 (SUPERFAMILY); IPR008974 (SUPERFAMILY)
TSA_EVI_ab_kmer_T933	transmembrane protein 53	2356	40	0.0	77.08%	2	C:peroxisome; C:mitochondrion	-	IPR008547 (PFAM); IPR029058 (G3DSA:3.40.50.GENE3D); IPR008547 (PANTHER); PTHR12265:SF20 (PANTHER); IPR029058 (SUPERFAMILY)
TSA_EVI_ab_kmer_T934	nucleolar protein 58	742	40	2.12215e-30	87.4%	2	F:molecular_function; P:biological_process		PTHR34117 (PANTHER)
TSA_EVI_ab_kmer_T935	---NA---	406	0			0	-		no IPS match
TSA_EVI_ab_kmer_T936	presenilin	682	40	1.42805e-39	62.23%	4	P:proteolysis; C:integral to membrane; F:aspartic-type endopeptidase activity; C:membrane		IPR006639 (SMART); IPR001108 (PFAM); IPR001108 (PANTHER); PTHR10202:SF24 (PANTHER); TRANSMEMBRANE (PHOBIUS); NON_CYTOPLASMIC_DOMAIN (PHOBIUS); CYTOPLASMIC_DOMAIN (PHOBIUS); CYTOPLASMIC_DOMAIN (PHOBIUS); TRANSMEMBRANE (PHOBIUS); TMhelix (TMHMM); TMhelix (TMHMM)
TSA_EVI_ab_kmer_T937	chlorophyll b reductase chloroplastic	2077	40	0.0	88.97%	10	P:oxidation-reduction process; P:biosynthetic process; P:PSII associated light-harvesting complex II catabolic process; F:chlorophyll(ide) b reductase activity; P:chlorophyll catabolic process; F:transferase activity; F:protein binding; P:neuroblast proliferation; C:chloroplast thylakoid membrane; C:extracellular region	EC:1.1.1.294	IPR002347 (PRINTS); IPR002347 (PRINTS); IPR002347 (PFAM); G3DSA:3.40.50.720 (GENE3D); PTHR24314:SF17 (PANTHER); PTHR24314 (PANTHER); IPR020904 (PROSITE_PATTERNS); IPR016040 (SUPERFAMILY)
TSA_EVI_ab_kmer_T938	ddrgk domain-containing protein 1	670	39	9.65941e-08	67.41%	1	P:single-organism process	-	CYTOPLASMIC_DOMAIN (PHOBIUS); TRANSMEMBRANE (PHOBIUS); NON_CYTOPLASMIC_DOMAIN (PHOBIUS); TMhelix (TMHMM)
TSA_EVI_ab_kmer_T939	pollen-specific protein sf21	735	40	4.23593e-126	90.33%	1	P:auxin transport	-	IPR004142 (PFAM); IPR029058 (G3DSA:3.40.50.GENE3D); PTHR11034:SF37 (PANTHER); IPR004142 (PANTHER); IPR029058 (SUPERFAMILY)
TSA_EVI_ab_kmer_T940	serine threonine-protein kinase	770	40	5.17344e-44	75.33%	4	P:protein phosphorylation; F:protein serine/threonine kinase activity; C:mitochondrion; F:ATP binding	EC:2.7.11	no IPS match
TSA_EVI_ab_kmer_T941	flavin-containing monooxygenase	1543	40	3.67049e-77	70.05%	13	F:7-methylthiopropyl glucosinolate S-oxygenase activity; P:oxidation-reduction process; F:5-methylthiopropyl glucosinolate S-oxygenase activity; P:glucosinolate biosynthetic process from homomethionine; F:8-methylthiopropyl glucosinolate S-oxygenase activity; F:3-methylthiopropyl glucosinolate S-oxygenase activity; F:6-methylthiopropyl glucosinolate S-oxygenase activity; F:flavin adenine dinucleo…	EC:1.14.13.8	PTHR31315:SF5 (PANTHER); PTHR31315 (PANTHER); IPR003903 (PROSITE_PROFILES)
TSA_EVI_ab_kmer_T942	ergosterol biosynthetic protein 28	713	40	1.13876e-64	91.6%	4	C:integral to membrane; F:nucleic acid binding; F:protein dimerization activity; C:mitochondrion	-	IPR005352 (PFAM); PTHR15451 (PANTHER); TRANSMEMBRANE (PHOBIUS); SIGNAL_PEPTIDE (PHOBIUS); TRANSMEMBRANE (PHOBIUS); NON_CYTOPLASMIC_DOMAIN (PHOBIUS); SIGNAL_PEPTIDE_N_REGION (PHOBIUS); TRANSMEMBRANE (PHOBIUS); SIGNAL_PEPTIDE_C_REGION (PHOBIUS); SIGNAL_PEPTIDE_H_REGION (PHOBIUS); NON_CYTOPLASMIC_DOMAIN (PHOBIUS); CYTOPLASMIC_DOMAIN (PHOBIUS); CYTOPLASMIC_DOMAIN (PHOBIUS); TMhelix (TMHMM); TMhelix (…
TSA_EVI_ab_kmer_T943	eukaryotic translation initiation factor 5b	2187	40	0.0	93.65%	6	F:translation initiation factor activity; P:translational initiation; P:GTP catabolic process; F:GTPase activity; F:GTP binding; C:plasma membrane	-	IPR000795 (PRINTS); G3DSA:2.40.30.10 (GENE3D); PF00009 (PFAM); IPR004161 (PFAM); G3DSA:3.40.50.300 (GENE3D); IPR005225 (TIGRFAM); PTHR43381:SF1 (PANTHER); PTHR43381 (PANTHER); IPR000795 (PROSITE_PROFILES); IPR027417 (SUPERFAMILY)
TSA_EVI_ab_kmer_T944	e3 ubiquitin-protein ligase xbos32	867	40	1.90043e-84	88.88%	7	P:response to auxin stimulus; P:ubiquitin-dependent protein catabolic process; F:zinc ion binding; F:ubiquitin-protein ligase activity; P:lateral root formation; P:negative regulation of ethylene biosynthetic process; P:protein autoubiquitination	EC:6.3.2.19	IPR002110 (SMART); IPR020683 (G3DSA:1.25.40.GENE3D); IPR020683 (G3DSA:1.25.40.GENE3D); PF13637 (PFAM); PTHR24128:SF28 (PANTHER); PTHR24128 (PANTHER); NON_CYTOPLASMIC_DOMAIN (PHOBIUS); TRANSMEMBRANE (PHOBIUS); CYTOPLASMIC_DOMAIN (PHOBIUS); IPR020683 (PROSITE_PROFILES); IPR002110 (PROSITE_PROFILES); IPR002110 (PROSITE_PROFILES); IPR020683 (SUPERFAMILY); TMhelix (TMHMM)
TSA_EVI_ab_kmer_T945	nuclear transcription factor y subunit a-1	1342	40	1.64313e-116	61.15%	3	P:regulation of biological process; P:anatomical structure development; P:multicellular organismal development	-	IPR001289 (PRINTS); IPR001289 (SMART); IPR001289 (PFAM); IPR001289 (PANTHER); PTHR12632:SF20 (PANTHER); IPR018362 (PROSITE_PATTERNS); IPR001289 (PROSITE_PROFILES)
TSA_EVI_ab_kmer_T946	peptidyl-prolyl cis-trans isomerase	1143	40	4.34109e-87	91.78%	4	P:protein folding; P:protein peptidyl-prolyl isomerization; C:cytosol; F:peptidyl-prolyl cis-trans isomerase activity	EC:5.2.1.8	Coil (COILS); IPR002130 (PRINTS); IPR006564 (SMART); IPR002130 (PFAM); IPR007527 (PFAM); IPR029000 (G3DSA:2.40.100.GENE3D); PTHR11071:SF315 (PANTHER); IPR024936 (PANTHER); IPR020892 (PROSITE_PATTERNS); IPR007527 (PROSITE_PROFILES); IPR002130 (PROSITE_PROFILES); SignalP-noTM (SIGNALP_EUK); IPR029000 (SUPERFAMILY)
TSA_EVI_ab_kmer_T947	calmodulin-binding transcription activator 1	3656	40	0.0	72.28%	2	C:nucleus; F:DNA binding		IPR002110 (SMART); IPR013783 (G3DSA:2.60.40.GENE3D); IPR002909 (PFAM); IPR020683 (G3DSA:1.25.40.GENE3D); PTHR23335:SF24 (PANTHER); PTHR23335 (PANTHER); IPR020683 (PROSITE_PROFILES); IPR002110 (PROSITE_PROFILES); IPR020683 (SUPERFAMILY); IPR014756 (SUPERFAMILY)
TSA_EVI_ab_kmer_T948	tata-binding protein-associated factor btaf1	1295	40	3.59825e-128	89.9%	5	P:metabolic process; F:ATP binding; F:helicase activity; F:DNA binding; F:transferase activity	-	IPR001650 (SMART); G3DSA:3.40.50.300 (GENE3D); IPR001650 (PFAM); PTHR10799 (PANTHER); PTHR10799:SF797 (PANTHER); TRANSMEMBRANE (PHOBIUS); TRANSMEMBRANE (PHOBIUS); CYTOPLASMIC_DOMAIN (PHOBIUS); CYTOPLASMIC_DOMAIN (PHOBIUS); NON_CYTOPLASMIC_DOMAIN (PHOBIUS); IPR001650 (PROSITE_PROFILES); IPR027417 (SUPERFAMILY); TMhelix (TMHMM)
TSA_EVI_ab_kmer_T949	polygalacturonase qrt3	1539	40	3.6047e-159	78.83%	4	P:microsporogenesis; P:pollen exine formation; C:membrane; C:mitochondrion	-	IPR006626 (SMART); G3DSA:3.40.50.80 (GENE3D); IPR013121 (PFAM); IPR024535 (PFAM); IPR012334 (G3DSA:2.160.20.GENE3D); PTHR33928 (PANTHER); PTHR33928:SF3 (PANTHER); NON_CYTOPLASMIC_DOMAIN (PHOBIUS); CYTOPLASMIC_DOMAIN (PHOBIUS); TRANSMEMBRANE (PHOBIUS); IPR011050 (SUPERFAMILY); TMhelix (TMHMM)
TSA_EVI_ab_kmer_T950	cysteine-rich receptor-like protein kinase 2	763	40	1.09144e-76	73.0%	3	F:protein kinase activity; P:protein phosphorylation; F:nucleotide binding	-	IPR000719 (PFAM); G3DSA:1.10.510.10 (GENE3D); PTHR27006:SF61 (PANTHER); PTHR27006 (PANTHER); IPR008271 (PROSITE_PATTERNS); IPR000719 (PROSITE_PROFILES); IPR011009 (SUPERFAMILY)
TSA_EVI_ab_kmer_T951	magnesium transporter mrs2-f	1304	40	0.0	78.38%	5	P:magnesium ion transport; P:transmembrane transport; F:beta-glucanase activity; F:magnesium ion transmembrane transporter activity; C:membrane	EC:3.2.1	IPR002523 (PFAM); G3DSA:1.20.58.340 (GENE3D); PTHR13890 (PANTHER); PTHR13890:SF22 (PANTHER); CYTOPLASMIC_DOMAIN (PHOBIUS); NON_CYTOPLASMIC_DOMAIN (PHOBIUS); CYTOPLASMIC_DOMAIN (PHOBIUS); TRANSMEMBRANE (PHOBIUS); TRANSMEMBRANE (PHOBIUS); TMhelix (TMHMM); TMhelix (TMHMM)
TSA_EVI_ab_kmer_T952	dead-box atp-dependent rna helicase 47b	592	40	1.71939e-75	89.92%	7	P:plasmodesmata-mediated intercellular transport; F:nucleic acid binding; C:mitochondrion; F:ATP-dependent helicase activity; P:ATP catabolic process; F:ATP binding; P:plasmodesma organization	-	no IPS match
TSA_EVI_ab_kmer_T953	ubiquitin carboxyl-terminal hydrolase 17	985	40	3.41803e-73	73.58%	3	F:metal ion binding; P:ubiquitin-dependent protein catabolic process; P:shoot system development	-	IPR001394 (PFAM); G3DSA:3.90.70.10 (GENE3D); PTHR24006 (PANTHER); PTHR24006:SF574 (PANTHER); IPR018200 (PROSITE_PATTERNS); IPR028889 (PROSITE_PROFILES); SSF54001 (SUPERFAMILY)
TSA_EVI_ab_kmer_T954	atp synthase protein i-related protein	1535	40	1.35605e-159	83.9%	3	P:starch biosynthetic process; P:positive regulation of catalytic activity; P:maltose metabolic process	-	PTHR34118 (PANTHER); PTHR34118:SF6 (PANTHER); TRANSMEMBRANE (PHOBIUS); TRANSMEMBRANE (PHOBIUS); CYTOPLASMIC_DOMAIN (PHOBIUS); TRANSMEMBRANE (PHOBIUS); NON_CYTOPLASMIC_DOMAIN (PHOBIUS); CYTOPLASMIC_DOMAIN (PHOBIUS); NON_CYTOPLASMIC_DOMAIN (PHOBIUS); TRANSMEMBRANE (PHOBIUS); CYTOPLASMIC_DOMAIN (PHOBIUS); SignalP-TM (SIGNALP_GRAM_POSITIVE)
TSA_EVI_ab_kmer_T955	arabinosyltransferase xeg113	2224	40	0.0	80.03%	6	C:endosome; P:root hair cell development; F:arabinosyltransferase activity; P:protein glycosylation; C:trans-Golgi network; P:cell wall pectin biosynthetic process	-	IPR005069 (PFAM); IPR029044 (G3DSA:3.90.550.GENE3D); PTHR10994 (PANTHER); PTHR10994:SF100 (PANTHER); CYTOPLASMIC_DOMAIN (PHOBIUS); TRANSMEMBRANE (PHOBIUS); NON_CYTOPLASMIC_DOMAIN (PHOBIUS); IPR029044 (SUPERFAMILY); TMhelix (TMHMM); TMhelix (TMHMM)
TSA_EVI_ab_kmer_T956	---NA---	365	0			0	-		no IPS match
TSA_EVI_ab_kmer_T957	methyltransferase-like protein 13	1827	40	3.50201e-72	71.83%	3	F:binding; F:transferase activity; P:metabolic process	-	Coil (COILS)
TSA_EVI_ab_kmer_T958	myb_dna-bind_4 domain-containing protein	388	40	7.35616e-40	80.08%	1	F:chromatin binding	-	G3DSA:1.10.10.60 (GENE3D); PF13837 (PFAM); PTHR31307 (PANTHER); PTHR31307:SF24 (PANTHER)
TSA_EVI_ab_kmer_T959	graves disease carrier protein	1262	40	0.0	85.47%	4	C:integral to membrane; P:coenzyme A transmembrane transport; C:mitochondrial inner membrane; F:coenzyme A transmembrane transporter activity	-	no IPS match
TSA_EVI_ab_kmer_T960	u-box domain-containing protein 62	1647	40	0.0	82.72%	1	P:biological_process		IPR013083 (G3DSA:3.30.40.GENE3D); IPR027443 (G3DSA:2.60.120.GENE3D); PTHR33644:SF6 (PANTHER); PTHR33644 (PANTHER); SSF57850 (SUPERFAMILY); SSF51197 (SUPERFAMILY)
TSA_EVI_ab_kmer_T961	homeobox-leucine zipper protein hox32	999	40	0.0	89.58%	11	P:polarity specification of adaxial/abaxial axis; P:embryonic pattern specification; F:lipid binding; P:primary shoot apical meristem specification; P:regulation of transcription, DNA-dependent; F:sequence-specific DNA binding; F:sequence-specific DNA binding transcription factor activity; P:determination of bilateral symmetry; P:integument development; C:nucleus; P:transcription, DNA-dependent	-	no IPS match
TSA_EVI_ab_kmer_T962	pentatricopeptide repeat-containing protein mitochondrial	396	40	9.29822e-67	87.75%	1	C:mitochondrion	-	PTHR24015 (PANTHER); PTHR24015:SF1327 (PANTHER)
TSA_EVI_ab_kmer_T963	---NA---	435	0			0	-		no IPS match
TSA_EVI_ab_kmer_T964	polynucleotide 5 -hydroxyl-kinase nol9	1715	40	1.92949e-165	76.95%	1	F:ATP binding	-	Coil (COILS); IPR007258 (PFAM); G3DSA:3.40.50.300 (GENE3D); IPR032319 (PFAM); PTHR12755:SF11 (PANTHER); PTHR12755 (PANTHER); IPR027417 (SUPERFAMILY)
TSA_EVI_ab_kmer_T965	os03g0648900 protein	1217	40	1.76394e-148	87.7%	7	F:5'-nucleotidase activity; P:protein folding; P:dephosphorylation; F:magnesium ion binding; F:unfolded protein binding; C:cytosol; C:plastid	EC:3.1.3.5	IPR006434 (PFAM); IPR023214 (G3DSA:3.40.50.GENE3D); PTHR13045:SF9 (PANTHER); PTHR13045 (PANTHER); IPR023214 (SUPERFAMILY)
TSA_EVI_ab_kmer_T966	topoisomerase ii-associated protein pat1	549	40	1.4763e-61	86.83%	0	-		no IPS match
TSA_EVI_ab_kmer_T967	cmp-sialic acid transporter 3	1556	40	0.0	90.28%	8	C:Golgi membrane; P:nucleotide transmembrane transport; F:sugar:hydrogen symporter activity; P:nucleotide-sugar transport; F:nucleotide-sugar transmembrane transporter activity; P:carbohydrate transport; P:proton transport; C:integral to membrane	-	IPR007271 (PIRSF); IPR007271 (PFAM); IPR007271 (PANTHER); PTHR10231:SF61 (PANTHER); TRANSMEMBRANE (PHOBIUS); TRANSMEMBRANE (PHOBIUS); NON_CYTOPLASMIC_DOMAIN (PHOBIUS); TRANSMEMBRANE (PHOBIUS); NON_CYTOPLASMIC_DOMAIN (PHOBIUS); TRANSMEMBRANE (PHOBIUS); TRANSMEMBRANE (PHOBIUS); CYTOPLASMIC_DOMAIN (PHOBIUS); TRANSMEMBRANE (PHOBIUS); CYTOPLASMIC_DOMAIN (PHOBIUS); CYTOPLASMIC_DOMAIN (PHOBIUS); TRANSME…
TSA_EVI_ab_kmer_T968	2-oxoisovalerate dehydrogenase subunit alpha 2 mitochondrial	1024	40	9.34023e-48	89.4%	6	P:response to sucrose stimulus; F:oxidoreductase activity, acting on the aldehyde or oxo group of donors, disulfide as acceptor; P:response to absence of light; P:cellular response to sucrose starvation; C:mitochondrion; P:oxidation-reduction process	-	G3DSA:3.40.50.970 (GENE3D); IPR001017 (PFAM); PTHR43380 (PANTHER); PTHR43380:SF2 (PANTHER); IPR029061 (SUPERFAMILY)
TSA_EVI_ab_kmer_T969	exosome complex component rrp42	1061	40	4.50881e-161	89.92%	6	P:RNA methylation; F:RNA binding; P:protein targeting to mitochondrion; P:endonucleolytic cleavage involved in rRNA processing; C:cytoplasm; F:3'-5'-exoribonuclease activity	EC:3.1.13	IPR001247 (PFAM); IPR015847 (PFAM); IPR027408 (G3DSA:3.30.230.GENE3D); PTHR11097 (PANTHER); PTHR11097:SF16 (PANTHER); IPR020568 (SUPERFAMILY); IPR015847 (SUPERFAMILY)
TSA_EVI_ab_kmer_T970	abc transporter i family member 19	347	40	4.75917e-24	88.03%	5	P:response to red light; P:ATP catabolic process; F:ATP binding; F:ATPase activity; P:response to far red light	EC:3.6.1.3	G3DSA:3.40.50.300 (GENE3D); IPR003439 (PFAM); PTHR12847 (PANTHER); PTHR12847:SF12 (PANTHER); IPR027417 (SUPERFAMILY)
TSA_EVI_ab_kmer_T971	hat dimerization domain-containing protein transposase-like protein	1545	40	1.41488e-44	58.6%	3	F:nucleic acid binding; F:protein dimerization activity; F:DNA binding		IPR008906 (PFAM); PTHR32166 (PANTHER); PTHR32166:SF42 (PANTHER); IPR012337 (SUPERFAMILY)
TSA_EVI_ab_kmer_T972	---NA---	383	0			0	-		no IPS match
TSA_EVI_ab_kmer_T973	p-loop containing nucleoside triphosphate hydrolase superfamily protein	984	40	3.93955e-115	79.13%	5	F:pre-mRNA intronic binding; C:spliceosomal complex; C:plasma membrane; P:mRNA splicing, via spliceosome; C:chloroplast	-	Coil (COILS); G3DSA:3.40.50.300 (GENE3D); PF13087 (PFAM); IPR026300 (PTHR10887:PANTHER); PTHR10887 (PANTHER); IPR027417 (SUPERFAMILY)
TSA_EVI_ab_kmer_T974	ddb1-and cul4-associated factor	1240	40	2.46797e-118	69.97%	4	P:fruit development; P:single organism reproductive process; P:phyllome development; P:post-embryonic development	-	IPR006594 (SMART); IPR006594 (PFAM); IPR033270 (PANTHER); IPR006594 (PROSITE_PROFILES)
TSA_EVI_ab_kmer_T975	exosome complex component mtr3	930	40	7.55087e-140	87.0%	5	C:cytoplasm; P:nucleic acid phosphodiester bond hydrolysis; F:3'-5' exonuclease activity; C:nucleus; P:seed germination	-	IPR001247 (PFAM); IPR027408 (G3DSA:3.30.230.GENE3D); IPR015847 (PFAM); PTHR11953 (PANTHER); PTHR11953:SF3 (PANTHER); IPR020568 (SUPERFAMILY); IPR015847 (SUPERFAMILY)
TSA_EVI_ab_kmer_T976	translation initiation factor eif-2b subunit alpha	933	40	0.0	92.25%	2	P:translational initiation; F:translation initiation factor activity	-	Coil (COILS); G3DSA:3.40.50.10470 (GENE3D); IPR027363 (G3DSA:1.20.120.GENE3D); IPR000649 (PFAM); PTHR10233 (PANTHER); PTHR10233:SF25 (PANTHER); SSF100950 (SUPERFAMILY)
TSA_EVI_ab_kmer_T977	40s ribosomal protein s3a	1233	40	0.0	89.0%	6	F:hydrolase activity, hydrolyzing O-glycosyl compounds; C:ribosome; P:carbohydrate metabolic process; C:Golgi apparatus; F:structural constituent of ribosome; P:translation	-	IPR006710 (PFAM); IPR023296 (G3DSA:2.115.10.GENE3D); PTHR22925 (PANTHER); PTHR22925:SF45 (PANTHER); IPR023296 (SUPERFAMILY)
TSA_EVI_ab_kmer_T978	chaperone protein dnaj 16	1400	40	0.0	85.08%	1	P:response to abscisic acid stimulus	-	Coil (COILS); Coil (COILS); IPR001623 (PRINTS); IPR001623 (SMART); IPR001623 (PFAM); G3DSA:1.20.5.340 (GENE3D); IPR001623 (G3DSA:1.10.287.GENE3D); PTHR24078 (PANTHER); PTHR24078:SF493 (PANTHER); IPR018253 (PROSITE_PATTERNS); IPR001623 (PROSITE_PROFILES); IPR001623 (SUPERFAMILY)
TSA_EVI_ab_kmer_T979	pre-mrna-splicing factor 38b	953	40	8.16115e-23	90.88%	1	P:response to salt stress	-	IPR005037 (PANTHER); PTHR23142:SF5 (PANTHER)
TSA_EVI_ab_kmer_T980	serine threonine-protein kinase	389	40	8.01931e-35	68.53%	4	P:protein phosphorylation; F:binding; F:protein kinase activity; C:intracellular part	-	IPR021820 (PFAM); PTHR27002 (PANTHER); PTHR27002:SF275 (PANTHER); IPR011009 (SUPERFAMILY)
TSA_EVI_ab_kmer_T981	e3 ubiquitin ligase big brother	919	40	2.68417e-78	66.33%	1	F:metal ion binding	-	no IPS match
TSA_EVI_ab_kmer_T982	pre-mrna-processing factor 17	687	40	4.02151e-46	89.88%	0	-		no IPS match
TSA_EVI_ab_kmer_T983	protein quirky-like	1967	40	0.0	81.67%	2	C:plasmodesma; C:chloroplast	-	IPR000008 (SMART); IPR013583 (PFAM); IPR000008 (G3DSA:2.60.40.GENE3D); IPR000008 (PFAM); IPR000008 (G3DSA:2.60.40.GENE3D); IPR000008 (G3DSA:2.60.40.GENE3D); PTHR10024 (PANTHER); PTHR10024:SF294 (PANTHER); TRANSMEMBRANE (PHOBIUS); NON_CYTOPLASMIC_DOMAIN (PHOBIUS); TRANSMEMBRANE (PHOBIUS); CYTOPLASMIC_DOMAIN (PHOBIUS); TRANSMEMBRANE (PHOBIUS); CYTOPLASMIC_DOMAIN (PHOBIUS); NON_CYTOPLASMIC_DOMAIN (P…
TSA_EVI_ab_kmer_T984	---NA---	512	0			0	-		no IPS match
TSA_EVI_ab_kmer_T985	f-box protein at5g39450-like	1455	40	1.24402e-123	73.08%	5	P:organic substance metabolic process; P:primary metabolic process; P:single-organism cellular process; P:single-organism metabolic process; P:cellular metabolic process	-	PTHR31370 (PANTHER); PTHR31370:SF3 (PANTHER)
TSA_EVI_ab_kmer_T986	ribosome production factor 1	913	40	6.23141e-142	90.15%	2	P:embryo development ending in seed dormancy; C:cytosol	-	Coil (COILS); IPR007109 (SMART); IPR007109 (PFAM); G3DSA:3.40.50.10480 (GENE3D); PTHR22734 (PANTHER); PTHR22734:SF5 (PANTHER); IPR007109 (PROSITE_PROFILES); IPR004154 (SUPERFAMILY)
TSA_EVI_ab_kmer_T987	anthocyanin 5-aromatic acyltransferase	1031	40	5.43075e-48	54.67%	4	P:metabolic process; F:transferase activity, transferring acyl groups other than amino-acyl groups; F:transferase activity; F:transferase activity, transferring acyl groups		G3DSA:3.30.559.10 (GENE3D); IPR003480 (PFAM); PTHR31625 (PANTHER)
TSA_EVI_ab_kmer_T988	protein chloroplast import apparatus 2	549	40	8.73829e-41	72.92%	1	C:nucleus	-	IPR010402 (PFAM); PTHR31874 (PANTHER); SIGNAL_PEPTIDE_N_REGION (PHOBIUS); SIGNAL_PEPTIDE_H_REGION (PHOBIUS); NON_CYTOPLASMIC_DOMAIN (PHOBIUS); SIGNAL_PEPTIDE (PHOBIUS); SIGNAL_PEPTIDE_C_REGION (PHOBIUS); IPR010402 (PROSITE_PROFILES); SignalP-noTM (SIGNALP_EUK)
TSA_EVI_ab_kmer_T989	rpm1 interacting protein 13	2082	40	2.0937e-72	47.52%	0	-		no IPS match
TSA_EVI_ab_kmer_T990	hyperosmolality-gated ca2+ permeable channel	2252	40	0.0	89.58%	4	C:cytoplasmic membrane-bounded vesicle; C:plasmodesma; C:Golgi apparatus; C:plasma membrane	-	IPR027815 (PFAM); IPR032880 (PFAM); IPR003864 (PFAM); PTHR13018:SF62 (PANTHER); PTHR13018 (PANTHER); CYTOPLASMIC_DOMAIN (PHOBIUS); TRANSMEMBRANE (PHOBIUS); NON_CYTOPLASMIC_DOMAIN (PHOBIUS); NON_CYTOPLASMIC_DOMAIN (PHOBIUS); TRANSMEMBRANE (PHOBIUS); CYTOPLASMIC_DOMAIN (PHOBIUS); CYTOPLASMIC_DOMAIN (PHOBIUS); NON_CYTOPLASMIC_DOMAIN (PHOBIUS); CYTOPLASMIC_DOMAIN (PHOBIUS); TRANSMEMBRANE (PHOBIUS); T…
TSA_EVI_ab_kmer_T991	plastidal glycolate glycerate translocator chloroplastic	768	40	4.41765e-65	80.97%	6	P:glycerate transmembrane transport; P:glycolate transmembrane transport; P:chloroplast organization; C:chloroplast inner membrane; F:glycerate transmembrane transporter activity; F:glycolate transmembrane transporter activity	-	PTHR30249:SF6 (PANTHER); IPR007300 (PANTHER); TRANSMEMBRANE (PHOBIUS); TRANSMEMBRANE (PHOBIUS); TRANSMEMBRANE (PHOBIUS); TRANSMEMBRANE (PHOBIUS); CYTOPLASMIC_DOMAIN (PHOBIUS); NON_CYTOPLASMIC_DOMAIN (PHOBIUS); CYTOPLASMIC_DOMAIN (PHOBIUS); NON_CYTOPLASMIC_DOMAIN (PHOBIUS); NON_CYTOPLASMIC_DOMAIN (PHOBIUS); TMhelix (TMHMM); TMhelix (TMHMM); TMhelix (TMHMM); TMhelix (TMHMM)
TSA_EVI_ab_kmer_T992	protein tic 20- chloroplastic	500	40	1.75895e-57	81.95%	1	C:chloroplast thylakoid membrane	-	IPR005691 (PFAM); IPR005691 (PANTHER); PTHR33510:SF11 (PANTHER); TRANSMEMBRANE (PHOBIUS); TRANSMEMBRANE (PHOBIUS); CYTOPLASMIC_DOMAIN (PHOBIUS); CYTOPLASMIC_DOMAIN (PHOBIUS); NON_CYTOPLASMIC_DOMAIN (PHOBIUS); TMhelix (TMHMM)
TSA_EVI_ab_kmer_T993	gtpase-activating protein gyp7	707	40	2.00403e-34	79.7%	2	F:Rab GTPase activator activity; P:positive regulation of Rab GTPase activity	-	no IPS match
TSA_EVI_ab_kmer_T994	aldehyde dehydrogenase	1253	40	0.0	92.17%	4	F:aldehyde dehydrogenase (NAD) activity; C:cytoplasmic membrane-bounded vesicle; C:endoplasmic reticulum; P:oxidation-reduction process	EC:1.2.1.3	IPR015590 (PFAM); IPR016162 (G3DSA:3.40.605.GENE3D); G3DSA:3.40.309.10 (GENE3D); PTHR11699:SF258 (PANTHER); PTHR11699 (PANTHER); IPR029510 (PROSITE_PATTERNS); IPR016160 (PROSITE_PATTERNS); IPR016161 (SUPERFAMILY); TMhelix (TMHMM)
TSA_EVI_ab_kmer_T995	inactive serine threonine-protein kinase scy1	1534	40	1.14946e-158	84.63%	3	F:protein kinase activity; P:protein phosphorylation; F:ATP binding	-	IPR003855 (PFAM); IPR011989 (G3DSA:1.25.10.GENE3D); PTHR12984:SF18 (PANTHER); PTHR12984 (PANTHER); TRANSMEMBRANE (PHOBIUS); CYTOPLASMIC_DOMAIN (PHOBIUS); NON_CYTOPLASMIC_DOMAIN (PHOBIUS); IPR021133 (PROSITE_PROFILES); IPR016024 (SUPERFAMILY); TMhelix (TMHMM)
TSA_EVI_ab_kmer_T996	inorganic phosphate transporter 1-4	836	40	5.1168e-113	90.2%	13	C:integral to membrane; C:plasmodesma; F:inorganic phosphate transmembrane transporter activity; P:arsenate ion transmembrane transport; F:phosphate ion transmembrane transporter activity; P:phosphate ion transmembrane transport; F:arsenate ion transmembrane transporter activity; C:vacuole; P:cellular response to phosphate starvation; P:response to abscisic acid stimulus; C:Golgi apparatus; C:nuc…	-	no IPS match
TSA_EVI_ab_kmer_T997	e3 ubiquitin-protein ligase	839	40	0.0	87.42%	7	F:ligase activity; F:ubiquitin-protein ligase activity; P:multicellular organismal development; P:protein ubiquitination; P:ubiquitin-dependent protein catabolic process; C:nucleus; F:zinc ion binding	EC:6.3.2.19	IPR013083 (G3DSA:3.30.40.GENE3D); IPR018121 (PFAM); IPR013083 (G3DSA:3.30.40.GENE3D); IPR008974 (G3DSA:2.60.210.GENE3D); PTHR10315:SF66 (PANTHER); IPR004162 (PANTHER); IPR013010 (PROSITE_PROFILES); IPR001841 (PROSITE_PROFILES); SSF57850 (SUPERFAMILY); IPR008974 (SUPERFAMILY)
TSA_EVI_ab_kmer_T998	uv-b-induced chloroplastic	798	40	3.63276e-36	91.5%	1	C:chloroplast stroma	-	CYTOPLASMIC_DOMAIN (PHOBIUS); NON_CYTOPLASMIC_DOMAIN (PHOBIUS); TRANSMEMBRANE (PHOBIUS); TMhelix (TMHMM)
TSA_EVI_ab_kmer_T999	ataxin- c-terminal	928	40	8.94569e-140	81.2%	2	F:nucleotide binding; F:RNA binding	-	IPR000504 (SMART); IPR009818 (PFAM); G3DSA:3.30.70.330 (GENE3D); IPR000504 (PFAM); G3DSA:3.30.70.330 (GENE3D); PTHR32343:SF14 (PANTHER); PTHR32343 (PANTHER); IPR000504 (PROSITE_PROFILES); IPR000504 (PROSITE_PROFILES); IPR000504 (SUPERFAMILY); IPR000504 (SUPERFAMILY)
TSA_EVI_ab_kmer_T1000	pre-rrna-processing protein tsr	1040	40	2.33106e-56	73.47%	0	-		IPR019398 (PFAM); PTHR21250 (PANTHER)
TSA_EVI_ab_kmer_T1001	dna-directed rna polymerase subunit	1456	40	2.5518e-113	96.92%	4	F:DNA-directed RNA polymerase activity; C:DNA-directed RNA polymerase II, core complex; F:DNA binding; P:transcription from RNA polymerase II promoter	EC:2.7.7.6	Coil (COILS); IPR002489 (G3DSA:2.160.20.GENE3D); IPR002489 (PFAM); IPR007083 (PFAM); IPR007081 (PFAM); PTHR19376 (PANTHER); PTHR19376:SF41 (PANTHER); SSF64484 (SUPERFAMILY); IPR002489 (SUPERFAMILY)
TSA_EVI_ab_kmer_T1002	translin-associated protein x	1223	40	7.9952e-164	85.33%	1	F:sequence-specific DNA binding	-	no IPS match
TSA_EVI_ab_kmer_T1003	peroxisome biogenesis protein 2	408	40	1.07974e-67	92.28%	11	C:cytosol; F:zinc ion binding; P:protein import into peroxisome matrix; C:plasmodesma; P:photomorphogenesis; P:protein monoubiquitination; P:methylation; F:ubiquitin-protein ligase activity; P:fatty acid beta-oxidation; F:homocysteine S-methyltransferase activity; C:plasma membrane	EC:6.3.2.19; EC:2.1.1.10	IPR001841 (SMART); IPR006845 (PFAM); IPR013083 (G3DSA:3.30.40.GENE3D); IPR018957 (PFAM); IPR017907 (PROSITE_PATTERNS); PD124462 (PRODOM); IPR001841 (PROSITE_PROFILES); SSF57850 (SUPERFAMILY)
TSA_EVI_ab_kmer_T1004	phosphatidylinositol n-acetylglucosaminyltransferase subunit c	699	40	2.18716e-108	84.9%	5	C:integral to membrane; P:GPI anchor biosynthetic process; F:phosphatidylinositol N-acetylglucosaminyltransferase activity; P:pollen tube growth; P:pollen germination	EC:2.4.1.198	IPR009450 (PIRSF); IPR009450 (PFAM); IPR009450 (PANTHER); TRANSMEMBRANE (PHOBIUS); CYTOPLASMIC_DOMAIN (PHOBIUS); TRANSMEMBRANE (PHOBIUS); NON_CYTOPLASMIC_DOMAIN (PHOBIUS); CYTOPLASMIC_DOMAIN (PHOBIUS); TRANSMEMBRANE (PHOBIUS); CYTOPLASMIC_DOMAIN (PHOBIUS); NON_CYTOPLASMIC_DOMAIN (PHOBIUS); TRANSMEMBRANE (PHOBIUS); TRANSMEMBRANE (PHOBIUS); NON_CYTOPLASMIC_DOMAIN (PHOBIUS); NON_CYTOPLASMIC_DOMAIN (…
TSA_EVI_ab_kmer_T1005	hexose carrier protein hex6-like	615	40	9.69588e-86	86.38%	7	C:integral to membrane; F:substrate-specific transmembrane transporter activity; F:2-alkenal reductase [NAD(P)] activity; P:oxidation-reduction process; P:transmembrane transport; F:symporter activity; P:carbohydrate transport	EC:1.3.1.74	IPR005828 (PFAM); G3DSA:1.20.1250.20 (GENE3D); PTHR23500:SF221 (PANTHER); PTHR23500 (PANTHER); TRANSMEMBRANE (PHOBIUS); CYTOPLASMIC_DOMAIN (PHOBIUS); TRANSMEMBRANE (PHOBIUS); CYTOPLASMIC_DOMAIN (PHOBIUS); NON_CYTOPLASMIC_DOMAIN (PHOBIUS); TRANSMEMBRANE (PHOBIUS); NON_CYTOPLASMIC_DOMAIN (PHOBIUS); IPR020846 (PROSITE_PROFILES); IPR020846 (SUPERFAMILY); TMhelix (TMHMM); TMhelix (TMHMM); TMhelix (TMH…
TSA_EVI_ab_kmer_T1006	chlorophyllide a chloroplastic	1004	40	3.39833e-102	91.72%	7	F:iron ion binding; F:chlorophyllide a oxygenase [overall] activity; F:oxidoreductase activity, acting on paired donors, with incorporation or reduction of molecular oxygen; F:2 iron, 2 sulfur cluster binding; C:thylakoid membrane; C:chloroplast inner membrane; P:oxidation-reduction process	EC:1.14.13.122	IPR013626 (PFAM); G3DSA:3.90.380.10 (GENE3D); PTHR21266 (PANTHER); PTHR21266:SF35 (PANTHER); SSF55961 (SUPERFAMILY)
TSA_EVI_ab_kmer_T1007	fructose-bisphosphate aldolase	324	9	0.000107709	77.22%	1	F:lyase activity	-	no IPS match
TSA_EVI_ab_kmer_T1008	telomere repeat-binding protein 5	2846	40	1.09873e-171	60.15%	4	P:response to oxygen-containing compound; F:binding; P:response to acid; P:response to hormone stimulus	-	IPR001005 (SMART); G3DSA:1.10.10.60 (GENE3D); PTHR21717 (PANTHER); PTHR21717:SF50 (PANTHER); IPR000626 (PROSITE_PROFILES); IPR017930 (PROSITE_PROFILES); IPR029071 (SUPERFAMILY); IPR009057 (SUPERFAMILY)
TSA_EVI_ab_kmer_T1009	beta-adaptin-like protein	1026	40	0.0	98.88%	5	C:plasmodesma; F:protein transporter activity; P:vesicle-mediated transport; P:intracellular protein transport; C:clathrin adaptor complex	-	IPR011989 (G3DSA:1.25.10.GENE3D); IPR002553 (PFAM); PTHR11134:SF19 (PANTHER); IPR026739 (PANTHER); IPR016024 (SUPERFAMILY)
TSA_EVI_ab_kmer_T1010	lysine histidine transporter 1	634	40	4.03642e-37	82.03%	5	P:amino acid transmembrane transport; P:amino acid import; F:amino acid transmembrane transporter activity; C:integral to membrane; P:response to karrikin	-	IPR013057 (PFAM); PTHR22950:SF359 (PANTHER); PTHR22950 (PANTHER); CYTOPLASMIC_DOMAIN (PHOBIUS); TRANSMEMBRANE (PHOBIUS); NON_CYTOPLASMIC_DOMAIN (PHOBIUS); CYTOPLASMIC_DOMAIN (PHOBIUS); TRANSMEMBRANE (PHOBIUS); TMhelix (TMHMM); TMhelix (TMHMM)
TSA_EVI_ab_kmer_T1011	p-loop containing nucleoside triphosphate hydrolase superfamily protein	2835	40	0.0	82.17%	2	C:nucleus; P:ribosome biogenesis	-	IPR007034 (SMART); IPR012948 (SMART); IPR012948 (PFAM); IPR007034 (PFAM); PTHR12858:SF3 (PANTHER); PTHR12858 (PANTHER); IPR030387 (PROSITE_PROFILES)
TSA_EVI_ab_kmer_T1012	chloroplastic lipocalin	709	40	6.71896e-60	89.5%	7	P:response to oxidative stress; C:thylakoid lumen; P:chlorophyll catabolic process; C:cytoplasmic membrane-bounded vesicle; C:chloroplast thylakoid membrane; C:extracellular region; F:chlorophyllase activity	EC:3.1.1.14	IPR000566 (PFAM); IPR012674 (G3DSA:2.40.128.GENE3D); PTHR11430 (PANTHER); PTHR11430:SF105 (PANTHER); IPR012674 (SUPERFAMILY)
TSA_EVI_ab_kmer_T1013	pentatricopeptide repeat	657	40	1.49102e-79	91.53%	3	C:vacuole; P:metabolic process; F:hydrolase activity, acting on carbon-nitrogen (but not peptide) bonds, in linear amides	-	G3DSA:2.60.120.580 (GENE3D); IPR004304 (PFAM); PTHR31891:SF10 (PANTHER); PTHR31891 (PANTHER); SSF141130 (SUPERFAMILY); IPR029021 (SUPERFAMILY)
TSA_EVI_ab_kmer_T1014	xyloglucan endotransglucosylase hydrolase	728	40	7.53284e-70	77.88%	12	P:cellular glucan metabolic process; C:cell wall; F:microtubule binding; P:cytokinesis; F:hydrolase activity, hydrolyzing O-glycosyl compounds; F:xyloglucan:xyloglucosyl transferase activity; P:fruit development; P:stamen filament development; P:phloem or xylem histogenesis; P:microtubule cytoskeleton organization; C:cytoplasmic membrane-bounded vesicle; C:apoplast	EC:2.4.1.207	IPR010713 (PFAM); IPR000757 (PFAM); G3DSA:2.60.120.200 (GENE3D); PTHR31062:SF74 (PANTHER); PTHR31062 (PANTHER); IPR013320 (SUPERFAMILY)
TSA_EVI_ab_kmer_T1015	c-type lectin receptor-like tyrosine-protein kinase	1158	40	1.4999e-47	88.3%	5	C:cytoplasmic membrane-bounded vesicle; F:carbohydrate binding; F:protein tyrosine kinase activity; P:peptidyl-tyrosine phosphorylation; F:ATP binding	EC:2.7.10	IPR014730 (PFAM); IPR014729 (G3DSA:3.40.50.GENE3D); IPR012255 (PANTHER); PTHR21294:SF14 (PANTHER); NON_CYTOPLASMIC_DOMAIN (PHOBIUS); TRANSMEMBRANE (PHOBIUS); CYTOPLASMIC_DOMAIN (PHOBIUS); SSF52402 (SUPERFAMILY)
TSA_EVI_ab_kmer_T1016	hsp70 nucleotide exchange factor fes1	393	40	3.50883e-60	89.13%	5	P:response to salt stress; C:cytoplasm; F:Hsp70 protein binding; C:nucleus; P:response to heat	-	IPR011989 (G3DSA:1.25.10.GENE3D); PTHR19316 (PANTHER); PTHR19316:SF25 (PANTHER); IPR016024 (SUPERFAMILY)
TSA_EVI_ab_kmer_T1017	protein nrt1 ptr family	999	40	1.62537e-118	71.95%	2	C:membrane; P:transport	-	G3DSA:1.20.1250.20 (GENE3D); IPR000109 (PFAM); IPR000109 (PANTHER); PTHR11654:SF197 (PANTHER); IPR018456 (PROSITE_PATTERNS); CYTOPLASMIC_DOMAIN (PHOBIUS); CYTOPLASMIC_DOMAIN (PHOBIUS); TRANSMEMBRANE (PHOBIUS); TRANSMEMBRANE (PHOBIUS); CYTOPLASMIC_DOMAIN (PHOBIUS); NON_CYTOPLASMIC_DOMAIN (PHOBIUS); NON_CYTOPLASMIC_DOMAIN (PHOBIUS); TRANSMEMBRANE (PHOBIUS); TRANSMEMBRANE (PHOBIUS); IPR020846 (SUPER…
TSA_EVI_ab_kmer_T1018	metacaspase family protein	475	40	2.47282e-98	94.22%	3	P:positive regulation of programmed cell death; P:proteolysis; F:cysteine-type endopeptidase activity	EC:3.4.22	G3DSA:3.40.50.1460 (GENE3D); PF00656 (PFAM); IPR033180 (PTHR31773:PANTHER); PTHR31773 (PANTHER); IPR029030 (SUPERFAMILY)
TSA_EVI_ab_kmer_T1019	hypersensitive-induced response protein 4	1041	40	0.0	93.55%	3	C:vacuolar membrane; C:plasmodesma; C:Golgi apparatus	-	no IPS match
TSA_EVI_ab_kmer_T1020	transcription elongation factor a protein 2	1658	40	2.30095e-119	78.25%	10	P:seed dormancy process; F:translation elongation factor activity; P:regulation of transcription elongation from RNA polymerase II promoter; P:negative regulation of flower development; F:zinc ion binding; P:response to gibberellin stimulus; P:translational elongation; F:DNA binding; C:nucleus; P:transcription, DNA-dependent	-	IPR001222 (SMART); IPR003618 (SMART); IPR001222 (PFAM); G3DSA:2.20.25.10 (GENE3D); IPR003618 (G3DSA:1.10.472.GENE3D); IPR006289 (TIGRFAM); IPR006289 (PIRSF); IPR003618 (PFAM); PTHR11477 (PANTHER); PTHR11477:SF20 (PANTHER); IPR001222 (PROSITE_PATTERNS); IPR003618 (PROSITE_PROFILES); IPR001222 (PROSITE_PROFILES); IPR003618 (SUPERFAMILY); SSF57783 (SUPERFAMILY)
TSA_EVI_ab_kmer_T1021	---NA---	326	0			0	-		TRANSMEMBRANE (PHOBIUS); CYTOPLASMIC_DOMAIN (PHOBIUS); NON_CYTOPLASMIC_DOMAIN (PHOBIUS)
TSA_EVI_ab_kmer_T1022	dwnn domain a cchc-type zinc finger	1092	40	3.67231e-146	82.6%	3	F:nucleic acid binding; C:nucleus; F:zinc ion binding	-	IPR014891 (SMART); IPR014891 (PFAM); IPR025829 (PFAM); IPR001878 (G3DSA:4.10.60.GENE3D); PTHR15439:SF12 (PANTHER); PTHR15439 (PANTHER); IPR014891 (PROSITE_PROFILES); IPR001878 (SUPERFAMILY)
TSA_EVI_ab_kmer_T1023	cw-type zinc finger	1569	40	2.81843e-120	76.38%	1	F:zinc ion binding	-	Coil (COILS); PTHR23336 (PANTHER); PTHR23336:SF35 (PANTHER)
TSA_EVI_ab_kmer_T1024	kh domain-containing protein at4g18375-like	1800	40	0.0	69.08%	1	F:RNA binding		IPR004087 (SMART); IPR004088 (G3DSA:3.30.1370.GENE3D); IPR004088 (G3DSA:3.30.1370.GENE3D); IPR004088 (PFAM); PTHR10288:SF178 (PANTHER); PTHR10288 (PANTHER); PS50084 (PROSITE_PROFILES); PS50084 (PROSITE_PROFILES); PS50084 (PROSITE_PROFILES); IPR004088 (SUPERFAMILY); IPR004088 (SUPERFAMILY); IPR004088 (SUPERFAMILY)
TSA_EVI_ab_kmer_T1025	pre-mrna-splicing factor sf2	868	40	5.18699e-80	84.6%	4	C:nucleolus; C:cytosol; F:nucleic acid binding; F:nucleotide binding	-	IPR000504 (SMART); IPR000504 (PFAM); G3DSA:3.30.70.330 (GENE3D); G3DSA:3.30.70.330 (GENE3D); PTHR24012 (PANTHER); PTHR24012:SF581 (PANTHER); IPR000504 (PROSITE_PROFILES); IPR000504 (PROSITE_PROFILES); IPR000504 (SUPERFAMILY)
TSA_EVI_ab_kmer_T1026	peptide chain release factor 2	1711	40	0.0	90.9%	9	P:RNA processing; C:ribosome; F:translation release factor activity, codon specific; F:structural constituent of ribosome; P:plastid organization; C:chloroplast stroma; P:translational termination; C:membrane; F:acetylglucosaminyltransferase activity	EC:2.4.1	SIGNAL_PEPTIDE_C_REGION (PHOBIUS); NON_CYTOPLASMIC_DOMAIN (PHOBIUS); SIGNAL_PEPTIDE_N_REGION (PHOBIUS); SIGNAL_PEPTIDE (PHOBIUS); SIGNAL_PEPTIDE_H_REGION (PHOBIUS)
TSA_EVI_ab_kmer_T1027	gmp synthase	797	40	2.0898e-135	93.08%	7	C:cytosol; F:GMP synthase (glutamine-hydrolyzing) activity; F:ATP binding; P:asparagine biosynthetic process; F:pyrophosphatase activity; F:asparagine synthase (glutamine-hydrolyzing) activity; P:GMP biosynthetic process	EC:6.3.5.4; EC:3.6.1; EC:6.3.5.2	IPR001674 (PFAM); G3DSA:3.30.300.10 (GENE3D); IPR014729 (G3DSA:3.40.50.GENE3D); PTHR11922:SF46 (PANTHER); PTHR11922 (PANTHER); IPR025777 (PROSITE_PROFILES); SSF54810 (SUPERFAMILY); SSF52402 (SUPERFAMILY)
TSA_EVI_ab_kmer_T1028	chromatin modification-related protein meaf6	583	40	4.53181e-76	85.6%	1	C:vacuole	-	Coil (COILS); IPR015418 (PFAM); PTHR13476 (PANTHER); PTHR13476:SF4 (PANTHER)
TSA_EVI_ab_kmer_T1029	lob domain-containing protein 41	402	40	6.00457e-70	99.22%	2	P:response to gibberellin stimulus; P:regulation of transcription, DNA-dependent	-	IPR004883 (PFAM); PTHR31304 (PANTHER); PTHR31304:SF12 (PANTHER); IPR004883 (PROSITE_PROFILES)
TSA_EVI_ab_kmer_T1030	nuclear pore complex protein nup58	1395	40	1.48225e-128	79.92%	2	P:nucleocytoplasmic transport; C:nuclear pore	-	IPR024882 (PANTHER)
TSA_EVI_ab_kmer_T1031	rna-binding (rrm rbd rnp motifs) family protein	490	40	1.47171e-49	91.9%	2	F:nucleic acid binding; F:nucleotide binding	-	no IPS match
TSA_EVI_ab_kmer_T1032	zinc finger family	369	40	1.05739e-19	65.78%	3	F:metal ion binding; F:zinc ion binding; C:plasma membrane		IPR032838 (PFAM); PTHR10579:SF77 (PANTHER); PTHR10579 (PANTHER)
TSA_EVI_ab_kmer_T1033	transcription factor bhlh62	2034	40	9.32575e-155	62.65%	1	C:nucleus	-	SIGNAL_PEPTIDE (PHOBIUS); SIGNAL_PEPTIDE_H_REGION (PHOBIUS); SIGNAL_PEPTIDE_N_REGION (PHOBIUS); NON_CYTOPLASMIC_DOMAIN (PHOBIUS); SIGNAL_PEPTIDE_C_REGION (PHOBIUS); SignalP-noTM (SIGNALP_EUK)
TSA_EVI_ab_kmer_T1034	phosphatase 2c -like protein	1234	40	0.0	84.5%	3	P:protein dephosphorylation; F:protein serine/threonine phosphatase activity; F:zinc ion binding	-	IPR001932 (SMART); IPR001932 (SMART); IPR001932 (PFAM); IPR001932 (G3DSA:3.60.40.GENE3D); IPR015655 (PANTHER); PTHR13832:SF413 (PANTHER); IPR000222 (PROSITE_PATTERNS); IPR001932 (PROSITE_PROFILES); IPR001932 (SUPERFAMILY)
TSA_EVI_ab_kmer_T1035	s-acyltransferase	923	40	4.10577e-96	78.13%	4	F:protein-cysteine S-palmitoyltransferase activity; C:integral to membrane; P:metabolic process; F:zinc ion binding	EC:2.3.1	IPR001594 (PFAM); PTHR22883:SF127 (PANTHER); PTHR22883 (PANTHER); CYTOPLASMIC_DOMAIN (PHOBIUS); TRANSMEMBRANE (PHOBIUS); NON_CYTOPLASMIC_DOMAIN (PHOBIUS); TMhelix (TMHMM)
TSA_EVI_ab_kmer_T1036	mss4-like protein	675	40	1.19448e-65	83.22%	4	F:peptide-methionine (R)-S-oxide reductase activity; P:oxidation-reduction process; C:chloroplast; C:plasma membrane	EC:1.8.4; EC:1.8.4.12	no IPS match
TSA_EVI_ab_kmer_T1037	5-dehydro-2-deoxygluconokinase 1	597	40	4.52346e-71	81.0%	4	F:fructokinase activity; P:carbohydrate phosphorylation; C:nucleus; C:plastid	EC:2.7.1.4	IPR011611 (PFAM); IPR029056 (G3DSA:3.40.1190.GENE3D); PTHR10584 (PANTHER); PTHR10584:SF211 (PANTHER); IPR029056 (SUPERFAMILY)
TSA_EVI_ab_kmer_T1038	---NA---	267	0			0	-		no IPS match
TSA_EVI_ab_kmer_T1039	anaphase-promoting complex subunit 6	2275	40	2.10525e-165	87.88%	2	P:phloem or xylem histogenesis; P:regulation of DNA endoreduplication	-	no IPS match
TSA_EVI_ab_kmer_T1040	alpha- -mannosyl-glycoprotein 2-beta-n-acetylglucosaminyltransferase	548	40	1.28699e-57	81.75%	5	F:alpha-1,3-mannosylglycoprotein 2-beta-N-acetylglucosaminyltransferase activity; F:alpha-1,6-mannosylglycoprotein 2-beta-N-acetylglucosaminyltransferase activity; C:Golgi stack; P:oligosaccharide biosynthetic process; C:integral to membrane	EC:2.4.1.101; EC:2.4.1.143	IPR007754 (PFAM); IPR007754 (PANTHER); PTHR12871:SF6 (PANTHER); NON_CYTOPLASMIC_DOMAIN (PHOBIUS); CYTOPLASMIC_DOMAIN (PHOBIUS); TRANSMEMBRANE (PHOBIUS); TMhelix (TMHMM)
TSA_EVI_ab_kmer_T1041	serine threonine protein phosphatase 2a 59 kda regulatory subunit b zeta isoform	379	40	6.50279e-35	80.58%	5	F:protein phosphatase type 2A regulator activity; C:mitochondrion; P:signal transduction; C:protein phosphatase type 2A complex; P:regulation of catalytic activity	-	IPR002554 (PFAM); PTHR10257:SF33 (PANTHER); IPR002554 (PANTHER); IPR016024 (SUPERFAMILY)
TSA_EVI_ab_kmer_T1042	importin-5	677	40	1.50508e-130	94.13%	5	F:Ran GTPase binding; C:cell wall; P:intracellular protein transport; C:nucleus; C:cytosol	-	IPR000357 (PFAM); IPR011989 (G3DSA:1.25.10.GENE3D); PTHR10527 (PANTHER); PTHR10527:SF41 (PANTHER); IPR016024 (SUPERFAMILY)
TSA_EVI_ab_kmer_T1043	probable splicing factor 3a subunit 1	449	40	5.79621e-73	85.2%	2	F:RNA binding; P:RNA processing	-	IPR000061 (SMART); IPR000061 (PFAM); PTHR15316 (PANTHER); PTHR15316:SF7 (PANTHER); IPR000061 (PROSITE_PROFILES); IPR000061 (SUPERFAMILY)
TSA_EVI_ab_kmer_T1044	act domain-containing protein acr8	390	40	5.41169e-44	85.45%	4	P:response to abscisic acid stimulus; F:amino acid binding; F:nucleotidyltransferase activity; P:metabolic process	-	no IPS match
TSA_EVI_ab_kmer_T1045	at-rich interactive domain-containing protein 4	959	40	3.47655e-153	88.08%	3	C:nucleus; F:DNA binding; F:zinc ion binding	-	SM01014 (SMART); IPR013083 (G3DSA:3.30.40.GENE3D); G3DSA:1.10.150.60 (GENE3D); IPR001606 (PFAM); PTHR22970:SF29 (PANTHER); PTHR22970 (PANTHER); IPR001606 (PROSITE_PROFILES); IPR011011 (SUPERFAMILY); IPR001606 (SUPERFAMILY)
TSA_EVI_ab_kmer_T1046	plastidal glycolate glycerate translocator chloroplastic-like	1114	40	1.77188e-154	90.08%	6	P:glycerate transmembrane transport; P:glycolate transmembrane transport; P:chloroplast organization; C:chloroplast inner membrane; F:glycerate transmembrane transporter activity; F:glycolate transmembrane transporter activity	-	IPR007300 (PFAM); IPR007300 (PANTHER); PTHR30249:SF6 (PANTHER); TRANSMEMBRANE (PHOBIUS); CYTOPLASMIC_DOMAIN (PHOBIUS); NON_CYTOPLASMIC_DOMAIN (PHOBIUS); TRANSMEMBRANE (PHOBIUS); CYTOPLASMIC_DOMAIN (PHOBIUS); TRANSMEMBRANE (PHOBIUS); NON_CYTOPLASMIC_DOMAIN (PHOBIUS); CYTOPLASMIC_DOMAIN (PHOBIUS); NON_CYTOPLASMIC_DOMAIN (PHOBIUS); TRANSMEMBRANE (PHOBIUS); TRANSMEMBRANE (PHOBIUS); CYTOPLASMIC_DOMAIN…
TSA_EVI_ab_kmer_T1047	Uncharacterized protein	381	1	72.3337	66.0%	0	-		NON_CYTOPLASMIC_DOMAIN (PHOBIUS); CYTOPLASMIC_DOMAIN (PHOBIUS); TRANSMEMBRANE (PHOBIUS); TMhelix (TMHMM)
TSA_EVI_ab_kmer_T1048	dna polymerase epsilon subunit 3	762	40	2.4264e-34	74.8%	3	F:protein heterodimerization activity; F:sequence-specific DNA binding; C:intracellular	-	G3DSA:1.10.20.10 (GENE3D); IPR003958 (PFAM); PTHR11064:SF60 (PANTHER); PTHR11064 (PANTHER); CYTOPLASMIC_DOMAIN (PHOBIUS); TRANSMEMBRANE (PHOBIUS); NON_CYTOPLASMIC_DOMAIN (PHOBIUS); IPR009072 (SUPERFAMILY)
[truncated: 21,441 more rows]
