# Supplementary material for: Elucidating the Mesocarp Drupe Transcriptome of Açai (Euterpe oleracea Mart.): An Amazonian Tree Palm Producer of Bioactive Compounds
Source: Int J Mol Sci. 2023 May 26;24(11):9315. doi: 10.3390/ijms24119315 (PMC10253617; doi:10.3390/ijms24119315)
Supplement: Supplementary file 1 [file ijms-24-09315-s001.zip › Additional file S1_Table S3.xlsx]

## Sheet: Sheet1
GO-ID	Term	Category	FDR	P-Value	#Test	#Ref	#notAnnotTest	#notAnnotRef	Over/Under	TestSeqs	RefSeqs
GO:0016459	myosin complex	C	0.000227388	5.31517e-07	19	12	3127	12653	over	TSA_EVI_ab_kmer_T9434, TSA_EVI_ab_kmer_T5038, TSA_EVI_ab_kmer_T16293, TSA_EVI_ab_kmer_T14032, TSA_EVI_ab_kmer_T13535, TSA_EVI_ab_kmer_T16785, TSA_EVI_ab_kmer_T2829, TSA_EVI_ab_kmer_T19341, TSA_EVI_ab_kmer_T17100, TSA_EVI_ab_kmer_T3255, TSA_EVI_ab_kmer_T14484, TSA_EVI_ab_kmer_T19270, TSA_EVI_ab_kmer_T18119, TSA_EVI_ab_kmer_T7531, TSA_EVI_ab_kmer_T8559, TSA_EVI_ab_kmer_T18015, TSA_EVI_ab_kmer_T7407…	TSA_EVI_ab_kmer_T15344, TSA_EVI_ab_kmer_T6628, TSA_EVI_ab_kmer_T1551, TSA_EVI_ab_kmer_T6093, TSA_EVI_ab_kmer_T4928, TSA_EVI_ab_kmer_T12532, TSA_EVI_ab_kmer_T4675, TSA_EVI_ab_kmer_T8660, TSA_EVI_ab_kmer_T12150, TSA_EVI_ab_kmer_T11698, TSA_EVI_ab_kmer_T11462, TSA_EVI_ab_kmer_T2903
GO:0000148	1,3-beta-D-glucan synthase complex	C	0.00877493	3.81519e-05	14	10	3132	12655	over	TSA_EVI_ab_kmer_T14067, TSA_EVI_ab_kmer_T7812, TSA_EVI_ab_kmer_T2943, TSA_EVI_ab_kmer_T11992, TSA_EVI_ab_kmer_T16122, TSA_EVI_ab_kmer_T1741, TSA_EVI_ab_kmer_T3203, TSA_EVI_ab_kmer_T690, TSA_EVI_ab_kmer_T10007, TSA_EVI_ab_kmer_T12848, TSA_EVI_ab_kmer_T4201, TSA_EVI_ab_kmer_T6892, TSA_EVI_ab_kmer_T15242, TSA_EVI_ab_kmer_T16314	TSA_EVI_ab_kmer_T2427, TSA_EVI_ab_kmer_T1921, TSA_EVI_ab_kmer_T7148, TSA_EVI_ab_kmer_T10091, TSA_EVI_ab_kmer_T9749, TSA_EVI_ab_kmer_T8738, TSA_EVI_ab_kmer_T16597, TSA_EVI_ab_kmer_T16580, TSA_EVI_ab_kmer_T7756, TSA_EVI_ab_kmer_T3198
GO:0005524	ATP binding	F	2.7114e-05	3.42943e-08	546	1710	2600	10955	over	TSA_EVI_ab_kmer_T15857, TSA_EVI_ab_kmer_T12580, TSA_EVI_ab_kmer_T16930, TSA_EVI_ab_kmer_T9475, TSA_EVI_ab_kmer_T9474, TSA_EVI_ab_kmer_T8386, TSA_EVI_ab_kmer_T14755, TSA_EVI_ab_kmer_T8378, TSA_EVI_ab_kmer_T13657, TSA_EVI_ab_kmer_T20140, TSA_EVI_ab_kmer_T12560, TSA_EVI_ab_kmer_T21223, TSA_EVI_ab_kmer_T21221, TSA_EVI_ab_kmer_T9450, TSA_EVI_ab_kmer_T14734, TSA_EVI_ab_kmer_T10378, TSA_EVI_ab_kmer_T103…	TSA_EVI_ab_kmer_T3178, TSA_EVI_ab_kmer_T11021, TSA_EVI_ab_kmer_T3164, TSA_EVI_ab_kmer_T3160, TSA_EVI_ab_kmer_T11011, TSA_EVI_ab_kmer_T14987, TSA_EVI_ab_kmer_T3136, TSA_EVI_ab_kmer_T14970, TSA_EVI_ab_kmer_T3129, TSA_EVI_ab_kmer_T14966, TSA_EVI_ab_kmer_T149
GO:0003774	motor activity	F	0.000782857	2.29768e-06	34	45	3112	12620	over	TSA_EVI_ab_kmer_T9434, TSA_EVI_ab_kmer_T5038, TSA_EVI_ab_kmer_T16293, TSA_EVI_ab_kmer_T4560, TSA_EVI_ab_kmer_T14032, TSA_EVI_ab_kmer_T11365, TSA_EVI_ab_kmer_T13535, TSA_EVI_ab_kmer_T9990, TSA_EVI_ab_kmer_T11991, TSA_EVI_ab_kmer_T16785, TSA_EVI_ab_kmer_T2829, TSA_EVI_ab_kmer_T11208, TSA_EVI_ab_kmer_T772, TSA_EVI_ab_kmer_T19341, TSA_EVI_ab_kmer_T17100, TSA_EVI_ab_kmer_T3255, TSA_EVI_ab_kmer_T14484,…	TSA_EVI_ab_kmer_T6846, TSA_EVI_ab_kmer_T22236, TSA_EVI_ab_kmer_T10173, TSA_EVI_ab_kmer_T6628, TSA_EVI_ab_kmer_T13863, TSA_EVI_ab_kmer_T13807, TSA_EVI_ab_kmer_T1551, TSA_EVI_ab_kmer_T14263, TSA_EVI_ab_kmer_T1355, TSA_EVI_ab_kmer_T1302, TSA_EVI_ab_kmer_T6093, TSA_EVI_ab_kmer_T17822, TSA_EVI_ab_kmer_T1162, TSA_EVI_ab_kmer_T13360, TSA_EVI_ab_kmer_T13308, TSA_EVI_ab_kmer_T4928, TSA_EVI_ab_kmer_T9714, …
GO:0004386	helicase activity	F	0.00168305	5.8541e-06	94	215	3052	12450	over	TSA_EVI_ab_kmer_T8356, TSA_EVI_ab_kmer_T1948, TSA_EVI_ab_kmer_T19598, TSA_EVI_ab_kmer_T19555, TSA_EVI_ab_kmer_T7883, TSA_EVI_ab_kmer_T8948, TSA_EVI_ab_kmer_T6760, TSA_EVI_ab_kmer_T5664, TSA_EVI_ab_kmer_T3484, TSA_EVI_ab_kmer_T8922, TSA_EVI_ab_kmer_T6731, TSA_EVI_ab_kmer_T1263, TSA_EVI_ab_kmer_T16865, TSA_EVI_ab_kmer_T279, TSA_EVI_ab_kmer_T8287, TSA_EVI_ab_kmer_T15718, TSA_EVI_ab_kmer_T9961, TSA_E…	TSA_EVI_ab_kmer_T3164, TSA_EVI_ab_kmer_T10550, TSA_EVI_ab_kmer_T19782, TSA_EVI_ab_kmer_T15363, TSA_EVI_ab_kmer_T7494, TSA_EVI_ab_kmer_T7474, TSA_EVI_ab_kmer_T3069, TSA_EVI_ab_kmer_T6963, TSA_EVI_ab_kmer_T6948, TSA_EVI_ab_kmer_T2575, TSA_EVI_ab_kmer_T7378, TSA_EVI_ab_kmer_T7352, TSA_EVI_ab_kmer_T7306, TSA_EVI_ab_kmer_T14792, TSA_EVI_ab_kmer_T22362, TSA_EVI_ab_kmer_T14748, TSA_EVI_ab_kmer_T6877, TS…
GO:0042802	identical protein binding	F	0.00825993	3.46068e-05	96	234	3050	12431	over	TSA_EVI_ab_kmer_T20161, TSA_EVI_ab_kmer_T20140, TSA_EVI_ab_kmer_T9450, TSA_EVI_ab_kmer_T9434, TSA_EVI_ab_kmer_T21201, TSA_EVI_ab_kmer_T9420, TSA_EVI_ab_kmer_T7241, TSA_EVI_ab_kmer_T9419, TSA_EVI_ab_kmer_T10311, TSA_EVI_ab_kmer_T10925, TSA_EVI_ab_kmer_T6719, TSA_EVI_ab_kmer_T2333, TSA_EVI_ab_kmer_T4502, TSA_EVI_ab_kmer_T17975, TSA_EVI_ab_kmer_T2316, TSA_EVI_ab_kmer_T21182, TSA_EVI_ab_kmer_T13594, …	TSA_EVI_ab_kmer_T290, TSA_EVI_ab_kmer_T232, TSA_EVI_ab_kmer_T19799, TSA_EVI_ab_kmer_T19794, TSA_EVI_ab_kmer_T19766, TSA_EVI_ab_kmer_T15334, TSA_EVI_ab_kmer_T194, TSA_EVI_ab_kmer_T193, TSA_EVI_ab_kmer_T6999, TSA_EVI_ab_kmer_T22454, TSA_EVI_ab_kmer_T22428, TSA_EVI_ab_kmer_T146, TSA_EVI_ab_kmer_T14804, TSA_EVI_ab_kmer_T10436, TSA_EVI_ab_kmer_T2512, TSA_EVI_ab_kmer_T15287, TSA_EVI_ab_kmer_T19629, TSA…
GO:0003843	1,3-beta-D-glucan synthase activity	F	0.00877493	3.81519e-05	14	10	3132	12655	over	TSA_EVI_ab_kmer_T14067, TSA_EVI_ab_kmer_T7812, TSA_EVI_ab_kmer_T2943, TSA_EVI_ab_kmer_T11992, TSA_EVI_ab_kmer_T16122, TSA_EVI_ab_kmer_T1741, TSA_EVI_ab_kmer_T3203, TSA_EVI_ab_kmer_T690, TSA_EVI_ab_kmer_T10007, TSA_EVI_ab_kmer_T12848, TSA_EVI_ab_kmer_T4201, TSA_EVI_ab_kmer_T6892, TSA_EVI_ab_kmer_T15242, TSA_EVI_ab_kmer_T16314	TSA_EVI_ab_kmer_T2427, TSA_EVI_ab_kmer_T1921, TSA_EVI_ab_kmer_T7148, TSA_EVI_ab_kmer_T10091, TSA_EVI_ab_kmer_T9749, TSA_EVI_ab_kmer_T8738, TSA_EVI_ab_kmer_T16597, TSA_EVI_ab_kmer_T16580, TSA_EVI_ab_kmer_T7756, TSA_EVI_ab_kmer_T3198
GO:0004674	protein serine/threonine kinase activity	F	0.0113152	5.18801e-05	184	529	2962	12136	over	TSA_EVI_ab_kmer_T15857, TSA_EVI_ab_kmer_T8386, TSA_EVI_ab_kmer_T14755, TSA_EVI_ab_kmer_T20140, TSA_EVI_ab_kmer_T9450, TSA_EVI_ab_kmer_T7279, TSA_EVI_ab_kmer_T10378, TSA_EVI_ab_kmer_T13636, TSA_EVI_ab_kmer_T13634, TSA_EVI_ab_kmer_T13615, TSA_EVI_ab_kmer_T1948, TSA_EVI_ab_kmer_T21867, TSA_EVI_ab_kmer_T21855, TSA_EVI_ab_kmer_T10997, TSA_EVI_ab_kmer_T8975, TSA_EVI_ab_kmer_T18446, TSA_EVI_ab_kmer_T207…	TSA_EVI_ab_kmer_T3178, TSA_EVI_ab_kmer_T14966, TSA_EVI_ab_kmer_T14965, TSA_EVI_ab_kmer_T14947, TSA_EVI_ab_kmer_T14933, TSA_EVI_ab_kmer_T14928, TSA_EVI_ab_kmer_T255, TSA_EVI_ab_kmer_T2699, TSA_EVI_ab_kmer_T234, TSA_EVI_ab_kmer_T10538, TSA_EVI_ab_kmer_T10508, TSA_EVI_ab_kmer_T19788, TSA_EVI_ab_kmer_T19766, TSA_EVI_ab_kmer_T19747, TSA_EVI_ab_kmer_T19730, TSA_EVI_ab_kmer_T15361, TSA_EVI_ab_kmer_T1534…
GO:0042626	ATPase activity, coupled to transmembrane movement of substances	F	0.0180688	9.28434e-05	76	179	3070	12486	over	TSA_EVI_ab_kmer_T16930, TSA_EVI_ab_kmer_T9475, TSA_EVI_ab_kmer_T8378, TSA_EVI_ab_kmer_T21223, TSA_EVI_ab_kmer_T21221, TSA_EVI_ab_kmer_T10374, TSA_EVI_ab_kmer_T14722, TSA_EVI_ab_kmer_T21173, TSA_EVI_ab_kmer_T12499, TSA_EVI_ab_kmer_T12490, TSA_EVI_ab_kmer_T8297, TSA_EVI_ab_kmer_T11386, TSA_EVI_ab_kmer_T231, TSA_EVI_ab_kmer_T8244, TSA_EVI_ab_kmer_T6062, TSA_EVI_ab_kmer_T6054, TSA_EVI_ab_kmer_T13500,…	TSA_EVI_ab_kmer_T11011, TSA_EVI_ab_kmer_T14990, TSA_EVI_ab_kmer_T3116, TSA_EVI_ab_kmer_T14951, TSA_EVI_ab_kmer_T14921, TSA_EVI_ab_kmer_T7460, TSA_EVI_ab_kmer_T14848, TSA_EVI_ab_kmer_T10481, TSA_EVI_ab_kmer_T10462, TSA_EVI_ab_kmer_T22429, TSA_EVI_ab_kmer_T6954, TSA_EVI_ab_kmer_T132, TSA_EVI_ab_kmer_T10416, TSA_EVI_ab_kmer_T21985, TSA_EVI_ab_kmer_T15299, TSA_EVI_ab_kmer_T21932, TSA_EVI_ab_kmer_T223…
GO:0010329	auxin efflux transmembrane transporter activity	F	0.0202431	0.000107216	10	5	3136	12660	over	TSA_EVI_ab_kmer_T16930, TSA_EVI_ab_kmer_T11386, TSA_EVI_ab_kmer_T6054, TSA_EVI_ab_kmer_T15674, TSA_EVI_ab_kmer_T7635, TSA_EVI_ab_kmer_T18611, TSA_EVI_ab_kmer_T11565, TSA_EVI_ab_kmer_T17464, TSA_EVI_ab_kmer_T15266, TSA_EVI_ab_kmer_T2414	TSA_EVI_ab_kmer_T6849, TSA_EVI_ab_kmer_T18624, TSA_EVI_ab_kmer_T3857, TSA_EVI_ab_kmer_T16444, TSA_EVI_ab_kmer_T15520
GO:0051879	Hsp90 protein binding	F	0.0271236	0.000150091	11	7	3135	12658	over	TSA_EVI_ab_kmer_T9383, TSA_EVI_ab_kmer_T224, TSA_EVI_ab_kmer_T21028, TSA_EVI_ab_kmer_T9247, TSA_EVI_ab_kmer_T11201, TSA_EVI_ab_kmer_T16529, TSA_EVI_ab_kmer_T593, TSA_EVI_ab_kmer_T20991, TSA_EVI_ab_kmer_T10506, TSA_EVI_ab_kmer_T15355, TSA_EVI_ab_kmer_T21278	TSA_EVI_ab_kmer_T21479, TSA_EVI_ab_kmer_T19013, TSA_EVI_ab_kmer_T20809, TSA_EVI_ab_kmer_T20505, TSA_EVI_ab_kmer_T20168, TSA_EVI_ab_kmer_T3647, TSA_EVI_ab_kmer_T7701
GO:0010072	primary shoot apical meristem specification	P	3.98544e-07	2.83549e-10	26	13	3120	12652	over	TSA_EVI_ab_kmer_T11485, TSA_EVI_ab_kmer_T9410, TSA_EVI_ab_kmer_T961, TSA_EVI_ab_kmer_T19556, TSA_EVI_ab_kmer_T3485, TSA_EVI_ab_kmer_T9383, TSA_EVI_ab_kmer_T8265, TSA_EVI_ab_kmer_T224, TSA_EVI_ab_kmer_T10858, TSA_EVI_ab_kmer_T21028, TSA_EVI_ab_kmer_T9247, TSA_EVI_ab_kmer_T11201, TSA_EVI_ab_kmer_T4395, TSA_EVI_ab_kmer_T8748, TSA_EVI_ab_kmer_T11196, TSA_EVI_ab_kmer_T16529, TSA_EVI_ab_kmer_T593, TSA_…	TSA_EVI_ab_kmer_T2085, TSA_EVI_ab_kmer_T21479, TSA_EVI_ab_kmer_T20809, TSA_EVI_ab_kmer_T13646, TSA_EVI_ab_kmer_T20505, TSA_EVI_ab_kmer_T1057, TSA_EVI_ab_kmer_T4947, TSA_EVI_ab_kmer_T8753, TSA_EVI_ab_kmer_T9118, TSA_EVI_ab_kmer_T8666, TSA_EVI_ab_kmer_T16272, TSA_EVI_ab_kmer_T2830, TSA_EVI_ab_kmer_T2798
GO:0009926	auxin polar transport	P	8.52608e-05	1.4154e-07	36	42	3110	12623	over	TSA_EVI_ab_kmer_T16930, TSA_EVI_ab_kmer_T9420, TSA_EVI_ab_kmer_T9419, TSA_EVI_ab_kmer_T10311, TSA_EVI_ab_kmer_T8995, TSA_EVI_ab_kmer_T6789, TSA_EVI_ab_kmer_T16252, TSA_EVI_ab_kmer_T11386, TSA_EVI_ab_kmer_T6054, TSA_EVI_ab_kmer_T21786, TSA_EVI_ab_kmer_T15051, TSA_EVI_ab_kmer_T5504, TSA_EVI_ab_kmer_T17888, TSA_EVI_ab_kmer_T1140, TSA_EVI_ab_kmer_T15674, TSA_EVI_ab_kmer_T9299, TSA_EVI_ab_kmer_T9219, …	TSA_EVI_ab_kmer_T15339, TSA_EVI_ab_kmer_T7476, TSA_EVI_ab_kmer_T15309, TSA_EVI_ab_kmer_T15292, TSA_EVI_ab_kmer_T7341, TSA_EVI_ab_kmer_T6849, TSA_EVI_ab_kmer_T22272, TSA_EVI_ab_kmer_T19323, TSA_EVI_ab_kmer_T22023, TSA_EVI_ab_kmer_T6544, TSA_EVI_ab_kmer_T2085, TSA_EVI_ab_kmer_T21498, TSA_EVI_ab_kmer_T19149, TSA_EVI_ab_kmer_T20942, TSA_EVI_ab_kmer_T18624, TSA_EVI_ab_kmer_T13646, TSA_EVI_ab_kmer_T576…
GO:0006468	protein phosphorylation	P	0.000782857	2.35166e-06	264	767	2882	11898	over	TSA_EVI_ab_kmer_T15857, TSA_EVI_ab_kmer_T9474, TSA_EVI_ab_kmer_T8386, TSA_EVI_ab_kmer_T14755, TSA_EVI_ab_kmer_T8377, TSA_EVI_ab_kmer_T20140, TSA_EVI_ab_kmer_T10380, TSA_EVI_ab_kmer_T9450, TSA_EVI_ab_kmer_T7279, TSA_EVI_ab_kmer_T10378, TSA_EVI_ab_kmer_T14728, TSA_EVI_ab_kmer_T13636, TSA_EVI_ab_kmer_T13634, TSA_EVI_ab_kmer_T13615, TSA_EVI_ab_kmer_T7241, TSA_EVI_ab_kmer_T1948, TSA_EVI_ab_kmer_T12505…	TSA_EVI_ab_kmer_T3178, TSA_EVI_ab_kmer_T11020, TSA_EVI_ab_kmer_T3138, TSA_EVI_ab_kmer_T14966, TSA_EVI_ab_kmer_T14965, TSA_EVI_ab_kmer_T287, TSA_EVI_ab_kmer_T14947, TSA_EVI_ab_kmer_T14933, TSA_EVI_ab_kmer_T14928, TSA_EVI_ab_kmer_T255, TSA_EVI_ab_kmer_T14916, TSA_EVI_ab_kmer_T14910, TSA_EVI_ab_kmer_T2699, TSA_EVI_ab_kmer_T234, TSA_EVI_ab_kmer_T10539, TSA_EVI_ab_kmer_T10538, TSA_EVI_ab_kmer_T10508, …
GO:0006075	(1->3)-beta-D-glucan biosynthetic process	P	0.00214256	7.9605e-06	16	11	3130	12654	over	TSA_EVI_ab_kmer_T14067, TSA_EVI_ab_kmer_T7812, TSA_EVI_ab_kmer_T2943, TSA_EVI_ab_kmer_T11992, TSA_EVI_ab_kmer_T16122, TSA_EVI_ab_kmer_T1741, TSA_EVI_ab_kmer_T17145, TSA_EVI_ab_kmer_T3203, TSA_EVI_ab_kmer_T690, TSA_EVI_ab_kmer_T10007, TSA_EVI_ab_kmer_T12848, TSA_EVI_ab_kmer_T4201, TSA_EVI_ab_kmer_T21486, TSA_EVI_ab_kmer_T6892, TSA_EVI_ab_kmer_T15242, TSA_EVI_ab_kmer_T16314	TSA_EVI_ab_kmer_T2427, TSA_EVI_ab_kmer_T1921, TSA_EVI_ab_kmer_T7148, TSA_EVI_ab_kmer_T10091, TSA_EVI_ab_kmer_T9749, TSA_EVI_ab_kmer_T20268, TSA_EVI_ab_kmer_T8738, TSA_EVI_ab_kmer_T16597, TSA_EVI_ab_kmer_T16580, TSA_EVI_ab_kmer_T7756, TSA_EVI_ab_kmer_T3198
GO:0015700	arsenite transport	P	0.0379778	0.000225165	8	3	3138	12662	over	TSA_EVI_ab_kmer_T10374, TSA_EVI_ab_kmer_T17303, TSA_EVI_ab_kmer_T1165, TSA_EVI_ab_kmer_T9289, TSA_EVI_ab_kmer_T8173, TSA_EVI_ab_kmer_T6468, TSA_EVI_ab_kmer_T13293, TSA_EVI_ab_kmer_T4865	TSA_EVI_ab_kmer_T7459, TSA_EVI_ab_kmer_T6700, TSA_EVI_ab_kmer_T310
GO:0048658	anther wall tapetum development	P	0.0380817	0.000234812	10	6	3136	12659	over	TSA_EVI_ab_kmer_T12568, TSA_EVI_ab_kmer_T9450, TSA_EVI_ab_kmer_T21182, TSA_EVI_ab_kmer_T13451, TSA_EVI_ab_kmer_T2811, TSA_EVI_ab_kmer_T12985, TSA_EVI_ab_kmer_T15306, TSA_EVI_ab_kmer_T15986, TSA_EVI_ab_kmer_T17497, TSA_EVI_ab_kmer_T19645	TSA_EVI_ab_kmer_T14588, TSA_EVI_ab_kmer_T22130, TSA_EVI_ab_kmer_T21099, TSA_EVI_ab_kmer_T12944, TSA_EVI_ab_kmer_T591, TSA_EVI_ab_kmer_T11136
GO:0010315	auxin efflux	P	0.0380817	0.000234812	10	6	3136	12659	over	TSA_EVI_ab_kmer_T16930, TSA_EVI_ab_kmer_T11386, TSA_EVI_ab_kmer_T6054, TSA_EVI_ab_kmer_T15674, TSA_EVI_ab_kmer_T7635, TSA_EVI_ab_kmer_T18611, TSA_EVI_ab_kmer_T11565, TSA_EVI_ab_kmer_T17464, TSA_EVI_ab_kmer_T15266, TSA_EVI_ab_kmer_T2414	TSA_EVI_ab_kmer_T6849, TSA_EVI_ab_kmer_T18624, TSA_EVI_ab_kmer_T6145, TSA_EVI_ab_kmer_T3857, TSA_EVI_ab_kmer_T16444, TSA_EVI_ab_kmer_T15520
