# Supplementary material for: Elucidating the Mesocarp Drupe Transcriptome of Açai (Euterpe oleracea Mart.): An Amazonian Tree Palm Producer of Bioactive Compounds
Source: Int J Mol Sci. 2023 May 26;24(11):9315. doi: 10.3390/ijms24119315 (PMC10253617; doi:10.3390/ijms24119315)
Supplement: Supplementary file 1 [file ijms-24-09315-s001.zip › Additional file S1_Table S4.xlsx]

## Sheet: Sheet1
Cluster 5023
1549	ARATH	ARATH23446	| AT1G30900.1 | AAF98196 | AEE31291 | AT1G30900 | VACUOLAR SORTING RECEPTOR 6 [Source:TAIR_LOCUS;Acc:AT1G30900]
1549	EUTOL	TSA_EVI_ab_kmer_T6635	g.8691::m.8691 Gene.8691::TSA_EVI_ab_kmer_T6635::g.8691 ORF type:5prime_partial len:566 (+) TSA_EVI_ab_kmer_T6635:3-1700(+)	TSA_EVI_ab_kmer_T6635_1549
1549	ELAGV	XP_010914289.1	PREDICTED: vacuolar-sorting receptor 6 [Elaeis guineensis]	LOC105039723_1549
1549	PHODC	XP_008802338.1;XP_008802339.1	PREDICTED: vacuolar-sorting receptor 6-like [Phoenix dactylifera];PREDICTED: vacuolar-sorting receptor 6-like [Phoenix dactylifera]	LOC103716205_1549
Cluster 7123
3684	ARATH	ARATH06248	| AT2G26510.1 | AAC14499 | AAK43895 | AAO13361 | AAP68341 | AEC07848 | AT2G26510 | Xanthine/uracil permease family protein [Source:TAIR_LOCUS;Acc:AT2G26510]	AT2G26510_3684
3684	EUTOL	TSA_EVI_ab_kmer_T736	g.1375::m.1375 Gene.1375::TSA_EVI_ab_kmer_T736::g.1375 ORF type:5prime_partial len:539 (+) TSA_EVI_ab_kmer_T736:3-1619(+)	TSA_EVI_ab_kmer_T736_3684
3684	ELAGV	XP_019711273.1	PREDICTED: nucleobase-ascorbate transporter 3 [Elaeis guineensis]	LOC105060003_3684
3684	PHODC	XP_008792697.1	PREDICTED: nucleobase-ascorbate transporter 3 [Phoenix dactylifera]	LOC103709230_3684
Cluster 24953
3229	ARATH	ARATH05017	| AT2G14110.1 | AAT41748 | AAT70452 | AEC06281 | AT2G14110 | Q6IDA8_ARATH | Haloacid dehalogenase-like hydrolase (HAD) superfamily protein [Source:TAIR_LOCUS;Acc:AT2G14110]	AT2G14110_3229
3229	EUTOL	TSA_EVI_ab_kmer_T352	g.729::m.729 Gene.729::TSA_EVI_ab_kmer_T352::g.729 ORF type:5prime_partial len:224 (+) TSA_EVI_ab_kmer_T352:3-674(+)	TSA_EVI_ab_kmer_T352_3229
3229	ELAGV	XP_010907706.1	PREDICTED: magnesium-dependent phosphatase 1 [Elaeis guineensis]	LOC105034305_3229
3229	PHODC	XP_008777367.1	PREDICTED: LOW QUALITY PROTEIN: magnesium-dependent phosphatase 1 [Phoenix dactylifera]	LOC103697305_3229
