# Supplementary material for: Elucidating the Mesocarp Drupe Transcriptome of Açai (Euterpe oleracea Mart.): An Amazonian Tree Palm Producer of Bioactive Compounds
Source: Int J Mol Sci. 2023 May 26;24(11):9315. doi: 10.3390/ijms24119315 (PMC10253617; doi:10.3390/ijms24119315)
Supplement: Supplementary file 1 [file ijms-24-09315-s001.zip › Additional file S1_Table S5.xlsx]

## Sheet: Sheet1
PAL
3337	ARATH	3	MULTICOPY	7390	3534	PAL1	ARATH07390	| AT2G37040.1 | AAC18870 | AAK76593 | AAL85094 | AAM15324 | AAO29949 | AAP59438 | ABY88392 | ABY88393 | ABY88394 | ABY88395 | ABY88396 | ABY88397 | ABY88398 | ABY88399 | ABY88400 | ABY88401 | ABY88402 | ABY88403 | ABY88404 | ABY88405 | ABY88406 | ABY88407 | ABY88408 | ABY88409 | ABY88410 | ABY88411 | ABY88412 | ABY88413 | ABY88414 | ABY88415 | ABY88416 | ABY88417 | ABY88418 | ABY88419 | ABY88420 …
3337	ELAGV	3	MULTICOPY	70957	3534	PAL1	XP_010934327.1	PREDICTED: phenylalanine ammonia-lyase-like [Elaeis guineensis]
3337	PHODC	3	MULTICOPY	97172	3534	PAL1	XP_008785254.1	PREDICTED: phenylalanine ammonia-lyase-like [Phoenix dactylifera]
3337	ARATH	3	MULTICOPY	12968	6912	PAL2	ARATH12968	| AT3G53260.1 | AAC18871 | AAK32895 | AAM12956 | AAM91425 | AAN15354 | AAP59439 | AEE79055 | AT3G53260 | BAH20339 | CAB64229 | phenylalanine ammonia-lyase 2 [Source:TAIR_LOCUS;Acc:AT3G53260]
3337	PHODC	3	MULTICOPY	113519	6912	PAL2	XP_008805217.1	PREDICTED: phenylalanine ammonia-lyase [Phoenix dactylifera]
3337	ARATH	3	MULTICOPY	9584	7092	PAL4	ARATH09584	| AT3G10340.1 | AAF02809 | AAM20508 | AAN15571 | AAP59440 | AEE74893 | AT3G10340 | phenylalanine ammonia-lyase 4 [Source:TAIR_LOCUS;Acc:AT3G10340]
3337	ELAGV	3	MULTICOPY	72199	7092	PAL4	XP_010935894.2	PREDICTED: phenylalanine ammonia-lyase [Elaeis guineensis]
3337	ATTBU	1	SINGLECOPY	40895	30858	PAL-X1	TSA_EVI_ab_kmer_T36	g.71::m.71 Gene.71::TSA_EVI_ab_kmer_T36::g.71 ORF type:complete len:724 (+) TSA_EVI_ab_kmer_T36:998-3169(+)
3337	PHODC	3	MULTICOPY	105575	30858	PAL-X1	XP_008795514.1	PREDICTED: glycine-rich cell wall structural protein 2-like [Phoenix dactylifera]
3337	ELAGV	3	MULTICOPY	48635	-	PAL-X2	XP_010906526.1	PREDICTED: phenylalanine ammonia-lyase-like [Elaeis guineensis]
C4H
3938	ARATH	1	SINGLECOPY	6664	6961	CYP73A5	ARATH06664	| AT2G30490.1 | AAB58355 | AAB58356 | AAB63088 | AAC99993 | AAL38321 | AAP68314 | AEC08397 | AT2G30490 | BAA24355 | BAA24356 | CAP08827 | CAP08828 | CAP08829 | CAP08830 | CAP08831 | CAP08832 | CAP08833 | CAP08834 | CAP08835 | CAP08836 | CAP08837 | CAP08838 | CAP08839 | CAP08840 | CAP08841 | CAP08842 | CAP08843 | CAP08844 | CAP08845 | CAP08846 | B1GV49_ARATH | cinnamate-4-hydroxylase [Source:TAIR_…
3938	ATTBU	3	MULTICOPY	30651	6961	CYP73A5	TSA_EVI_ab_kmer_T13063	g.16766::m.16766 Gene.16766::TSA_EVI_ab_kmer_T13063::g.16766 ORF type:internal len:192 (+) TSA_EVI_ab_kmer_T13063:3-575(+)
3938	ELAGV	4	MULTICOPY	60398	6961	CYP73A5	XP_010921158.1	PREDICTED: trans-cinnamate 4-monooxygenase [Elaeis guineensis]
3938	PHODC	5	MULTICOPY	95046	6961	CYP73A5	XP_008782669.1	PREDICTED: trans-cinnamate 4-monooxygenase-like [Phoenix dactylifera]
3938	ATTBU	3	MULTICOPY	37330	7030	C4H-X1	TSA_EVI_ab_kmer_T19999	g.25596::m.25596 Gene.25596::TSA_EVI_ab_kmer_T19999::g.25596 ORF type:complete len:721 (+) TSA_EVI_ab_kmer_T19999:38-2200(+)
3938	ELAGV	4	MULTICOPY	61686	7030	C4H-X1	XP_010922761.1	PREDICTED: trans-cinnamate 4-monooxygenase [Elaeis guineensis]
3938	PHODC	5	MULTICOPY	99876	7030	C4H-X1	XP_008788521.1	PREDICTED: trans-cinnamate 4-monooxygenase-like [Phoenix dactylifera]
3938	ATTBU	3	MULTICOPY	39270	7052	C4H-X2	TSA_EVI_ab_kmer_T22114	g.28154::m.28154 Gene.28154::TSA_EVI_ab_kmer_T22114::g.28154 ORF type:5prime_partial len:334 (+) TSA_EVI_ab_kmer_T22114:3-1004(+)
3938	ELAGV	4	MULTICOPY	68566	7052	C4H-X2	XP_010931381.2	PREDICTED: trans-cinnamate 4-monooxygenase [Elaeis guineensis]
3938	PHODC	5	MULTICOPY	102896	7052	C4H-X2	XP_008792249.1	PREDICTED: trans-cinnamate 4-monooxygenase [Phoenix dactylifera]
3938	ELAGV	4	MULTICOPY	73953	7171	C4H-X3	XP_010938024.1	PREDICTED: trans-cinnamate 4-monooxygenase [Elaeis guineensis]
3938	PHODC	5	MULTICOPY	118110	7171	C4H-X3	XP_008810838.1	PREDICTED: trans-cinnamate 4-monooxygenase-like [Phoenix dactylifera]
3938	PHODC	5	MULTICOPY	93289	-	C4H-X4	XP_008780487.2	PREDICTED: trans-cinnamate 4-monooxygenase-like [Phoenix dactylifera]
4CL
6286	ARATH	3	MULTICOPY	24581	6686	4CL1	ARATH24581	| AT1G51680.1 | AAA82888 | AAD47191 | AAG50881 | AAL91633 | AAM20598 | AAM91412 | AAQ86588 | AEE32698 | AEE32699 | AT1G51680 | CAP08784 | CAP08785 | CAP08786 | CAP08787 | CAP08788 | CAP08789 | CAP08790 | CAP08791 | CAP08792 | CAP08793 | CAP08794 | CAP08795 | CAP08796 | CAP08797 | CAP08798 | CAP08799 | CAP08800 | CAP08801 | CAP08802 | CAP08803 | 4-coumarate:CoA ligase 1 [Source:TAIR_LOCUS;Acc:AT1G…
6286	ATTBU	3	MULTICOPY	42480	6686	4CL1	TSA_EVI_ab_kmer_T5487	g.6803::m.6803 Gene.6803::TSA_EVI_ab_kmer_T5487::g.6803 ORF type:5prime_partial len:323 (+) TSA_EVI_ab_kmer_T5487:2-970(+)
6286	ELAGV	5	MULTICOPY	54760	6686	4CL1	XP_010914131.1	PREDICTED: 4-coumarate--CoA ligase 1-like [Elaeis guineensis]
6286	PHODC	5	MULTICOPY	113666	6686	4CL1	XP_008805412.1	PREDICTED: 4-coumarate--CoA ligase 2-like [Phoenix dactylifera]
6286	ARATH	3	MULTICOPY	10816	6849	4CL2	ARATH10816	| AT3G21240.1 | AAD47192 | AAD47193 | AAM20546 | AAN15615 | AAQ86587 | AEE76480 | AT3G21240 | BAB01716 | BAD94282 | CAP09657 | CAP09658 | CAP09659 | CAP09660 | CAP09661 | CAP09662 | CAP09663 | CAP09664 | CAP09665 | CAP09666 | CAP09667 | CAP09668 | CAP09669 | CAP09670 | CAP09671 | CAP09672 | CAP09673 | CAP09674 | CAP09675 | CAP09678 | B1GUZ3_ARATH | 4-coumarate:CoA ligase 2 [Source:TAIR_LOCUS;Acc:…
6286	ATTBU	3	MULTICOPY	36460	6849	4CL2	TSA_EVI_ab_kmer_T19075	g.24476::m.24476 Gene.24476::TSA_EVI_ab_kmer_T19075::g.24476 ORF type:5prime_partial len:370 (+) TSA_EVI_ab_kmer_T19075:3-1112(+)
6286	ELAGV	5	MULTICOPY	54390	6849	4CL2	XP_010913649.1	PREDICTED: 4-coumarate--CoA ligase 2 [Elaeis guineensis]
6286	PHODC	5	MULTICOPY	94417	6849	4CL2	XP_008781908.1	PREDICTED: 4-coumarate--CoA ligase 2-like [Phoenix dactylifera]
6286	ARATH	3	MULTICOPY	25824	5802	4CL3	ARATH25824	| AT1G65060.1 | AAD47194 | AAD47195 | AAF06039 | AAL24191 | AAL90967 | AAQ86589 | AEE34323 | AT1G65060 | 4-coumarate:CoA ligase 3 [Source:TAIR_LOCUS;Acc:AT1G65060]
6286	ATTBU	3	MULTICOPY	42478	5802	4CL3	TSA_EVI_ab_kmer_T5485	g.6798::m.6798 Gene.6798::TSA_EVI_ab_kmer_T5485::g.6798 ORF type:complete len:563 (+) TSA_EVI_ab_kmer_T5485:55-1743(+)
6286	ELAGV	5	MULTICOPY	70202	5802	4CL3	XP_010933413.1	PREDICTED: probable 4-coumarate--CoA ligase 2 [Elaeis guineensis]
6286	PHODC	5	MULTICOPY	112197	5802	4CL3	XP_008803610.1	PREDICTED: 4-coumarate--CoA ligase 2 [Phoenix dactylifera]
6286	ELAGV	5	MULTICOPY	66410;85121	7981;-	4CL-X1	XP_010928652.1;XP_019707676.1	PREDICTED: 4-coumarate--CoA ligase 2-like isoform X2 [Elaeis guineensis];PREDICTED: 4-coumarate--CoA ligase 2-like isoform X1 [Elaeis guineensis]
6286	PHODC	5	MULTICOPY	100849	7981	4CL-X1	XP_008789675.1	PREDICTED: 4-coumarate--CoA ligase 2-like [Phoenix dactylifera]
6286	PHODC	5	MULTICOPY	125771	-	4CL-X2	XP_017701025.1	PREDICTED: 4-coumarate--CoA ligase 2-like; partial [Phoenix dactylifera]
CHS
7943	ARATH	1	SINGLECOPY	15351	11246	CHS	ARATH15351	| AT5G13930.1 | AAA32771 | AAB35812 | AAC17466 | AAF23561 | AAK73272 | AAL06937 | AAL25571 | AAL91279 | AAM65314 | AAN18165 | AAP41916 | AAT96388 | AAZ23726 | AAZ23727 | AAZ23728 | AAZ23729 | AAZ23730 | AAZ23731 | AAZ23732 | AAZ23733 | AAZ23734 | AAZ23735 | AAZ23736 | AAZ23737 | AAZ23738 | AAZ23739 | AAZ23740 | AAZ23741 | AAZ23742 | AAZ23743 | AAZ23744 | AAZ23745 | AAZ23746 | AAZ23747 | AAZ23748 …
7943	ATTBU	2	MULTICOPY	38220	11246	CHS	TSA_EVI_ab_kmer_T20942	g.26783::m.26783 Gene.26783::TSA_EVI_ab_kmer_T20942::g.26783 ORF type:internal len:145 (+) TSA_EVI_ab_kmer_T20942:2-433(+)
7943	ELAGV	8	MULTICOPY	67073	11246	CHS	XP_010929491.1	PREDICTED: chalcone synthase 2 [Elaeis guineensis]
7943	PHODC	5	MULTICOPY	106879	11246	CHS	XP_008797107.1	PREDICTED: chalcone synthase 1 [Phoenix dactylifera]
7943	ELAGV	8	MULTICOPY	49925	10793	CHS-X1	XP_010908135.1	PREDICTED: chalcone synthase 3-like [Elaeis guineensis]
7943	PHODC	5	MULTICOPY	116490	10793	CHS-X1	XP_008808811.1	PREDICTED: chalcone synthase 3 [Phoenix dactylifera]
7943	ELAGV	8	MULTICOPY	51748	11189	CHS-X2	XP_010910437.1	PREDICTED: chalcone synthase 3-like [Elaeis guineensis]
7943	PHODC	5	MULTICOPY	91902	11189	CHS-X2	XP_008778753.1	PREDICTED: chalcone synthase 3-like [Phoenix dactylifera]
7943	ATTBU	2	MULTICOPY	38580	12499	CHS-X3	TSA_EVI_ab_kmer_T21363	g.27245::m.27245 Gene.27245::TSA_EVI_ab_kmer_T21363::g.27245 ORF type:5prime_partial len:511 (+) TSA_EVI_ab_kmer_T21363:2-1534(+)
7943	ELAGV	8	MULTICOPY	77387	12499	CHS-X3	XP_010942344.1	PREDICTED: chalcone synthase 1-like [Elaeis guineensis]
7943	PHODC	5	MULTICOPY	116489	11005	CHS-X4	XP_008808809.2	PREDICTED: LOW QUALITY PROTEIN: chalcone synthase 3 [Phoenix dactylifera]
7943	ELAGV	8	MULTICOPY	49924;80045	-,11005	CHS-X4	XP_010908134.1;XP_019702600.1	PREDICTED: chalcone synthase 3-like isoform X1 [Elaeis guineensis];PREDICTED: chalcone synthase 2-like isoform X2 [Elaeis guineensis]
7943	ELAGV	8	MULTICOPY	49444	-	CHS-X5	XP_010907554.1	PREDICTED: chalcone synthase 3-like [Elaeis guineensis]
7943	ELAGV	8	MULTICOPY	51164	-	CHS-X6	XP_010909688.1	PREDICTED: chalcone synthase 3-like [Elaeis guineensis]
7943	PHODC	5	MULTICOPY	115967	-	CHS-X7	XP_008808192.1	PREDICTED: chalcone synthase C2 [Phoenix dactylifera]
F3H
6946	ARATH	1	SINGLECOPY	12750	14007	F3H	ARATH12750	| AT3G51240.1 | AAC49176 | AAC68584 | AAC68585 | AAL16265 | AAL24272 | AAM51591 | AAM65101 | AAP37449 | AEE78766 | AEE78767 | AT3G51240 | BAD89979 | BAD89980 | CAB62646 | CAC26942 | CAC26943 | CAC26944 | CAC26945 | CAC26946 | CAC26947 | CAC26948 | CAC26949 | CAC26950 | CAC26951 | CAC26952 | CAC26953 | CAC26954 | CAC26955 | CAC26956 | CAC26957 | CAC26958 | CAC26959 | CAC26960 | CAC26961 | CAD37953…
6946	ELAGV	2	MULTICOPY	76305	14007	F3H	XP_010940993.1	PREDICTED: naringenin;2-oxoglutarate 3-dioxygenase [Elaeis guineensis]
6946	PHODC	2	MULTICOPY	90656	14007	F3H	XP_008777191.1	PREDICTED: naringenin;2-oxoglutarate 3-dioxygenase-like [Phoenix dactylifera]
6946	ATTBU	4	MULTICOPY	27690;27691	14378;-	F3H-X1	TSA_EVI_ab_kmer_T10240;TSA_EVI_ab_kmer_T10240	g.12690::m.12690 Gene.12690::TSA_EVI_ab_kmer_T10240::g.12690 ORF type:complete len:170 (+) TSA_EVI_ab_kmer_T10240:318-827(+)
6946	ELAGV	2	MULTICOPY	71125	14378	F3H-X1	XP_010934537.1	PREDICTED: naringenin;2-oxoglutarate 3-dioxygenase [Elaeis guineensis]
6946	PHODC	2	MULTICOPY	102108	14378	F3H-X1	XP_008791262.1	PREDICTED: naringenin;2-oxoglutarate 3-dioxygenase-like [Phoenix dactylifera]
6946	ATTBU	4	MULTICOPY	41984;41986	-;-	F3H-X2	TSA_EVI_ab_kmer_T5108;TSA_EVI_ab_kmer_T5108	g.6019::m.6019 Gene.6019::TSA_EVI_ab_kmer_T5108::g.6019 ORF type:complete len:151 (+) TSA_EVI_ab_kmer_T5108:524-976(+)
DFR
8712	ARATH	1	SINGLECOPY	17671	14061	DFR	ARATH17671	| AT5G42800.1 | AAA32783 | AED94866 | AT5G42800 | BAA85261 | BAB10636 | BAD95233 | CAC10525 | CAP08805 | CAP08806 | CAP08807 | CAP08808 | CAP08809 | CAP08810 | CAP08811 | CAP08812 | CAP08813 | CAP08814 | CAP08815 | CAP08816 | CAP08817 | CAP08818 | CAP08819 | CAP08820 | CAP08821 | CAP08822 | CAP08823 | CAP08824 | CAP08826 | B1GV15_ARATH | dihydroflavonol 4-reductase [Source:TAIR_LOCUS;Acc:AT5G4280…
8712	ATTBU	1	SINGLECOPY	39507	14061	DFR	TSA_EVI_ab_kmer_T22390	g.28474::m.28474 Gene.28474::TSA_EVI_ab_kmer_T22390::g.28474 ORF type:5prime_partial len:366 (+) TSA_EVI_ab_kmer_T22390:2-1099(+)
8712	ELAGV	2	MULTICOPY	64376	14061	DFR	XP_010926084.1	PREDICTED: dihydroflavonol 4-reductase [Elaeis guineensis]
8712	PHODC	1	SINGLECOPY	107244	14061	DFR	XP_008797532.1	PREDICTED: dihydroflavonol-4-reductase [Phoenix dactylifera]
8712	ELAGV	2	MULTICOPY	48480	-	DFR-X1	XP_010906334.1	PREDICTED: bifunctional dihydroflavonol 4-reductase/flavanone 4-reductase [Elaeis guineensis]
ANS
1687	ARATH	1	SINGLECOPY	2436	12934	ANS	ARATH02436	| AT4G22880.1 | AAB09572 | AAM65745 | AEE84672 | AEE84673 | AEI99590 | AT4G22880 | BAC75818 | BAC75819 | BAE98562 | BAH20082 | CAA19803 | CAB79243 | CAD91994 | Q0WWD6_ARATH | leucoanthocyanidin dioxygenase [Source:TAIR_LOCUS;Acc:AT4G22880]
1687	ATTBU	2	MULTICOPY	39361	12934	ANS	TSA_EVI_ab_kmer_T22204	g.28272::m.28272 Gene.28272::TSA_EVI_ab_kmer_T22204::g.28272 ORF type:complete len:361 (+) TSA_EVI_ab_kmer_T22204:111-1193(+)
1687	ELAGV	2	MULTICOPY	70760	12934	ANS	XP_010934075.1	PREDICTED: leucoanthocyanidin dioxygenase-like [Elaeis guineensis]
1687	PHODC	2	MULTICOPY	95810	12934	ANS	XP_008783582.1	PREDICTED: leucoanthocyanidin dioxygenase-like [Phoenix dactylifera]
1687	ATTBU	2	MULTICOPY	36209	14408	ANS-X1	TSA_EVI_ab_kmer_T18860	g.24118::m.24118 Gene.24118::TSA_EVI_ab_kmer_T18860::g.24118 ORF type:5prime_partial len:186 (+) TSA_EVI_ab_kmer_T18860:2-559(+)
1687	ELAGV	2	MULTICOPY	51287	14408	ANS-X1	XP_010909855.1	PREDICTED: leucoanthocyanidin dioxygenase-like [Elaeis guineensis]
1687	PHODC	2	MULTICOPY	90427	14408	ANS-X1	XP_008776918.1	PREDICTED: leucoanthocyanidin dioxygenase-like [Phoenix dactylifera]
UGT
8073	ARATH	4	MULTICOPY	23404	31659	78D1	ARATH23404	| AT1G30530.1 | AAF19756 | AAK25870 | AAL07161 | AAM65321 | AEE31240 | AT1G30530 | W8PVA4_ARATH | UDP-glucosyl transferase 78D1 [Source:TAIR_LOCUS;Acc:AT1G30530]
8073	ATTBU	2	MULTICOPY	38927;38928	31659	78D1	TSA_EVI_ab_kmer_T21743;TSA_EVI_ab_kmer_T21743	g.27696::m.27696 Gene.27696::TSA_EVI_ab_kmer_T21743::g.27696 ORF type:5prime_partial len:177 (+) TSA_EVI_ab_kmer_T21743:1-531(+)
8073	ARATH	4	MULTICOPY	15679	12759	78D2	ARATH15679	| AT5G17050.1 | AAL61932 | AAM91139 | AED92377 | AT5G17050 | CAC01718 | W8PUE7_ARATH | UDP-glucosyl transferase 78D2 [Source:TAIR_LOCUS;Acc:AT5G17050]
8073	ELAGV	2	MULTICOPY	54377	12759	78D2	XP_010913632.1	PREDICTED: anthocyanidin 3-O-glucosyltransferase 7-like [Elaeis guineensis]
8073	PHODC	2	MULTICOPY	110857	12759	78D2	XP_008801969.1	PREDICTED: anthocyanidin 3-O-glucosyltransferase 7-like [Phoenix dactylifera]
8073	ARATH	4	MULTICOPY	15677	20506	78D3	ARATH15677	| AT5G17030.1 | AAM65712 | AED92375 | AT5G17030 | CAC01716 | W8QN92_ARATH | UDP-glucosyl transferase 78D3 [Source:TAIR_LOCUS;Acc:AT5G17030]
8073	ELAGV	2	MULTICOPY	54751	20506	78D3	XP_010914121.1	PREDICTED: anthocyanidin 3-O-glucosyltransferase 7-like [Elaeis guineensis]
8073	PHODC	2	MULTICOPY	113673	20506	78D3	XP_008805421.2	PREDICTED: LOW QUALITY PROTEIN: anthocyanidin 3-O-glucosyltransferase-like [Phoenix dactylifera]
8073	ARATH	4	MULTICOPY	15678	-	UGT-like	ARATH15678	| AT5G17040.1 | AED92376 | AT5G17040 | CAC01717 | UDP-Glycosyltransferase superfamily protein [Source:TAIR_LOCUS;Acc:AT5G17040]
