# Supplementary material for: Elucidating the Mesocarp Drupe Transcriptome of Açai (Euterpe oleracea Mart.): An Amazonian Tree Palm Producer of Bioactive Compounds
Source: Int J Mol Sci. 2023 May 26;24(11):9315. doi: 10.3390/ijms24119315 (PMC10253617; doi:10.3390/ijms24119315)
Supplement: Supplementary file 1 [file ijms-24-09315-s001.zip › Additional file S1_Table S6.xlsx]

## Sheet: Sheet1
gama TMT
11269	ARATH	1	SINGLECOPY	25814	15791	ARATH	TMT	ARATH25814	| AT1G64970.1 | AAD02882 | AAD38271 | AAK83600 | AAL90941 | AAM64696 | ABC73703 | AEE34310 | AT1G64970 | gamma-tocopherol methyltransferase [Source:TAIR_LOCUS;Acc:AT1G64970]	AT1G64970_11269
11269	ATTBU	1	SINGLECOPY	42255	15791	ATTBU	TMT	TSA_EVI_ab_kmer_T5308	g.6459::m.6459 Gene.6459::TSA_EVI_ab_kmer_T5308::g.6459 ORF type:complete len:294 (+) TSA_EVI_ab_kmer_T5308:28-909(+)	TSA_EVI_ab_kmer_T5308_11269
11269	PHODC	1	SINGLECOPY	111669	15791	PHODC	TMT	XP_008802964.1	PREDICTED: probable tocopherol O-methyltransferase; chloroplastic [Phoenix dactylifera]	LOC103716652_11269
11269	ELAGV	2	MULTICOPY	48396;48397	15791;-	-	TMT, TMT-SP1	XP_010906229.1;XP_010906230.1	PREDICTED: probable tocopherol O-methyltransferase; chloroplastic isoform X1 [Elaeis guineensis];PREDICTED: probable tocopherol O-methyltransferase; chloroplastic isoform X2 [Elaeis guineensis]	LOC105033221_11269
TC
2417	ARATH	1	SINGLECOPY	3520	8336	ARATH	TC	ARATH03520	| AT4G32770.1 | AAK60503 | AEE86116 | AT4G32770 | BAE98687 | CAA18584 | CAB79994 | Q0WW11_ARATH | tocopherol cyclase; chloroplast / vitamin E deficient 1 (VTE1) / sucrose export defective 1 (SXD1) [Source:TAIR_LOCUS;Acc:AT4G32770]	AT4G32770_2417
2417	ATTBU	1	SINGLECOPY	45309	8336	ATTBU	TC	TSA_EVI_ab_kmer_T8061	g.10512::m.10512 Gene.10512::TSA_EVI_ab_kmer_T8061::g.10512 ORF type:internal len:262 (+) TSA_EVI_ab_kmer_T8061:1-783(+)	TSA_EVI_ab_kmer_T8061_2417
2417	PHODC	1	SINGLECOPY	95541	8336	PHODC	TC	XP_008783245.1	PREDICTED: probable tocopherol cyclase; chloroplastic [Phoenix dactylifera]	LOC103702550_2417
2417	ELAGV	2	MULTICOPY	56155;81833	8336;-	-	TC, TC-SP1	XP_010915874.1;XP_019704388.1	PREDICTED: probable tocopherol cyclase; chloroplastic isoform X1 [Elaeis guineensis];PREDICTED: probable tocopherol cyclase; chloroplastic isoform X2 [Elaeis guineensis]	LOC105040851_2417
MPBQ
7381	ARATH	1	SINGLECOPY	14040	14254	ARATH	MPBQ	ARATH14040	| AT3G63410.1 | AAM63077 | ABF85788 | AEE80478 | AT3G63410 | BAB62076 | BAH19400 | BAH56893 | CAB87794 | S-adenosyl-L-methionine-dependent methyltransferases superfamily protein [Source:TAIR_LOCUS;Acc:AT3G63410]	AT3G63410_7381
7381	ATTBU	2	MULTICOPY	42197	14254	ATTBU	MPBQ	TSA_EVI_ab_kmer_T5260	g.6349::m.6349 Gene.6349::TSA_EVI_ab_kmer_T5260::g.6349 ORF type:complete len:341 (+) TSA_EVI_ab_kmer_T5260:155-1177(+)	TSA_EVI_ab_kmer_T5260_7381
7381	PHODC	3	MULTICOPY	111109;111110;125198	14254;14255;14675	PHODC	MPBQ, MPBQ-SP1, MPBQ-SP2	XP_008802281.1;XP_008802282.1;XP_017700452.1	PREDICTED: 2-methyl-6-phytyl-1;4-hydroquinone methyltransferase 1; chloroplastic [Phoenix dactylifera];PREDICTED: 2-methyl-6-phytyl-1;4-hydroquinone methyltransferase 1; chloroplastic [Phoenix dactylifera];PREDICTED: 2-methyl-6-phytyl-1;4-hydroquinone methyltransferase 1; chloroplastic [Phoenix dactylifera]	LOC103716169_7381
7381	ATTBU	2	MULTICOPY	36376	14255	ATTBU	MPBQ	TSA_EVI_ab_kmer_T190	g.413::m.413 Gene.413::TSA_EVI_ab_kmer_T190::g.413 ORF type:complete len:341 (+) TSA_EVI_ab_kmer_T190:155-1177(+)	TSA_EVI_ab_kmer_T190_7381
7381	ELAGV	3	MULTICOPY	72117;72124;72131	14675;14255;14254	ELAGV	MPBQ, MPBQ-SP1, MPBQ-SP2	XP_010935791.1;XP_010935801.1;XP_010935810.1	PREDICTED: 2-methyl-6-phytyl-1;4-hydroquinone methyltransferase 1; chloroplastic [Elaeis guineensis];PREDICTED: 2-methyl-6-phytyl-1;4-hydroquinone methyltransferase 1; chloroplastic [Elaeis guineensis];PREDICTED: 2-methyl-6-phytyl-1;4-hydroquinone methyltransferase 1; chloroplastic [Elaeis guineensis]	LOC105055609_7381
HPT
3404	ARATH	1	SINGLECOPY	5450	12910	ARATH	HPT	ARATH05450	| AT2G18950.1 | AAC09029 | AAL35412 | AAL36249 | AAM10489 | AAM45041 | ADA57641 | AEC06831 | AT2G18950 | homogentisate phytyltransferase 1 [Source:TAIR_LOCUS;Acc:AT2G18950]	AT2G18950_3404
3404	ATTBU	1	SINGLECOPY	39495	12910	ATTBU	HPT	TSA_EVI_ab_kmer_T22379	g.28458::m.28458 Gene.28458::TSA_EVI_ab_kmer_T22379::g.28458 ORF type:5prime_partial len:411 (+) TSA_EVI_ab_kmer_T22379:1-1233(+)	TSA_EVI_ab_kmer_T22379_3404
3404	ELAGV	3	MULTICOPY	46978;85031;85032	12910;13997;14761	ELAGV	HPT, HPT-SP1, HPT-SP2	NP_001291355.1;XP_019707586.1;XP_019707587.1	probable homogentisate phytyltransferase 1; chloroplastic [Elaeis guineensis];PREDICTED: probable homogentisate phytyltransferase 1; chloroplastic isoform X1 [Elaeis guineensis];PREDICTED: probable homogentisate phytyltransferase 1; chloroplastic isoform X2 [Elaeis guineensis]	LOC105050383_3404
3404	PHODC	3	MULTICOPY	100836;123007;123008	14761;12910;13997	PHODC	HPT, HPT-SP1, HPT-SP2	XP_008789660.1;XP_017698261.1;XP_017698262.1	PREDICTED: probable homogentisate phytyltransferase 1; chloroplastic isoform X2 [Phoenix dactylifera];PREDICTED: probable homogentisate phytyltransferase 1; chloroplastic isoform X1 [Phoenix dactylifera];PREDICTED: probable homogentisate phytyltransferase 1; chloroplastic isoform X3 [Phoenix dactylifera]	LOC103707082_3404
HPPD
9789	ARATH	1	SINGLECOPY	20972	19699	ARATH	HPPD	ARATH20972	| AT1G06570.1 | AAB58404 | AAB70025 | AAC15697 | AAC62457 | AAF24813 | AAL16215 | AAL61936 | AAM91145 | AAM96960 | AEE28006 | AT1G06570 | phytoene desaturation 1 [Source:TAIR_LOCUS;Acc:AT1G06570]	AT1G06570_9789
9789	ATTBU	1	SINGLECOPY	32048	19699	ATTBU	HPPD	TSA_EVI_ab_kmer_T146	g.328::m.328 Gene.328::TSA_EVI_ab_kmer_T146::g.328 ORF type:complete len:206 (+) TSA_EVI_ab_kmer_T146:475-1092(+)	TSA_EVI_ab_kmer_T146_9789
9789	ELAGV	1	SINGLECOPY	80417	19699	ELAGV	HPPD	XP_019702972.1	PREDICTED: 4-hydroxyphenylpyruvate dioxygenase [Elaeis guineensis]	LOC105035707_9789
9789	PHODC	1	SINGLECOPY	118354	19699	PHODC	HPPD	XP_008811120.1	PREDICTED: 4-hydroxyphenylpyruvate dioxygenase [Phoenix dactylifera]	LOC103722365_9789
