# Supplementary material for: Elucidating the Mesocarp Drupe Transcriptome of Açai (Euterpe oleracea Mart.): An Amazonian Tree Palm Producer of Bioactive Compounds
Source: Int J Mol Sci. 2023 May 26;24(11):9315. doi: 10.3390/ijms24119315 (PMC10253617; doi:10.3390/ijms24119315)
Supplement: Supplementary file 1 [file ijms-24-09315-s001.zip › Additional file S1_Table S7.xlsx]

## Sheet: Table S7A
ID	SSR nr.	SSR type	SSR	size	start	end
TSA_EVI_ab_kmer_T3	1	p3	(CGG)5	15	220	234
TSA_EVI_ab_kmer_T4	1	p2	(GA)6	12	210	221
TSA_EVI_ab_kmer_T9	1	p3	(GAG)5	15	489	503
TSA_EVI_ab_kmer_T22	1	p3	(TCA)5	15	14	28
TSA_EVI_ab_kmer_T24	1	p2	(CT)8	16	1	16
TSA_EVI_ab_kmer_T25	1	p3	(AGA)5	15	190	204
TSA_EVI_ab_kmer_T28	1	p2	(CT)7	14	1	14
TSA_EVI_ab_kmer_T39	1	p2	(TC)6	12	86	97
TSA_EVI_ab_kmer_T50	1	p2	(GA)6	12	366	377
TSA_EVI_ab_kmer_T56	1	p2	(AT)7	14	1	14
TSA_EVI_ab_kmer_T76	1	p3	(CTT)6	18	1	18
TSA_EVI_ab_kmer_T95	1	p3	(TCC)6	18	422	439
TSA_EVI_ab_kmer_T98	1	p2	(CT)6	12	1	12
TSA_EVI_ab_kmer_T104	1	p3	(GAG)5	15	112	126
TSA_EVI_ab_kmer_T213	1	p2	(CT)6	12	64	75
TSA_EVI_ab_kmer_T218	1	p2	(AG)7	14	5	18
TSA_EVI_ab_kmer_T224	1	p2	(GA)6	12	67	78
TSA_EVI_ab_kmer_T239	1	p2	(GA)6	12	11	22
TSA_EVI_ab_kmer_T250	1	p2	(CT)8	16	1	16
TSA_EVI_ab_kmer_T269	1	p3	(CTC)5	15	1	15
TSA_EVI_ab_kmer_T281	1	p2	(TA)6	12	476	487
TSA_EVI_ab_kmer_T303	1	p2	(AG)7	14	1	14
TSA_EVI_ab_kmer_T324	1	p2	(GA)6	12	97	108
TSA_EVI_ab_kmer_T341	1	p3	(CAG)5	15	1	15
TSA_EVI_ab_kmer_T342	1	p2	(GA)6	12	1	12
TSA_EVI_ab_kmer_T368	1	p2	(GA)7	14	1	14
TSA_EVI_ab_kmer_T378	1	p3	(CGG)5	15	105	119
TSA_EVI_ab_kmer_T423	1	p3	(TCC)6	18	436	453
TSA_EVI_ab_kmer_T429	1	p2	(AG)6	12	1	12
TSA_EVI_ab_kmer_T541	1	p2	(AG)6	12	44	55
TSA_EVI_ab_kmer_T552	1	p3	(CCG)5	15	167	181
TSA_EVI_ab_kmer_T560	1	c	(TC)6ttccccaagagaaggtccctccctgcctcctttcctcccttcctcctcgatattcgaagtagaagcagcgaagaaggtgggctgggc(GAA)5	114	161	274
TSA_EVI_ab_kmer_T562	1	p2	(GA)6	12	5	16
TSA_EVI_ab_kmer_T589	1	p3	(ACC)6	18	1	18
TSA_EVI_ab_kmer_T592	1	p3	(CCT)5	15	629	643
TSA_EVI_ab_kmer_T597	1	p2	(AG)7	14	1	14
TSA_EVI_ab_kmer_T606	1	p3	(CTC)5	15	617	631
TSA_EVI_ab_kmer_T631	1	p2	(GA)6	12	6	17
TSA_EVI_ab_kmer_T643	1	p2	(AG)6	12	327	338
TSA_EVI_ab_kmer_T668	1	p2	(GA)7	14	1	14
TSA_EVI_ab_kmer_T678	1	p2	(CT)7	14	1	14
TSA_EVI_ab_kmer_T709	1	p2	(CT)6	12	92	103
TSA_EVI_ab_kmer_T740	1	p3	(GCG)5	15	73	87
TSA_EVI_ab_kmer_T749	1	p4	(AGGA)5	20	192	211
TSA_EVI_ab_kmer_T753	1	p3	(CCT)5	15	1	15
TSA_EVI_ab_kmer_T757	1	p3	(GCC)5	15	420	434
TSA_EVI_ab_kmer_T799	1	p2	(TC)6	12	35	46
TSA_EVI_ab_kmer_T837	1	p2	(AG)6	12	137	148
TSA_EVI_ab_kmer_T852	1	p3	(CAG)5	15	1	15
TSA_EVI_ab_kmer_T905	1	p2	(AG)6	12	1	12
TSA_EVI_ab_kmer_T928	1	p3	(CCT)5	15	430	444
TSA_EVI_ab_kmer_T963	1	p2	(CT)6	12	422	433
TSA_EVI_ab_kmer_T1007	1	p3	(TTC)5	15	307	321
TSA_EVI_ab_kmer_T1062	1	p3	(CAA)5	15	1	15
TSA_EVI_ab_kmer_T1069	1	p2	(CT)6	12	1	12
TSA_EVI_ab_kmer_T1177	1	p3	(GAG)5	15	1	15
TSA_EVI_ab_kmer_T1290	1	p2	(GA)8	16	1	16
TSA_EVI_ab_kmer_T1343	1	p2	(AG)6	12	159	170
TSA_EVI_ab_kmer_T1348	1	p3	(CTC)5	15	524	538
TSA_EVI_ab_kmer_T1360	1	p2	(CT)8	16	373	388
TSA_EVI_ab_kmer_T1424	1	p3	(GCG)5	15	1	15
TSA_EVI_ab_kmer_T1499	1	p2	(CT)6	12	1	12
TSA_EVI_ab_kmer_T1510	1	p2	(GA)7	14	1	14
TSA_EVI_ab_kmer_T1803	1	p2	(AT)7	14	140	153
TSA_EVI_ab_kmer_T1866	1	p2	(CT)6	12	472	483
TSA_EVI_ab_kmer_T1939	1	p2	(AG)6	12	1	12
TSA_EVI_ab_kmer_T1995	1	p3	(AGC)5	15	1	15
TSA_EVI_ab_kmer_T2063	1	p3	(GGC)5	15	345	359
TSA_EVI_ab_kmer_T2170	1	p2	(AG)6	12	420	431
TSA_EVI_ab_kmer_T2419	1	p2	(CT)6	12	1	12
TSA_EVI_ab_kmer_T2483	1	p3	(GCA)5	15	56	70
TSA_EVI_ab_kmer_T2523	1	p3	(TTC)5	15	619	633
TSA_EVI_ab_kmer_T2625	1	p3	(ATT)5	15	440	454
TSA_EVI_ab_kmer_T2664	1	p2	(GA)7	14	1	14
TSA_EVI_ab_kmer_T2725	1	p3	(AGG)5	15	288	302
TSA_EVI_ab_kmer_T2831	1	p2	(GA)6	12	266	277
TSA_EVI_ab_kmer_T2943	1	p2	(GA)7	14	639	652
TSA_EVI_ab_kmer_T3157	1	p3	(AGC)5	15	1	15
TSA_EVI_ab_kmer_T3590	1	p3	(AGC)5	15	1	15
TSA_EVI_ab_kmer_T3771	1	p2	(TC)7	14	343	356
TSA_EVI_ab_kmer_T3855	1	p2	(CT)7	14	253	266
TSA_EVI_ab_kmer_T4058	1	p2	(TA)6	12	300	311
TSA_EVI_ab_kmer_T4467	1	p2	(CG)7	14	164	177
TSA_EVI_ab_kmer_T4520	1	p2	(CA)7	14	233	246
TSA_EVI_ab_kmer_T4631	1	p2	(AT)6	12	34	45
TSA_EVI_ab_kmer_T4633	1	p2	(CT)7	14	1	14
TSA_EVI_ab_kmer_T4641	1	p2	(CT)7	14	1	14
TSA_EVI_ab_kmer_T4648	1	p3	(GCC)5	15	1	15
TSA_EVI_ab_kmer_T4661	1	p2	(CT)7	14	1	14
TSA_EVI_ab_kmer_T4675	1	p2	(TC)7	14	409	422
TSA_EVI_ab_kmer_T4684	1	p2	(AG)7	14	1	14
TSA_EVI_ab_kmer_T4735	1	p3	(CAT)5	15	246	260
TSA_EVI_ab_kmer_T4757	1	p3	(AGC)5	15	591	605
TSA_EVI_ab_kmer_T4934	1	p2	(GA)7	14	536	549
TSA_EVI_ab_kmer_T5110	1	p2	(GA)7	14	369	382
TSA_EVI_ab_kmer_T5118	1	p2	(AG)6	12	107	118
TSA_EVI_ab_kmer_T5128	1	c	(CT)6c(CT)6	25	1	25
TSA_EVI_ab_kmer_T5133	1	p2	(CT)8	16	73	88
TSA_EVI_ab_kmer_T5141	1	p3	(CCG)5	15	549	563
TSA_EVI_ab_kmer_T5144	1	p3	(CGC)6	18	223	240
TSA_EVI_ab_kmer_T5150	1	p2	(CT)7	14	21	34
TSA_EVI_ab_kmer_T5154	1	p3	(AGA)7	21	1	21
TSA_EVI_ab_kmer_T5154	2	p3	(TAA)5	15	284	298
TSA_EVI_ab_kmer_T5177	1	p2	(CT)9	18	110	127
TSA_EVI_ab_kmer_T5177	2	p2	(CT)6	12	416	427
TSA_EVI_ab_kmer_T5186	1	p2	(AG)7	14	109	122
TSA_EVI_ab_kmer_T5191	1	p3	(AAG)7	21	1	21
TSA_EVI_ab_kmer_T5198	1	p3	(CAT)5	15	206	220
TSA_EVI_ab_kmer_T5200	1	p3	(CCT)6	18	606	623
TSA_EVI_ab_kmer_T5202	1	p3	(CGC)5	15	9	23
TSA_EVI_ab_kmer_T5217	1	p2	(GA)7	14	12	25
TSA_EVI_ab_kmer_T5224	1	p2	(CT)6	12	99	110
TSA_EVI_ab_kmer_T5252	1	p3	(CGC)5	15	409	423
TSA_EVI_ab_kmer_T5261	1	p2	(GA)6	12	27	38
TSA_EVI_ab_kmer_T5264	1	p2	(TC)6	12	125	136
TSA_EVI_ab_kmer_T5268	1	p2	(GA)10	20	1	20
TSA_EVI_ab_kmer_T5271	1	p3	(CGC)5	15	50	64
TSA_EVI_ab_kmer_T5274	1	p3	(CCG)6	18	533	550
TSA_EVI_ab_kmer_T5282	1	p3	(GAA)5	15	79	93
TSA_EVI_ab_kmer_T5283	1	p2	(GA)7	14	18	31
TSA_EVI_ab_kmer_T5298	1	p3	(AGA)5	15	428	442
TSA_EVI_ab_kmer_T5303	1	p2	(GA)8	16	205	220
TSA_EVI_ab_kmer_T5305	1	p5	(CTCTC)5	25	3	27
TSA_EVI_ab_kmer_T5314	1	p3	(TTC)5	15	235	249
TSA_EVI_ab_kmer_T5329	1	p2	(AG)8	16	62	77
TSA_EVI_ab_kmer_T5347	1	p2	(CT)7	14	99	112
TSA_EVI_ab_kmer_T5361	1	p2	(GA)7	14	358	371
TSA_EVI_ab_kmer_T5362	1	p2	(GA)6	12	53	64
TSA_EVI_ab_kmer_T5370	1	p2	(GA)6	12	83	94
TSA_EVI_ab_kmer_T5374	1	p3	(CCT)7	21	1	21
TSA_EVI_ab_kmer_T5398	1	p3	(GAA)6	18	324	341
TSA_EVI_ab_kmer_T5426	1	p2	(TC)6	12	60	71
TSA_EVI_ab_kmer_T5428	1	p3	(CCT)6	18	67	84
TSA_EVI_ab_kmer_T5430	1	p3	(CTC)5	15	123	137
TSA_EVI_ab_kmer_T5430	2	p3	(GAC)5	15	310	324
TSA_EVI_ab_kmer_T5430	3	p3	(TGA)6	18	537	554
TSA_EVI_ab_kmer_T5431	1	p3	(GCC)5	15	87	101
TSA_EVI_ab_kmer_T5477	1	p2	(GA)7	14	90	103
TSA_EVI_ab_kmer_T5488	1	p3	(CGG)6	18	57	74
TSA_EVI_ab_kmer_T5557	1	p2	(CT)6	12	23	34
TSA_EVI_ab_kmer_T5599	1	p2	(AG)6	12	386	397
TSA_EVI_ab_kmer_T5624	1	p3	(AGA)7	21	1	21
TSA_EVI_ab_kmer_T5629	1	p3	(ACC)5	15	65	79
TSA_EVI_ab_kmer_T5632	1	p2	(TG)6	12	133	144
TSA_EVI_ab_kmer_T5633	1	p3	(CCA)5	15	192	206
TSA_EVI_ab_kmer_T5634	1	p3	(GTG)6	18	395	412
TSA_EVI_ab_kmer_T5636	1	p3	(CCG)5	15	153	167
TSA_EVI_ab_kmer_T5642	1	p3	(TCA)6	18	443	460
TSA_EVI_ab_kmer_T5665	1	p4	(ATCG)5	20	1	20
TSA_EVI_ab_kmer_T5686	1	p3	(CCT)5	15	87	101
TSA_EVI_ab_kmer_T5690	1	p3	(CGT)7	21	1	21
TSA_EVI_ab_kmer_T5696	1	p2	(GA)6	12	10	21
TSA_EVI_ab_kmer_T5702	1	p3	(GCC)5	15	133	147
TSA_EVI_ab_kmer_T5712	1	p2	(CT)6	12	65	76
TSA_EVI_ab_kmer_T5728	1	p3	(TGG)5	15	75	89
TSA_EVI_ab_kmer_T5732	1	p3	(GCC)5	15	403	417
TSA_EVI_ab_kmer_T5758	1	p3	(ATG)6	18	231	248
TSA_EVI_ab_kmer_T5794	1	p3	(GCA)5	15	86	100
TSA_EVI_ab_kmer_T5795	1	p3	(GAG)5	15	65	79
TSA_EVI_ab_kmer_T5875	1	p2	(AG)6	12	54	65
TSA_EVI_ab_kmer_T5877	1	p3	(GAG)5	15	1	15
TSA_EVI_ab_kmer_T5887	1	p2	(AG)6	12	6	17
TSA_EVI_ab_kmer_T5894	1	p3	(GAG)6	18	9	26
TSA_EVI_ab_kmer_T5930	1	p3	(GCT)5	15	597	611
TSA_EVI_ab_kmer_T5963	1	p2	(AG)10	20	1	20
TSA_EVI_ab_kmer_T5981	1	p2	(TC)7	14	253	266
TSA_EVI_ab_kmer_T5982	1	p3	(TTC)5	15	478	492
TSA_EVI_ab_kmer_T6004	1	p2	(AG)9	18	1	18
TSA_EVI_ab_kmer_T6012	1	p3	(CGA)5	15	234	248
TSA_EVI_ab_kmer_T6043	1	p3	(TCC)5	15	224	238
TSA_EVI_ab_kmer_T6048	1	p3	(CCT)5	15	21	35
TSA_EVI_ab_kmer_T6056	1	p2	(TC)6	12	31	42
TSA_EVI_ab_kmer_T6075	1	p3	(AGG)5	15	224	238
TSA_EVI_ab_kmer_T6076	1	p3	(CTC)5	15	94	108
TSA_EVI_ab_kmer_T6093	1	p3	(TCT)5	15	596	610
TSA_EVI_ab_kmer_T6106	1	p2	(GA)6	12	35	46
TSA_EVI_ab_kmer_T6127	1	p3	(GAG)5	15	454	468
TSA_EVI_ab_kmer_T6148	1	p3	(TCC)5	15	220	234
TSA_EVI_ab_kmer_T6216	1	p2	(GA)6	12	147	158
TSA_EVI_ab_kmer_T6221	1	p3	(CAC)5	15	130	144
TSA_EVI_ab_kmer_T6232	1	p3	(AGA)5	15	46	60
TSA_EVI_ab_kmer_T6257	1	p2	(CT)10	20	1	20
TSA_EVI_ab_kmer_T6289	1	p3	(GGA)6	18	161	178
TSA_EVI_ab_kmer_T6320	1	p2	(AG)6	12	1	12
TSA_EVI_ab_kmer_T6320	2	p3	(GGA)5	15	118	132
TSA_EVI_ab_kmer_T6367	1	p3	(TTC)5	15	360	374
TSA_EVI_ab_kmer_T6398	1	p2	(CT)7	14	138	151
TSA_EVI_ab_kmer_T6401	1	p3	(TCC)5	15	227	241
TSA_EVI_ab_kmer_T6428	1	p3	(GAT)5	15	259	273
TSA_EVI_ab_kmer_T6434	1	p3	(CTC)5	15	72	86
TSA_EVI_ab_kmer_T6485	1	p2	(CT)8	16	123	138
TSA_EVI_ab_kmer_T6532	1	p3	(GTC)7	21	1	21
TSA_EVI_ab_kmer_T6550	1	p3	(GCG)5	15	199	213
TSA_EVI_ab_kmer_T6574	1	p3	(CCG)5	15	375	389
TSA_EVI_ab_kmer_T6590	1	p2	(AG)6	12	103	114
TSA_EVI_ab_kmer_T6590	2	p3	(TGT)7	21	404	424
TSA_EVI_ab_kmer_T6652	1	p3	(CTC)5	15	201	215
TSA_EVI_ab_kmer_T6665	1	p3	(TCT)5	15	322	336
TSA_EVI_ab_kmer_T6725	1	p3	(CTC)5	15	167	181
TSA_EVI_ab_kmer_T6725	2	p3	(CCA)5	15	283	297
TSA_EVI_ab_kmer_T6729	1	p3	(GCT)7	21	175	195
TSA_EVI_ab_kmer_T6741	1	p2	(CT)7	14	1	14
TSA_EVI_ab_kmer_T6765	1	p3	(CAG)5	15	64	78
TSA_EVI_ab_kmer_T6796	1	p3	(TTC)5	15	4	18
TSA_EVI_ab_kmer_T6822	1	p3	(GAT)5	15	515	529
TSA_EVI_ab_kmer_T6872	1	p3	(AAG)5	15	233	247
TSA_EVI_ab_kmer_T6889	1	p3	(TGT)5	15	642	656
TSA_EVI_ab_kmer_T6914	1	p2	(TC)6	12	46	57
TSA_EVI_ab_kmer_T6944	1	p3	(TTC)5	15	26	40
TSA_EVI_ab_kmer_T6966	1	p2	(GA)6	12	174	185
TSA_EVI_ab_kmer_T6973	1	p2	(TC)6	12	100	111
TSA_EVI_ab_kmer_T6977	1	p3	(GGT)6	18	329	346
TSA_EVI_ab_kmer_T7029	1	p3	(AGA)5	15	83	97
TSA_EVI_ab_kmer_T7048	1	p2	(CT)6	12	1	12
TSA_EVI_ab_kmer_T7065	1	p3	(TGA)5	15	129	143
TSA_EVI_ab_kmer_T7122	1	p2	(GA)6	12	47	58
TSA_EVI_ab_kmer_T7181	1	p3	(CCT)5	15	648	662
TSA_EVI_ab_kmer_T7194	1	p3	(GCA)6	18	319	336
TSA_EVI_ab_kmer_T7199	1	p3	(GAA)5	15	11	25
TSA_EVI_ab_kmer_T7235	1	p2	(GA)6	12	355	366
TSA_EVI_ab_kmer_T7284	1	p2	(AG)9	18	1	18
TSA_EVI_ab_kmer_T7297	1	p3	(GCC)5	15	160	174
TSA_EVI_ab_kmer_T7316	1	p3	(TCC)5	15	25	39
TSA_EVI_ab_kmer_T7324	1	p3	(GAT)5	15	1	15
TSA_EVI_ab_kmer_T7332	1	p3	(GCC)5	15	316	330
TSA_EVI_ab_kmer_T7430	1	p3	(TGA)5	15	620	634
TSA_EVI_ab_kmer_T7431	1	p2	(TA)8	16	338	353
TSA_EVI_ab_kmer_T7532	1	p3	(CAT)5	15	368	382
TSA_EVI_ab_kmer_T7576	1	p3	(AGA)5	15	307	321
TSA_EVI_ab_kmer_T7581	1	p2	(TA)6	12	306	317
TSA_EVI_ab_kmer_T7648	1	p3	(GCC)5	15	4	18
TSA_EVI_ab_kmer_T7669	1	p3	(CCG)5	15	26	40
TSA_EVI_ab_kmer_T7702	1	p3	(AGA)5	15	108	122
TSA_EVI_ab_kmer_T7753	1	p2	(GA)8	16	1	16
TSA_EVI_ab_kmer_T7793	1	p2	(TG)8	16	174	189
TSA_EVI_ab_kmer_T7803	1	p3	(CCA)5	15	368	382
TSA_EVI_ab_kmer_T7869	1	p2	(AG)8	16	113	128
TSA_EVI_ab_kmer_T7985	1	p3	(CCA)5	15	1	15
TSA_EVI_ab_kmer_T7992	1	p3	(GGA)5	15	433	447
TSA_EVI_ab_kmer_T8001	1	p3	(ATG)5	15	618	632
TSA_EVI_ab_kmer_T8023	1	p3	(TGC)5	15	628	642
TSA_EVI_ab_kmer_T8171	1	p3	(GAG)5	15	328	342
TSA_EVI_ab_kmer_T8308	1	p3	(AGA)5	15	267	281
TSA_EVI_ab_kmer_T8336	1	p3	(TGC)6	18	285	302
TSA_EVI_ab_kmer_T8352	1	p2	(AG)9	18	5	22
TSA_EVI_ab_kmer_T8386	1	p3	(GTC)5	15	37	51
TSA_EVI_ab_kmer_T8392	1	p3	(CCA)5	15	306	320
TSA_EVI_ab_kmer_T8395	1	p3	(CCG)6	18	1	18
TSA_EVI_ab_kmer_T8512	1	p3	(TTC)6	18	57	74
TSA_EVI_ab_kmer_T8532	1	p2	(AG)6	12	373	384
TSA_EVI_ab_kmer_T8625	1	p3	(GTG)6	18	106	123
TSA_EVI_ab_kmer_T8645	1	p3	(AGA)5	15	152	166
TSA_EVI_ab_kmer_T8725	1	p3	(AAC)5	15	106	120
TSA_EVI_ab_kmer_T8728	1	p2	(AT)9	18	197	214
TSA_EVI_ab_kmer_T9078	1	p3	(CCT)5	15	510	524
TSA_EVI_ab_kmer_T9204	1	p3	(ATG)5	15	311	325
TSA_EVI_ab_kmer_T9306	1	p2	(AT)9	18	1	18
TSA_EVI_ab_kmer_T9315	1	p3	(AGG)5	15	29	43
TSA_EVI_ab_kmer_T9361	1	p2	(TC)6	12	561	572
TSA_EVI_ab_kmer_T9380	1	p3	(TCC)6	18	280	297
TSA_EVI_ab_kmer_T9397	1	p3	(CTC)5	15	473	487
TSA_EVI_ab_kmer_T9470	1	p2	(GC)6	12	251	262
TSA_EVI_ab_kmer_T9536	1	p2	(TG)9	18	108	125
TSA_EVI_ab_kmer_T9639	1	p3	(CAT)5	15	282	296
TSA_EVI_ab_kmer_T9662	1	p3	(CAG)5	15	339	353
TSA_EVI_ab_kmer_T9727	1	p3	(CAG)5	15	32	46
TSA_EVI_ab_kmer_T9769	1	p3	(AAG)5	15	340	354
TSA_EVI_ab_kmer_T9773	1	p2	(CT)6	12	74	85
TSA_EVI_ab_kmer_T9778	1	p3	(GAG)5	15	133	147
TSA_EVI_ab_kmer_T9791	1	p2	(TC)7	14	170	183
TSA_EVI_ab_kmer_T9834	1	p3	(CAG)5	15	120	134
TSA_EVI_ab_kmer_T9882	1	p2	(AT)6	12	140	151
TSA_EVI_ab_kmer_T9974	1	p2	(TA)8	16	4	19
TSA_EVI_ab_kmer_T9974	2	p2	(TA)7	14	642	655
TSA_EVI_ab_kmer_T10002	1	p3	(GAG)5	15	31	45
TSA_EVI_ab_kmer_T10081	1	p2	(GA)7	14	247	260
TSA_EVI_ab_kmer_T10088	1	p3	(AAG)5	15	206	220
TSA_EVI_ab_kmer_T10189	1	p3	(CAG)7	21	379	399
TSA_EVI_ab_kmer_T10214	1	p3	(TTA)5	15	120	134
TSA_EVI_ab_kmer_T10236	1	p3	(CAG)7	21	507	527
TSA_EVI_ab_kmer_T10238	1	p2	(CT)10	20	416	435
TSA_EVI_ab_kmer_T10282	1	p2	(TA)10	20	187	206
TSA_EVI_ab_kmer_T10314	1	p2	(AG)6	12	13	24
TSA_EVI_ab_kmer_T10317	1	p3	(CAC)7	21	552	572
TSA_EVI_ab_kmer_T10318	1	p3	(CGC)5	15	109	123
TSA_EVI_ab_kmer_T10333	1	p3	(AAG)5	15	35	49
TSA_EVI_ab_kmer_T10336	1	p3	(GAG)8	24	1	24
TSA_EVI_ab_kmer_T10338	1	p2	(TC)7	14	23	36
TSA_EVI_ab_kmer_T10342	1	p2	(AG)11	22	1	22
TSA_EVI_ab_kmer_T10355	1	p3	(TGG)7	21	44	64
TSA_EVI_ab_kmer_T10360	1	p2	(TC)6	12	43	54
TSA_EVI_ab_kmer_T10364	1	p2	(GA)6	12	64	75
TSA_EVI_ab_kmer_T10368	1	p3	(AGA)5	15	87	101
TSA_EVI_ab_kmer_T10375	1	p2	(AG)6	12	28	39
TSA_EVI_ab_kmer_T10376	1	p3	(AGA)6	18	1	18
TSA_EVI_ab_kmer_T10383	1	p2	(AG)6	12	97	108
TSA_EVI_ab_kmer_T10394	1	p3	(TTC)5	15	131	145
TSA_EVI_ab_kmer_T10403	1	p3	(GGA)6	18	118	135
TSA_EVI_ab_kmer_T10405	1	p3	(GAA)7	21	1	21
TSA_EVI_ab_kmer_T10419	1	p2	(GA)6	12	39	50
TSA_EVI_ab_kmer_T10425	1	p3	(GAG)7	21	320	340
TSA_EVI_ab_kmer_T10427	1	p2	(CT)6	12	4	15
TSA_EVI_ab_kmer_T10431	1	p2	(TC)7	14	59	72
TSA_EVI_ab_kmer_T10454	1	p2	(GA)7	14	79	92
TSA_EVI_ab_kmer_T10463	1	p3	(TCT)5	15	213	227
TSA_EVI_ab_kmer_T10464	1	p3	(CGG)7	21	200	220
TSA_EVI_ab_kmer_T10485	1	p3	(CTC)6	18	51	68
TSA_EVI_ab_kmer_T10488	1	p3	(CAG)5	15	492	506
TSA_EVI_ab_kmer_T10523	1	p3	(CAG)7	21	339	359
TSA_EVI_ab_kmer_T10526	1	p3	(GCG)6	18	1	18
TSA_EVI_ab_kmer_T10527	1	p3	(GAG)5	15	107	121
TSA_EVI_ab_kmer_T10537	1	p3	(CCG)5	15	626	640
TSA_EVI_ab_kmer_T10540	1	p3	(GTG)5	15	438	452
TSA_EVI_ab_kmer_T10544	1	p3	(CGC)5	15	295	309
TSA_EVI_ab_kmer_T10549	1	p3	(CTT)6	18	1	18
TSA_EVI_ab_kmer_T10562	1	p3	(CCG)7	21	171	191
TSA_EVI_ab_kmer_T10574	1	p3	(GCA)5	15	243	257
TSA_EVI_ab_kmer_T10578	1	p3	(GGC)5	15	156	170
TSA_EVI_ab_kmer_T10615	1	p3	(GGA)6	18	20	37
TSA_EVI_ab_kmer_T10624	1	p3	(GAG)7	21	1	21
TSA_EVI_ab_kmer_T10632	1	p2	(GA)9	18	28	45
TSA_EVI_ab_kmer_T10638	1	p3	(GAG)5	15	3	17
TSA_EVI_ab_kmer_T10665	1	p2	(TC)6	12	33	44
TSA_EVI_ab_kmer_T10671	1	p3	(CCT)5	15	186	200
TSA_EVI_ab_kmer_T10682	1	p3	(TCC)6	18	473	490
TSA_EVI_ab_kmer_T10714	1	p3	(TGA)5	15	443	457
TSA_EVI_ab_kmer_T10745	1	p3	(AGC)5	15	176	190
TSA_EVI_ab_kmer_T10748	1	c	(AAG)6atgatgatgactcagatcgaggtcgtgacttggaagcccttcaccga(AGG)5	80	372	451
TSA_EVI_ab_kmer_T10750	1	p3	(CGG)5	15	118	132
TSA_EVI_ab_kmer_T10755	1	p3	(TCC)7	21	48	68
TSA_EVI_ab_kmer_T10811	1	p3	(AGC)5	15	313	327
TSA_EVI_ab_kmer_T10821	1	p3	(AGC)7	21	1	21
TSA_EVI_ab_kmer_T10827	1	p3	(CTC)6	18	129	146
TSA_EVI_ab_kmer_T10840	1	p3	(GCA)5	15	597	611
TSA_EVI_ab_kmer_T10862	1	p3	(GAG)5	15	281	295
TSA_EVI_ab_kmer_T10867	1	p2	(CT)6	12	287	298
TSA_EVI_ab_kmer_T10882	1	p2	(AT)9	18	138	155
TSA_EVI_ab_kmer_T10882	2	p3	(ATG)6	18	351	368
TSA_EVI_ab_kmer_T10898	1	c	(AGA)5gggaggggaggagtacagaagg(GGA)5	52	239	290
TSA_EVI_ab_kmer_T10914	1	p3	(CGG)8	24	241	264
TSA_EVI_ab_kmer_T10918	1	p3	(CGA)5	15	188	202
TSA_EVI_ab_kmer_T10940	1	p3	(TTC)5	15	266	280
TSA_EVI_ab_kmer_T11013	1	p3	(GCT)5	15	480	494
TSA_EVI_ab_kmer_T11017	1	p3	(CTT)7	21	392	412
TSA_EVI_ab_kmer_T11023	1	p3	(GAG)5	15	95	109
TSA_EVI_ab_kmer_T11024	1	p3	(CAG)5	15	64	78
TSA_EVI_ab_kmer_T11095	1	p2	(AG)6	12	149	160
TSA_EVI_ab_kmer_T11140	1	p3	(GAT)5	15	67	81
TSA_EVI_ab_kmer_T11171	1	p3	(TGC)5	15	243	257
TSA_EVI_ab_kmer_T11216	1	p3	(GAA)5	15	360	374
TSA_EVI_ab_kmer_T11226	1	p3	(CCT)5	15	117	131
TSA_EVI_ab_kmer_T11234	1	p3	(ATT)6	18	536	553
TSA_EVI_ab_kmer_T11238	1	p3	(ACC)8	24	1	24
TSA_EVI_ab_kmer_T11251	1	p3	(GCG)5	15	210	224
TSA_EVI_ab_kmer_T11278	1	p2	(AG)7	14	58	71
TSA_EVI_ab_kmer_T11311	1	p3	(CAG)5	15	303	317
TSA_EVI_ab_kmer_T11339	1	p3	(CCG)7	21	298	318
TSA_EVI_ab_kmer_T11342	1	p3	(GAG)5	15	71	85
TSA_EVI_ab_kmer_T11352	1	p3	(GCA)6	18	47	64
TSA_EVI_ab_kmer_T11371	1	p2	(GA)7	14	25	38
TSA_EVI_ab_kmer_T11375	1	p3	(GGA)6	18	42	59
TSA_EVI_ab_kmer_T11382	1	p2	(AG)6	12	461	472
TSA_EVI_ab_kmer_T11423	1	p3	(AGG)8	24	1	24
TSA_EVI_ab_kmer_T11445	1	p3	(CGG)5	15	184	198
TSA_EVI_ab_kmer_T11451	1	p3	(TGA)5	15	211	225
TSA_EVI_ab_kmer_T11478	1	p3	(CTC)5	15	7	21
TSA_EVI_ab_kmer_T11478	2	p3	(TCG)5	15	276	290
TSA_EVI_ab_kmer_T11490	1	p3	(GGA)5	15	315	329
TSA_EVI_ab_kmer_T11507	1	p3	(AGC)5	15	185	199
TSA_EVI_ab_kmer_T11511	1	p3	(GAG)6	18	361	378
TSA_EVI_ab_kmer_T11557	1	p3	(GTG)5	15	655	669
TSA_EVI_ab_kmer_T11578	1	p3	(TTC)5	15	241	255
TSA_EVI_ab_kmer_T11589	1	p2	(GA)9	18	89	106
TSA_EVI_ab_kmer_T11593	1	p2	(GT)6	12	1	12
TSA_EVI_ab_kmer_T11594	1	p3	(GAG)6	18	329	346
TSA_EVI_ab_kmer_T11614	1	p3	(GCG)6	18	7	24
TSA_EVI_ab_kmer_T11638	1	p3	(GTG)7	21	86	106
TSA_EVI_ab_kmer_T11671	1	p3	(GAG)7	21	74	94
TSA_EVI_ab_kmer_T11697	1	p3	(CAG)5	15	185	199
TSA_EVI_ab_kmer_T11713	1	p3	(TCC)7	21	105	125
TSA_EVI_ab_kmer_T11725	1	c	(AAG)5ac(GAA)5	32	277	308
TSA_EVI_ab_kmer_T11808	1	p2	(CT)6	12	357	368
TSA_EVI_ab_kmer_T11851	1	p3	(CTC)7	21	1	21
TSA_EVI_ab_kmer_T11854	1	p3	(TCA)5	15	165	179
TSA_EVI_ab_kmer_T11893	1	p3	(GGA)5	15	68	82
TSA_EVI_ab_kmer_T11910	1	p2	(GT)6	12	342	353
TSA_EVI_ab_kmer_T11943	1	p3	(CCT)7	21	6	26
TSA_EVI_ab_kmer_T11944	1	p3	(GCC)6	18	315	332
TSA_EVI_ab_kmer_T11963	1	p3	(AGG)5	15	118	132
TSA_EVI_ab_kmer_T11978	1	p4	(ATCG)6	24	136	159
TSA_EVI_ab_kmer_T12015	1	p2	(AT)8	16	223	238
TSA_EVI_ab_kmer_T12060	1	p3	(TGG)5	15	240	254
TSA_EVI_ab_kmer_T12127	1	p3	(CCG)5	15	107	121
TSA_EVI_ab_kmer_T12130	1	p2	(AG)8	16	133	148
TSA_EVI_ab_kmer_T12134	1	p2	(CT)8	16	87	102
TSA_EVI_ab_kmer_T12158	1	p2	(CT)7	14	116	129
TSA_EVI_ab_kmer_T12177	1	p3	(TTC)5	15	176	190
TSA_EVI_ab_kmer_T12197	1	p3	(TTG)8	24	347	370
TSA_EVI_ab_kmer_T12204	1	p2	(CT)7	14	95	108
TSA_EVI_ab_kmer_T12210	1	p3	(GAT)5	15	396	410
TSA_EVI_ab_kmer_T12245	1	p2	(CT)7	14	18	31
TSA_EVI_ab_kmer_T12292	1	p3	(CCA)5	15	289	303
TSA_EVI_ab_kmer_T12427	1	p3	(GAC)5	15	4	18
TSA_EVI_ab_kmer_T12449	1	p2	(GA)6	12	92	103
TSA_EVI_ab_kmer_T12473	1	c	(CGC)9caccagctcccccgagagagggtggacccaaggaggttccgaagccccct(CCA)5	92	524	615
TSA_EVI_ab_kmer_T12477	1	p2	(AG)6	12	107	118
TSA_EVI_ab_kmer_T12491	1	p2	(AT)7	14	499	512
TSA_EVI_ab_kmer_T12521	1	p2	(TA)6	12	8	19
TSA_EVI_ab_kmer_T12524	1	p3	(CCT)5	15	49	63
TSA_EVI_ab_kmer_T12529	1	p3	(CCA)5	15	311	325
TSA_EVI_ab_kmer_T12538	1	p3	(CCG)6	18	197	214
TSA_EVI_ab_kmer_T12539	1	p2	(AG)6	12	27	38
TSA_EVI_ab_kmer_T12554	1	p3	(ACC)6	18	150	167
TSA_EVI_ab_kmer_T12568	1	p2	(GA)7	14	109	122
TSA_EVI_ab_kmer_T12572	1	p3	(AAG)5	15	287	301
TSA_EVI_ab_kmer_T12574	1	p3	(AAG)7	21	272	292
TSA_EVI_ab_kmer_T12579	1	p2	(TC)6	12	44	55
TSA_EVI_ab_kmer_T12580	1	p3	(CTC)6	18	117	134
TSA_EVI_ab_kmer_T12586	1	p3	(GGC)7	21	98	118
TSA_EVI_ab_kmer_T12593	1	c	(TA)8(GA)8gcgatcgatt(GATGGA)5	72	96	167
TSA_EVI_ab_kmer_T12606	1	p3	(GGA)5	15	387	401
TSA_EVI_ab_kmer_T12612	1	p3	(GCA)8	24	343	366
TSA_EVI_ab_kmer_T12619	1	p2	(TC)6	12	90	101
TSA_EVI_ab_kmer_T12623	1	p3	(CCG)7	21	102	122
TSA_EVI_ab_kmer_T12625	1	p3	(GAG)7	21	195	215
TSA_EVI_ab_kmer_T12634	1	p3	(CCT)7	21	93	113
TSA_EVI_ab_kmer_T12643	1	p5	(GAAGA)6	30	1	30
TSA_EVI_ab_kmer_T12643	2	p3	(CAG)6	18	509	526
TSA_EVI_ab_kmer_T12682	1	p2	(AG)8	16	7	22
TSA_EVI_ab_kmer_T12682	2	p2	(GA)6	12	159	170
TSA_EVI_ab_kmer_T12688	1	c	(CT)10gtgtggcttgctctc(AG)9	53	373	425
TSA_EVI_ab_kmer_T12699	1	p3	(AGC)7	21	484	504
TSA_EVI_ab_kmer_T12704	1	p2	(GA)10	20	80	99
TSA_EVI_ab_kmer_T12719	1	p3	(TCC)5	15	292	306
TSA_EVI_ab_kmer_T12756	1	p3	(CCT)5	15	1	15
TSA_EVI_ab_kmer_T12765	1	p3	(CCT)5	15	277	291
TSA_EVI_ab_kmer_T12768	1	p3	(GCA)6	18	320	337
TSA_EVI_ab_kmer_T12807	1	p3	(GCC)5	15	421	435
TSA_EVI_ab_kmer_T12813	1	p3	(TGG)7	21	554	574
TSA_EVI_ab_kmer_T12817	1	p3	(CCG)7	21	353	373
TSA_EVI_ab_kmer_T12827	1	c	(CAG)7(CAC)5	36	435	470
TSA_EVI_ab_kmer_T12828	1	p3	(GAG)5	15	79	93
TSA_EVI_ab_kmer_T12831	1	p2	(GA)10	20	28	47
TSA_EVI_ab_kmer_T12835	1	p4	(TTTA)6	24	665	688
TSA_EVI_ab_kmer_T12855	1	p2	(CT)6	12	1	12
TSA_EVI_ab_kmer_T12862	1	p3	(TCA)6	18	288	305
TSA_EVI_ab_kmer_T12868	1	p3	(GGA)5	15	42	56
TSA_EVI_ab_kmer_T12894	1	p3	(ACA)5	15	230	244
TSA_EVI_ab_kmer_T12905	1	p2	(TA)6	12	538	549
TSA_EVI_ab_kmer_T12912	1	p2	(CT)6	12	241	252
TSA_EVI_ab_kmer_T12928	1	p3	(CAG)6	18	136	153
TSA_EVI_ab_kmer_T12992	1	p3	(CTC)6	18	31	48
TSA_EVI_ab_kmer_T12998	1	p3	(CTC)6	18	41	58
TSA_EVI_ab_kmer_T13010	1	p3	(ACC)5	15	332	346
TSA_EVI_ab_kmer_T13035	1	p3	(TGA)5	15	245	259
TSA_EVI_ab_kmer_T13050	1	p3	(AGG)7	21	96	116
TSA_EVI_ab_kmer_T13060	1	p3	(CAC)5	15	193	207
TSA_EVI_ab_kmer_T13066	1	p3	(AGG)8	24	3	26
TSA_EVI_ab_kmer_T13066	2	p2	(AG)6	12	330	341
TSA_EVI_ab_kmer_T13077	1	p3	(GAT)5	15	467	481
TSA_EVI_ab_kmer_T13079	1	p2	(TC)9	18	34	51
TSA_EVI_ab_kmer_T13087	1	p3	(AGG)7	21	110	130
TSA_EVI_ab_kmer_T13087	2	p3	(TCC)5	15	476	490
TSA_EVI_ab_kmer_T13106	1	p3	(GAG)7	21	559	579
TSA_EVI_ab_kmer_T13124	1	p2	(GA)10	20	45	64
TSA_EVI_ab_kmer_T13156	1	p3	(AGG)7	21	56	76
TSA_EVI_ab_kmer_T13164	1	p3	(GAG)5	15	169	183
TSA_EVI_ab_kmer_T13204	1	p4	(GATC)5	20	163	182
TSA_EVI_ab_kmer_T13209	1	c	(ACC)6at(CAC)5	35	171	205
TSA_EVI_ab_kmer_T13209	2	p3	(CTT)8	24	399	422
TSA_EVI_ab_kmer_T13214	1	p3	(CAC)8	24	409	432
TSA_EVI_ab_kmer_T13218	1	p3	(ATC)9	27	78	104
TSA_EVI_ab_kmer_T13220	1	p3	(AGC)8	24	1	24
TSA_EVI_ab_kmer_T13228	1	p3	(ATG)6	18	125	142
TSA_EVI_ab_kmer_T13274	1	p3	(AGC)6	18	624	641
TSA_EVI_ab_kmer_T13311	1	p2	(GA)8	16	201	216
TSA_EVI_ab_kmer_T13390	1	p3	(GAG)6	18	32	49
TSA_EVI_ab_kmer_T13420	1	c	(CTC)5cacacatgggatcgcctcgga(AAG)5aaactaatcacggcaaggagaagaacgagatggaggcaaaggagaaagtagaaacagcgcctgcggcggagtcctcttcct(CTC)6	150	70	219
TSA_EVI_ab_kmer_T13430	1	p3	(TGG)5	15	124	138
TSA_EVI_ab_kmer_T13449	1	p3	(GAG)7	21	16	36
TSA_EVI_ab_kmer_T13535	1	p2	(TC)6	12	593	604
TSA_EVI_ab_kmer_T13544	1	p3	(CCG)8	24	61	84
TSA_EVI_ab_kmer_T13570	1	p2	(TC)11	22	505	526
TSA_EVI_ab_kmer_T13576	1	p2	(TA)10	20	416	435
TSA_EVI_ab_kmer_T13595	1	p3	(TGG)7	21	23	43
TSA_EVI_ab_kmer_T13654	1	p3	(TCC)6	18	6	23
TSA_EVI_ab_kmer_T13674	1	p2	(TC)8	16	5	20
TSA_EVI_ab_kmer_T13674	2	p3	(GGC)5	15	155	169
TSA_EVI_ab_kmer_T13675	1	p2	(GA)9	18	68	85
TSA_EVI_ab_kmer_T13681	1	p3	(CTC)6	18	260	277
TSA_EVI_ab_kmer_T13687	1	p3	(TTC)7	21	28	48
TSA_EVI_ab_kmer_T13707	1	p3	(GGA)5	15	7	21
TSA_EVI_ab_kmer_T13723	1	p2	(CT)9	18	80	97
TSA_EVI_ab_kmer_T13747	1	p3	(CAG)7	21	354	374
TSA_EVI_ab_kmer_T13768	1	p3	(AGA)5	15	37	51
TSA_EVI_ab_kmer_T13772	1	p3	(TTC)5	15	393	407
TSA_EVI_ab_kmer_T13879	1	p3	(CAC)5	15	427	441
TSA_EVI_ab_kmer_T13895	1	p2	(AC)8	16	59	74
TSA_EVI_ab_kmer_T13912	1	p3	(TCT)6	18	101	118
TSA_EVI_ab_kmer_T13957	1	p3	(TCT)6	18	47	64
TSA_EVI_ab_kmer_T14002	1	p3	(CAG)5	15	152	166
TSA_EVI_ab_kmer_T14051	1	p3	(AAG)5	15	26	40
TSA_EVI_ab_kmer_T14168	1	p3	(AGG)7	21	235	255
TSA_EVI_ab_kmer_T14207	1	p3	(AGC)5	15	267	281
TSA_EVI_ab_kmer_T14213	1	c	(AAC)5ag(CAA)6	35	78	112
TSA_EVI_ab_kmer_T14222	1	p3	(AGA)5	15	63	77
TSA_EVI_ab_kmer_T14302	1	p2	(TA)7	14	281	294
TSA_EVI_ab_kmer_T14303	1	p3	(CAG)6	18	316	333
TSA_EVI_ab_kmer_T14309	1	p3	(GGC)6	18	316	333
TSA_EVI_ab_kmer_T14309	2	p3	(GAG)6	18	479	496
TSA_EVI_ab_kmer_T14332	1	c	(TGA)5(GGA)7	36	265	300
TSA_EVI_ab_kmer_T14374	1	p3	(AGG)5	15	129	143
TSA_EVI_ab_kmer_T14416	1	p3	(GTT)6	18	446	463
TSA_EVI_ab_kmer_T14468	1	p3	(GAG)5	15	286	300
TSA_EVI_ab_kmer_T14470	1	p3	(CAT)6	18	197	214
TSA_EVI_ab_kmer_T14499	1	p2	(TA)8	16	337	352
TSA_EVI_ab_kmer_T14519	1	p3	(CCT)7	21	190	210
TSA_EVI_ab_kmer_T14583	1	c	(CAA)8caccaa(CAG)7gtgccgcaatcccatcccatccaaccccagcagcagccatcgaacacttcccagcaaccaccgctcagcctccagcaacaacaccatctc(CAG)5	156	209	364
TSA_EVI_ab_kmer_T14656	1	p3	(ACA)5	15	501	515
TSA_EVI_ab_kmer_T14673	1	p3	(TCC)6	18	82	99
TSA_EVI_ab_kmer_T14802	1	p3	(CTC)5	15	211	225
TSA_EVI_ab_kmer_T14816	1	p3	(AGG)6	18	135	152
TSA_EVI_ab_kmer_T14825	1	p3	(AAG)5	15	283	297
TSA_EVI_ab_kmer_T14857	1	p3	(AGG)5	15	14	28
TSA_EVI_ab_kmer_T14861	1	p3	(CGC)5	15	284	298
TSA_EVI_ab_kmer_T14863	1	p3	(TCG)5	15	449	463
TSA_EVI_ab_kmer_T14888	1	p2	(AG)7	14	98	111
TSA_EVI_ab_kmer_T14894	1	p3	(ACC)7	21	110	130
TSA_EVI_ab_kmer_T14900	1	p4	(GATC)5	20	199	218
TSA_EVI_ab_kmer_T14922	1	p2	(CT)6	12	57	68
TSA_EVI_ab_kmer_T14923	1	p3	(CGC)5	15	109	123
TSA_EVI_ab_kmer_T14941	1	c	(CT)9cgcattcatggagctcatttctccgcgcgcgcactctctactcgtctcctcttccgccgcctcctcttctctttctccttgtccttg(TTC)7	126	156	281
TSA_EVI_ab_kmer_T14944	1	p3	(CTT)5	15	384	398
TSA_EVI_ab_kmer_T14947	1	p3	(AGA)5	15	346	360
TSA_EVI_ab_kmer_T14951	1	p3	(CAG)7	21	124	144
TSA_EVI_ab_kmer_T14954	1	p3	(ACA)5	15	92	106
TSA_EVI_ab_kmer_T14958	1	p3	(AGC)5	15	4	18
TSA_EVI_ab_kmer_T14986	1	p3	(GCA)5	15	217	231
TSA_EVI_ab_kmer_T14989	1	p2	(AG)9	18	112	129
TSA_EVI_ab_kmer_T15002	1	p3	(GGA)7	21	191	211
TSA_EVI_ab_kmer_T15007	1	c	(CCA)7ccttcggtgaggctgagtgattcctctcagaagcaaaaaaagattcgaggtttgttctccaagctcttaatttct(TC)15	126	25	150
TSA_EVI_ab_kmer_T15010	1	p3	(CCT)7	21	104	124
TSA_EVI_ab_kmer_T15010	2	p3	(CAG)5	15	601	615
TSA_EVI_ab_kmer_T15011	1	p3	(CGG)6	18	94	111
TSA_EVI_ab_kmer_T15034	1	p3	(CCT)6	18	18	35
TSA_EVI_ab_kmer_T15062	1	p2	(AG)8	16	260	275
TSA_EVI_ab_kmer_T15065	1	p2	(TC)6	12	45	56
TSA_EVI_ab_kmer_T15092	1	p2	(TC)7	14	2	15
TSA_EVI_ab_kmer_T15104	1	p2	(GA)16	32	1	32
TSA_EVI_ab_kmer_T15123	1	p3	(CGC)5	15	171	185
TSA_EVI_ab_kmer_T15132	1	p3	(GGA)5	15	594	608
TSA_EVI_ab_kmer_T15172	1	p3	(GAG)5	15	72	86
TSA_EVI_ab_kmer_T15199	1	p3	(CGC)6	18	354	371
TSA_EVI_ab_kmer_T15208	1	p2	(TG)6	12	190	201
TSA_EVI_ab_kmer_T15310	1	p3	(CAG)6	18	238	255
TSA_EVI_ab_kmer_T15324	1	p3	(GCT)8	24	1	24
TSA_EVI_ab_kmer_T15324	2	p3	(CCG)5	15	292	306
TSA_EVI_ab_kmer_T15347	1	p2	(GA)9	18	95	112
TSA_EVI_ab_kmer_T15349	1	p3	(AAG)5	15	1	15
TSA_EVI_ab_kmer_T15371	1	p2	(TC)9	18	168	185
TSA_EVI_ab_kmer_T15414	1	p3	(TCT)6	18	75	92
TSA_EVI_ab_kmer_T15442	1	c	(CGG)5tggtggtgatggggtttcggagaaggaggtggacaaggtgatgcagtgggctatggacgcggcccgcctcgatccttccaagggcgatggcgatgag(GAT)5gggaaaagcacc(GAT)5	154	259	412
TSA_EVI_ab_kmer_T15527	1	p3	(TTG)5	15	672	686
TSA_EVI_ab_kmer_T15533	1	p3	(GGT)5	15	39	53
TSA_EVI_ab_kmer_T15533	2	p3	(CAG)7	21	312	332
TSA_EVI_ab_kmer_T15534	1	p3	(AGA)7	21	435	455
TSA_EVI_ab_kmer_T15556	1	p3	(TGA)5	15	415	429
TSA_EVI_ab_kmer_T15612	1	p3	(GCA)5	15	200	214
TSA_EVI_ab_kmer_T15675	1	p2	(GA)8	16	26	41
TSA_EVI_ab_kmer_T15699	1	p3	(CTC)6	18	89	106
TSA_EVI_ab_kmer_T15724	1	p2	(AG)6	12	88	99
TSA_EVI_ab_kmer_T15733	1	p3	(CCT)5	15	138	152
TSA_EVI_ab_kmer_T15745	1	p4	(TCTA)6	24	30	53
TSA_EVI_ab_kmer_T15787	1	p3	(CTC)5	15	65	79
TSA_EVI_ab_kmer_T15800	1	p3	(TGA)5	15	39	53
TSA_EVI_ab_kmer_T15842	1	p3	(GAT)5	15	67	81
TSA_EVI_ab_kmer_T15844	1	p3	(ACC)8	24	119	142
TSA_EVI_ab_kmer_T15847	1	p2	(AG)6	12	249	260
TSA_EVI_ab_kmer_T15893	1	p3	(TGC)5	15	344	358
TSA_EVI_ab_kmer_T15924	1	p2	(TC)10	20	130	149
TSA_EVI_ab_kmer_T15925	1	p3	(GAC)5	15	124	138
TSA_EVI_ab_kmer_T15956	1	p3	(AGG)7	21	401	421
TSA_EVI_ab_kmer_T15967	1	p2	(TC)8	16	75	90
TSA_EVI_ab_kmer_T16060	1	p3	(CTT)7	21	61	81
TSA_EVI_ab_kmer_T16062	1	p3	(TGC)5	15	253	267
TSA_EVI_ab_kmer_T16114	1	p2	(CT)9	18	1	18
TSA_EVI_ab_kmer_T16129	1	p2	(TA)6	12	164	175
TSA_EVI_ab_kmer_T16130	1	p2	(AG)6	12	207	218
TSA_EVI_ab_kmer_T16189	1	p2	(GA)6	12	194	205
TSA_EVI_ab_kmer_T16193	1	c	(ATC)5(AGA)7	36	1	36
TSA_EVI_ab_kmer_T16215	1	c	(ACG)5aggatgaagttgatgagcttcggctccttgatgataagatgaatcaactcaatctactgaggcaagcaaacaat(GCA)7	110	365	474
TSA_EVI_ab_kmer_T16284	1	p3	(ACC)5	15	253	267
TSA_EVI_ab_kmer_T16296	1	p3	(GAT)5	15	94	108
TSA_EVI_ab_kmer_T16297	1	p2	(TC)6	12	90	101
TSA_EVI_ab_kmer_T16354	1	p3	(GAG)5	15	235	249
TSA_EVI_ab_kmer_T16375	1	p3	(CCG)7	21	47	67
TSA_EVI_ab_kmer_T16416	1	p4	(ATCT)6	24	143	166
TSA_EVI_ab_kmer_T16433	1	p3	(ATG)8	24	143	166
TSA_EVI_ab_kmer_T16447	1	p3	(GGC)6	18	662	679
TSA_EVI_ab_kmer_T16453	1	p2	(AT)6	12	255	266
TSA_EVI_ab_kmer_T16555	1	p3	(CCG)5	15	381	395
TSA_EVI_ab_kmer_T16569	1	p3	(GGA)9	27	240	266
TSA_EVI_ab_kmer_T16584	1	p2	(CT)6	12	81	92
TSA_EVI_ab_kmer_T16592	1	p3	(TCC)8	24	535	558
TSA_EVI_ab_kmer_T16593	1	p2	(AG)8	16	21	36
TSA_EVI_ab_kmer_T16608	1	p3	(TGC)5	15	223	237
TSA_EVI_ab_kmer_T16609	1	p3	(CAG)5	15	49	63
TSA_EVI_ab_kmer_T16609	2	p3	(CAG)5	15	271	285
TSA_EVI_ab_kmer_T16610	1	p3	(CCT)5	15	258	272
TSA_EVI_ab_kmer_T16613	1	p3	(CCA)7	21	289	309
TSA_EVI_ab_kmer_T16631	1	p3	(CAG)6	18	194	211
TSA_EVI_ab_kmer_T16703	1	p3	(TTC)5	15	198	212
TSA_EVI_ab_kmer_T16719	1	p2	(AC)7	14	184	197
TSA_EVI_ab_kmer_T16760	1	p3	(CCA)5	15	88	102
TSA_EVI_ab_kmer_T16792	1	p2	(CT)6	12	312	323
TSA_EVI_ab_kmer_T16793	1	p3	(CGG)5	15	60	74
TSA_EVI_ab_kmer_T16797	1	p3	(GCA)5	15	422	436
TSA_EVI_ab_kmer_T16812	1	p2	(GA)7	14	72	85
TSA_EVI_ab_kmer_T16881	1	p3	(AGC)5	15	606	620
TSA_EVI_ab_kmer_T16882	1	p3	(GAT)7	21	71	91
TSA_EVI_ab_kmer_T16901	1	p3	(CAC)5	15	168	182
TSA_EVI_ab_kmer_T16949	1	p2	(CT)6	12	77	88
TSA_EVI_ab_kmer_T16967	1	p3	(TCT)5	15	72	86
TSA_EVI_ab_kmer_T16984	1	p4	(ATTT)5	20	2	21
TSA_EVI_ab_kmer_T16989	1	p3	(GAA)5	15	620	634
TSA_EVI_ab_kmer_T16991	1	p3	(GGA)5	15	142	156
TSA_EVI_ab_kmer_T16991	2	p3	(GCA)6	18	448	465
TSA_EVI_ab_kmer_T16992	1	p2	(TC)6	12	96	107
TSA_EVI_ab_kmer_T16993	1	p2	(AG)11	22	451	472
TSA_EVI_ab_kmer_T17000	1	p3	(AGA)5	15	11	25
TSA_EVI_ab_kmer_T17001	1	p2	(CT)8	16	60	75
TSA_EVI_ab_kmer_T17010	1	p2	(AG)6	12	184	195
TSA_EVI_ab_kmer_T17020	1	p2	(AG)7	14	109	122
TSA_EVI_ab_kmer_T17027	1	p3	(AGC)5	15	164	178
TSA_EVI_ab_kmer_T17040	1	p2	(CT)6	12	37	48
TSA_EVI_ab_kmer_T17049	1	p2	(AG)6	12	199	210
TSA_EVI_ab_kmer_T17060	1	p2	(TC)6	12	54	65
TSA_EVI_ab_kmer_T17063	1	p3	(GGA)8	24	319	342
TSA_EVI_ab_kmer_T17072	1	p3	(AAG)6	18	568	585
TSA_EVI_ab_kmer_T17090	1	p3	(TTC)5	15	5	19
TSA_EVI_ab_kmer_T17110	1	p3	(TCT)5	15	264	278
TSA_EVI_ab_kmer_T17111	1	p2	(GA)8	16	149	164
TSA_EVI_ab_kmer_T17134	1	p3	(TTC)5	15	190	204
TSA_EVI_ab_kmer_T17146	1	p3	(GCA)5	15	228	242
TSA_EVI_ab_kmer_T17155	1	p3	(TGG)5	15	588	602
TSA_EVI_ab_kmer_T17159	1	p3	(GCC)5	15	157	171
TSA_EVI_ab_kmer_T17165	1	p3	(AAG)6	18	120	137
TSA_EVI_ab_kmer_T17166	1	p3	(AAG)5	15	552	566
TSA_EVI_ab_kmer_T17183	1	p2	(TC)6	12	92	103
TSA_EVI_ab_kmer_T17200	1	p3	(TCT)5	15	65	79
TSA_EVI_ab_kmer_T17218	1	c	(GAG)8gaagag(GAA)7	51	475	525
TSA_EVI_ab_kmer_T17243	1	c	(TCT)5cggtccca(TTC)5	38	294	331
TSA_EVI_ab_kmer_T17251	1	p3	(GAA)5	15	109	123
TSA_EVI_ab_kmer_T17251	2	p3	(TCT)5	15	640	654
TSA_EVI_ab_kmer_T17274	1	c	(CAC)5ctccttca(CCT)6	41	165	205
TSA_EVI_ab_kmer_T17309	1	p2	(GA)8	16	22	37
TSA_EVI_ab_kmer_T17339	1	p3	(CAC)7	21	472	492
TSA_EVI_ab_kmer_T17353	1	p3	(GCA)8	24	593	616
TSA_EVI_ab_kmer_T17372	1	p3	(CAG)5	15	668	682
TSA_EVI_ab_kmer_T17378	1	p3	(GGT)6	18	216	233
TSA_EVI_ab_kmer_T17390	1	p3	(TTC)9	27	423	449
TSA_EVI_ab_kmer_T17404	1	p2	(GA)6	12	82	93
TSA_EVI_ab_kmer_T17442	1	p3	(CTC)5	15	35	49
TSA_EVI_ab_kmer_T17474	1	p3	(CTT)6	18	392	409
TSA_EVI_ab_kmer_T17481	1	p2	(GT)6	12	644	655
TSA_EVI_ab_kmer_T17512	1	p3	(GCC)6	18	213	230
TSA_EVI_ab_kmer_T17549	1	p3	(CAG)6	18	206	223
TSA_EVI_ab_kmer_T17566	1	p2	(AG)6	12	61	72
TSA_EVI_ab_kmer_T17601	1	p2	(AT)7	14	488	501
TSA_EVI_ab_kmer_T17636	1	p3	(GGA)5	15	175	189
TSA_EVI_ab_kmer_T17661	1	p2	(AG)6	12	216	227
TSA_EVI_ab_kmer_T17692	1	p3	(CAG)9	27	198	224
TSA_EVI_ab_kmer_T17700	1	p3	(CAG)5	15	202	216
TSA_EVI_ab_kmer_T17706	1	p3	(GAG)5	15	218	232
TSA_EVI_ab_kmer_T17750	1	p3	(AGA)11	33	145	177
TSA_EVI_ab_kmer_T17769	1	p3	(GCT)6	18	3	20
TSA_EVI_ab_kmer_T17779	1	p2	(TA)9	18	326	343
TSA_EVI_ab_kmer_T17846	1	p2	(AT)8	16	474	489
TSA_EVI_ab_kmer_T17850	1	p3	(GAT)9	27	31	57
TSA_EVI_ab_kmer_T17854	1	p2	(CT)9	18	127	144
TSA_EVI_ab_kmer_T17863	1	p2	(TA)8	16	216	231
TSA_EVI_ab_kmer_T17886	1	c	(GCA)7(ACA)7	42	115	156
TSA_EVI_ab_kmer_T17967	1	c	(CAG)5ctgggtgctcagcaacagcagcagcagcaacaattgcttcagcaacagcagttgccacagttgctgctgcagcagcagcaga(AGC)5	112	317	428
TSA_EVI_ab_kmer_T18061	1	p3	(CTC)6	18	244	261
TSA_EVI_ab_kmer_T18091	1	p2	(AT)9	18	296	313
TSA_EVI_ab_kmer_T18130	1	p3	(CTT)5	15	245	259
TSA_EVI_ab_kmer_T18148	1	p3	(GCC)5	15	90	104
TSA_EVI_ab_kmer_T18162	1	p3	(TCC)5	15	235	249
TSA_EVI_ab_kmer_T18174	1	p3	(AGA)5	15	37	51
TSA_EVI_ab_kmer_T18201	1	p3	(TCC)5	15	204	218
TSA_EVI_ab_kmer_T18237	1	p3	(CTT)5	15	125	139
TSA_EVI_ab_kmer_T18237	2	p3	(CTT)5	15	251	265
TSA_EVI_ab_kmer_T18248	1	c	(GA)6tagtgtgaagaagggggagagaggtgaggaagcgc(CT)7	61	168	228
TSA_EVI_ab_kmer_T18265	1	p3	(ATG)5	15	193	207
TSA_EVI_ab_kmer_T18274	1	p3	(GGA)7	21	260	280
TSA_EVI_ab_kmer_T18315	1	p3	(TTA)5	15	403	417
TSA_EVI_ab_kmer_T18347	1	p3	(TCT)6	18	205	222
TSA_EVI_ab_kmer_T18357	1	p2	(CT)6	12	2	13
TSA_EVI_ab_kmer_T18361	1	p3	(GAG)6	18	53	70
TSA_EVI_ab_kmer_T18539	1	c	(AG)7aaaaga(AG)6	32	13	44
TSA_EVI_ab_kmer_T18566	1	p2	(GT)7	14	22	35
TSA_EVI_ab_kmer_T18579	1	p3	(CTC)6	18	275	292
TSA_EVI_ab_kmer_T18603	1	p5	(TTTTA)5	25	163	187
TSA_EVI_ab_kmer_T18603	2	p3	(ATA)8	24	352	375
TSA_EVI_ab_kmer_T18622	1	p2	(AT)7	14	82	95
TSA_EVI_ab_kmer_T18633	1	p2	(TC)7	14	267	280
TSA_EVI_ab_kmer_T18644	1	p2	(GT)7	14	18	31
TSA_EVI_ab_kmer_T18645	1	p3	(AAG)11	33	222	254
TSA_EVI_ab_kmer_T18647	1	p3	(TGG)5	15	126	140
TSA_EVI_ab_kmer_T18673	1	c	(ACC)5(AGC)8agtacatggctgctttgatgcagcaacagaggatgatgatgaacggccaaggtgg(CGC)6	112	48	159
TSA_EVI_ab_kmer_T18688	1	p3	(CTC)5	15	149	163
TSA_EVI_ab_kmer_T18695	1	p2	(CT)9	18	31	48
TSA_EVI_ab_kmer_T18708	1	p3	(GAG)6	18	83	100
TSA_EVI_ab_kmer_T18710	1	p2	(AT)7	14	301	314
TSA_EVI_ab_kmer_T18738	1	p2	(AG)6	12	120	131
TSA_EVI_ab_kmer_T18756	1	p2	(AG)6	12	107	118
TSA_EVI_ab_kmer_T18765	1	p2	(AG)8	16	96	111
TSA_EVI_ab_kmer_T18777	1	p3	(CAG)11	33	360	392
TSA_EVI_ab_kmer_T18805	1	p2	(GA)13	26	84	109
TSA_EVI_ab_kmer_T18813	1	p3	(CGG)5	15	82	96
TSA_EVI_ab_kmer_T18813	2	p3	(AGC)6	18	353	370
TSA_EVI_ab_kmer_T18831	1	p2	(TA)8	16	508	523
TSA_EVI_ab_kmer_T18851	1	p2	(GA)8	16	559	574
TSA_EVI_ab_kmer_T18865	1	p6	(GGCTCA)5	30	92	121
TSA_EVI_ab_kmer_T18867	1	p3	(GCG)6	18	42	59
TSA_EVI_ab_kmer_T18885	1	p3	(GAG)6	18	137	154
TSA_EVI_ab_kmer_T18915	1	p3	(CAG)7	21	207	227
TSA_EVI_ab_kmer_T18917	1	p2	(GA)6	12	226	237
TSA_EVI_ab_kmer_T18924	1	p2	(GA)7	14	45	58
TSA_EVI_ab_kmer_T18925	1	p2	(GA)9	18	30	47
TSA_EVI_ab_kmer_T18929	1	p3	(TGA)5	15	415	429
TSA_EVI_ab_kmer_T18935	1	p3	(GGC)5	15	31	45
TSA_EVI_ab_kmer_T18944	1	p3	(TGT)5	15	606	620
TSA_EVI_ab_kmer_T18963	1	p3	(GGA)6	18	98	115
TSA_EVI_ab_kmer_T18979	1	p3	(GAT)6	18	258	275
TSA_EVI_ab_kmer_T18986	1	p3	(GGA)8	24	660	683
TSA_EVI_ab_kmer_T18987	1	p2	(GA)6	12	43	54
TSA_EVI_ab_kmer_T18990	1	p3	(CCA)8	24	232	255
TSA_EVI_ab_kmer_T18992	1	c	(GT)7(AT)9	32	10	41
TSA_EVI_ab_kmer_T19038	1	p3	(CCT)5	15	258	272
TSA_EVI_ab_kmer_T19042	1	p3	(CAG)10	30	142	171
TSA_EVI_ab_kmer_T19064	1	p3	(AGG)5	15	552	566
TSA_EVI_ab_kmer_T19071	1	p2	(AT)7	14	585	598
TSA_EVI_ab_kmer_T19153	1	p2	(GA)6	12	12	23
TSA_EVI_ab_kmer_T19171	1	p3	(CAG)5	15	631	645
TSA_EVI_ab_kmer_T19196	1	p3	(GCG)5	15	269	283
TSA_EVI_ab_kmer_T19236	1	p3	(GCA)5	15	525	539
TSA_EVI_ab_kmer_T19246	1	p2	(AG)7	14	393	406
TSA_EVI_ab_kmer_T19266	1	p3	(CAT)6	18	236	253
TSA_EVI_ab_kmer_T19281	1	p3	(CAG)6	18	151	168
TSA_EVI_ab_kmer_T19291	1	p3	(CCA)5	15	221	235
TSA_EVI_ab_kmer_T19479	1	p3	(GAT)5	15	13	27
TSA_EVI_ab_kmer_T19550	1	p3	(CAG)7	21	115	135
TSA_EVI_ab_kmer_T19625	1	p2	(AT)9	18	21	38
TSA_EVI_ab_kmer_T19642	1	p3	(GAT)6	18	251	268
TSA_EVI_ab_kmer_T19645	1	p2	(GA)7	14	75	88
TSA_EVI_ab_kmer_T19666	1	p3	(TCA)5	15	28	42
TSA_EVI_ab_kmer_T19687	1	p2	(TC)11	22	55	76
TSA_EVI_ab_kmer_T19759	1	p3	(AAG)6	18	17	34
TSA_EVI_ab_kmer_T19794	1	p3	(GAG)5	15	295	309
TSA_EVI_ab_kmer_T19803	1	p3	(TTC)5	15	137	151
TSA_EVI_ab_kmer_T19812	1	p3	(GGA)5	15	471	485
TSA_EVI_ab_kmer_T19814	1	p3	(CCG)5	15	42	56
TSA_EVI_ab_kmer_T19830	1	p3	(AGG)7	21	6	26
TSA_EVI_ab_kmer_T19834	1	c	(CGA)5ggatgcggttgccggcgaccgggatctggtcacccaggacctggcctccgtcatgaggagcctcgaggaggagatttccctcccact(TCC)5	117	457	573
TSA_EVI_ab_kmer_T19840	1	p3	(CAT)6	18	97	114
TSA_EVI_ab_kmer_T19864	1	p2	(AG)7	14	148	161
TSA_EVI_ab_kmer_T19883	1	p3	(GCA)6	18	523	540
TSA_EVI_ab_kmer_T19915	1	p3	(TTC)5	15	214	228
TSA_EVI_ab_kmer_T19915	2	p3	(CTC)5	15	378	392
TSA_EVI_ab_kmer_T19961	1	c*	(TCT)5(TC)8*	28	672	699
TSA_EVI_ab_kmer_T19966	1	p3	(GCC)6	18	1	18
TSA_EVI_ab_kmer_T19981	1	p3	(CCT)5	15	53	67
TSA_EVI_ab_kmer_T20033	1	p3	(CGC)5	15	109	123
TSA_EVI_ab_kmer_T20034	1	p2	(CT)6	12	126	137
TSA_EVI_ab_kmer_T20073	1	p3	(CTT)7	21	55	75
TSA_EVI_ab_kmer_T20131	1	p3	(CTG)6	18	150	167
TSA_EVI_ab_kmer_T20145	1	p2	(GA)7	14	93	106
TSA_EVI_ab_kmer_T20177	1	p3	(GAG)5	15	65	79
TSA_EVI_ab_kmer_T20187	1	p2	(GA)9	18	265	282
TSA_EVI_ab_kmer_T20196	1	p3	(GTC)8	24	93	116
TSA_EVI_ab_kmer_T20298	1	p3	(GAT)5	15	669	683
TSA_EVI_ab_kmer_T20322	1	c	(AG)13atgtccggcgccttcgccgattcgttcgggacgggcgtggactcgcccacccgcccccctgcctccacgactcgcccctt(CGA)6	124	71	194
TSA_EVI_ab_kmer_T20334	1	p3	(AAT)5	15	127	141
TSA_EVI_ab_kmer_T20437	1	p2	(TC)7	14	6	19
TSA_EVI_ab_kmer_T20494	1	p3	(AGC)5	15	31	45
TSA_EVI_ab_kmer_T20536	1	p3	(TGA)5	15	35	49
TSA_EVI_ab_kmer_T20579	1	p2	(TA)7	14	133	146
TSA_EVI_ab_kmer_T20590	1	p2	(GA)7	14	177	190
TSA_EVI_ab_kmer_T20613	1	p3	(TCG)6	18	335	352
TSA_EVI_ab_kmer_T20619	1	c	(CCT)5ccatctctcct(CA)7	40	16	55
TSA_EVI_ab_kmer_T20635	1	p3	(TCT)5	15	115	129
TSA_EVI_ab_kmer_T20670	1	p2	(CT)8	16	50	65
TSA_EVI_ab_kmer_T20692	1	p3	(GGA)7	21	158	178
TSA_EVI_ab_kmer_T20702	1	p2	(GA)7	14	1	14
TSA_EVI_ab_kmer_T20710	1	p3	(AAG)5	15	124	138
TSA_EVI_ab_kmer_T20716	1	p2	(AG)7	14	69	82
TSA_EVI_ab_kmer_T20739	1	p3	(GCG)5	15	264	278
TSA_EVI_ab_kmer_T20761	1	p3	(AGA)5	15	262	276
TSA_EVI_ab_kmer_T20768	1	p3	(CGC)5	15	37	51
TSA_EVI_ab_kmer_T20795	1	p3	(AAG)7	21	16	36
TSA_EVI_ab_kmer_T20819	1	p2	(CT)6	12	49	60
TSA_EVI_ab_kmer_T20840	1	p3	(GAG)9	27	394	420
TSA_EVI_ab_kmer_T20853	1	p3	(CAG)6	18	155	172
TSA_EVI_ab_kmer_T20855	1	p2	(GA)6	12	253	264
TSA_EVI_ab_kmer_T20856	1	p2	(AG)7	14	2	15
TSA_EVI_ab_kmer_T20878	1	p3	(TGA)7	21	470	490
TSA_EVI_ab_kmer_T20879	1	c	(ATCTCG)5atctct(AG)8	52	99	150
TSA_EVI_ab_kmer_T20932	1	p3	(AAG)5	15	284	298
TSA_EVI_ab_kmer_T20933	1	p3	(TGA)5	15	225	239
TSA_EVI_ab_kmer_T20980	1	p3	(CCT)5	15	182	196
TSA_EVI_ab_kmer_T21010	1	p3	(TGC)5	15	323	337
TSA_EVI_ab_kmer_T21085	1	p3	(GCT)5	15	100	114
TSA_EVI_ab_kmer_T21122	1	p3	(GAG)7	21	25	45
TSA_EVI_ab_kmer_T21187	1	p2	(CT)6	12	1	12
TSA_EVI_ab_kmer_T21196	1	c	(GAT)5gaggacgatgatgatgaagatgatgcagaggatcaagacgatgttggggatcaagatctctcaggtgaggaaggtaatgataatgaagga(GAT)5gaccccgaggctaatggtggaggtagtgaa(GAT)5	165	362	526
TSA_EVI_ab_kmer_T21227	1	p3	(GAT)6	18	440	457
TSA_EVI_ab_kmer_T21240	1	p3	(AGG)8	24	239	262
TSA_EVI_ab_kmer_T21292	1	c	(TC)7tgggtggtaagcaatggccagatcc(AG)9	57	14	70
TSA_EVI_ab_kmer_T21352	1	p3	(TCC)5	15	606	620
TSA_EVI_ab_kmer_T21353	1	p2	(TC)15	30	537	566
TSA_EVI_ab_kmer_T21374	1	p2	(CT)8	16	2	17
TSA_EVI_ab_kmer_T21399	1	p3	(CGC)5	15	109	123
TSA_EVI_ab_kmer_T21434	1	p3	(GAA)5	15	579	593
TSA_EVI_ab_kmer_T21450	1	p3	(CAG)8	24	71	94
TSA_EVI_ab_kmer_T21499	1	p3	(GCA)7	21	17	37
TSA_EVI_ab_kmer_T21529	1	p2	(TA)6	12	12	23
TSA_EVI_ab_kmer_T21605	1	p6	(CGTCGC)5	30	160	189
TSA_EVI_ab_kmer_T21606	1	p3	(CCT)7	21	46	66
TSA_EVI_ab_kmer_T21616	1	p3	(TGA)5	15	402	416
TSA_EVI_ab_kmer_T21623	1	p3	(GAT)6	18	470	487
TSA_EVI_ab_kmer_T21635	1	p3	(AAG)7	21	233	253
TSA_EVI_ab_kmer_T21658	1	p3	(AGC)8	24	13	36
TSA_EVI_ab_kmer_T21666	1	p3	(TAA)8	24	143	166
TSA_EVI_ab_kmer_T21666	2	p2	(AG)16	32	285	316
TSA_EVI_ab_kmer_T21679	1	p3	(AGA)5	15	571	585
TSA_EVI_ab_kmer_T21701	1	p3	(GTG)5	15	625	639
TSA_EVI_ab_kmer_T21719	1	c	(CT)10gagagagaggttcgagcagtggt(AG)6	55	302	356
TSA_EVI_ab_kmer_T21769	1	p2	(TA)8	16	595	610
TSA_EVI_ab_kmer_T21777	1	p3	(GAA)6	18	400	417
TSA_EVI_ab_kmer_T21840	1	p2	(AT)7	14	620	633
TSA_EVI_ab_kmer_T21929	1	p2	(GA)6	12	2	13
TSA_EVI_ab_kmer_T21940	1	p3	(AGA)5	15	212	226
TSA_EVI_ab_kmer_T21941	1	p3	(AGA)5	15	346	360
TSA_EVI_ab_kmer_T21942	1	p2	(AT)9	18	246	263
TSA_EVI_ab_kmer_T21965	1	p3	(GCG)5	15	333	347
TSA_EVI_ab_kmer_T21969	1	p3	(TGA)5	15	378	392
TSA_EVI_ab_kmer_T21979	1	c*	(GA)6ggcagcgaacgaaggaagaggcttc(GAAGA)5(AG)7*	73	93	165
TSA_EVI_ab_kmer_T22023	1	p3	(ATG)5	15	316	330
TSA_EVI_ab_kmer_T22105	1	p2	(AG)9	18	13	30
TSA_EVI_ab_kmer_T22109	1	p3	(GAA)6	18	1	18
TSA_EVI_ab_kmer_T22155	1	p2	(AG)10	20	35	54
TSA_EVI_ab_kmer_T22173	1	p3	(TCC)6	18	27	44
TSA_EVI_ab_kmer_T22179	1	p2	(AG)10	20	35	54
TSA_EVI_ab_kmer_T22204	1	p2	(GA)9	18	94	111
TSA_EVI_ab_kmer_T22233	1	p3	(GAT)5	15	675	689
TSA_EVI_ab_kmer_T22263	1	p2	(AT)6	12	24	35
TSA_EVI_ab_kmer_T22289	1	p2	(TC)7	14	569	582
TSA_EVI_ab_kmer_T22418	1	p3	(GCA)7	21	36	56
TSA_EVI_ab_kmer_T22510	1	p3	(GCC)5	15	62	76

## Sheet: Taable S7B 
ID	Nº of SSR	SSR type	SSR	Size	Start	End	FORWARD PRIMER1 (5'-3')	Tm(°C)	Size	REVERSE PRIMER1 (5'-3')	Tm(°C)	Size	PRODUCT1 size (bp)	start (bp)	end (bp)	FORWARD PRIMER2 (5'-3')	Tm(°C)	size	REVERSE PRIMER2 (5'-3')	Tm(°C)	Size	PRODUCT2 size (bp)	start (bp)	end (bp)	FORWARD PRIMER3 (5'-3')	Tm(°C)	Size	REVERSE PRIMER3 (5'-3')	Tm(°C)	Size	PRODUCT3 size (bp)	Start (bp)	End (bp)
TSA_EVI_ab_kmer_T3	1	p3	(CGG)5	15	220	234	CCTCAAATCCACCGGAAATA	59756	20	GTCTCGAGGAACGAGGAAGA	59530	20	276	151	426	CCTCAAATCCACCGGAAATA	59756	20	TCTCGAGGAACGAGGAAGAC	59530	20	275	151	425	CCTCAAATCCACCGGAAATA	59756	20	TCGAGGAACGAGGAAGACTC	59530	20	273	151	423
TSA_EVI_ab_kmer_T4	1	p2	(GA)6	12	210	221	AATGGATTCGATGTCCTTGC	59900	20	TCGCCATTGATCTCTCCTCT	59910	20	227	37	263	GGTGGCATCAGTCAGCAGTA	59862	20	TCGCCATTGATCTCTCCTCT	59910	20	182	82	263	TCCTTGCTAAGGTCCCAGAA	59807	20	TCGCCATTGATCTCTCCTCT	59910	20	214	50	263
TSA_EVI_ab_kmer_T9	1	p3	(GAG)5	15	489	503	CGACCTCACCAAGATCACCT	60112	20	CTCTCGTCCACCTTCTCCAC	59835	20	165	421	585	CGACCTCACCAAGATCACCT	60112	20	ACTCTCGTCCACCTTCTCCA	59835	20	166	421	586	AGATCACCTTCAAGACCCCC	60314	20	CTCTCGTCCACCTTCTCCAC	59835	20	154	432	585
TSA_EVI_ab_kmer_T22	1	p3	(TCA)5	15	14	28	-	-	-	-	-	-	-	-	-	-	-	-	-	-	-	-	-	-	-	-	-	-	-	-	-	-	-
TSA_EVI_ab_kmer_T24	1	p2	(CT)8	16	1	16	-	-	-	-	-	-	-	-	-	-	-	-	-	-	-	-	-	-	-	-	-	-	-	-	-	-	-
TSA_EVI_ab_kmer_T25	1	p3	(AGA)5	15	190	204	TTGAAAAGCTCCACCGATCT	59813	20	GGCTTCGACATTCTCCACAT	60081	20	258	111	368	TTGAAAAGCTCCACCGATCT	59813	20	TTGGCAATAAGTTCATCGCA	60215	20	152	111	262	TGAGGAAGAAGCTGAGGGAG	59673	20	GGCTTCGACATTCTCCACAT	60081	20	209	160	368
TSA_EVI_ab_kmer_T28	1	p2	(CT)7	14	1	14	-	-	-	-	-	-	-	-	-	-	-	-	-	-	-	-	-	-	-	-	-	-	-	-	-	-	-
TSA_EVI_ab_kmer_T39	1	p2	(TC)6	12	86	97	TGTGGAGACCTCAATTCCAA	59059	20	GATCAAGTGGTAGGGCTGGA	60073	20	240	37	276	TGTGGAGACCTCAATTCCAA	59059	20	GCCTCCACATCTCCAAGAAA	60195	20	214	37	250	TTGTGGAGACCTCAATTCCA	59059	20	GCCTCCACATCTCCAAGAAA	60195	20	215	36	250
TSA_EVI_ab_kmer_T50	1	p2	(GA)6	12	366	377	GAATGGCCCTAACATTCCCT	60152	20	ACCGTTCTCATCGAACCATC	59934	20	215	294	508	TCAGCCCACCTCCATAATTC	59894	20	TCTCTCCCTTCTCTCCCTCC	59883	20	237	207	443	AATTCCCAATCCCACCTACC	59881	20	TCTCTCCCTTCTCTCCCTCC	59883	20	222	222	443
TSA_EVI_ab_kmer_T56	1	p2	(AT)7	14	1	14	-	-	-	-	-	-	-	-	-	-	-	-	-	-	-	-	-	-	-	-	-	-	-	-	-	-	-
TSA_EVI_ab_kmer_T76	1	p3	(CTT)6	18	1	18	-	-	-	-	-	-	-	-	-	-	-	-	-	-	-	-	-	-	-	-	-	-	-	-	-	-	-
TSA_EVI_ab_kmer_T95	1	p3	(TCC)6	18	422	439	-	-	-	-	-	-	-	-	-	-	-	-	-	-	-	-	-	-	-	-	-	-	-	-	-	-	-
TSA_EVI_ab_kmer_T98	1	p2	(CT)6	12	1	12	-	-	-	-	-	-	-	-	-	-	-	-	-	-	-	-	-	-	-	-	-	-	-	-	-	-	-
TSA_EVI_ab_kmer_T104	1	p3	(GAG)5	15	112	126	CACGTGCTTTCCCCTACCTA	60125	20	TATGCAGCACTCCTCTCCCT	59973	20	149	38	186	CCTACCTACTCAGCCGCATC	59859	20	TATGCAGCACTCCTCTCCCT	59973	20	137	50	186	CACGTGCTTTCCCCTACCTA	60125	20	CACCCGACACTCTTATGCCT	60134	20	198	38	235
TSA_EVI_ab_kmer_T213	1	p2	(CT)6	12	64	75	TCTCCCGTCTCTCTCCCTCT	60482	20	AGGACCTGCCTGTTGAGAGA	59986	20	171	11	181	TCTCTCCCGTCTCTCTCCCT	60482	20	AGGACCTGCCTGTTGAGAGA	59986	20	173	9	181	CTCGTTCTCTCTCCCGTCTC	59127	20	GGACCTGCCTGTTGAGAGAG	59986	20	179	2	180
TSA_EVI_ab_kmer_T218	1	p2	(AG)7	14	5	18	-	-	-	-	-	-	-	-	-	-	-	-	-	-	-	-	-	-	-	-	-	-	-	-	-	-	-
TSA_EVI_ab_kmer_T224	1	p2	(GA)6	12	67	78	AGGTCAGTAGAGGGAAGCGG	60776	20	GCCTGGACTTGATCCTCAAA	60195	20	276	34	309	GAGGTCAGTAGAGGGAAGCG	59040	20	GCCTGGACTTGATCCTCAAA	60195	20	277	33	309	AGAGGTCAGTAGAGGGAAGCG	60024	21	GCCTGGACTTGATCCTCAAA	60195	20	278	32	309
TSA_EVI_ab_kmer_T239	1	p2	(GA)6	12	11	22	-	-	-	-	-	-	-	-	-	-	-	-	-	-	-	-	-	-	-	-	-	-	-	-	-	-	-
TSA_EVI_ab_kmer_T250	1	p2	(CT)8	16	1	16	-	-	-	-	-	-	-	-	-	-	-	-	-	-	-	-	-	-	-	-	-	-	-	-	-	-	-
TSA_EVI_ab_kmer_T269	1	p3	(CTC)5	15	1	15	-	-	-	-	-	-	-	-	-	-	-	-	-	-	-	-	-	-	-	-	-	-	-	-	-	-	-
TSA_EVI_ab_kmer_T281	1	p2	(TA)6	12	476	487	-	-	-	-	-	-	-	-	-	-	-	-	-	-	-	-	-	-	-	-	-	-	-	-	-	-	-
TSA_EVI_ab_kmer_T303	1	p2	(AG)7	14	1	14	-	-	-	-	-	-	-	-	-	-	-	-	-	-	-	-	-	-	-	-	-	-	-	-	-	-	-
TSA_EVI_ab_kmer_T324	1	p2	(GA)6	12	97	108	TGCCGTTTCCTCTGATCTCT	59950	20	GTGATCACCACGGCCTTC	60054	18	100	41	140	AAGTCTCCTTGCCGTTTCCT	60247	20	GTGATCACCACGGCCTTC	60054	18	109	32	140	TTGCCGTTTCCTCTGATCTC	60340	20	GTGATCACCACGGCCTTC	60054	18	101	40	140
TSA_EVI_ab_kmer_T341	1	p3	(CAG)5	15	1	15	-	-	-	-	-	-	-	-	-	-	-	-	-	-	-	-	-	-	-	-	-	-	-	-	-	-	-
TSA_EVI_ab_kmer_T342	1	p2	(GA)6	12	1	12	-	-	-	-	-	-	-	-	-	-	-	-	-	-	-	-	-	-	-	-	-	-	-	-	-	-	-
TSA_EVI_ab_kmer_T368	1	p2	(GA)7	14	1	14	-	-	-	-	-	-	-	-	-	-	-	-	-	-	-	-	-	-	-	-	-	-	-	-	-	-	-
TSA_EVI_ab_kmer_T378	1	p3	(CGG)5	15	105	119	CGGTAATGGTCGTCCAGAAT	59813	20	CCATGACCACATTTGCTGAC	59967	20	267	74	340	CGGTAATGGTCGTCCAGAAT	59813	20	GACCATGACCACATTTGCTG	59967	20	269	74	342	CGGTAATGGTCGTCCAGAAT	59813	20	CAGACCATGACCACATTTGC	59967	20	271	74	344
TSA_EVI_ab_kmer_T423	1	p3	(TCC)6	18	436	453	-	-	-	-	-	-	-	-	-	-	-	-	-	-	-	-	-	-	-	-	-	-	-	-	-	-	-
TSA_EVI_ab_kmer_T429	1	p2	(AG)6	12	1	12	-	-	-	-	-	-	-	-	-	-	-	-	-	-	-	-	-	-	-	-	-	-	-	-	-	-	-
TSA_EVI_ab_kmer_T541	1	p2	(AG)6	12	44	55	TGTCTCCCTCTCGCTCTCAT	60096	20	TTCCTCTTGAGCACGCTGT	59717	19	280	1	280	TGTCTCCCTCTCGCTCTCAT	60096	20	TCCTCTTGAGCACGCTGTC	60287	19	279	1	279	TGTCTCCCTCTCGCTCTCAT	60096	20	AGCACCTTGCTGATCCCTC	60365	19	229	1	229
TSA_EVI_ab_kmer_T552	1	p3	(CCG)5	15	167	181	TCCCGAACAGAGGAAGAAAA	59784	20	GAGAGTCGCTGGAGAGATGG	60096	20	184	70	253	TCCCGAACAGAGGAAGAAAA	59784	20	ATGGGAGAAGAGAGTCGCTG	59555	20	193	70	262	GGACAGAGCGAGGGAGAATA	59386	20	GAGAGTCGCTGGAGAGATGG	60096	20	145	109	253
TSA_EVI_ab_kmer_T560	1	c	(TC)6ttccccaagagaaggtccctccctgcctcctttcctcccttcctcctcgatattcgaagtagaagcagcgaagaaggtgggctgggc(GAA)5	114	161	274	AAAGGGCTTTCGGACATTCT	60074	20	GTCGATCTCGCTTCTTGGAC	59957	20	251	91	341	AAAGGGCTTTCGGACATTCT	60074	20	ATCTCGCTTCTTGGACCTCA	59950	20	247	91	337	AAAGGGCTTTCGGACATTCT	60074	20	TCCCCACAGATCTCTCCACT	59638	20	220	91	310
TSA_EVI_ab_kmer_T562	1	p2	(GA)6	12	5	16	-	-	-	-	-	-	-	-	-	-	-	-	-	-	-	-	-	-	-	-	-	-	-	-	-	-	-
TSA_EVI_ab_kmer_T589	1	p3	(ACC)6	18	1	18	-	-	-	-	-	-	-	-	-	-	-	-	-	-	-	-	-	-	-	-	-	-	-	-	-	-	-
TSA_EVI_ab_kmer_T592	1	p3	(CCT)5	15	629	643	GTGACAGCACATAACCGTGG	60032	20	TCCGATAGCAGCATAGCCTC	60478	20	168	532	699	AGGAAAACGCATTCATCCAG	60074	20	TCCGATAGCAGCATAGCCTC	60478	20	116	584	699	CCAGCAACAGCATTCACTGT	59905	20	TCCGATAGCAGCATAGCCTC	60478	20	186	514	699
TSA_EVI_ab_kmer_T597	1	p2	(AG)7	14	1	14	-	-	-	-	-	-	-	-	-	-	-	-	-	-	-	-	-	-	-	-	-	-	-	-	-	-	-
TSA_EVI_ab_kmer_T606	1	p3	(CTC)5	15	617	631	ACGCCGTATGAAGATGGAAC	59962	20	ATCGAGAGAGCGATCGGA	59565	18	254	399	652	AGTGCTAGGGGAAAGACGGT	60132	20	ATCGAGAGAGCGATCGGA	59565	18	129	524	652	TTGTCTGACGCCGTATGAAG	59864	20	ATCGAGAGAGCGATCGGA	59565	18	261	392	652
TSA_EVI_ab_kmer_T631	1	p2	(GA)6	12	6	17	-	-	-	-	-	-	-	-	-	-	-	-	-	-	-	-	-	-	-	-	-	-	-	-	-	-	-
TSA_EVI_ab_kmer_T643	1	p2	(AG)6	12	327	338	TCCTTGTACCCAAGAGTCGG	60103	20	GATGACTGGCTTTCTCCTGC	59957	20	278	99	376	TCTCCATCCATCCTCCTCTG	60152	20	GATGACTGGCTTTCTCCTGC	59957	20	222	155	376	ATCCATCCTCCTCTGCTCCT	60179	20	GATGACTGGCTTTCTCCTGC	59957	20	217	160	376
TSA_EVI_ab_kmer_T668	1	p2	(GA)7	14	1	14	-	-	-	-	-	-	-	-	-	-	-	-	-	-	-	-	-	-	-	-	-	-	-	-	-	-	-
TSA_EVI_ab_kmer_T678	1	p2	(CT)7	14	1	14	-	-	-	-	-	-	-	-	-	-	-	-	-	-	-	-	-	-	-	-	-	-	-	-	-	-	-
TSA_EVI_ab_kmer_T709	1	p2	(CT)6	12	92	103	AGGGGGCCTGTCAGTTATGT	60766	20	GCGATGACTCTTTACCGAGC	59985	20	147	62	208	AGGGGGCCTGTCAGTTATGT	60766	20	GCGAACACTTGGGAAGGTAA	60110	20	201	62	262	AGGGGGCCTGTCAGTTATGT	60766	20	GACCTTCAGGTCAAGCCAAG	59844	20	221	62	282
TSA_EVI_ab_kmer_T740	1	p3	(GCG)5	15	73	87	TGAACAATAGCGTGGAGACG	59864	20	ACCAAGCTCCCCATCTTCTT	60074	20	105	46	150	TGAACAATAGCGTGGAGACG	59864	20	AACCAAGCTCCCCATCTTCT	60074	20	106	46	151	TGAACAATAGCGTGGAGACG	59864	20	AGAGGAAGGAGGTGCAACAA	59844	20	254	46	299
TSA_EVI_ab_kmer_T749	1	p4	(AGGA)5	20	192	211	TTGCAGAGCAACATGAGGAG	60136	20	GCATGTACTGTTCCCATCCC	60203	20	204	46	249	CTTGCAGAGCAACATGAGGA	60136	20	GCATGTACTGTTCCCATCCC	60203	20	205	45	249	GAGCTTGCAGAGCAACATGA	60296	20	GCATGTACTGTTCCCATCCC	60203	20	208	42	249
TSA_EVI_ab_kmer_T753	1	p3	(CCT)5	15	1	15	-	-	-	-	-	-	-	-	-	-	-	-	-	-	-	-	-	-	-	-	-	-	-	-	-	-	-
TSA_EVI_ab_kmer_T757	1	p3	(GCC)5	15	420	434	-	-	-	-	-	-	-	-	-	-	-	-	-	-	-	-	-	-	-	-	-	-	-	-	-	-	-
TSA_EVI_ab_kmer_T799	1	p2	(TC)6	12	35	46	CCCCCTCCCAACTTCTAA	57492	18	TGTGGAATCGGTGTCTCTGA	60246	20	178	12	189	CCCCCTCCCAACTTCTAA	57492	18	TGCCTCCCATGGATTTTATC	59722	20	108	12	119	CCCCCTCCCAACTTCTAA	57492	18	CGTATCTGCCTCTCCTTCCA	60353	20	129	12	140
TSA_EVI_ab_kmer_T837	1	p2	(AG)6	12	137	148	GGGTTTCCGAGAAGGAGATT	59513	20	CCCAAGGATCAGAGGGGTAT	60147	20	213	100	312	GGGTTTCCGAGAAGGAGATT	59513	20	AACCGATGCTGAATCCTCTG	60218	20	236	100	335	GGGTTTCCGAGAAGGAGATT	59513	20	CACGATACAAGACAGCACCG	60324	20	273	100	372
TSA_EVI_ab_kmer_T852	1	p3	(CAG)5	15	1	15	-	-	-	-	-	-	-	-	-	-	-	-	-	-	-	-	-	-	-	-	-	-	-	-	-	-	-
TSA_EVI_ab_kmer_T905	1	p2	(AG)6	12	1	12	-	-	-	-	-	-	-	-	-	-	-	-	-	-	-	-	-	-	-	-	-	-	-	-	-	-	-
TSA_EVI_ab_kmer_T928	1	p3	(CCT)5	15	430	444	-	-	-	-	-	-	-	-	-	-	-	-	-	-	-	-	-	-	-	-	-	-	-	-	-	-	-
TSA_EVI_ab_kmer_T963	1	p2	(CT)6	12	422	433	-	-	-	-	-	-	-	-	-	-	-	-	-	-	-	-	-	-	-	-	-	-	-	-	-	-	-
TSA_EVI_ab_kmer_T1007	1	p3	(TTC)5	15	307	321	-	-	-	-	-	-	-	-	-	-	-	-	-	-	-	-	-	-	-	-	-	-	-	-	-	-	-
TSA_EVI_ab_kmer_T1062	1	p3	(CAA)5	15	1	15	-	-	-	-	-	-	-	-	-	-	-	-	-	-	-	-	-	-	-	-	-	-	-	-	-	-	-
TSA_EVI_ab_kmer_T1069	1	p2	(CT)6	12	1	12	-	-	-	-	-	-	-	-	-	-	-	-	-	-	-	-	-	-	-	-	-	-	-	-	-	-	-
TSA_EVI_ab_kmer_T1177	1	p3	(GAG)5	15	1	15	-	-	-	-	-	-	-	-	-	-	-	-	-	-	-	-	-	-	-	-	-	-	-	-	-	-	-
TSA_EVI_ab_kmer_T1290	1	p2	(GA)8	16	1	16	-	-	-	-	-	-	-	-	-	-	-	-	-	-	-	-	-	-	-	-	-	-	-	-	-	-	-
TSA_EVI_ab_kmer_T1343	1	p2	(AG)6	12	159	170	GAACTTGCATGCTCCCTAGC	59985	20	CTGCCTTCTCGTTCTTTTGC	60132	20	136	84	219	TCTCACTGTCTTGCCATTCG	59984	20	CTGCCTTCTCGTTCTTTTGC	60132	20	116	104	219	GAACTTGCATGCTCCCTAGC	59985	20	GCACGTATGGCAAGTTTGTG	60180	20	218	84	301
TSA_EVI_ab_kmer_T1348	1	p3	(CTC)5	15	524	538	-	-	-	-	-	-	-	-	-	-	-	-	-	-	-	-	-	-	-	-	-	-	-	-	-	-	-
TSA_EVI_ab_kmer_T1360	1	p2	(CT)8	16	373	388	-	-	-	-	-	-	-	-	-	-	-	-	-	-	-	-	-	-	-	-	-	-	-	-	-	-	-
TSA_EVI_ab_kmer_T1424	1	p3	(GCG)5	15	1	15	-	-	-	-	-	-	-	-	-	-	-	-	-	-	-	-	-	-	-	-	-	-	-	-	-	-	-
TSA_EVI_ab_kmer_T1499	1	p2	(CT)6	12	1	12	-	-	-	-	-	-	-	-	-	-	-	-	-	-	-	-	-	-	-	-	-	-	-	-	-	-	-
TSA_EVI_ab_kmer_T1510	1	p2	(GA)7	14	1	14	-	-	-	-	-	-	-	-	-	-	-	-	-	-	-	-	-	-	-	-	-	-	-	-	-	-	-
TSA_EVI_ab_kmer_T1803	1	p2	(AT)7	14	140	153	-	-	-	-	-	-	-	-	-	-	-	-	-	-	-	-	-	-	-	-	-	-	-	-	-	-	-
TSA_EVI_ab_kmer_T1866	1	p2	(CT)6	12	472	483	-	-	-	-	-	-	-	-	-	-	-	-	-	-	-	-	-	-	-	-	-	-	-	-	-	-	-
TSA_EVI_ab_kmer_T1939	1	p2	(AG)6	12	1	12	-	-	-	-	-	-	-	-	-	-	-	-	-	-	-	-	-	-	-	-	-	-	-	-	-	-	-
TSA_EVI_ab_kmer_T1995	1	p3	(AGC)5	15	1	15	-	-	-	-	-	-	-	-	-	-	-	-	-	-	-	-	-	-	-	-	-	-	-	-	-	-	-
TSA_EVI_ab_kmer_T2063	1	p3	(GGC)5	15	345	359	-	-	-	-	-	-	-	-	-	-	-	-	-	-	-	-	-	-	-	-	-	-	-	-	-	-	-
TSA_EVI_ab_kmer_T2170	1	p2	(AG)6	12	420	431	-	-	-	-	-	-	-	-	-	-	-	-	-	-	-	-	-	-	-	-	-	-	-	-	-	-	-
TSA_EVI_ab_kmer_T2419	1	p2	(CT)6	12	1	12	-	-	-	-	-	-	-	-	-	-	-	-	-	-	-	-	-	-	-	-	-	-	-	-	-	-	-
TSA_EVI_ab_kmer_T2483	1	p3	(GCA)5	15	56	70	AACCACCATCACCACCGTAT	59973	20	AATAGAAGAGGAGGCGAGGC	59947	20	220	2	221	AACCACCATCACCACCGTAT	59973	20	AAGAGGAAGAGGAAGCGGAG	60088	20	170	2	171	AACCACCATCACCACCGTAT	59973	20	AGAAGAGGAAGAGGAAGCGG	60088	20	172	2	173
TSA_EVI_ab_kmer_T2523	1	p3	(TTC)5	15	619	633	-	-	-	-	-	-	-	-	-	-	-	-	-	-	-	-	-	-	-	-	-	-	-	-	-	-	-
TSA_EVI_ab_kmer_T2625	1	p3	(ATT)5	15	440	454	-	-	-	-	-	-	-	-	-	-	-	-	-	-	-	-	-	-	-	-	-	-	-	-	-	-	-
TSA_EVI_ab_kmer_T2664	1	p2	(GA)7	14	1	14	-	-	-	-	-	-	-	-	-	-	-	-	-	-	-	-	-	-	-	-	-	-	-	-	-	-	-
TSA_EVI_ab_kmer_T2725	1	p3	(AGG)5	15	288	302	-	-	-	-	-	-	-	-	-	-	-	-	-	-	-	-	-	-	-	-	-	-	-	-	-	-	-
TSA_EVI_ab_kmer_T2831	1	p2	(GA)6	12	266	277	-	-	-	-	-	-	-	-	-	-	-	-	-	-	-	-	-	-	-	-	-	-	-	-	-	-	-
TSA_EVI_ab_kmer_T2943	1	p2	(GA)7	14	639	652	-	-	-	-	-	-	-	-	-	-	-	-	-	-	-	-	-	-	-	-	-	-	-	-	-	-	-
TSA_EVI_ab_kmer_T3157	1	p3	(AGC)5	15	1	15	-	-	-	-	-	-	-	-	-	-	-	-	-	-	-	-	-	-	-	-	-	-	-	-	-	-	-
TSA_EVI_ab_kmer_T3590	1	p3	(AGC)5	15	1	15	-	-	-	-	-	-	-	-	-	-	-	-	-	-	-	-	-	-	-	-	-	-	-	-	-	-	-
TSA_EVI_ab_kmer_T3771	1	p2	(TC)7	14	343	356	-	-	-	-	-	-	-	-	-	-	-	-	-	-	-	-	-	-	-	-	-	-	-	-	-	-	-
TSA_EVI_ab_kmer_T3855	1	p2	(CT)7	14	253	266	-	-	-	-	-	-	-	-	-	-	-	-	-	-	-	-	-	-	-	-	-	-	-	-	-	-	-
TSA_EVI_ab_kmer_T4058	1	p2	(TA)6	12	300	311	-	-	-	-	-	-	-	-	-	-	-	-	-	-	-	-	-	-	-	-	-	-	-	-	-	-	-
TSA_EVI_ab_kmer_T4467	1	p2	(CG)7	14	164	177	CTTTGGCGGCACACTATTTT	60131	20	TAACAAGCCTCCCAACCATC	59933	20	176	93	268	CTTTGGCGGCACACTATTTT	60131	20	GCCTCCCAACCATCTTGTTA	59933	20	170	93	262	CTCCTCTTCCGCTAGCCTCT	60247	20	TAACAAGCCTCCCAACCATC	59933	20	201	68	268
TSA_EVI_ab_kmer_T4520	1	p2	(CA)7	14	233	246	-	-	-	-	-	-	-	-	-	-	-	-	-	-	-	-	-	-	-	-	-	-	-	-	-	-	-
TSA_EVI_ab_kmer_T4631	1	p2	(AT)6	12	34	45	-	-	-	-	-	-	-	-	-	-	-	-	-	-	-	-	-	-	-	-	-	-	-	-	-	-	-
TSA_EVI_ab_kmer_T4633	1	p2	(CT)7	14	1	14	-	-	-	-	-	-	-	-	-	-	-	-	-	-	-	-	-	-	-	-	-	-	-	-	-	-	-
TSA_EVI_ab_kmer_T4641	1	p2	(CT)7	14	1	14	-	-	-	-	-	-	-	-	-	-	-	-	-	-	-	-	-	-	-	-	-	-	-	-	-	-	-
TSA_EVI_ab_kmer_T4648	1	p3	(GCC)5	15	1	15	-	-	-	-	-	-	-	-	-	-	-	-	-	-	-	-	-	-	-	-	-	-	-	-	-	-	-
TSA_EVI_ab_kmer_T4661	1	p2	(CT)7	14	1	14	-	-	-	-	-	-	-	-	-	-	-	-	-	-	-	-	-	-	-	-	-	-	-	-	-	-	-
TSA_EVI_ab_kmer_T4675	1	p2	(TC)7	14	409	422	-	-	-	-	-	-	-	-	-	-	-	-	-	-	-	-	-	-	-	-	-	-	-	-	-	-	-
TSA_EVI_ab_kmer_T4684	1	p2	(AG)7	14	1	14	-	-	-	-	-	-	-	-	-	-	-	-	-	-	-	-	-	-	-	-	-	-	-	-	-	-	-
TSA_EVI_ab_kmer_T4735	1	p3	(CAT)5	15	246	260	-	-	-	-	-	-	-	-	-	-	-	-	-	-	-	-	-	-	-	-	-	-	-	-	-	-	-
TSA_EVI_ab_kmer_T4757	1	p3	(AGC)5	15	591	605	-	-	-	-	-	-	-	-	-	-	-	-	-	-	-	-	-	-	-	-	-	-	-	-	-	-	-
TSA_EVI_ab_kmer_T4934	1	p2	(GA)7	14	536	549	-	-	-	-	-	-	-	-	-	-	-	-	-	-	-	-	-	-	-	-	-	-	-	-	-	-	-
TSA_EVI_ab_kmer_T5110	1	p2	(GA)7	14	369	382	GCGCCCAAGATAAGCTAGTG	60003	20	AGTTCTCGCAAGCATCACCT	60020	20	147	333	479	CCGTCTCCCTCTCTCTCCTT	59945	20	AGTTCTCGCAAGCATCACCT	60020	20	205	275	479	GCGCCCAAGATAAGCTAGTG	60003	20	TTTCCTGTAGTGGCCTTTGG	60103	20	233	333	565
TSA_EVI_ab_kmer_T5118	1	p2	(AG)6	12	107	118	CACGGCCATGGAAAGATTAT	59784	20	GACATCGGAGACAAGGAGGA	60199	20	252	35	286	CGGCCATGGAAAGATTATTG	60281	20	GACATCGGAGACAAGGAGGA	60199	20	250	37	286	CACGGCCATGGAAAGATTAT	59784	20	GAGTTTGGAGTCTGATGGGC	59661	20	228	35	262
TSA_EVI_ab_kmer_T5128	1	c	(CT)6c(CT)6	25	1	25	-	-	-	-	-	-	-	-	-	-	-	-	-	-	-	-	-	-	-	-	-	-	-	-	-	-	-
TSA_EVI_ab_kmer_T5133	1	p2	(CT)8	16	73	88	GCCCGGATATTTAAGGTCGT	60171	20	AAGGCCTCCCTTTGATCACT	60074	20	226	10	235	GCCCGGATATTTAAGGTCGT	60171	20	TACCCATTCTTACGGATCGC	59923	20	203	10	212	GCCCGGATATTTAAGGTCGT	60171	20	CTTCCCAGTCTTCGAGGTTG	59837	20	264	10	273
TSA_EVI_ab_kmer_T5141	1	p3	(CCG)5	15	549	563	TGCCTATGGACCTTTTGGAC	59933	20	AAGGGACTGCCACCTCTTCT	60252	20	273	339	611	GTGCCTATGGACCTTTTGGA	59933	20	AAGGGACTGCCACCTCTTCT	60252	20	274	338	611	CCTATGGACCTTTTGGACGA	59926	20	AAGGGACTGCCACCTCTTCT	60252	20	271	341	611
TSA_EVI_ab_kmer_T5144	1	p3	(CGC)6	18	223	240	TCCCAATTCCGTCCTTACAG	59926	20	GTCCTTGTACTGGATGGGCA	60924	20	225	118	342	CCTTACAGGATGGGAGGAGG	60832	20	ATGTGGGAGACGTCGAAGAG	60261	20	275	130	404	TCCCAATTCCGTCCTTACAG	59926	20	TCCTTGTACTGGATGGGCA	60056	19	224	118	341
TSA_EVI_ab_kmer_T5150	1	p2	(CT)7	14	21	34	-	-	-	-	-	-	-	-	-	-	-	-	-	-	-	-	-	-	-	-	-	-	-	-	-	-	-
TSA_EVI_ab_kmer_T5154	1	p3	(AGA)7	21	1	21	-	-	-	-	-	-	-	-	-	-	-	-	-	-	-	-	-	-	-	-	-	-	-	-	-	-	-
TSA_EVI_ab_kmer_T5154	2	p3	(TAA)5	15	284	298	ACACCCCTCACCTTCTTCCT	59968	20	CGCTCTATAACTCCCCCTCC	60053	20	273	50	322	TTCTCCTGCCAGAACCATTC	60195	20	CGCTCTATAACTCCCCCTCC	60053	20	234	89	322	TCTTCTCCTGCCAGAACCAT	59803	20	CGCTCTATAACTCCCCCTCC	60053	20	236	87	322
TSA_EVI_ab_kmer_T5177	1	p2	(CT)9	18	110	127	GCGGACAGAAATCAGCTCTT	59579	20	ACCGGAATAGGAGGACGAGT	59957	20	138	57	194	GCGGACAGAAATCAGCTCTT	59579	20	TCGGTGGTGAAGACGTTGTA	60152	20	275	57	331	AGCGGACAGAAATCAGCTCT	59191	20	ACCGGAATAGGAGGACGAGT	59957	20	139	56	194
TSA_EVI_ab_kmer_T5177	2	p2	(CT)6	12	416	427	-	-	-	-	-	-	-	-	-	-	-	-	-	-	-	-	-	-	-	-	-	-	-	-	-	-	-
TSA_EVI_ab_kmer_T5186	1	p2	(AG)7	14	109	122	GCCTGGTCTGGTTGAGGTTA	60111	20	CTTCCTCCAGGCCTTCTTCT	59950	20	193	27	219	GCCTGGTCTGGTTGAGGTTA	60111	20	CTTCTTCCTCCAGGCCTTCT	59950	20	196	27	222	GCCTGGTCTGGTTGAGGTTA	60111	20	AAGCTTTGTGTTTGCTGGCT	60059	20	238	27	264
TSA_EVI_ab_kmer_T5191	1	p3	(AAG)7	21	1	21	-	-	-	-	-	-	-	-	-	-	-	-	-	-	-	-	-	-	-	-	-	-	-	-	-	-	-
TSA_EVI_ab_kmer_T5198	1	p3	(CAT)5	15	206	220	AGCATGACGATGATGTCCAA	60080	20	ACTGATGATGGTCGGTGACA	59962	20	131	177	307	AGCATGACGATGATGTCCAA	60080	20	CTGATGATGGTCGGTGACAG	60113	20	130	177	306	AGCATGACGATGATGTCCAA	60080	20	GAACTGATGATGGTCGGTGA	59478	20	133	177	309
TSA_EVI_ab_kmer_T5200	1	p3	(CCT)6	18	606	623	GTCTCCAGTCTCCATGGCTG	60829	20	ACCTCCACTCTTCCCCTCAT	59929	20	115	573	687	GTCTCCAGTCTCCATGGCTG	60829	20	ACTCTTCCCCTCATCCTGCT	60216	20	109	573	681	CATCCCCCAGATGGGATAC	59955	19	ACCTCCACTCTTCCCCTCAT	59929	20	136	552	687
TSA_EVI_ab_kmer_T5202	1	p3	(CGC)5	15	9	23	-	-	-	-	-	-	-	-	-	-	-	-	-	-	-	-	-	-	-	-	-	-	-	-	-	-	-
TSA_EVI_ab_kmer_T5217	1	p2	(GA)7	14	12	25	-	-	-	-	-	-	-	-	-	-	-	-	-	-	-	-	-	-	-	-	-	-	-	-	-	-	-
TSA_EVI_ab_kmer_T5224	1	p2	(CT)6	12	99	110	TACCTCGCCGTTTCTAAAGC	59496	20	AAGCTTGGAGGAGGAGGAAG	59950	20	141	65	205	TACCTCGCCGTTTCTAAAGC	59496	20	GGTAAGCTTGGAGGAGGAGG	60204	20	144	65	208	CGTTTCTAAAGCCCCATCCT	60443	20	CGGACAGAGACCAGGAAGAA	60377	20	182	73	254
TSA_EVI_ab_kmer_T5252	1	p3	(CGC)5	15	409	423	CTTTAGGCCTCTCTCCCACC	60204	20	AAAAGCGATCCAAGCATCAG	60352	20	264	213	476	CTTTAGGCCTCTCTCCCACC	60204	20	GAGATACCAGAGCCCGAAAA	59269	20	280	213	492	CTTTAGGCCTCTCTCCCACC	60204	20	GATACCAGAGCCCGAAAAGC	61091	20	278	213	490
TSA_EVI_ab_kmer_T5261	1	p2	(GA)6	12	27	38	GAGAGAGGGGGAAAGAGACG	60328	20	GGTAGGAGGAACGGATGTGA	59927	20	168	0	167	GAGAGAGGGGGAAAGAGACG	60328	20	CTTTGCCTTCGATCAGCTTC	60096	20	106	0	105	GAGAGAGGGGGAAAGAGACG	60328	20	TTTGCCTTCGATCAGCTTCT	60096	20	105	0	104
TSA_EVI_ab_kmer_T5264	1	p2	(TC)6	12	125	136	AACCCCAAAACCCTTCAATC	60032	20	TCCCAGGAGGTCTGTAATGC	60073	20	142	41	182	AACCCCAAAACCCTTCAATC	60032	20	AGCCTTCGTTCTCGTGATGT	59874	20	189	41	229	AACCCCAAAACCCTTCAATC	60032	20	ACAGCCTTCGTTCTCGTGAT	59874	20	191	41	231
TSA_EVI_ab_kmer_T5268	1	p2	(GA)10	20	1	20	-	-	-	-	-	-	-	-	-	-	-	-	-	-	-	-	-	-	-	-	-	-	-	-	-	-	-
TSA_EVI_ab_kmer_T5271	1	p3	(CGC)5	15	50	64	ATCCTAGCCAGCCAATAGGG	60431	20	GACATATACCTCGCCCTGGA	59917	20	168	5	172	ATCCTAGCCAGCCAATAGGG	60431	20	CGTGTTGAACTTGTGATCGG	60152	20	252	5	256	ATCCTAGCCAGCCAATAGGG	60431	20	CTCCCTCGACGTGTTGAACT	60298	20	261	5	265
TSA_EVI_ab_kmer_T5274	1	p3	(CCG)6	18	533	550	CTCAAGAAGCAGGTGAAGGG	59982	20	CCGGTACGACCCTTTAATCA	59817	20	177	454	630	CTCAAGAAGCAGGTGAAGGG	59982	20	GAGCTGCTGAATCTTGGCTT	59723	20	138	454	591	CTCAAGAAGCAGGTGAAGGG	59982	20	AGCTGCTGAATCTTGGCTTC	59723	20	137	454	590
TSA_EVI_ab_kmer_T5282	1	p3	(GAA)5	15	79	93	ACGTGGCCCTCCTTATCTCT	60096	20	TGAACCAACTTGGAAGGTCC	59943	20	264	33	296	ACGTGGCCCTCCTTATCTCT	60096	20	TTGGAAGGTCCTGAACCAAG	60081	20	255	33	287	ACGTGGCCCTCCTTATCTCT	60096	20	CCAACTTGGAAGGTCCTGAA	60081	20	260	33	292
TSA_EVI_ab_kmer_T5283	1	p2	(GA)7	14	18	31	-	-	-	-	-	-	-	-	-	-	-	-	-	-	-	-	-	-	-	-	-	-	-	-	-	-	-
TSA_EVI_ab_kmer_T5298	1	p3	(AGA)5	15	428	442	AATCTGGGCATGGATTTCTG	59894	20	AAGATTGAACTGCCGTTTGG	60110	20	214	285	498	AATCTGGGCATGGATTTCTG	59894	20	TGTGAAAGATTGAACTGCCG	59840	20	219	285	503	CCATATTCATCAGGCACCCT	59773	20	AAGATTGAACTGCCGTTTGG	60110	20	178	321	498
TSA_EVI_ab_kmer_T5303	1	p2	(GA)8	16	205	220	CATACTCGCCTCTCCGTCTC	59973	20	GAGATTGCACTTTAAGCGGC	59988	20	260	136	395	TCATACTCGCCTCTCCGTCT	59973	20	GAGATTGCACTTTAAGCGGC	59988	20	261	135	395	CTTTCATACTCGCCTCTCCG	59971	20	GAGATTGCACTTTAAGCGGC	59988	20	264	132	395
TSA_EVI_ab_kmer_T5305	1	p5	(CTCTC)5	25	3	27	-	-	-	-	-	-	-	-	-	-	-	-	-	-	-	-	-	-	-	-	-	-	-	-	-	-	-
TSA_EVI_ab_kmer_T5314	1	p3	(TTC)5	15	235	249	CCGCTACTTCGCGTCTCTAC	60176	20	TGACGAAGTACCTGTGGGTG	59591	20	251	111	361	CCGCTACTTCGCGTCTCTAC	60176	20	TGGTGACGAAGTACCTGTGG	59591	20	254	111	364	CCGCTACTTCGCGTCTCTAC	60176	20	GGTGACGAAGTACCTGTGGG	60422	20	253	111	363
TSA_EVI_ab_kmer_T5329	1	p2	(AG)8	16	62	77	GAACGACGGCCTCAAAGAT	60211	19	AAATCTGCCCTTTGAGCTTG	59452	20	239	21	259	GAACGACGGCCTCAAAGAT	60211	19	CCTTTGAGCTTGGCAGAAAT	59452	20	231	21	251	GAACGACGGCCTCAAAGAT	60211	19	TACGTTGTCGGAAACGGAGT	60550	20	129	21	149
TSA_EVI_ab_kmer_T5347	1	p2	(CT)7	14	99	112	CTAGGTGCCTTGGGCTTGTA	60262	20	CCTACGCCTACTCCCCTCTC	60225	20	194	59	252	CTAGGTGCCTTGGGCTTGTA	60262	20	TCCTACGCCTACTCCCCTCT	60225	20	195	59	253	TCTTCTACTTCGAGGCTGGC	59717	20	TCCTACGCCTACTCCCCTCT	60225	20	230	24	253
TSA_EVI_ab_kmer_T5361	1	p2	(GA)7	14	358	371	CAGCTCCAAGACATTCACGA	59984	20	TGCCTCAAAGAAAACCAAGG	60220	20	199	273	471	AGGAGGACTTCCTCTGCTCC	59952	20	TGCCTCAAAGAAAACCAAGG	60220	20	273	199	471	ATCTGGCAGCTCCAAGACAT	59834	20	TGCCTCAAAGAAAACCAAGG	60220	20	205	267	471
TSA_EVI_ab_kmer_T5362	1	p2	(GA)6	12	53	64	ACCACCTCCTCCTCATCCTC	60469	20	GACTCCACGCTTGGTTTCTC	59851	20	105	3	107	ACCACCTCCTCCTCATCCTC	60469	20	TTTTTCACCTCAGCCAGGAC	60232	20	162	3	164	ACCACCTCCTCCTCATCCTC	60469	20	AGCTGCTTTTTCACCTCAGC	59763	20	168	3	170
TSA_EVI_ab_kmer_T5370	1	p2	(GA)6	12	83	94	CATTCCAAAGAGAGAGGCAGA	59559	21	TGACTGAGAGGATGCACTGG	59980	20	271	59	329	TCATTCCAAAGAGAGAGGCAG	59559	21	TGACTGAGAGGATGCACTGG	59980	20	272	58	329	CATTCCAAAGAGAGAGGCAGA	59559	21	CACTGGTTGATGACATTGCC	59967	20	257	59	315
TSA_EVI_ab_kmer_T5374	1	p3	(CCT)7	21	1	21	-	-	-	-	-	-	-	-	-	-	-	-	-	-	-	-	-	-	-	-	-	-	-	-	-	-	-
TSA_EVI_ab_kmer_T5398	1	p3	(GAA)6	18	324	341	TGGGACCGATACTACTTGGC	59955	20	CTTCGTAACCATGCTGCTCA	60011	20	169	221	389	ATCATAACCGGATGCAAAGC	59929	20	CCATGCGAAAACTACTGGGT	59993	20	255	270	524	ATCATAACCGGATGCAAAGC	59929	20	ACCCCATGCGAAAACTACTG	59993	20	258	270	527
TSA_EVI_ab_kmer_T5426	1	p2	(TC)6	12	60	71	CCCAACTTCTCTCATTCCCA	60042	20	ATCCTTTTACAATGCGGCAG	60096	20	260	37	296	CCCAACTTCTCTCATTCCCA	60042	20	AGTGCCAGCAGTGATCCTTT	59874	20	104	37	140	CCCAACTTCTCTCATTCCCA	60042	20	AGAGGAGCCAAACAAGCAGA	60134	20	242	37	278
TSA_EVI_ab_kmer_T5428	1	p3	(CCT)6	18	67	84	CTACAAATCCCTCCGCTCCT	60590	20	CCTCTTGAGGGACTGGAAGA	59375	20	118	1	118	CTACAAATCCCTCCGCTCCT	60590	20	GAGGGACTGGAAGAGCGATT	60735	20	112	1	112	CTACAAATCCCTCCGCTCCT	60590	20	GAACCTCTTGAGGGACTGGA	59228	20	121	1	121
TSA_EVI_ab_kmer_T5430	1	p3	(CTC)5	15	123	137	GCCAGAGAGAGATGGACGAC	59952	20	GAGGGAAGGAGGAGTTCTGG	60186	20	141	40	180	CTCGCCAGAGAGAGATGGAC	60096	20	GAGGGAAGGAGGAGTTCTGG	60186	20	144	37	180	CTTGCTCGCCAGAGAGAGAT	59851	20	GAGGGAAGGAGGAGTTCTGG	60186	20	148	33	180
TSA_EVI_ab_kmer_T5430	2	p3	(GAC)5	15	310	324	CTCCTCCCATCAATCCAAGA	60003	20	TCAGTTCCCAATTCCACCTC	59903	20	237	131	367	CTCCTCCCATCAATCCAAGA	60003	20	AGTTCCCAATTCCACCTCCT	59795	20	235	131	365	CTCCTCCCATCAATCCAAGA	60003	20	CTCTTCGTCCTTGCCATCAT	60218	20	217	131	347
TSA_EVI_ab_kmer_T5430	3	p3	(TGA)6	18	537	554	GGTAGGCCATGCAGAAGATG	60624	20	CATGCATGATTCAAAATCCG	59891	20	265	383	647	AATACCTTGTCCAGCCGGTA	59452	20	GATTCAAAATCCGATGGTGC	60282	20	274	367	640	CTTTGATGAGGGTGATGCAG	59241	20	CATGCATGATTCAAAATCCG	59891	20	193	455	647
TSA_EVI_ab_kmer_T5431	1	p3	(GCC)5	15	87	101	CTCTTCCTCCCATCCTCTCC	60149	20	AGCCATAGATGCTGCTTGCT	60147	20	112	16	127	CCTCTCTTCCTCCCATCCTC	60149	20	AGCCATAGATGCTGCTTGCT	60147	20	115	13	127	TCCTCTCTTCCTCCCATCCT	60149	20	AGCCATAGATGCTGCTTGCT	60147	20	116	12	127
TSA_EVI_ab_kmer_T5477	1	p2	(GA)7	14	90	103	TCTCCCAAGCAGGAAAGAAA	59926	20	CCTTCTTGTCCGAGAGATCG	59943	20	179	63	241	TTTCTCCCAAGCAGGAAAGA	59926	20	CCTTCTTGTCCGAGAGATCG	59943	20	181	61	241	CTATCCTCCGCCTCCTTTCT	59805	20	CCTTCTTGTCCGAGAGATCG	59943	20	196	46	241
TSA_EVI_ab_kmer_T5488	1	p3	(CGG)6	18	57	74	TGAGGAGAAGGACATCCTCG	60340	20	CGGTAGAGCTTCTGCTGCTT	59920	20	154	7	160	CATCCTCGAACCCATCTCTC	59612	20	CGGTAGAGCTTCTGCTGCTT	59920	20	142	19	160	ATCCTCGAACCCATCTCTCC	60421	20	CGGTAGAGCTTCTGCTGCTT	59920	20	141	20	160
TSA_EVI_ab_kmer_T5557	1	p2	(CT)6	12	23	34	-	-	-	-	-	-	-	-	-	-	-	-	-	-	-	-	-	-	-	-	-	-	-	-	-	-	-
TSA_EVI_ab_kmer_T5599	1	p2	(AG)6	12	386	397	-	-	-	-	-	-	-	-	-	-	-	-	-	-	-	-	-	-	-	-	-	-	-	-	-	-	-
TSA_EVI_ab_kmer_T5624	1	p3	(AGA)7	21	1	21	-	-	-	-	-	-	-	-	-	-	-	-	-	-	-	-	-	-	-	-	-	-	-	-	-	-	-
TSA_EVI_ab_kmer_T5629	1	p3	(ACC)5	15	65	79	TAGAGACCATGGCCACCAC	59489	19	GTCGATGCCAGAAGGAGAAG	59950	20	160	38	197	TAGAGACCATGGCCACCAC	59489	19	TGCCAGAAGGAGAAGCCTTA	60088	20	155	38	192	TAGAGACCATGGCCACCAC	59489	19	TGGGGCTAAGTTGATGGGTA	60323	20	227	38	264
TSA_EVI_ab_kmer_T5632	1	p2	(TG)6	12	133	144	GAAGCCGAGGTACGAGATGA	60362	20	ACCACGAAATTTATCGCAGG	59960	20	180	14	193	GAAGCCGAGGTACGAGATGA	60362	20	GACGCTGCAAAAGAGAGACC	60142	20	242	14	255	TACACTGGGAAGCTGAAGCC	60397	20	GACGCTGCAAAAGAGAGACC	60142	20	160	96	255
TSA_EVI_ab_kmer_T5633	1	p3	(CCA)5	15	192	206	GCTTTGGTTTTGAAATGGGA	59916	20	CACCGCCTTGATTTAGAAGC	59845	20	276	28	303	TTCCTGCAACTGCTCTTCCT	60134	20	CACCGCCTTGATTTAGAAGC	59845	20	223	81	303	CTTCCTGCAACTGCTCTTCC	60134	20	CACCGCCTTGATTTAGAAGC	59845	20	224	80	303
TSA_EVI_ab_kmer_T5634	1	p3	(GTG)6	18	395	412	TTTTGCCTTCATTGTCCTCC	60051	20	TAACCAGACCCAGAACCACC	59820	20	135	308	442	AGAAGAGGTCGAGGAGGAGG	59945	20	TAACCAGACCCAGAACCACC	59820	20	215	228	442	GCGTGGATGAGGTAGAGGAG	59827	20	TAACCAGACCCAGAACCACC	59820	20	243	200	442
TSA_EVI_ab_kmer_T5636	1	p3	(CCG)5	15	153	167	GGTATGCGCTCTGATGGATT	60066	20	GGGATGGAGTGGAAGTGAGA	60048	20	183	13	195	TGGATTACGGCAGTAGGAGG	60088	20	GGGATGGAGTGGAAGTGAGA	60048	20	169	27	195	GGTATGCGCTCTGATGGATT	60066	20	TGGAAGAGCTGCTGGGTAAT	59836	20	204	13	216
TSA_EVI_ab_kmer_T5642	1	p3	(TCA)6	18	443	460	GCTTCAAAATGCCTTGCTTC	59967	20	TCGATTAAATCACGCAGCAG	59976	20	266	244	509	TCTAGCTCTGCCGTGGATTT	59978	20	GGATGGACATTCTGTGGCTT	59934	20	264	289	552	CTAGCTCTGCCGTGGATTTC	59978	20	GGATGGACATTCTGTGGCTT	59934	20	263	290	552
TSA_EVI_ab_kmer_T5665	1	p4	(ATCG)5	20	1	20	-	-	-	-	-	-	-	-	-	-	-	-	-	-	-	-	-	-	-	-	-	-	-	-	-	-	-
TSA_EVI_ab_kmer_T5686	1	p3	(CCT)5	15	87	101	ACGAGCGGAACTTCCTTTTC	60743	20	TGAGATCCCTGATGAGGTCC	60008	20	134	56	189	GACGAGCGGAACTTCCTTTT	60743	20	TGAGATCCCTGATGAGGTCC	60008	20	135	55	189	CGAGCGGAACTTCCTTTTCT	60865	20	TGAGATCCCTGATGAGGTCC	60008	20	133	57	189
TSA_EVI_ab_kmer_T5690	1	p3	(CGT)7	21	1	21	-	-	-	-	-	-	-	-	-	-	-	-	-	-	-	-	-	-	-	-	-	-	-	-	-	-	-
TSA_EVI_ab_kmer_T5696	1	p2	(GA)6	12	10	21	-	-	-	-	-	-	-	-	-	-	-	-	-	-	-	-	-	-	-	-	-	-	-	-	-	-	-
TSA_EVI_ab_kmer_T5702	1	p3	(GCC)5	15	133	147	AGAGGACGGAAAGAGAAGGG	59811	20	GATGGGTTCTGGAGCTTTGA	60195	20	251	53	303	AGAGGACGGAAAGAGAAGGG	59811	20	CATCATGTTGCCCATGTAGG	59799	20	182	53	234	AGAGGACGGAAAGAGAAGGG	59811	20	CCATCATGTTGCCCATGTAG	59799	20	183	53	235
TSA_EVI_ab_kmer_T5712	1	p2	(CT)6	12	65	76	TAAAAGAAAGCACGGCCACT	59883	20	GGAGATGGGATTGAGGATGA	59821	20	156	35	190	TAAAAGAAAGCACGGCCACT	59883	20	GCTCCTTAGTGAGGGCATGT	59313	20	102	35	136	CGAAGCACAAAGAAGCGACT	60710	20	GGAGATGGGATTGAGGATGA	59821	20	177	14	190
TSA_EVI_ab_kmer_T5728	1	p3	(TGG)5	15	75	89	CTTGGTGTTGCTCTGGCTTT	60431	20	GTTCGTCCTGAGTCACCCAT	59969	20	232	49	280	CTTGGTGTTGCTCTGGCTTT	60431	20	TTATATGAACCTGCTGGGGG	59778	20	175	49	223	CTTGGTGTTGCTCTGGCTTT	60431	20	GGGAACACGGAAGACATCAC	60372	20	141	49	189
TSA_EVI_ab_kmer_T5732	1	p3	(GCC)5	15	403	417	ACACCGCCGTCTTCTACCT	59736	19	TGAGGTCCGGCCTCTTATAG	59288	20	246	238	483	AAGAAGGCCACCGAGGTC	60199	18	CGAACCGACTAGCCAAAGAG	60008	20	194	351	544	AAGAAGGCCACCGAGGTC	60199	18	CCGACTAGCCAAAGAGTTCG	60008	20	190	351	540
TSA_EVI_ab_kmer_T5758	1	p3	(ATG)6	18	231	248	CTTCCCTTCCCCTAACTTGG	59927	20	ATCACGCACAACTGCAGAAC	59912	20	223	57	279	CCCGGACTCCTGTGATTAAA	59926	20	ATCACGCACAACTGCAGAAC	59912	20	135	145	279	CTTCCCTTCCCCTAACTTGG	59927	20	TTGTCATCTTGGGGAGGTTC	59903	20	243	57	299
TSA_EVI_ab_kmer_T5794	1	p3	(GCA)5	15	86	100	ATTTTGGCCGTCGATTGTAG	59960	20	TCGAGCAGTTGCAGAGAGAA	60008	20	239	2	240	GTTCTGGAAGGTGGAAACGA	60088	20	TCGAGCAGTTGCAGAGAGAA	60008	20	219	22	240	ATTTTGGCCGTCGATTGTAG	59960	20	CATCGAGCAGTTGCAGAGAG	59880	20	241	2	242
TSA_EVI_ab_kmer_T5795	1	p3	(GAG)5	15	65	79	AGCTCCTCTTCGATGACTGC	59709	20	TCTCCTCCGACGTGCTACTC	60555	20	186	2	187	CGAGCTCCTCTTCGATGACT	59703	20	TCTCCTCCGACGTGCTACTC	60555	20	188	0	187	AGCTCCTCTTCGATGACTGC	59709	20	ATCTCGGGATTCTTCTTCGC	60682	20	125	2	126
TSA_EVI_ab_kmer_T5875	1	p2	(AG)6	12	54	65	CTCTGGGAGGATTTTCCGTC	60959	20	CCCTGGGAAGATGCAAGATA	60029	20	136	27	162	TCTGGGAGGATTTTCCGTC	59995	19	CCCTGGGAAGATGCAAGATA	60029	20	135	28	162	CTCTGGGAGGATTTTCCGTC	60959	20	AGCTTGCTGTTGTCCCAGTT	59914	20	195	27	221
TSA_EVI_ab_kmer_T5877	1	p3	(GAG)5	15	1	15	-	-	-	-	-	-	-	-	-	-	-	-	-	-	-	-	-	-	-	-	-	-	-	-	-	-	-
TSA_EVI_ab_kmer_T5887	1	p2	(AG)6	12	6	17	-	-	-	-	-	-	-	-	-	-	-	-	-	-	-	-	-	-	-	-	-	-	-	-	-	-	-
TSA_EVI_ab_kmer_T5894	1	p3	(GAG)6	18	9	26	-	-	-	-	-	-	-	-	-	-	-	-	-	-	-	-	-	-	-	-	-	-	-	-	-	-	-
TSA_EVI_ab_kmer_T5930	1	p3	(GCT)5	15	597	611	AAAGGCAGAGATCGAGACCA	59950	20	TCAGGATTGCCATAGTTCCC	59894	20	243	412	654	AAAGGCAGAGATCGAGACCA	59950	20	TAACTGGGATCAGGATTGCC	59894	20	252	412	663	AAAGGCAGAGATCGAGACCA	59950	20	CCACCATAACTGGGATCAGG	60187	20	258	412	669
TSA_EVI_ab_kmer_T5963	1	p2	(AG)10	20	1	20	-	-	-	-	-	-	-	-	-	-	-	-	-	-	-	-	-	-	-	-	-	-	-	-	-	-	-
TSA_EVI_ab_kmer_T5981	1	p2	(TC)7	14	253	266	AAGACCACTCCCAATTGCAC	59973	20	CAATGCAGGAATTGATGGTG	59924	20	140	214	353	TCAAAAACCTCACCTCCCAC	59943	20	CAATGCAGGAATTGATGGTG	59924	20	280	74	353	TCAAAAACCTCACCTCCCAC	59943	20	TTAACGGCAGAGGGAACAAC	60110	20	216	74	289
TSA_EVI_ab_kmer_T5982	1	p3	(TTC)5	15	478	492	-	-	-	-	-	-	-	-	-	-	-	-	-	-	-	-	-	-	-	-	-	-	-	-	-	-	-
TSA_EVI_ab_kmer_T6004	1	p2	(AG)9	18	1	18	-	-	-	-	-	-	-	-	-	-	-	-	-	-	-	-	-	-	-	-	-	-	-	-	-	-	-
TSA_EVI_ab_kmer_T6012	1	p3	(CGA)5	15	234	248	AGGTCTGCAACTTCTTCCGA	59989	20	ACTCGAAGTGGAAGAGAGCG	59745	20	270	163	432	GAGGTCTGCAACTTCTTCCG	59989	20	ACTCGAAGTGGAAGAGAGCG	59745	20	271	162	432	AACTTCTTCCGAAAGCCCAT	60074	20	ACTCGAAGTGGAAGAGAGCG	59745	20	262	171	432
TSA_EVI_ab_kmer_T6043	1	p3	(TCC)5	15	224	238	CAAAACCCTAATTCCCCGAT	60013	20	TTGAAGTGATTGCTGCTGCT	59746	20	274	69	342	GCGAGCTTCGGTAAGAGAGA	59859	20	TTGAAGTGATTGCTGCTGCT	59746	20	238	105	342	CAAAACCCTAATTCCCCGAT	60013	20	TCGTTGAAGTGATTGCTGCT	59596	20	277	69	345
TSA_EVI_ab_kmer_T6048	1	p3	(CCT)5	15	21	35	-	-	-	-	-	-	-	-	-	-	-	-	-	-	-	-	-	-	-	-	-	-	-	-	-	-	-
TSA_EVI_ab_kmer_T6056	1	p2	(TC)6	12	31	42	AAGTGGGTCACTCAAGGAGC	59305	20	GGGTCTCAAGCTGATCCAGA	60349	20	273	2	274	AAGTGGGTCACTCAAGGAGC	59305	20	CCCTTCCTCTTCCTCCATCT	59630	20	137	2	138	AAGTGGGTCACTCAAGGAGC	59305	20	AGGAGAAGCCCATCAATTCC	60410	20	100	2	101
TSA_EVI_ab_kmer_T6075	1	p3	(AGG)5	15	224	238	GAGATGGAGCAGGACGGTAA	60218	20	GCTTCCCATGAAACCGTAGA	60074	20	234	198	431	GAAGAGGGGAAGGGATCTTG	60008	20	AGAGGAGGCTCTTCATGCTG	59703	20	192	94	285	GAAGAGGGGAAGGGATCTTG	60008	20	CAGAGGAGGCTCTTCATGCT	59703	20	193	94	286
TSA_EVI_ab_kmer_T6076	1	p3	(CTC)5	15	94	108	CCTTCCCTTCCATTCTCCA	59988	19	CCAGTAGGCGAGACGAAGTC	60012	20	127	32	158	CCTTCCCTTCCATTCTCCA	59988	19	TCATGGAAAACCCAGTAGGC	59933	20	138	32	169	TTCCCTTCCATTCTCCAATC	58909	20	CCAGTAGGCGAGACGAAGTC	60012	20	125	34	158
TSA_EVI_ab_kmer_T6093	1	p3	(TCT)5	15	596	610	-	-	-	-	-	-	-	-	-	-	-	-	-	-	-	-	-	-	-	-	-	-	-	-	-	-	-
TSA_EVI_ab_kmer_T6106	1	p2	(GA)6	12	35	46	GACCACCTCTCCTCCTCCTC	60198	20	GTTCTTCAGGTACTGGCCGA	60255	20	181	0	180	GACCACCTCTCCTCCTCCTC	60198	20	TCCAGATAGCGGAGGAACTC	59386	20	249	0	248	GACCACCTCTCCTCCTCCTC	60198	20	AGGTACTGGCCGAAGGTGTT	60932	20	174	0	173
TSA_EVI_ab_kmer_T6127	1	p3	(GAG)5	15	454	468	CGGCCAAGAGTAATTTGGAG	59702	20	TCATCCAAGACCCCATTTTC	59727	20	235	259	493	GCCTCCTCTCTTCCTCATCC	60300	20	TCATCCAAGACCCCATTTTC	59727	20	269	225	493	CGGCCAAGAGTAATTTGGAG	59702	20	CAATCATCCAAGACCCCATT	59605	20	238	259	496
TSA_EVI_ab_kmer_T6148	1	p3	(TCC)5	15	220	234	TCCAACGGATATTACTCGGC	59923	20	GAGTCCTCCGTCGTCTTGAG	59986	20	219	74	292	GCGGGGGCTCCTACTACTAC	60117	20	GAGTCCTCCGTCGTCTTGAG	59986	20	248	45	292	TCGCTTACGTTGAAGCCTCT	60154	20	GAGTCCTCCGTCGTCTTGAG	59986	20	117	176	292
TSA_EVI_ab_kmer_T6216	1	p2	(GA)6	12	147	158	GTAGTACCGGGTTCCAAGCA	59993	20	AGAGGTGGAGACGCTGTTGT	59907	20	183	15	197	TAGTACCGGGTTCCAAGCAC	59993	20	AGAGGTGGAGACGCTGTTGT	59907	20	182	16	197	TGTAGTACCGGGTTCCAAGC	59993	20	AGAGGTGGAGACGCTGTTGT	59907	20	184	14	197
TSA_EVI_ab_kmer_T6221	1	p3	(CAC)5	15	130	144	CATCGCTTCCAGTACCCAGT	60134	20	AGAGGGACAGAGAGAAGCCC	59952	20	104	74	177	CATCGCTTCCAGTACCCAGT	60134	20	GAGGGACAGAGAGAAGCCCT	59952	20	103	74	176	TCGCTTCCAGTACCCAGTTC	60255	20	AGAGGGACAGAGAGAAGCCC	59952	20	102	76	177
TSA_EVI_ab_kmer_T6232	1	p3	(AGA)5	15	46	60	AAAAAGATTGGCGGAGTGGT	60856	20	TCGAATTGCTTCAAGCCTCT	60096	20	234	2	235	AAAAGATTGGCGGAGTGGTT	60856	20	TCGAATTGCTTCAAGCCTCT	60096	20	233	3	235	AAAAGATTGGCGGAGTGGTT	60856	20	CCTCTTCATGCGTTTGACCT	60255	20	218	3	220
TSA_EVI_ab_kmer_T6257	1	p2	(CT)10	20	1	20	-	-	-	-	-	-	-	-	-	-	-	-	-	-	-	-	-	-	-	-	-	-	-	-	-	-	-
TSA_EVI_ab_kmer_T6289	1	p3	(GGA)6	18	161	178	TTTCTCTGACCCCCAAACAC	59943	20	CTGGCCATTTCTCTGAGCTT	59574	20	226	38	263	TTTCTCTGACCCCCAAACAC	59943	20	AAACTCTCCACCTCTGTGCG	60444	20	195	38	232	TCTCTGACCCCCAAACACTC	60088	20	CTGGCCATTTCTCTGAGCTT	59574	20	224	40	263
TSA_EVI_ab_kmer_T6320	1	p2	(AG)6	12	1	12	-	-	-	-	-	-	-	-	-	-	-	-	-	-	-	-	-	-	-	-	-	-	-	-	-	-	-
TSA_EVI_ab_kmer_T6320	2	p3	(GGA)5	15	118	132	AGAGAGAGCGAGAGATGGGA	59232	20	GCACACGATAGCCAGTTTCA	59871	20	276	4	279	GAGAGAGAGCGAGAGATGGG	59232	20	GCACACGATAGCCAGTTTCA	59871	20	277	3	279	AGAGAGAGCGAGAGATGGGA	59232	20	CTTTTCGGAGTACTGGCAGG	59869	20	233	4	236
TSA_EVI_ab_kmer_T6367	1	p3	(TTC)5	15	360	374	CGGAGCGTCTGTAGCTATCC	60000	20	AGGAACTGCCAAAGCTTGAA	59993	20	141	324	464	GACTACTCCTTGACGCTCCG	60012	20	AGGAACTGCCAAAGCTTGAA	59993	20	180	285	464	CGGAGCGTCTGTAGCTATCC	60000	20	ACACATGACAAGCATTCCCA	59967	20	166	324	489
TSA_EVI_ab_kmer_T6398	1	p2	(CT)7	14	138	151	AAAATCCAATTCATCGTCGC	59907	20	TTGTTGTCCTCCTCGTCCTC	60238	20	187	3	189	AAAATCCAATTCATCGTCGC	59907	20	TCTTGTTGTCCTCCTCGTCC	60238	20	189	3	191	TAAGCGAACACCCAATGACA	60111	20	TTGTTGTCCTCCTCGTCCTC	60238	20	160	30	189
TSA_EVI_ab_kmer_T6401	1	p3	(TCC)5	15	227	241	TCGCTCTCTCCTCTTTCTCG	59966	20	AACCGATGGCAATCTGAGAG	60218	20	213	133	345	TCTCTCCTCTTTCTCGAGCG	59966	20	AACCGATGGCAATCTGAGAG	60218	20	209	137	345	CCTCCGACGCCTATTAACAA	60089	20	AACCGATGGCAATCTGAGAG	60218	20	166	180	345
TSA_EVI_ab_kmer_T6428	1	p3	(GAT)5	15	259	273	ACCGGATCAGGTACTCAACG	59989	20	TCTGGAGTGATTTTGTTTGATG	57729	22	111	195	305	ATCCAAGCAAAACTTGGTGG	59971	20	TCTGGAGTGATTTTGTTTGATG	57729	22	185	121	305	ACTTGGTGGAGGTGATGGAG	59962	20	TCTGGAGTGATTTTGTTTGATG	57729	22	174	132	305
TSA_EVI_ab_kmer_T6434	1	p3	(CTC)5	15	72	86	TCCCTGGAATTGTGGGATTA	60126	20	TAGGGTCGAACAGGACCAAG	60103	20	101	41	141	TCCCTGGAATTGTGGGATTA	60126	20	CTTAGGGTCGAACAGGACCA	60103	20	103	41	143	AATGGTAATGGCAGCTGGTC	59962	20	GGTGTTTCGGGTCTTAGGGT	60225	20	133	23	155
TSA_EVI_ab_kmer_T6485	1	p2	(CT)8	16	123	138	CAGTAGGGGAGGTGGACAAA	59959	20	CGTCCGTGATGGAGAGAAAT	60073	20	100	68	167	CAGTAGGGGAGGTGGACAAA	59959	20	AATATGCTCTCGCCCTTCAA	59807	20	239	68	306	CAGTAGGGGAGGTGGACAAA	59959	20	AGGGTTTGGAAAGGGGTTTA	59677	20	152	68	219
TSA_EVI_ab_kmer_T6532	1	p3	(GTC)7	21	1	21	-	-	-	-	-	-	-	-	-	-	-	-	-	-	-	-	-	-	-	-	-	-	-	-	-	-	-
TSA_EVI_ab_kmer_T6550	1	p3	(GCG)5	15	199	213	TACGAAGGCGAAGAAGGAAA	59953	20	CGTGAGAGCTGGAGATGTTG	59571	20	272	59	330	TACGAAGGCGAAGAAGGAAA	59953	20	CTTGAAGAGGTCCCGGATTT	60434	20	237	59	295	AAGCAAAGACGGACAAATGG	60110	20	CGTGAGAGCTGGAGATGTTG	59571	20	232	99	330
TSA_EVI_ab_kmer_T6574	1	p3	(CCG)5	15	375	389	CATCTTCATGGGCATCTCCT	60034	20	TTTTTATCTCCGGCATCGAC	60038	20	126	303	428	CATCTTCATGGGCATCTCCT	60034	20	GGAGAGTCTTTCTCCGGCTT	59957	20	144	303	446	CTTCTTCTCCCATTCCACCA	60042	20	GGAGAGTCTTTCTCCGGCTT	59957	20	117	330	446
TSA_EVI_ab_kmer_T6590	1	p2	(AG)6	12	103	114	CTCCCTTGTTCTTGGGCTTT	60601	20	AGATAAGAGTGTGGACGGCG	60277	20	186	79	264	CTCTCCCTTGTTCTTGGGCT	60756	20	AGATAAGAGTGTGGACGGCG	60277	20	188	77	264	CTCCCTTGTTCTTGGGCTTT	60601	20	GAGGATGAGGATGGTGAAGG	59460	20	215	79	293
TSA_EVI_ab_kmer_T6590	2	p3	(TGT)7	21	404	424	-	-	-	-	-	-	-	-	-	-	-	-	-	-	-	-	-	-	-	-	-	-	-	-	-	-	-
TSA_EVI_ab_kmer_T6652	1	p3	(CTC)5	15	201	215	CTTGCGGTATCTTATCCCGA	60053	20	GGAGGATCTCGGATTCCAGT	60421	20	226	30	255	TTAGGGCTAGGGTTTGGACA	59564	20	GCAATTTCAAGAAGGCGAAG	59960	20	262	169	430	TTAGGGCTAGGGTTTGGACA	59564	20	CAATTTCAAGAAGGCGAAGC	59960	20	261	169	429
TSA_EVI_ab_kmer_T6665	1	p3	(TCT)5	15	322	336	CGAGATCTCCTTGTGCCTTC	59950	20	AAAAATACAGCCCAACCAAA	57169	20	264	97	360	GAGATCTCCTTGTGCCTTCG	59950	20	AAAAATACAGCCCAACCAAA	57169	20	263	98	360	GAAATCGCGAGATCTCCTTG	59917	20	AAAAATACAGCCCAACCAAA	57169	20	271	90	360
TSA_EVI_ab_kmer_T6725	1	p3	(CTC)5	15	167	181	CACAGAGAGCAGAGCAATGG	59726	20	AAGACCGCTCTTGTGACAGC	60599	20	106	112	217	TGATGAAGCAACGGATAACG	59688	20	AAGACCGCTCTTGTGACAGC	60599	20	185	33	217	AGGTTGATGAAGCAACGGAT	59556	20	AAGACCGCTCTTGTGACAGC	60599	20	189	29	217
TSA_EVI_ab_kmer_T6725	2	p3	(CCA)5	15	283	297	GTCTTAAACCAAAGCGCAGC	60025	20	GTGCTGCGGTAGATGATGTC	59276	20	181	213	393	GGTCTTAAACCAAAGCGCAG	59883	20	GTGCTGCGGTAGATGATGTC	59276	20	182	212	393	CCTCTTCTTTCCTCTCCGGT	59811	20	GTGCTGCGGTAGATGATGTC	59276	20	217	177	393
TSA_EVI_ab_kmer_T6729	1	p3	(GCT)7	21	175	195	GCTCTACGTAGCGGGAGATG	60000	20	CCACTTGACTGACTGGCTGA	60022	20	103	137	239	GCTCTACGTAGCGGGAGATG	60000	20	TCCACTTGACTGACTGGCTG	60022	20	104	137	240	ACCAATACCACGAAAAAGCG	59996	20	CCACTTGACTGACTGGCTGA	60022	20	159	81	239
TSA_EVI_ab_kmer_T6741	1	p2	(CT)7	14	1	14	-	-	-	-	-	-	-	-	-	-	-	-	-	-	-	-	-	-	-	-	-	-	-	-	-	-	-
TSA_EVI_ab_kmer_T6765	1	p3	(CAG)5	15	64	78	CAGGGTCCAACTTCTTTTGC	59711	20	ACAGGAAGGGTGAGAAGGGT	59968	20	204	14	217	CAGGGTCCAACTTCTTTTGC	59711	20	GGAAGGGTGAGAAGGGTGAT	60314	20	201	14	214	CAGGGTCCAACTTCTTTTGC	59711	20	GGACTGAAACAGGAAGGGTG	59549	20	212	14	225
TSA_EVI_ab_kmer_T6796	1	p3	(TTC)5	15	4	18	-	-	-	-	-	-	-	-	-	-	-	-	-	-	-	-	-	-	-	-	-	-	-	-	-	-	-
TSA_EVI_ab_kmer_T6822	1	p3	(GAT)5	15	515	529	ACGCAACAAATAATGGAGCC	59967	20	GAGCATGGCCAGAAGAGTTC	59957	20	264	371	634	TAATGGAGCCCCATGGTTTA	60146	20	GAGCATGGCCAGAAGAGTTC	59957	20	254	381	634	ACGCAACAAATAATGGAGCC	59967	20	AAATGCAGACCGGAATATGG	59784	20	188	371	558
TSA_EVI_ab_kmer_T6872	1	p3	(AAG)5	15	233	247	ACTTACGGTTCCGTCTGCTG	60312	20	TCGAGAAGCATCTCATCCCT	59910	20	183	170	352	ACTTACGGTTCCGTCTGCTG	60312	20	GCATCTCATCCCTTCGAAAA	60155	20	176	170	345	ACTTACGGTTCCGTCTGCTG	60312	20	CAACTTCTTCAGTGGAGCCC	59844	20	240	170	409
TSA_EVI_ab_kmer_T6889	1	p3	(TGT)5	15	642	656	ATTCTGTGGAGGGACCAATG	59779	20	TGGACGAGCTGAGGGTCTAT	59827	20	113	574	686	AGGTCATTCTGACTTTGGCG	60255	20	TGGACGAGCTGAGGGTCTAT	59827	20	184	503	686	GACCAATGCCACAGACAAGA	59682	20	TGGACGAGCTGAGGGTCTAT	59827	20	101	586	686
TSA_EVI_ab_kmer_T6914	1	p2	(TC)6	12	46	57	ATCGCCCTCCCCTAAATCT	59873	19	ACGTACGGGTACTCCACGAC	59914	20	124	21	144	TACCAGGTATCCATCGCCCT	61611	20	ACGTACGGGTACTCCACGAC	59914	20	136	9	144	ATCGCCCTCCCCTAAATCTC	61626	20	ACGTACGGGTACTCCACGAC	59914	20	124	21	144
TSA_EVI_ab_kmer_T6944	1	p3	(TTC)5	15	26	40	-	-	-	-	-	-	-	-	-	-	-	-	-	-	-	-	-	-	-	-	-	-	-	-	-	-	-
TSA_EVI_ab_kmer_T6966	1	p2	(GA)6	12	174	185	AAATCCGTGTAAAAGCGGTG	59996	20	TGCGTTACTTTGGCCTCTCT	60015	20	108	132	239	AAATCCGTGTAAAAGCGGTG	59996	20	CTGCGTTACTTTGGCCTCTC	60015	20	109	132	240	TGAGGGCAATGGAGAAAATC	60014	20	CTGCGTTACTTTGGCCTCTC	60015	20	124	117	240
TSA_EVI_ab_kmer_T6973	1	p2	(TC)6	12	100	111	CATGGAAGCTTACCTTGGGA	60066	20	GACAGACGATGAACGAAGCA	59992	20	274	27	300	CATGGAAGCTTACCTTGGGA	60066	20	CGATGATCAAAACCACGATG	59924	20	211	27	237	TGGAAGCTTACCTTGGGAGA	59807	20	GACAGACGATGAACGAAGCA	59992	20	272	29	300
TSA_EVI_ab_kmer_T6977	1	p3	(GGT)6	18	329	346	-	-	-	-	-	-	-	-	-	-	-	-	-	-	-	-	-	-	-	-	-	-	-	-	-	-	-
TSA_EVI_ab_kmer_T7029	1	p3	(AGA)5	15	83	97	ACTAGCCACGCCAAGAAGAG	59639	20	AGTCCTCGGTGTCATCCATC	59928	20	142	20	161	ACTAGCCACGCCAAGAAGAG	59639	20	TCCTCCAGCTCCATCTCCTA	59903	20	201	20	220	ACTAGCCACGCCAAGAAGAG	59639	20	CCAGCAAGAGAGAAACCACC	59844	20	221	20	240
TSA_EVI_ab_kmer_T7048	1	p2	(CT)6	12	1	12	-	-	-	-	-	-	-	-	-	-	-	-	-	-	-	-	-	-	-	-	-	-	-	-	-	-	-
TSA_EVI_ab_kmer_T7065	1	p3	(TGA)5	15	129	143	TGATGGTGGTGATGAGGATG	60339	20	ATCAGCTCCTTCCAGCAGAA	60096	20	145	68	212	TGATGATGGTGGTGATGAGG	60339	20	ATCAGCTCCTTCCAGCAGAA	60096	20	148	65	212	TGATGGTGGTGATGAGGATG	60339	20	AGCTCCTTCCAGCAGAACAG	59745	20	142	68	209
TSA_EVI_ab_kmer_T7122	1	p2	(GA)6	12	47	58	CCACCTTGTTCTGTCTGTGG	59148	20	GCTAAGACCACCTCCAGTGC	59874	20	126	15	140	CCACCTTGTTCTGTCTGTGG	59148	20	CGCACCACCATACTGCTAAG	59366	20	140	15	154	TGGAACAAATTTCCACCTTG	58448	20	GCTAAGACCACCTCCAGTGC	59874	20	138	3	140
TSA_EVI_ab_kmer_T7181	1	p3	(CCT)5	15	648	662	CTCCCTACTCTCCTGTCCCC	60066	20	TGGATCTCCCTTCCTCCG	61124	18	114	586	699	CAGAGCAAGACGATAGTGCG	59764	20	TGGATCTCCCTTCCTCCG	61124	18	269	431	699	GTGGAGGTCCCACTGTTCAC	60421	20	TGGATCTCCCTTCCTCCG	61124	18	200	500	699
TSA_EVI_ab_kmer_T7194	1	p3	(GCA)6	18	319	336	-	-	-	-	-	-	-	-	-	-	-	-	-	-	-	-	-	-	-	-	-	-	-	-	-	-	-
TSA_EVI_ab_kmer_T7199	1	p3	(GAA)5	15	11	25	-	-	-	-	-	-	-	-	-	-	-	-	-	-	-	-	-	-	-	-	-	-	-	-	-	-	-
TSA_EVI_ab_kmer_T7235	1	p2	(GA)6	12	355	366	TATATGGGGCATTTTCTGGG	59616	20	TCAGATGGAACCTTCGAACC	60050	20	274	159	432	ATATGGGGCATTTTCTGGGT	60399	20	TCAGATGGAACCTTCGAACC	60050	20	273	160	432	TGGTGAAAGATGCAGAAGGA	59369	20	TCAGATGGAACCTTCGAACC	60050	20	109	324	432
TSA_EVI_ab_kmer_T7284	1	p2	(AG)9	18	1	18	-	-	-	-	-	-	-	-	-	-	-	-	-	-	-	-	-	-	-	-	-	-	-	-	-	-	-
TSA_EVI_ab_kmer_T7297	1	p3	(GCC)5	15	160	174	GATGCTTCGTCTCCTCCAAG	59950	20	TCCTAATGCGGCTTCCTTTA	59810	20	160	82	241	ATGCTTCGTCTCCTCCAAGA	59950	20	TCCTAATGCGGCTTCCTTTA	59810	20	159	83	241	GCCAAGTTTCGAATCAGAGG	59813	20	TCCTAATGCGGCTTCCTTTA	59810	20	117	125	241
TSA_EVI_ab_kmer_T7316	1	p3	(TCC)5	15	25	39	CCTTTAGGCACGAGCAAGC	61056	19	CGGATCTTTTTGGTGAAGGA	60044	20	218	0	217	CCTTTAGGCACGAGCAAGC	61056	19	TCGGATCTTTTTGGTGAAGG	60044	20	219	0	218	CCTTTAGGCACGAGCAAGC	61056	19	GCTTCGAAGATCTGGGTCTG	59950	20	110	0	109
TSA_EVI_ab_kmer_T7324	1	p3	(GAT)5	15	1	15	-	-	-	-	-	-	-	-	-	-	-	-	-	-	-	-	-	-	-	-	-	-	-	-	-	-	-
TSA_EVI_ab_kmer_T7332	1	p3	(GCC)5	15	316	330	GCTGTGCCAAGAAAAACCTC	59859	20	GGATTGTTGACCTGGGAGTC	59359	20	237	140	376	TGCCAAGAAAAACCTCACCT	59711	20	GGATTGTTGACCTGGGAGTC	59359	20	233	144	376	ACCTCACCTCCTTCCTCTCC	59661	20	GGATTGTTGACCTGGGAGTC	59359	20	222	155	376
TSA_EVI_ab_kmer_T7430	1	p3	(TGA)5	15	620	634	TAGGAAGCTTAGCAGCGAGC	60025	20	CCAAGTCTGTCCACCCTTCT	59149	20	161	532	692	GCTAGGAAGCTTAGCAGCGA	60025	20	CCAAGTCTGTCCACCCTTCT	59149	20	163	530	692	GAAGCTTAGCAGCGAGCATT	59895	20	CCAAGTCTGTCCACCCTTCT	59149	20	158	535	692
TSA_EVI_ab_kmer_T7431	1	p2	(TA)8	16	338	353	-	-	-	-	-	-	-	-	-	-	-	-	-	-	-	-	-	-	-	-	-	-	-	-	-	-	-
TSA_EVI_ab_kmer_T7532	1	p3	(CAT)5	15	368	382	ACTTTCTGGAAGCCAGCTCA	60134	20	TTCAGAACCATCAACCCCTC	59903	20	248	310	557	ACTTTCTGGAAGCCAGCTCA	60134	20	TCTTCAGAACCATCAACCCC	59903	20	250	310	559	TACTTCAGTGCTGCGGAATG	60011	20	CATCGTGAGGAGGCACTTTT	60255	20	174	239	412
TSA_EVI_ab_kmer_T7576	1	p3	(AGA)5	15	307	321	ATCGGAATTTGAGTTCGGTG	59933	20	ACTCACATCCGAGAACACCC	59969	20	155	254	408	ATCGGAATTTGAGTTCGGTG	59933	20	ATCAGATTCCTGCTTCCCCT	60037	20	178	254	431	AGAGGACGCTCTTGAAGCTG	59891	20	ACTCACATCCGAGAACACCC	59969	20	197	212	408
TSA_EVI_ab_kmer_T7581	1	p2	(TA)6	12	306	317	-	-	-	-	-	-	-	-	-	-	-	-	-	-	-	-	-	-	-	-	-	-	-	-	-	-	-
TSA_EVI_ab_kmer_T7648	1	p3	(GCC)5	15	4	18	-	-	-	-	-	-	-	-	-	-	-	-	-	-	-	-	-	-	-	-	-	-	-	-	-	-	-
TSA_EVI_ab_kmer_T7669	1	p3	(CCG)5	15	26	40	CCGTTAACGAACGAGACCTT	59238	20	AGGACCGACAGACTGCTTGT	59907	20	224	0	223	CCGTTAACGAACGAGACCTT	59238	20	AAAGAAGCACCACATCCGTC	60119	20	142	0	141	CCGTTAACGAACGAGACCTT	59238	20	GAAAGAAGCACCACATCCGT	60119	20	143	0	142
TSA_EVI_ab_kmer_T7702	1	p3	(AGA)5	15	108	122	TGCACAAGAGTATGATGGGC	59679	20	GCTGCAGACAAGATCAGCAC	59739	20	166	69	234	TGCACAAGAGTATGATGGGC	59679	20	GTCGCTGCAGACAAGATCAG	59733	20	169	69	237	TGCACAAGAGTATGATGGGC	59679	20	CATCGCATGGGTCTTCTACA	59673	20	218	69	286
TSA_EVI_ab_kmer_T7753	1	p2	(GA)8	16	1	16	-	-	-	-	-	-	-	-	-	-	-	-	-	-	-	-	-	-	-	-	-	-	-	-	-	-	-
TSA_EVI_ab_kmer_T7793	1	p2	(TG)8	16	174	189	CTTAGCCCACATTCCTCCAA	60066	20	TGGACTCAGGTCATCCACAA	60088	20	179	53	231	AGTGCATGCAGTCTTTGGTG	59905	20	TGGACTCAGGTCATCCACAA	60088	20	112	120	231	TTTCTATGGAGCCGCAAAAC	60209	20	TGGACTCAGGTCATCCACAA	60088	20	136	96	231
TSA_EVI_ab_kmer_T7803	1	p3	(CCA)5	15	368	382	CAGAAGTCCCTCACCTCCAC	59682	20	TCTCCTGACCTTCGCTTGTT	59989	20	227	333	559	CAGAAGTCCCTCACCTCCAC	59682	20	CTGCTTCCTCTCCCACTCAC	59986	20	146	333	478	CAGAAGTCCCTCACCTCCAC	59682	20	GCTTCCTCTCCCACTCACAC	59841	20	144	333	476
TSA_EVI_ab_kmer_T7869	1	p2	(AG)8	16	113	128	CGTGCGAGGAACAGAACATA	59864	20	AGGGAGACAAGAGTGGGGTT	59968	20	134	66	199	CGTGCGAGGAACAGAACATA	59864	20	TGGAGTGGAGGAAATGGAAG	60042	20	239	66	304	CGTGCGAGGAACAGAACATA	59864	20	CCTCCTCTTCGCATCTCATC	59910	20	102	66	167
TSA_EVI_ab_kmer_T7985	1	p3	(CCA)5	15	1	15	-	-	-	-	-	-	-	-	-	-	-	-	-	-	-	-	-	-	-	-	-	-	-	-	-	-	-
TSA_EVI_ab_kmer_T7992	1	p3	(GGA)5	15	433	447	GGCGGAGATAGTCCAGATCA	60181	20	GTGCTGATATACTGCGGGGT	59985	20	198	339	536	GGCGGAGATAGTCCAGATCA	60181	20	AACCCGAAGATGACGCATAG	60096	20	176	339	514	GGCGGAGATAGTCCAGATCA	60181	20	GTCAACCTACTCGACTCCGC	59874	20	132	339	470
TSA_EVI_ab_kmer_T8001	1	p3	(ATG)5	15	618	632	AAGGGGAAGGTGAAGGAGAA	60045	20	ATCAGACCATAATGCCGAGG	59917	20	224	433	656	AAAGGGGAAGGTGAAGGAGA	60045	20	ATCAGACCATAATGCCGAGG	59917	20	225	432	656	GAGATGCAGAAGGAGCTTGC	60249	20	ATCAGACCATAATGCCGAGG	59917	20	245	412	656
TSA_EVI_ab_kmer_T8023	1	p3	(TGC)5	15	628	642	TGGGTCATGGTAGGAAGGAG	59920	20	CGGTAAGCACACCCTCTGAT	60134	20	177	503	679	GTTGTACAGGCCAAGGGAGA	60111	20	CGGTAAGCACACCCTCTGAT	60134	20	113	567	679	GAGTTGTACAGGCCAAGGGA	60111	20	CGGTAAGCACACCCTCTGAT	60134	20	115	565	679
TSA_EVI_ab_kmer_T8171	1	p3	(GAG)5	15	328	342	-	-	-	-	-	-	-	-	-	-	-	-	-	-	-	-	-	-	-	-	-	-	-	-	-	-	-
TSA_EVI_ab_kmer_T8308	1	p3	(AGA)5	15	267	281	CCACCCTACCTGGACAAAGA	59959	20	TTACCAAATCCTGCACCCTC	59933	20	180	179	358	CCACCCTACCTGGACAAAGA	59959	20	GAGGAGGGCCTCTTGTTACC	60074	20	195	179	373	CGGAGGAGCAGTCAAATCTC	59950	20	TTACCAAATCCTGCACCCTC	59933	20	226	133	358
TSA_EVI_ab_kmer_T8336	1	p3	(TGC)6	18	285	302	GAAGGATCGGATTAGCACCA	60036	20	GAGTATCCAAAGTGGGCAGC	59700	20	250	245	494	GAAGGATCGGATTAGCACCA	60036	20	AAAGTGGGCAGCAGTAGAGC	59644	20	242	245	486	TGAGAAGAGGAAGGATCGGA	59879	20	GAGTATCCAAAGTGGGCAGC	59700	20	259	236	494
TSA_EVI_ab_kmer_T8352	1	p2	(AG)9	18	5	22	-	-	-	-	-	-	-	-	-	-	-	-	-	-	-	-	-	-	-	-	-	-	-	-	-	-	-
TSA_EVI_ab_kmer_T8386	1	p3	(GTC)5	15	37	51	TGCGATGGAACGATGGAT	61035	18	CACCGAGTTGATATCCCACC	60195	20	196	2	197	TGCGATGGAACGATGGAT	61035	18	CTCATCCCACATCCTGCTCT	60223	20	160	2	161	GTTGCGATGGAACGATGG	61067	18	CACCGAGTTGATATCCCACC	60195	20	198	0	197
TSA_EVI_ab_kmer_T8392	1	p3	(CCA)5	15	306	320	CGCTCCTTCTCCTTTCATTG	59948	20	TCGTGGTGAAGGTGATGAGA	60246	20	278	66	343	ACCCCTTCTTTAGGCAAGGA	60068	20	TCGTGGTGAAGGTGATGAGA	60246	20	252	92	343	TAGGCAAGGAGAGCTTTGGA	60088	20	TCGTGGTGAAGGTGATGAGA	60246	20	242	102	343
TSA_EVI_ab_kmer_T8395	1	p3	(CCG)6	18	1	18	-	-	-	-	-	-	-	-	-	-	-	-	-	-	-	-	-	-	-	-	-	-	-	-	-	-	-
TSA_EVI_ab_kmer_T8512	1	p3	(TTC)6	18	57	74	ATTATGCTCCCGATCTCCCT	59888	20	AGGTCGGAGAAAAGCACTGA	59989	20	180	1	180	ATTATGCTCCCGATCTCCCT	59888	20	AGGGCAGTAGCCTGAGTTGA	60012	20	123	1	123	ATTATGCTCCCGATCTCCCT	59888	20	GGGCAGTAGCCTGAGTTGAG	60012	20	122	1	122
TSA_EVI_ab_kmer_T8532	1	p2	(AG)6	12	373	384	GCTTCACTATCGTGATCGCA	59979	20	ATGAAGAGGTGCCACCGTAA	60517	20	131	336	466	GAAGTCCGAGAACATGGGAA	60050	20	ATGAAGAGGTGCCACCGTAA	60517	20	194	273	466	GCTTCACTATCGTGATCGCA	59979	20	GCAAAGCCAGATGAAGAGGT	59434	20	141	336	476
TSA_EVI_ab_kmer_T8625	1	p3	(GTG)6	18	106	123	AATTGGGATCATGGCTTGAG	59894	20	GATTCCAATCATAGCCACCC	59204	20	178	8	185	AATTGGGATCATGGCTTGAG	59894	20	GGATTCCAATCATAGCCACC	59204	20	179	8	186	GGATCATGGCTTGAGGAGAA	60158	20	GATTCCAATCATAGCCACCC	59204	20	173	13	185
TSA_EVI_ab_kmer_T8645	1	p3	(AGA)5	15	152	166	TCGTCCGAGATTGAACAAGA	59369	20	AGGATAATGGATGGGCGTG	60697	19	102	98	199	CTGAAGGACCACATCAAGGC	60656	20	AGGATAATGGATGGGCGTG	60697	19	180	20	199	CATATGGCATCGACTGCTTC	59256	20	AGGATAATGGATGGGCGTG	60697	19	140	60	199
TSA_EVI_ab_kmer_T8725	1	p3	(AAC)5	15	106	120	CACCACTTCCAGCTTCACCT	60298	20	GGGTGGGGCTTTTGTTTATT	60055	20	209	25	233	AGCACCACTTCCAGCTTCAC	60453	20	GGGTGGGGCTTTTGTTTATT	60055	20	211	23	233	CACCACTTCCAGCTTCACCT	60298	20	AGGGTGGGGCTTTTGTTTAT	59704	20	210	25	234
TSA_EVI_ab_kmer_T8728	1	p2	(AT)9	18	197	214	-	-	-	-	-	-	-	-	-	-	-	-	-	-	-	-	-	-	-	-	-	-	-	-	-	-	-
TSA_EVI_ab_kmer_T9078	1	p3	(CCT)5	15	510	524	CCTCCATATTGTGGAATGGG	60006	20	TGGTAGGGTTTTCGATTGGA	60301	20	277	272	548	TGGGTGAAGAAGAAGATGGG	60042	20	TGGTAGGGTTTTCGATTGGA	60301	20	261	288	548	GGCCTCCATATTGTGGAATG	60155	20	TGGTAGGGTTTTCGATTGGA	60301	20	279	270	548
TSA_EVI_ab_kmer_T9204	1	p3	(ATG)5	15	311	325	GGGTTCAGTTGCTTCTCTCG	59989	20	ACCTTGGGCTAGTGTGATGG	59989	20	128	272	399	GGGTTCAGTTGCTTCTCTCG	59989	20	AAAGGAACAAACCTTGGGCT	59976	20	138	272	409	CATTAAGGGCTCCTCATGGA	60029	20	ACCTTGGGCTAGTGTGATGG	59989	20	174	226	399
TSA_EVI_ab_kmer_T9306	1	p2	(AT)9	18	1	18	-	-	-	-	-	-	-	-	-	-	-	-	-	-	-	-	-	-	-	-	-	-	-	-	-	-	-
TSA_EVI_ab_kmer_T9315	1	p3	(AGG)5	15	29	43	-	-	-	-	-	-	-	-	-	-	-	-	-	-	-	-	-	-	-	-	-	-	-	-	-	-	-
TSA_EVI_ab_kmer_T9361	1	p2	(TC)6	12	561	572	-	-	-	-	-	-	-	-	-	-	-	-	-	-	-	-	-	-	-	-	-	-	-	-	-	-	-
TSA_EVI_ab_kmer_T9380	1	p3	(TCC)6	18	280	297	CTTCCTCCCTTGATTCCTCC	60008	20	GAGGGCATGGAGTTGATGAG	60622	20	249	80	328	TTCCTCCCTTGATTCCTCCT	60008	20	GAGGGCATGGAGTTGATGAG	60622	20	248	81	328	CGATGTGTGTGGAAATGAGG	59960	20	GAGGGCATGGAGTTGATGAG	60622	20	132	197	328
TSA_EVI_ab_kmer_T9397	1	p3	(CTC)5	15	473	487	AAGAAGAGCCCGAGGAAGAG	60088	20	CTCCAATCTTGAGAGGCAGG	59943	20	172	377	548	GTGGAGAAGAGGAGGAAGGG	60186	20	CTCCAATCTTGAGAGGCAGG	59943	20	280	269	548	AAGAAGAGCCCGAGGAAGAG	60088	20	GTTCACGACCCTCAAACCAT	59827	20	196	377	572
TSA_EVI_ab_kmer_T9470	1	p2	(GC)6	12	251	262	TTTCATGAAGTTGAAGGGGG	59903	20	CGCGACGAAGTAAACAGGAT	60270	20	218	98	315	TCATGAAGTTGAAGGGGGTC	59903	20	CGCGACGAAGTAAACAGGAT	60270	20	216	100	315	AAGGGGGTCGTTTGAGTTTT	59842	20	CGCGACGAAGTAAACAGGAT	60270	20	205	111	315
TSA_EVI_ab_kmer_T9536	1	p2	(TG)9	18	108	125	CACCGGTAGTTCAAGCCAAT	59993	20	CCACGCGTCGTATTATTTGA	59585	20	130	83	212	CACCAAAATTTGTCAGTGCG	60149	20	CCACGCGTCGTATTATTTGA	59585	20	151	62	212	ATGCTTGGTTTCTGAGCCAT	59700	20	TTCCAATTGCATCGAGGATT	60414	20	111	42	152
TSA_EVI_ab_kmer_T9639	1	p3	(CAT)5	15	282	296	AGAAGGTAGACAGGGGAGGG	59553	20	ACAGGGGAAAGAAAGGGAGA	60045	20	151	170	320	CTTCTCCGCTTATCTCACCG	59971	20	TGTTTTGGTTTGGAACAGGG	60756	20	101	234	334	TCCCGGTAATAAATCCACCC	60744	20	ACAGGGGAAAGAAAGGGAGA	60045	20	194	127	320
TSA_EVI_ab_kmer_T9662	1	p3	(CAG)5	15	339	353	TCAGCAACCTAACCAAACCC	59971	20	TTCTCTGGATGCTGCTGTTG	60136	20	278	143	420	CAAGCTTACCCCACTGGAAA	60103	20	TGATTCTCTGGATGCTGCTG	60096	20	235	189	423	CAAGCTTACCCCACTGGAAA	60103	20	TTCTCTGGATGCTGCTGTTG	60136	20	232	189	420
TSA_EVI_ab_kmer_T9727	1	p3	(CAG)5	15	32	46	AATGATGCATGGTGGTGTTG	60249	20	GACCTCTTGGTGATGAGGGA	60048	20	267	7	273	AATGATGCATGGTGGTGTTG	60249	20	AGCTGCTAGTGCTGGGTTGT	60081	20	106	7	112	AATGATGCATGGTGGTGTTG	60249	20	GCTAGTGCTGGGTTGTCCTC	59874	20	102	7	108
TSA_EVI_ab_kmer_T9769	1	p3	(AAG)5	15	340	354	GATAAAGAAGAAAGGCGGGG	60034	20	GGATGGCGCAGAGATTGG	62754	18	125	251	375	GAAGCCCAAGAAAGGAAAGC	60320	20	GGATGGCGCAGAGATTGG	62754	18	167	209	375	AGAACCCAAAGAGGAGGAGG	59671	20	GGATGGCGCAGAGATTGG	62754	18	251	125	375
TSA_EVI_ab_kmer_T9773	1	p2	(CT)6	12	74	85	TGGGACATTTCCGTCTCTTC	60050	20	GATTCCTTGCCAAATCCTCA	60014	20	165	44	208	TGGGACATTTCCGTCTCTTC	60050	20	CTTAGCTAAACGGGCAGCAG	60166	20	254	44	297	TGGGACATTTCCGTCTCTTC	60050	20	AGCACTTTCCCTCGATTCCT	60212	20	178	44	221
TSA_EVI_ab_kmer_T9778	1	p3	(GAG)5	15	133	147	AAACATCGTTGGAAACTCGC	60118	20	GTCGAGAAGAGAGACGGCAC	60143	20	185	15	199	AAACATCGTTGGAAACTCGC	60118	20	ATCGGTCGAGAAGAGAGACG	59555	20	189	15	203	AAACATCGTTGGAAACTCGC	60118	20	TGATTGCCCTGGAATCAAGT	60461	20	277	15	291
TSA_EVI_ab_kmer_T9791	1	p2	(TC)7	14	170	183	-	-	-	-	-	-	-	-	-	-	-	-	-	-	-	-	-	-	-	-	-	-	-	-	-	-	-
TSA_EVI_ab_kmer_T9834	1	p3	(CAG)5	15	120	134	AAAGATGATGAAAGCACCCG	60074	20	ATTGGTGGGTCTCTGTTGGT	59279	20	122	65	186	AAAGATGATGAAAGCACCCG	60074	20	GTCTCTGTTGGTGCTGCTGT	59051	20	114	65	178	AAAGATGATGAAAGCACCCG	60074	20	GATGGAACCCCACTTTCTCTC	59927	21	155	65	219
TSA_EVI_ab_kmer_T9882	1	p2	(AT)6	12	140	151	ATTCTCATGTGTGGCGATGA	60080	20	GTGTCACAAGCACAGCACCT	59948	20	138	63	200	TTCTCATGTGTGGCGATGAT	60080	20	GTGTCACAAGCACAGCACCT	59948	20	137	64	200	TTCTCATGTGTGGCGATGAT	60080	20	CAAGCACAGCACCTTGTCAT	59905	20	131	64	194
TSA_EVI_ab_kmer_T9974	1	p2	(TA)8	16	4	19	-	-	-	-	-	-	-	-	-	-	-	-	-	-	-	-	-	-	-	-	-	-	-	-	-	-	-
TSA_EVI_ab_kmer_T9974	2	p2	(TA)7	14	642	655	-	-	-	-	-	-	-	-	-	-	-	-	-	-	-	-	-	-	-	-	-	-	-	-	-	-	-
TSA_EVI_ab_kmer_T10002	1	p3	(GAG)5	15	31	45	TGATGAGAAGGAGAACACGG	58800	20	GGGTCCTCATGGAAATCTGA	59862	20	133	7	139	TGATGAGAAGGAGAACACGG	58800	20	AGGCATATAGGAGGCAACGA	59691	20	197	7	203	TGATGAGAAGGAGAACACGG	58800	20	GGCATATAGGAGGCAACGAG	59691	20	196	7	202
TSA_EVI_ab_kmer_T10081	1	p2	(GA)7	14	247	260	ATGGGGAAAGGAAGGTTGTC	60169	20	TTGATCTTCCTCTTGGAGCC	59361	20	234	85	318	TCCTCCCCTTGCTCCTCTAT	60169	20	TTGATCTTCCTCTTGGAGCC	59361	20	175	144	318	CGTCACCGATCTCATCTCAA	59787	20	TTGATCTTCCTCTTGGAGCC	59361	20	122	197	318
TSA_EVI_ab_kmer_T10088	1	p3	(AAG)5	15	206	220	CAGGACGAAAGAAGGATGGA	60187	20	CCCAAGAAAGAGAAGAGAAGGG	60695	22	161	118	278	TCAGGACGAAAGAAGGATGG	60187	20	CCCAAGAAAGAGAAGAGAAGGG	60695	22	162	117	278	CAGGACGAAAGAAGGATGGA	60187	20	CCAAGAAAGAGAAGAGAAGGGC	60830	22	160	118	277
TSA_EVI_ab_kmer_T10189	1	p3	(CAG)7	21	379	399	-	-	-	-	-	-	-	-	-	-	-	-	-	-	-	-	-	-	-	-	-	-	-	-	-	-	-
TSA_EVI_ab_kmer_T10214	1	p3	(TTA)5	15	120	134	CTCCAGCAGCCAGTTAGTCC	60012	20	ATCACAGCCAATCATGCAAA	60080	20	248	33	280	CTCCAGCAGCCAGTTAGTCC	60012	20	AATCACAGCCAATCATGCAA	60080	20	249	33	281	CCTCCAGCAGCCAGTTAGTC	60012	20	ATCACAGCCAATCATGCAAA	60080	20	249	32	280
TSA_EVI_ab_kmer_T10236	1	p3	(CAG)7	21	507	527	ATAACCCTAGGGCGAGGAAA	59924	20	ATCAAGTCCAGGAGGCAGAA	59803	20	177	431	607	AATAACCCTAGGGCGAGGAA	59924	20	ATCAAGTCCAGGAGGCAGAA	59803	20	178	430	607	ATAACCCTAGGGCGAGGAAA	59924	20	TCAAGTCCAGGAGGCAGAAT	59803	20	176	431	606
TSA_EVI_ab_kmer_T10238	1	p2	(CT)10	20	416	435	ATCGCGTCGAAGAAAAAGAG	59592	20	ATCTGGCCATTGCTTACCAC	59962	20	234	231	464	GCTATCGCGTCGAAGAAAAA	60476	20	ATCTGGCCATTGCTTACCAC	59962	20	237	228	464	TCGAAGAAAAAGAGGGATGC	59387	20	ATCTGGCCATTGCTTACCAC	59962	20	228	237	464
TSA_EVI_ab_kmer_T10282	1	p2	(TA)10	20	187	206	TTTGGAATCCGCTTATCCAC	59901	20	ACATGTTCTCCTCCACCAGC	60120	20	218	109	326	TTTGGAATCCGCTTATCCAC	59901	20	GGAGCTGCTGAATTGGAATC	59780	20	197	109	305	TGGGATAACCCTTGGAGATG	59744	20	ACATGTTCTCCTCCACCAGC	60120	20	279	48	326
TSA_EVI_ab_kmer_T10314	1	p2	(AG)6	12	13	24	-	-	-	-	-	-	-	-	-	-	-	-	-	-	-	-	-	-	-	-	-	-	-	-	-	-	-
TSA_EVI_ab_kmer_T10317	1	p3	(CAC)7	21	552	572	CTCCAGACCTTTCTCCCTCC	60186	20	ATTGGCGTTCTTGTCGACTT	59740	20	197	478	674	CCTCCAGACCTTTCTCCCTC	60186	20	ATTGGCGTTCTTGTCGACTT	59740	20	198	477	674	TCCTCCAGACCTTTCTCCCT	60186	20	ATTGGCGTTCTTGTCGACTT	59740	20	199	476	674
TSA_EVI_ab_kmer_T10318	1	p3	(CGC)5	15	109	123	AGAAGGAGAAGAAGGCTCGC	60233	20	GAAGGTCAGCTAACCCCACA	60111	20	279	29	307	AGAAGGAGAAGAAGGCTCGC	60233	20	CACATCCTGATGTCTTGGGA	59473	20	263	29	291	AGAAGGAGAAGAAGGCTCGC	60233	20	ACCCCACATCCTGATGTCTT	59232	20	267	29	295
TSA_EVI_ab_kmer_T10333	1	p3	(AAG)5	15	35	49	TGGGAAAGGGAAGGACAAG	60027	19	TGCTGATGGATGTGTCCACT	60121	20	137	9	145	TGGGAAAGGGAAGGACAAG	60027	19	CACTGCTGATGGATGTGTCC	60121	20	140	9	148	TGGGAAAGGGAAGGACAAG	60027	19	TTCGCAATGAGTACTGGCAC	59871	20	157	9	165
TSA_EVI_ab_kmer_T10336	1	p3	(GAG)8	24	1	24	-	-	-	-	-	-	-	-	-	-	-	-	-	-	-	-	-	-	-	-	-	-	-	-	-	-	-
TSA_EVI_ab_kmer_T10338	1	p2	(TC)7	14	23	36	-	-	-	-	-	-	-	-	-	-	-	-	-	-	-	-	-	-	-	-	-	-	-	-	-	-	-
TSA_EVI_ab_kmer_T10342	1	p2	(AG)11	22	1	22	-	-	-	-	-	-	-	-	-	-	-	-	-	-	-	-	-	-	-	-	-	-	-	-	-	-	-
TSA_EVI_ab_kmer_T10355	1	p3	(TGG)7	21	44	64	CATGAGAGAGTGAGGCAGTGA	59140	21	CAGAAACTCGAGAAGGGTGC	59989	20	217	6	222	CATGAGAGAGTGAGGCAGTGA	59140	21	GACTGCTCAAGTGCTGCAAG	59929	20	239	6	244	CATGAGAGAGTGAGGCAGTGA	59140	21	AGACTGCTCAAGTGCTGCAA	59929	20	240	6	245
TSA_EVI_ab_kmer_T10360	1	p2	(TC)6	12	43	54	AGTGGATGTGGAGAGGGCTT	61052	20	GGCTGTAGACTCCCAGAACG	59867	20	160	11	170	GTGGATGTGGAGAGGGCTT	60064	19	GGCTGTAGACTCCCAGAACG	59867	20	159	12	170	GGAGAGGGCTTCGAATCAG	59895	19	GGCTGTAGACTCCCAGAACG	59867	20	151	20	170
TSA_EVI_ab_kmer_T10364	1	p2	(GA)6	12	64	75	CTGCTTTGCTTTCTATCGGG	59975	20	TAATGCTCGCGGAGTAAGGT	59867	20	192	24	215	CTGCTTTGCTTTCTATCGGG	59975	20	GGTTCTTCTCGTTGGTCTCG	59844	20	120	24	143	GCTGCTTTGCTTTCTATCGG	60117	20	TAATGCTCGCGGAGTAAGGT	59867	20	193	23	215
TSA_EVI_ab_kmer_T10368	1	p3	(AGA)5	15	87	101	CCTGAAACAAGAAAGCGGAG	59986	20	ACTTGGTAAGTGGGGTGACG	59884	20	279	30	308	CCTGAAACAAGAAAGCGGAG	59986	20	TAGGCCTTGCTTGTTCATCC	60214	20	134	30	163	CTGAAACAAGAAAGCGGAGC	60132	20	ACTTGGTAAGTGGGGTGACG	59884	20	278	31	308
TSA_EVI_ab_kmer_T10375	1	p2	(AG)6	12	28	39	-	-	-	-	-	-	-	-	-	-	-	-	-	-	-	-	-	-	-	-	-	-	-	-	-	-	-
TSA_EVI_ab_kmer_T10376	1	p3	(AGA)6	18	1	18	-	-	-	-	-	-	-	-	-	-	-	-	-	-	-	-	-	-	-	-	-	-	-	-	-	-	-
TSA_EVI_ab_kmer_T10383	1	p2	(AG)6	12	97	108	AGGTTCTCCGATCACCACAG	60112	20	GGTTGAAACTGGAACTCGGA	60088	20	242	69	310	GTCTCACCGTCGACAAGGTT	60159	20	GGTTGAAACTGGAACTCGGA	60088	20	257	54	310	CTCACCGTCGACAAGGTTCT	60298	20	GGTTGAAACTGGAACTCGGA	60088	20	255	56	310
TSA_EVI_ab_kmer_T10394	1	p3	(TTC)5	15	131	145	GAGAGCCTTTGTCCACCTTG	59844	20	CCATAAGCTATTGCGGTGGT	59982	20	158	50	207	AGAGCCTTTGTCCACCTTGA	59844	20	CCATAAGCTATTGCGGTGGT	59982	20	157	51	207	GAGAGCCTTTGTCCACCTTG	59844	20	ACCATAAGCTATTGCGGTGG	59982	20	159	50	208
TSA_EVI_ab_kmer_T10403	1	p3	(GGA)6	18	118	135	CTCTCTCTTCCTCTCCGGCT	60230	20	TTTTGTCCTCCGATCTTTCG	60184	20	222	20	241	CTCTCTCTTCCTCTCCGGCT	60230	20	TCTCGATCGACATCGTTTTG	59799	20	237	20	256	CTCTCTCTTCCTCTCCGGCT	60230	20	CCTCTCGATCGACATCGTTT	60218	20	239	20	258
TSA_EVI_ab_kmer_T10405	1	p3	(GAA)7	21	1	21	-	-	-	-	-	-	-	-	-	-	-	-	-	-	-	-	-	-	-	-	-	-	-	-	-	-	-
TSA_EVI_ab_kmer_T10419	1	p2	(GA)6	12	39	50	AACTGCTGCTATTCGCCTG	59188	19	ACAGATCACAATCGACACCG	59551	20	272	0	271	AACTGCTGCTATTCGCCTG	59188	19	ACTCCAACGAATCCCCTCTC	60456	20	184	0	183	AACTGCTGCTATTCGCCTG	59188	19	CAGATCACAATCGACACCGA	60688	20	271	0	270
TSA_EVI_ab_kmer_T10425	1	p3	(GAG)7	21	320	340	TCTCGCAGAGCATTTCTCAA	59823	20	GCAGGTTGCCAAAATAGAGC	59851	20	212	222	433	TCTCGCAGAGCATTTCTCAA	59823	20	AGGCAGGTTGCCAAAATAGA	59708	20	214	222	435	TCTCGCAGAGCATTTCTCAA	59823	20	GGCAGGTTGCCAAAATAGAG	59708	20	213	222	434
TSA_EVI_ab_kmer_T10427	1	p2	(CT)6	12	4	15	-	-	-	-	-	-	-	-	-	-	-	-	-	-	-	-	-	-	-	-	-	-	-	-	-	-	-
TSA_EVI_ab_kmer_T10431	1	p2	(TC)7	14	59	72	AACGGTACGAGGAGATGGTG	59989	20	TGCTTTCCTTCTGTGTCACG	60025	20	131	2	132	AACGGTACGAGGAGATGGTG	59989	20	ATGGTAGTGATGAGCCAGGG	59950	20	255	2	256	AACGGTACGAGGAGATGGTG	59989	20	CCCATGCTTTCCTTCTGTGT	60111	20	135	2	136
TSA_EVI_ab_kmer_T10454	1	p2	(GA)7	14	79	92	AATACGGCCGTCCAAGTAGA	59592	20	CTCCTTCTCATCCCAGCAAG	59943	20	239	53	291	AATACGGCCGTCCAAGTAGA	59592	20	CTTCTCATCCCAGCAAGAGG	59943	20	236	53	288	AATACGGCCGTCCAAGTAGA	59592	20	CTCCTCCTCCTTCTCATCCC	60149	20	245	53	297
TSA_EVI_ab_kmer_T10463	1	p3	(TCT)5	15	213	227	AGAGACTTGAAGCGTGCGAT	60164	20	CGGAAGAGGGGAAGGATAAG	60025	20	247	94	340	AGAGACTTGAAGCGTGCGAT	60164	20	GGGAAGGATAAGAACTCCCG	59897	20	239	94	332	CGGTTTCTGCCACAGAAGAT	60255	20	CGGAAGAGGGGAAGGATAAG	60025	20	277	64	340
TSA_EVI_ab_kmer_T10464	1	p3	(CGG)7	21	200	220	TGGATCCCAACAATAACGGT	60051	20	ATCAGCAGCTAACCCACGAT	59723	20	272	11	282	AGATTATGCTCACCGCCATC	60066	20	ATCAGCAGCTAACCCACGAT	59723	20	188	95	282	AACAATAACGGTAGTGGCGG	59883	20	ATCAGCAGCTAACCCACGAT	59723	20	264	19	282
TSA_EVI_ab_kmer_T10485	1	p3	(CTC)6	18	51	68	CCTGCCACCGCCTATAAGAT	61339	20	ATCGGAGAAGAAGAGGAGGC	59919	20	105	5	109	CCTGCCACCGCCTATAAGAT	61339	20	TCGGTTGAGTGTCTTGCATC	59837	20	156	5	160	GATATTGGGAAGGAAAAGCG	58647	20	TCGGTTGAGTGTCTTGCATC	59837	20	139	22	160
TSA_EVI_ab_kmer_T10488	1	p3	(CAG)5	15	492	506	TTGTGGAAGATGTGCGAGAG	59984	20	CAATCCCTTGGGACTTGAGA	60042	20	270	398	667	TTGTGGAAGATGTGCGAGAG	59984	20	ACCGTCAATCCAATAGCTGC	60103	20	220	398	617	TTGTGGAAGATGTGCGAGAG	59984	20	GAACCCTGCTGGCTTCATTA	60214	20	165	398	562
TSA_EVI_ab_kmer_T10523	1	p3	(CAG)7	21	339	359	GTGGACCTCCCTTCTCTTCC	60050	20	TGGTGCTGCTTTTGAAGTTG	60027	20	202	183	384	GTGGACCTCCCTTCTCTTCC	60050	20	GAGCCGACACTGGCATTATT	60103	20	265	183	447	AAACCGTTCTTCTGGTGCTG	60291	20	TGGTGCTGCTTTTGAAGTTG	60027	20	120	265	384
TSA_EVI_ab_kmer_T10526	1	p3	(GCG)6	18	1	18	-	-	-	-	-	-	-	-	-	-	-	-	-	-	-	-	-	-	-	-	-	-	-	-	-	-	-
TSA_EVI_ab_kmer_T10527	1	p3	(GAG)5	15	107	121	GGAGGAGGAGACGAGGAATC	60157	20	CGCTCATCCTTCACTCCAAT	60218	20	252	51	302	ATGATGCAGAACCTCTTCGG	60218	20	CGCTCATCCTTCACTCCAAT	60218	20	230	73	302	ATGATGCAGAACCTCTTCGG	60218	20	ATTCTGCTGACCTGACGGAC	60269	20	261	73	333
TSA_EVI_ab_kmer_T10537	1	p3	(CCG)5	15	626	640	CGAGCGAGATACGGAGAGAT	59556	20	GCCGTAGTCCTTGAGCCTCT	60923	20	116	557	672	CGAGCGAGATACGGAGAGAT	59556	20	CCGTAGTCCTTGAGCCTCTC	59040	20	115	557	671	ATGTGCACAACGCCTAGGAT	60547	20	GCCGTAGTCCTTGAGCCTCT	60923	20	265	408	672
TSA_EVI_ab_kmer_T10540	1	p3	(GTG)5	15	438	452	GCTGGAACGTTCTGACAACA	59880	20	CATCGATCTGGATGGTGAAA	59451	20	225	281	505	GTTCTCGTGCGGCTTCTACT	59644	20	CATCGATCTGGATGGTGAAA	59451	20	105	401	505	CTTGCCCAAAACCCTATGTG	60357	20	CATCGATCTGGATGGTGAAA	59451	20	134	372	505
TSA_EVI_ab_kmer_T10544	1	p3	(CGC)5	15	295	309	ATCGTCACAGAGGAGTGGCT	59866	20	GGGGTCCTCCATCTTGGTAT	60015	20	165	251	415	TCATCGTCACAGAGGAGTGG	59820	20	GGGGTCCTCCATCTTGGTAT	60015	20	167	249	415	CGTCACCTTCATCGTCACAG	60309	20	GGGGTCCTCCATCTTGGTAT	60015	20	175	241	415
TSA_EVI_ab_kmer_T10549	1	p3	(CTT)6	18	1	18	-	-	-	-	-	-	-	-	-	-	-	-	-	-	-	-	-	-	-	-	-	-	-	-	-	-	-
TSA_EVI_ab_kmer_T10562	1	p3	(CCG)7	21	171	191	TCGTTCTCCTCTCTTCCCAA	59920	20	CCCATGATCCTGGTTAAACG	60184	20	225	65	289	TCGTTCTCCTCTCTTCCCAA	59920	20	TGGTTAAACGACAGGTGCAG	59758	20	215	65	279	TCGTTCTCCTCTCTTCCCAA	59920	20	ATTATAGATGCGGAAGCCCC	60267	20	267	65	331
TSA_EVI_ab_kmer_T10574	1	p3	(GCA)5	15	243	257	CAATCCTGTTGTTGCTGGAA	59691	20	AGAGACCTTCGGGAGAGGAG	59945	20	251	104	354	CAATCCTGTTGTTGCTGGAA	59691	20	AGACCTTCGGGAGAGGAGAC	59807	20	249	104	352	CAATCCTGTTGTTGCTGGAA	59691	20	GGAGACAGGGACTTCGATGA	60199	20	235	104	338
TSA_EVI_ab_kmer_T10578	1	p3	(GGC)5	15	156	170	CGGAGAAGCGTGCTGACTAT	60559	20	ATTTGGCGGTCTGCAGTTAG	60270	20	208	124	331	GTGCTGACTATGATCGCAGG	59425	20	ATTTGGCGGTCTGCAGTTAG	60270	20	199	133	331	CGGAGAAGCGTGCTGACTAT	60559	20	CTACCAGCACTGGTCCGTCT	60321	20	179	124	302
TSA_EVI_ab_kmer_T10615	1	p3	(GGA)6	18	20	37	-	-	-	-	-	-	-	-	-	-	-	-	-	-	-	-	-	-	-	-	-	-	-	-	-	-	-
TSA_EVI_ab_kmer_T10624	1	p3	(GAG)7	21	1	21	-	-	-	-	-	-	-	-	-	-	-	-	-	-	-	-	-	-	-	-	-	-	-	-	-	-	-
TSA_EVI_ab_kmer_T10632	1	p2	(GA)9	18	28	45	CGCTCTCTCTGAAATCTTCG	57923	20	AGGAGCTCTTGGGGACAGAC	60791	20	125	0	124	CGCTCTCTCTGAAATCTTCG	57923	20	GGAGCTCTTGGGGACAGACT	60791	20	124	0	123	CGCTCTCTCTGAAATCTTCG	57923	20	GTGGAGGAGAAGGGGTTGTC	60891	20	231	0	230
TSA_EVI_ab_kmer_T10638	1	p3	(GAG)5	15	3	17	-	-	-	-	-	-	-	-	-	-	-	-	-	-	-	-	-	-	-	-	-	-	-	-	-	-	-
TSA_EVI_ab_kmer_T10665	1	p2	(TC)6	12	33	44	GCTTTGAACAGTTGAACCCC	59574	20	AGATCGTGGAAATGGAGACG	60073	20	106	0	105	GCTTTGAACAGTTGAACCCC	59574	20	AGAGGAGCCTCGAGATCACA	60096	20	212	0	211	GCTTTGAACAGTTGAACCCC	59574	20	CCGAATCGAGATCTGGAAAG	59767	20	162	0	161
TSA_EVI_ab_kmer_T10671	1	p3	(CCT)5	15	186	200	CCTTCTCCTCCCAAATCTCC	60008	20	CGAGCTATAGCGCATTTCCT	59614	20	280	77	356	CCTTCTCCTCCCAAATCTCC	60008	20	ACTTCTCCAAGCTCATCCCC	60596	20	201	77	277	CCTTCTCCTCCCAAATCTCC	60008	20	TGGAAGCCTCGATTTCACAT	60603	20	221	77	297
TSA_EVI_ab_kmer_T10682	1	p3	(TCC)6	18	473	490	GCCAGCAAGATCGAGTGATT	60370	20	TTCCTCGCACTTCTCCAGTT	59989	20	234	426	659	GCCAGCAAGATCGAGTGATT	60370	20	TGCATGACCCAGGAGTGTAA	60112	20	177	426	602	GCCAGCAAGATCGAGTGATT	60370	20	GTTCCATCAGCTCCCAAGAA	60195	20	217	426	642
TSA_EVI_ab_kmer_T10714	1	p3	(TGA)5	15	443	457	CAAGAGGGTCTTGCTGAAGG	59982	20	CAGAACGATCATGAGGTGGA	59631	20	253	275	527	CAGAGGGGCTAGCACAAGAG	60149	20	CAGAACGATCATGAGGTGGA	59631	20	267	261	527	ACAGAACCTTCAGAGGGGCT	60252	20	CAGAACGATCATGAGGTGGA	59631	20	277	251	527
TSA_EVI_ab_kmer_T10745	1	p3	(AGC)5	15	176	190	TCTTTCTCGCTCTCTCTCCG	59966	20	CTCACTTCTGCACTGGCTTG	59770	20	230	8	237	CTTTCTCGCTCTCTCTCCGA	59966	20	CTCACTTCTGCACTGGCTTG	59770	20	229	9	237	TCTTTCTCGCTCTCTCTCCG	59966	20	CACTTCTGCACTGGCTTGAG	59770	20	228	8	235
TSA_EVI_ab_kmer_T10748	1	c	(AAG)6atgatgatgactcagatcgaggtcgtgacttggaagcccttcaccga(AGG)5	80	372	451	TCAACCTCTAACCCCACTGC	60111	20	GGAGAGCTTGGAGAAGCTGA	59827	20	208	277	484	TCAACCTCTAACCCCACTGC	60111	20	TCCTGGAGAGCTTGGAGAAG	59673	20	212	277	488	TCAACCTCTAACCCCACTGC	60111	20	CTCCTGGAGAGCTTGGAGAA	59673	20	213	277	489
TSA_EVI_ab_kmer_T10750	1	p3	(CGG)5	15	118	132	TCTGAGACATGGAAGAACGC	58960	20	TGAAGTAGGGGGTGTTCTGG	59959	20	162	33	194	TCTGAGACATGGAAGAACGC	58960	20	TCCAGCTTCCTCTTCTTTGC	59694	20	130	33	162	TCTGAGACATGGAAGAACGC	58960	20	GGAGAAGCTCGAGGAACAGA	59679	20	213	33	245
TSA_EVI_ab_kmer_T10755	1	p3	(TCC)7	21	48	68	CGATTGCATCCCTCTTTCCT	61478	20	CGATTCACAGAACAACCCCT	59966	20	155	25	179	CGATTGCATCCCTCTTTCCT	61478	20	AACCCCTTGAGCATCCTCTT	60074	20	142	25	166	CGATTGCATCCCTCTTTCC	60554	19	CGATTCACAGAACAACCCCT	59966	20	155	25	179
TSA_EVI_ab_kmer_T10811	1	p3	(AGC)5	15	313	327	CTCCGCCGTACTCTTCTACG	60030	20	TACTTAGCCGAGGGGGATTT	59924	20	211	154	364	CTCCGCCGTACTCTTCTACG	60030	20	TGATGTACTTAGCCGAGGGG	60088	20	216	154	369	TTTTCCAGAGTTCCACGTCC	60088	20	TACTTAGCCGAGGGGGATTT	59924	20	172	193	364
TSA_EVI_ab_kmer_T10821	1	p3	(AGC)7	21	1	21	-	-	-	-	-	-	-	-	-	-	-	-	-	-	-	-	-	-	-	-	-	-	-	-	-	-	-
TSA_EVI_ab_kmer_T10827	1	p3	(CTC)6	18	129	146	CACCACCTACTTTTCTCCCG	59587	20	AGCGGAGTGGATCACAAGAG	60408	20	276	78	353	CACCACCTACTTTTCTCCCG	59587	20	AAGCGGAGTGGATCACAAGA	60801	20	277	78	354	CCGATAATGGCCAGGTCTT	59902	19	GGAAAGCGTTCAAATCAAGC	59829	20	276	95	370
TSA_EVI_ab_kmer_T10840	1	p3	(GCA)5	15	597	611	GCAGCCTTTGAGAAACTTGG	59993	20	AGCAAATGTTGGAGTCAGGC	60263	20	169	530	698	GCAGCCTTTGAGAAACTTGG	59993	20	GCAAATGTTGGAGTCAGGCT	60263	20	168	530	697	CTGCTAAGATGGAACCCCAA	60066	20	AGCAAATGTTGGAGTCAGGC	60263	20	146	553	698
TSA_EVI_ab_kmer_T10862	1	p3	(GAG)5	15	281	295	AAGAAGAGGAGCGGGAAGAG	60088	20	TCTTCCACATCATCATCCGA	60006	20	116	209	324	TGGATCCGGAAATTGAAAAG	59872	20	TCTTCCACATCATCATCCGA	60006	20	247	78	324	AGGGAGGTCCAAGAAGAGGA	60186	20	TCTTCCACATCATCATCCGA	60006	20	126	199	324
TSA_EVI_ab_kmer_T10867	1	p2	(CT)6	12	287	298	CTGGGGCTACAGTGGTTGAT	59989	20	TGGTGGCCAACAGGTTTAGT	60410	20	238	91	328	ATCTGGGGCTACAGTGGTTG	59989	20	TGGTGGCCAACAGGTTTAGT	60410	20	240	89	328	GAGGTGAATCTGGGGCTACA	60073	20	TGGTGGCCAACAGGTTTAGT	60410	20	247	82	328
TSA_EVI_ab_kmer_T10882	1	p2	(AT)9	18	138	155	ATTGTGCCGAATCATCAACA	59931	20	CCTCAATGGGTGGAATATGG	60006	20	182	24	205	CCGGGTCAATAGATTGCCTA	59916	20	CCTCAATGGGTGGAATATGG	60006	20	143	63	205	GCTTTCCCTTTGGACAAACA	60088	20	CCTCAATGGGTGGAATATGG	60006	20	103	103	205
TSA_EVI_ab_kmer_T10882	2	p3	(ATG)6	18	351	368	CCATATTCCACCCATTGAGG	60006	20	CACACCACCATCATCACCAT	60096	20	274	186	459	TCAACTATCCACCCCTCTGC	60073	20	CACACCACCATCATCACCAT	60096	20	232	228	459	CCATATTCCACCCATTGAGG	60006	20	TCATCCACACCACCATCATC	60189	20	279	186	464
TSA_EVI_ab_kmer_T10898	1	c	(AGA)5gggaggggaggagtacagaagg(GGA)5	52	239	290	TGCCCCTATTCTCCTTTCCT	60032	20	TCTTCCGCTTCCTCTTCTTG	59688	20	227	89	315	CAAGGACAAGAATGCCCCTA	60066	20	TCTTCCGCTTCCTCTTCTTG	59688	20	239	77	315	TGCCCCTATTCTCCTTTCCT	60032	20	CGTCCATCTTCCTGTCCTTG	60646	20	254	89	342
TSA_EVI_ab_kmer_T10914	1	p3	(CGG)8	24	241	264	TCGAGAATTGTCTGGAGGCT	59950	20	CCTTGGGTTATGTAAGCGGA	59953	20	262	68	329	ACCAGAAGCCTAATGCAGGA	59836	20	CCTTGGGTTATGTAAGCGGA	59953	20	146	184	329	ATCCAAACAACTCCGTCACC	59827	20	CCTTGGGTTATGTAAGCGGA	59953	20	163	167	329
TSA_EVI_ab_kmer_T10918	1	p3	(CGA)5	15	188	202	GCAGCCAGAGGCTCAATAAC	59985	20	GAGCGCTTGGTGAGGATTAC	59843	20	256	117	372	AGCAGCTTCGCCTCTACAAG	59920	20	GAGCGCTTGGTGAGGATTAC	59843	20	229	144	372	AGCAGCCAGAGGCTCAATAA	60118	20	GAGCGCTTGGTGAGGATTAC	59843	20	257	116	372
TSA_EVI_ab_kmer_T10940	1	p3	(TTC)5	15	266	280	GCTTCCTTCATCTGCTTTGG	59955	20	AGTCTGTGGAGGGCCTTTTT	60110	20	202	170	371	ACCTGCAGGAATTGATGGTC	59934	20	AGTCTGTGGAGGGCCTTTTT	60110	20	176	196	371	GAAGAACCAACCTTCTTGCG	59853	20	AGTCTGTGGAGGGCCTTTTT	60110	20	227	145	371
TSA_EVI_ab_kmer_T11013	1	p3	(GCT)5	15	480	494	TTTGTTTTTGGTTTCCCAGC	59953	20	AGTAACGGTCAGCAAGATCCA	59749	21	203	334	536	TTTGTTTTTGGTTTCCCAGC	59953	20	GTAACGGTCAGCAAGATCCA	58724	20	202	334	535	CCTGGAAGGACACAAAAGGA	60081	20	AGTAACGGTCAGCAAGATCCA	59749	21	247	290	536
TSA_EVI_ab_kmer_T11017	1	p3	(CTT)7	21	392	412	GGATGTGACACCAGTGATGC	59970	20	CGATGCAACTAATAGTGCCG	59349	20	125	327	451	GGCCCAGAGTGTAGAGATGC	59834	20	CGATGCAACTAATAGTGCCG	59349	20	249	203	451	GCATGTGAGGCAGTCAGCTA	60168	20	CGATGCAACTAATAGTGCCG	59349	20	173	279	451
TSA_EVI_ab_kmer_T11023	1	p3	(GAG)5	15	95	109	GATGTGGACGACGACGATG	61157	19	TAACCGAAAAACCCACCAAA	60194	20	175	73	247	ATGATGTGGACGACGACGA	61157	19	TAACCGAAAAACCCACCAAA	60194	20	177	71	247	GATGTGGACGACGACGATG	61157	19	TTAACCGAAAAACCCACCAA	60194	20	176	73	248
TSA_EVI_ab_kmer_T11024	1	p3	(CAG)5	15	64	78	CAGGGTCCAACTTCTTTTGC	59711	20	TCTCGGAGGACTGAAACAGG	60377	20	219	14	232	CAGGGTCCAACTTCTTTTGC	59711	20	CTCGGAGGACTGAAACAGGT	59300	20	218	14	231	CAGGGTCCAACTTCTTTTGC	59711	20	TCCACCATGTGTTTGAGACAA	59992	21	271	14	284
TSA_EVI_ab_kmer_T11095	1	p2	(AG)6	12	149	160	AAAAGTGAGGCAGGCAGAGA	60134	20	AATATGCCCCCTCTTTCGTT	59799	20	183	119	301	AAAAGTGAGGCAGGCAGAGA	60134	20	ATATGCCCCCTCTTTCGTTT	59799	20	182	119	300	GTTCAAAAAGTGAGGCAGGC	59859	20	ATATGCCCCCTCTTTCGTTT	59799	20	187	114	300
TSA_EVI_ab_kmer_T11140	1	p3	(GAT)5	15	67	81	CAATAACGGGACGTGTTCAA	59439	20	TACATGTCATCGCCACGATT	59955	20	160	16	175	CAATAACGGGACGTGTTCAA	59439	20	TCATGGTCAACATTCCGAGA	60048	20	247	16	262	ACAATAACGGGACGTGTTCA	58900	20	TACATGTCATCGCCACGATT	59955	20	161	15	175
TSA_EVI_ab_kmer_T11171	1	p3	(TGC)5	15	243	257	GAGCCGATGGAGTTCTTGTC	59810	20	GCTCCTTGTGGTGAAACCAT	59973	20	241	102	342	GAGCCGATGGAGTTCTTGTC	59810	20	TGGTGAAACCATTTCCCAAT	60029	20	233	102	334	TGGTCTCCGAGAACTTGGTT	59697	20	TGGTGAAACCATTTCCCAAT	60029	20	118	217	334
TSA_EVI_ab_kmer_T11216	1	p3	(GAA)5	15	360	374	CTCCGGAAGATGTACTCCCA	60065	20	CTTTGCCTCGACTTCAGGAG	60126	20	167	246	412	GCTTCAGATGGGGAACACAT	59934	20	CTTTGCCTCGACTTCAGGAG	60126	20	256	157	412	TCCGGAAGATGTACTCCCAC	59927	20	CTTTGCCTCGACTTCAGGAG	60126	20	166	247	412
TSA_EVI_ab_kmer_T11226	1	p3	(CCT)5	15	117	131	AAGGTCACGGGTCTTCTCCT	60111	20	GAGCTTCAATGGGTTTTGGA	60051	20	233	48	280	AAGGTCACGGGTCTTCTCCT	60111	20	AGCATCCTTCACCCTTCCTT	60074	20	181	48	228	CCTCCAGCAGCAGCTACTTT	59780	20	AACTGCACGAGAGCATCCTT	60020	20	219	21	239
TSA_EVI_ab_kmer_T11234	1	p3	(ATT)6	18	536	553	GAGTTGGACTTCGATTTCGG	59670	20	CCTCGTCTTATGCCCTTTCA	60206	20	258	351	608	TCGACGACTTTCTGGGACTC	60386	20	CCTCGTCTTATGCCCTTTCA	60206	20	206	403	608	GTCGACGACTTTCTGGGACT	59305	20	CCTCGTCTTATGCCCTTTCA	60206	20	207	402	608
TSA_EVI_ab_kmer_T11238	1	p3	(ACC)8	24	1	24	-	-	-	-	-	-	-	-	-	-	-	-	-	-	-	-	-	-	-	-	-	-	-	-	-	-	-
TSA_EVI_ab_kmer_T11251	1	p3	(GCG)5	15	210	224	ACCGTCGTCTCATCCATCTC	60080	20	ATGAGGAGGTGGTGGTCTTG	59962	20	184	127	310	GCTACCGTCGTCTCATCCAT	60104	20	ATGAGGAGGTGGTGGTCTTG	59962	20	187	124	310	GCTACCGTCGTCTCATCCAT	60104	20	ATGTAAGGACGGAGAGGGCT	60096	20	130	124	253
TSA_EVI_ab_kmer_T11278	1	p2	(AG)7	14	58	71	CATCCAAGGTGGTAATAGAATGA	58013	23	CCAAAGCTATGTCATCCGGT	59955	20	125	4	128	CATCCAAGGTGGTAATAGAATGA	58013	23	GCTTGGACGAGGAAGATCAG	59950	20	270	4	273	CATCCAAGGTGGTAATAGAATGAG	58951	24	CCAAAGCTATGTCATCCGGT	59955	20	125	4	128
TSA_EVI_ab_kmer_T11311	1	p3	(CAG)5	15	303	317	TGCAAATCTGCAACCAGTTC	59847	20	TTTTGCCCTCATTTCTTTGG	60046	20	166	184	349	TGCAAATCTGCAACCAGTTC	59847	20	GTGAACGATTTTGCCCTCAT	59939	20	174	184	357	AAGGAGATGGGGAAGATTGG	60264	20	TTTTGCCCTCATTTCTTTGG	60046	20	200	150	349
TSA_EVI_ab_kmer_T11339	1	p3	(CCG)7	21	298	318	GTACATCTTGGTGTACGGCG	59076	20	GATGGGGACCTGAATTGCTA	59894	20	250	122	371	GTGTGGGCGTCGTACATCTT	60986	20	GATGGGGACCTGAATTGCTA	59894	20	261	111	371	TGTGGGCGTCGTACATCTT	60128	19	GATGGGGACCTGAATTGCTA	59894	20	260	112	371
TSA_EVI_ab_kmer_T11342	1	p3	(GAG)5	15	71	85	CGAGAGCGACGAGGAGATAG	60255	20	CTCCCTAAACCTCCCCACAC	60736	20	219	36	254	CGAGAGCGACGAGGAGATAG	60255	20	ATGACCTCCCTAAACCTCCC	59256	20	224	36	259	CGAGAGCGACGAGGAGATAG	60255	20	GCCTGGATGACCTCCCTAA	60019	19	230	36	265
TSA_EVI_ab_kmer_T11352	1	p3	(GCA)6	18	47	64	CCGACCCACCTACATGGC	62361	18	AGAAGGAGCCGTTGTTGAAA	59853	20	197	1	197	CCGACCCACCTACATGGC	62361	18	CTGCACGATTACATCGGAGA	59823	20	214	1	214	CCGACCCACCTACATGGC	62361	18	TGCACGATTACATCGGAGAA	60220	20	213	1	213
TSA_EVI_ab_kmer_T11371	1	p2	(GA)7	14	25	38	CAGAAACTGAGAGGGAGGGA	59375	20	TTCTCGAGGCTCTGGTCACT	60135	20	131	0	130	CAGAAACTGAGAGGGAGGGA	59375	20	CTTCTCGAGGCTCTGGTCAC	60135	20	132	0	131	CAGAAACTGAGAGGGAGGGA	59375	20	GATCTGCTTCTCGAGGCTCT	58871	20	138	0	137
TSA_EVI_ab_kmer_T11375	1	p3	(GGA)6	18	42	59	AAGAAGAGGTCGGAGCAGC	59694	19	ACTACGGACGCTGGCATTAC	60162	20	138	4	141	AAGAAGAGGTCGGAGCAGC	59694	19	ATTACCATTGCCGGAGGAAT	60531	20	123	4	126	AAGAAGAGGTCGGAGCAGC	59694	19	AGACGGAAAGCTGGGAAAAG	60733	20	232	4	235
TSA_EVI_ab_kmer_T11382	1	p2	(AG)6	12	461	472	CATGCTGGATTCGTTGAATG	60073	20	ATCAAAGTGCCCAAGCAATC	60081	20	243	344	586	CATGCTGGATTCGTTGAATG	60073	20	GATCAAAGTGCCCAAGCAAT	60081	20	244	344	587	CATGCTGGATTCGTTGAATG	60073	20	CCAAGCAATCACCAACTTGA	59691	20	233	344	576
TSA_EVI_ab_kmer_T11423	1	p3	(AGG)8	24	1	24	-	-	-	-	-	-	-	-	-	-	-	-	-	-	-	-	-	-	-	-	-	-	-	-	-	-	-
TSA_EVI_ab_kmer_T11445	1	p3	(CGG)5	15	184	198	GACAAGCTCCCTATCAAGCG	59978	20	ATGAGCGAGCTGCAGATTTT	60125	20	234	20	253	CGAACAATTCCCTCCAGAAA	60044	20	ATGAGCGAGCTGCAGATTTT	60125	20	187	67	253	ACGCCATTGATGAGTTAGGG	59955	20	ATGAGCGAGCTGCAGATTTT	60125	20	209	45	253
TSA_EVI_ab_kmer_T11451	1	p3	(TGA)5	15	211	225	TTGTCATGAAATGGAGGCAG	59648	20	GGGTTTTCAATCATGCCACT	59797	20	261	120	380	GATAAAACCCATTTTCGCCC	60497	20	GGGTTTTCAATCATGCCACT	59797	20	212	169	380	TGAAATGGAGGCAGTGTCAA	60240	20	ACTGGAGTTCTGTGCCCTTC	59305	20	123	126	248
TSA_EVI_ab_kmer_T11478	1	p3	(CTC)5	15	7	21	-	-	-	-	-	-	-	-	-	-	-	-	-	-	-	-	-	-	-	-	-	-	-	-	-	-	-
TSA_EVI_ab_kmer_T11478	2	p3	(TCG)5	15	276	290	GAAAAGCTTCCACCCTACCC	59940	20	GCTCTTCCCAGTAGAACCCC	60074	20	201	245	445	GGAAAAGCTTCCACCCTACC	59940	20	GCTCTTCCCAGTAGAACCCC	60074	20	202	244	445	CTCCTCGTCCTGTGGAAAAG	59837	20	GCTCTTCCCAGTAGAACCCC	60074	20	215	231	445
TSA_EVI_ab_kmer_T11490	1	p3	(GGA)5	15	315	329	GACTACCGGGTAATGAGGCA	59955	20	AGGATCTCTTGTGGTGCCAT	59535	20	231	261	491	GACTACCGGGTAATGAGGCA	59955	20	GATCTCTTGTGGTGCCATCC	60484	20	229	261	489	TACCGGGTAATGAGGCAGAG	60088	20	AGGATCTCTTGTGGTGCCAT	59535	20	228	264	491
TSA_EVI_ab_kmer_T11507	1	p3	(AGC)5	15	185	199	AGGCAGCTCTACATGGCAGT	60043	20	CAAACGAGAAGAAAGACCGC	59993	20	130	112	241	AACCCACACTTTCAACAGGC	60012	20	GAACAGCGCTCCTTGAAATC	59962	20	121	151	271	AGGCAGCTCTACATGGCAGT	60043	20	CTGGCCAAACGAGAAGAAAG	59986	20	135	112	246
TSA_EVI_ab_kmer_T11511	1	p3	(GAG)6	18	361	378	CCCCGTTACAGTTGATGGAG	60366	20	AAACCTAGTCTTCAGGGCTGG	59759	21	129	283	411	CTCCCCGTTACAGTTGATGG	60366	20	AAACCTAGTCTTCAGGGCTGG	59759	21	131	281	411	CCTCCCCGTTACAGTTGATG	60366	20	AAACCTAGTCTTCAGGGCTGG	59759	21	132	280	411
TSA_EVI_ab_kmer_T11557	1	p3	(GTG)5	15	655	669	AAGCTCTTCTCTCGCTCTCG	59212	20	CAGCATCATCATCGTCACCT	59663	20	178	519	696	CCAGAAGCTCTTCTCTCGCT	59065	20	CAGCATCATCATCGTCACCT	59663	20	182	515	696	CTCTTCTCTCGCTCTCGCC	60526	19	CAGCATCATCATCGTCACCT	59663	20	175	522	696
TSA_EVI_ab_kmer_T11578	1	p3	(TTC)5	15	241	255	AAAGAAGGAAGGGAAGCTCG	59955	20	CGGAGAGATAAGAGGAGCGA	59670	20	141	177	317	AAAGAAGGAAGGGAAGCTCG	59955	20	TCGGAGAGATAAGAGGAGCG	59670	20	142	177	318	AGAGAAGGAGAAGGCCAAGG	59950	20	CGGAGAGATAAGAGGAGCGA	59670	20	178	140	317
TSA_EVI_ab_kmer_T11589	1	p2	(GA)9	18	89	106	TCCAAAGAGAGAGGCAGAGG	59673	20	CAGTTTCGGAGAGCAGTTCC	59989	20	143	64	206	CAAAGAGAGAGGCAGAGGGA	59673	20	CAGTTTCGGAGAGCAGTTCC	59989	20	141	66	206	CAAAGAGAGAGGCAGAGGGA	59673	20	GATTTGTAGAGGAGCGCGAC	59985	20	254	66	319
TSA_EVI_ab_kmer_T11593	1	p2	(GT)6	12	1	12	-	-	-	-	-	-	-	-	-	-	-	-	-	-	-	-	-	-	-	-	-	-	-	-	-	-	-
TSA_EVI_ab_kmer_T11594	1	p3	(GAG)6	18	329	346	CTGGAAAGCCTAGCACAGGT	59496	20	CATTTGCAACCTGGATCTGA	59648	20	101	288	388	GGAAAGCCTAGCACAGGTGA	60397	20	CACACATTTGCAACCTGGAT	59420	20	103	290	392	CCACAGAAAAATGAGGCAGC	60776	20	CATTTGCAACCTGGATCTGA	59648	20	123	266	388
TSA_EVI_ab_kmer_T11614	1	p3	(GCG)6	18	7	24	-	-	-	-	-	-	-	-	-	-	-	-	-	-	-	-	-	-	-	-	-	-	-	-	-	-	-
TSA_EVI_ab_kmer_T11638	1	p3	(GTG)7	21	86	106	CTGCGGAAGGACGTACAGAT	60277	20	TCTGGACAAGAGGAGGTTGG	60229	20	136	18	153	CTGCGGAAGGACGTACAGAT	60277	20	ATCAGAAAAGCGTGAAACGG	60249	20	169	18	186	CTGCGGAAGGACGTACAGAT	60277	20	TGGATGAGTCTCCACCATTG	59473	20	233	18	250
TSA_EVI_ab_kmer_T11671	1	p3	(GAG)7	21	74	94	AGGAGAGGAAGCCGCTGT	60096	18	ACTTCATGTGGAGCGTGATG	59707	20	254	51	304	GAAGGCGGAGGAGAGGAAG	61394	19	ACTTCATGTGGAGCGTGATG	59707	20	262	43	304	GAAGGCGGAGGAGAGGAA	60429	18	ACTTCATGTGGAGCGTGATG	59707	20	262	43	304
TSA_EVI_ab_kmer_T11697	1	p3	(CAG)5	15	185	199	AGTGCACCAGCAACAACAAC	59801	20	GTGTCGCAATTGCTCAAGAA	59995	20	106	120	225	AGTGCACCAGCAACAACAAC	59801	20	CATGGTGCAATGGTAGATGC	59955	20	245	120	364	ACATCAAGTGCACCAGCAAC	59758	20	GTGTCGCAATTGCTCAAGAA	59995	20	112	114	225
TSA_EVI_ab_kmer_T11713	1	p3	(TCC)7	21	105	125	GTCCTCCTTCTCCACCGAAC	61032	20	AATCATCATGCCCCAAATGT	60021	20	252	29	280	GTCCTCCTTCTCCACCGAAC	61032	20	CCACTCCATGTAATCCACCC	60050	20	155	29	183	GTCCTCCTTCTCCACCGAAC	61032	20	CCCACTCCATGTAATCCACC	60050	20	156	29	184
TSA_EVI_ab_kmer_T11725	1	c	(AAG)5ac(GAA)5	32	277	308	TCCATGCTTGTTTCATCTGC	59805	20	CCTGAAGTAAGGGGGAATGC	60817	20	235	98	332	ATCTGCCAACAAGATGAGGC	60226	20	CCTGAAGTAAGGGGGAATGC	60817	20	184	149	332	AATCATGGGAATCTGCCAAC	59756	20	CCTGAAGTAAGGGGGAATGC	60817	20	194	139	332
TSA_EVI_ab_kmer_T11808	1	p2	(CT)6	12	357	368	-	-	-	-	-	-	-	-	-	-	-	-	-	-	-	-	-	-	-	-	-	-	-	-	-	-	-
TSA_EVI_ab_kmer_T11851	1	p3	(CTC)7	21	1	21	-	-	-	-	-	-	-	-	-	-	-	-	-	-	-	-	-	-	-	-	-	-	-	-	-	-	-
TSA_EVI_ab_kmer_T11854	1	p3	(TCA)5	15	165	179	ATTGGGAGTTTGATTGCTGG	59933	20	TCCTTCAGACCTTTCCCCTT	60045	20	199	123	321	ATTGCTGGGATCTGTCCATC	59893	20	TCCTTCAGACCTTTCCCCTT	60045	20	187	135	321	GATTGCTGGGATCTGTCCAT	59893	20	TCCTTCAGACCTTTCCCCTT	60045	20	188	134	321
TSA_EVI_ab_kmer_T11893	1	p3	(GGA)5	15	68	82	GAAGGTGAAGACGGAGGACA	60238	20	GCAATAGCACTTAGGGCAGC	60010	20	265	31	295	GTGAAGGTGAAGACGGAGGA	60238	20	GCAATAGCACTTAGGGCAGC	60010	20	267	29	295	TGAAGGTGAAGACGGAGGAC	60238	20	GCAATAGCACTTAGGGCAGC	60010	20	266	30	295
TSA_EVI_ab_kmer_T11910	1	p2	(GT)6	12	342	353	-	-	-	-	-	-	-	-	-	-	-	-	-	-	-	-	-	-	-	-	-	-	-	-	-	-	-
TSA_EVI_ab_kmer_T11943	1	p3	(CCT)7	21	6	26	-	-	-	-	-	-	-	-	-	-	-	-	-	-	-	-	-	-	-	-	-	-	-	-	-	-	-
TSA_EVI_ab_kmer_T11944	1	p3	(GCC)6	18	315	332	TCCTCTTCTCAGTCCTCCGA	60064	20	CAAACGTCACTGACCCACAG	60194	20	204	268	471	CCGTCTTCCAGGGTTAAGGT	60353	20	CAAACGTCACTGACCCACAG	60194	20	280	192	471	TCCTCTTCTCAGTCCTCCGA	60064	20	TGACCCACAGAACATCATCG	60534	20	194	268	461
TSA_EVI_ab_kmer_T11963	1	p3	(AGG)5	15	118	132	TCCCTCAAGAGAAGAAGGGA	58937	20	ATAGTTGAGGGGAGGGCAGT	59957	20	213	70	282	GACATCTCCATTCATCCCTCA	59878	21	ATAGTTGAGGGGAGGGCAGT	59957	20	227	56	282	TCCCTCAAGAGAAGAAGGGA	58937	20	TTGCCTGTGCCATAGTTGAG	59864	20	224	70	293
TSA_EVI_ab_kmer_T11978	1	p4	(ATCG)6	24	136	159	CTCACCAATCGCTTTCCAAT	60074	20	AACAAGAAGGGCATGGTTTG	59971	20	163	109	271	CTCACCAATCGCTTTCCAAT	60074	20	CGGAGCTGTGGTTGATTTTT	60110	20	125	109	233	CTCACCAATCGCTTTCCAAT	60074	20	GCAGATTCATCAGGAGGGAA	60158	20	182	109	290
TSA_EVI_ab_kmer_T12015	1	p2	(AT)8	16	223	238	TTGCGATAGGCGGATATAGG	60040	20	ACGTCCAACAAAGCCACTTC	60156	20	273	76	348	TTGCGATAGGCGGATATAGG	60040	20	CCCACAGAAACACGACAGTG	60194	20	223	76	298	TTGCGATAGGCGGATATAGG	60040	20	TCCAACAAAGCCACTTCCTC	60232	20	270	76	345
TSA_EVI_ab_kmer_T12060	1	p3	(TGG)5	15	240	254	ATAGTGGGAGCAATCCATGC	59923	20	TCCCACCAGTACTCTCCTGC	60261	20	267	34	300	CTGTTGGAGCTCTTTCTGCC	60134	20	TTCAAGTCCTCGAAAGGGAA	59784	20	271	58	328	ATAGTGGGAGCAATCCATGC	59923	20	GTACTCTCCTGCACCCCTTG	59721	20	259	34	292
TSA_EVI_ab_kmer_T12127	1	p3	(CCG)5	15	107	121	CATTCTAACCCTCCGCTTGA	60206	20	TCTTAAAGGTGGTCGTTCGG	60103	20	174	69	242	CATTCTAACCCTCCGCTTGA	60206	20	TCGCTCTTAAAGGTGGTCGT	59875	20	178	69	246	CATTCTAACCCTCCGCTTGA	60206	20	TCATGGAGACCCAGAAGAGG	60191	20	228	69	296
TSA_EVI_ab_kmer_T12130	1	p2	(AG)8	16	133	148	TTCCAAAAACCAACAGGGAG	59942	20	CGGAAGATTAAATGGAGGAGG	59911	21	154	28	181	ACGTTCCAAAAACCAACAGG	59869	20	CGGAAGATTAAATGGAGGAGG	59911	21	157	25	181	AACCTCGTGTACGGCAAGTC	60179	20	CGGAAGATTAAATGGAGGAGG	59911	21	116	66	181
TSA_EVI_ab_kmer_T12134	1	p2	(CT)8	16	87	102	CCTCCACACTGCCTCTTGTT	60298	20	CTTCCTTGATCTCGTCTCCG	59943	20	100	60	159	CCTCCACACTGCCTCTTGTT	60298	20	CCAAGCAAAATCTTTGAGGC	59823	20	165	60	224	CTCTCCTCGTCCTCCACACT	59425	20	CTTCCTTGATCTCGTCTCCG	59943	20	110	50	159
TSA_EVI_ab_kmer_T12158	1	p2	(CT)7	14	116	129	CACTCTCCTACCCCTCTCCC	60066	20	GAGGAACCCATCCAACAGAA	59903	20	241	87	327	CACTCTCCTACCCCTCTCCC	60066	20	GGAACCCATCCAACAGAAGA	59903	20	239	87	325	GATATGGAGGGGGCATAGGT	60003	20	GGCGAGTTAAGGGAGGAGTC	60212	20	163	12	174
TSA_EVI_ab_kmer_T12177	1	p3	(TTC)5	15	176	190	TGATCTTTGTAGCGCAGTGG	60011	20	GTACTCTACGGCCTTCACGG	59757	20	224	73	296	TGATCTTTGTAGCGCAGTGG	60011	20	CACTCCACGTCAACAGGAAA	59720	20	158	73	230	CGATCTCGTTGTTTTGGGAT	59933	20	GTACTCTACGGCCTTCACGG	59757	20	246	51	296
TSA_EVI_ab_kmer_T12197	1	p3	(TTG)8	24	347	370	-	-	-	-	-	-	-	-	-	-	-	-	-	-	-	-	-	-	-	-	-	-	-	-	-	-	-
TSA_EVI_ab_kmer_T12204	1	p2	(CT)7	14	95	108	ATCGTCCCTTCCCTAGTCGT	59957	20	CGCTGGATTTGGCTAAAGAG	59975	20	239	28	266	ATCGTCCCTTCCCTAGTCGT	59957	20	TCGGTTTGTTAAAGGGGAGA	59541	20	212	28	239	ATCGTCCCTTCCCTAGTCGT	59957	20	TTTGTTGTACGCAAACGTCG	60730	20	257	28	284
TSA_EVI_ab_kmer_T12210	1	p3	(GAT)5	15	396	410	ACAGTTGGAGGAAATGGTCG	59966	20	CTTGGTCACGTATCCTGGCT	60134	20	103	341	443	ACAGTTGGAGGAAATGGTCG	59966	20	TCCTCTCCAGCTGTTCTCGT	60135	20	127	341	467	AGCCAGGAAAAATGGGTTCT	59940	20	CTTGGTCACGTATCCTGGCT	60134	20	183	261	443
TSA_EVI_ab_kmer_T12245	1	p2	(CT)7	14	18	31	-	-	-	-	-	-	-	-	-	-	-	-	-	-	-	-	-	-	-	-	-	-	-	-	-	-	-
TSA_EVI_ab_kmer_T12292	1	p3	(CCA)5	15	289	303	GATCGGTGGAACCTTTACCA	59790	20	TAGTCGGCAAGCATAATCCC	60060	20	278	238	515	GATCGGTGGAACCTTTACCA	59790	20	GGAAGGCGACACAGATGAAT	60081	20	175	238	412	GATCGGTGGAACCTTTACCA	59790	20	AAGGCGACACAGATGAATCC	60081	20	173	238	410
TSA_EVI_ab_kmer_T12427	1	p3	(GAC)5	15	4	18	-	-	-	-	-	-	-	-	-	-	-	-	-	-	-	-	-	-	-	-	-	-	-	-	-	-	-
TSA_EVI_ab_kmer_T12449	1	p2	(GA)6	12	92	103	TTTTCCGAAGAACGTAGGGA	59679	20	GCAGATCCAATCGAGGAGAG	59910	20	260	31	290	TTTTCCGAAGAACGTAGGGA	59679	20	GAGCAGATCCAATCGAGGAG	59910	20	262	31	292	TTTTCCGAAGAACGTAGGGA	59679	20	AGCAGATCCAATCGAGGAGA	59910	20	261	31	291
TSA_EVI_ab_kmer_T12473	1	c	(CGC)9caccagctcccccgagagagggtggacccaaggaggttccgaagccccct(CCA)5	92	524	615	CGTTCCAACTCCATCACCTT	59966	20	ATCTTCACCTTTGCCCCTCT	60074	20	191	456	646	CGTTCCAACTCCATCACCTT	59966	20	TGAGGATCTTCACCTTTGCC	60195	20	196	456	651	AACCTTTCCACCATCACCAA	60210	20	ATCTTCACCTTTGCCCCTCT	60074	20	221	426	646
TSA_EVI_ab_kmer_T12477	1	p2	(AG)6	12	107	118	CACGGCCATGGAAAGATTAT	59784	20	GACATCGGAGACAAGGAGGA	60199	20	252	35	286	CGGCCATGGAAAGATTATTG	60281	20	GACATCGGAGACAAGGAGGA	60199	20	250	37	286	CACGGCCATGGAAAGATTAT	59784	20	GAGTTTGGAGTCTGATGGGC	59661	20	228	35	262
TSA_EVI_ab_kmer_T12491	1	p2	(AT)7	14	499	512	ACCTGAAAACGGTGCTATGG	59993	20	CGAAAAACAACAGCATCGAA	59849	20	164	470	633	ACCTGAAAACGGTGCTATGG	59993	20	GAGCCGAAAAACAACAGCAT	60257	20	168	470	637	CCTGAAAACGGTGCTATGGT	59993	20	AGCAAGAGCCGAAAAACAAC	59499	20	172	471	642
TSA_EVI_ab_kmer_T12521	1	p2	(TA)6	12	8	19	-	-	-	-	-	-	-	-	-	-	-	-	-	-	-	-	-	-	-	-	-	-	-	-	-	-	-
TSA_EVI_ab_kmer_T12524	1	p3	(CCT)5	15	49	63	ATTCCGAACAGCAAGCTGAC	60406	20	ATCTTAGGGCCCAGGGAGTA	59919	20	136	24	159	CTGGCGGACTACAACATTCC	60517	20	ATCTTAGGGCCCAGGGAGTA	59919	20	151	9	159	ATTCCGAACAGCAAGCTGAC	60406	20	CGTCCCAGTCGGAGATCTTA	60210	20	150	24	173
TSA_EVI_ab_kmer_T12529	1	p3	(CCA)5	15	311	325	GACGAACGGAAGGAGAAGTG	59844	20	GAAAGGATCGATGGCGTTTA	60038	20	134	258	391	GACGAACGGAAGGAGAAGTG	59844	20	TATTGGAAAGGATCGATGGC	59862	20	139	258	396	CAACAGCAAATGAACCTGGA	59691	20	GAAAGGATCGATGGCGTTTA	60038	20	152	240	391
TSA_EVI_ab_kmer_T12538	1	p3	(CCG)6	18	197	214	GGAGATACCCAGCAGCAGAA	60362	20	AGTAATGGAGATCCCCCACC	60015	20	262	37	298	AGATACCCAGCAGCAGAAGC	59603	20	AGTAATGGAGATCCCCCACC	60015	20	260	39	298	GGAGATACCCAGCAGCAGAA	60362	20	CCACCCAGATCGTCTTGTTC	60510	20	247	37	283
TSA_EVI_ab_kmer_T12539	1	p2	(AG)6	12	27	38	-	-	-	-	-	-	-	-	-	-	-	-	-	-	-	-	-	-	-	-	-	-	-	-	-	-	-
TSA_EVI_ab_kmer_T12554	1	p3	(ACC)6	18	150	167	CGGAGAAGGGGGTAACAACT	60353	20	GAAGGATCCCTTTTTGAGCC	60017	20	218	12	229	CGGAGAAGGGGGTAACAACT	60353	20	GTTGCTTAAAAGATCCGCCA	60209	20	268	12	279	CGGAGAAGGGGGTAACAACT	60353	20	TGGTTGCTTAAAAGATCCGC	60209	20	270	12	281
TSA_EVI_ab_kmer_T12568	1	p2	(GA)7	14	109	122	GATCAGGCATAACCCCAATG	60155	20	CTTGAACGGATCTGTGCTGA	59984	20	253	24	276	TCAGGCATAACCCCAATGTT	60192	20	CTTGAACGGATCTGTGCTGA	59984	20	251	26	276	AGCTGGAGGATCAGGCATAA	59797	20	CTTGAACGGATCTGTGCTGA	59984	20	261	16	276
TSA_EVI_ab_kmer_T12572	1	p3	(AAG)5	15	287	301	CTTACCCTCCCCTTCTCCAC	59928	20	TTGGTGCTGCTGTTGTTGAT	60310	20	136	240	375	CTTACCCTCCCCTTCTCCAC	59928	20	GCAAGGAGGTAAGCAACGAA	60386	20	160	240	399	CTTACCCTCCCCTTCTCCAC	59928	20	CTGCTGTTGTTGATGAAGCC	59445	20	130	240	369
TSA_EVI_ab_kmer_T12574	1	p3	(AAG)7	21	272	292	TATGGCTGAGGAAAACCCAG	60066	20	CTCCAAAATCCCCATTTTCA	59733	20	239	204	442	TATGGCTGAGGAAAACCCAG	60066	20	CCAACAAAGCTTAATTCGCC	59720	20	183	204	386	TATGGCTGAGGAAAACCCAG	60066	20	TCAGTCTCCACCGGTTTCTT	59697	20	219	204	422
TSA_EVI_ab_kmer_T12579	1	p2	(TC)6	12	44	55	GTCACACAAAAACGGAACCC	60255	20	CGATCGGATCAATCGAAATC	60380	20	221	10	230	ACTGACCAGCGTCACACAAA	60357	20	CGATCGGATCAATCGAAATC	60380	20	231	0	230	GTCACACAAAAACGGAACCC	60255	20	CCCGGAAACCCTAAAGAAAT	59307	20	108	10	117
TSA_EVI_ab_kmer_T12580	1	p3	(CTC)6	18	117	134	CGCTTACAGTTGGTTCGTCA	59904	20	CACTCCGCAGAGTCTTCCTC	60135	20	259	59	317	CGCTTACAGTTGGTTCGTCA	59904	20	TCACTCCGCAGAGTCTTCCT	60135	20	260	59	318	CGCTTACAGTTGGTTCGTCA	59904	20	TCGAGATCGACTCAGCCTCT	60246	20	241	59	299
TSA_EVI_ab_kmer_T12586	1	p3	(GGC)7	21	98	118	CGTTGCTTTTCCGGTTTAGA	60236	20	CAGTGTTCCTTCGAGCACAA	60025	20	263	46	308	CGTTGCTTTTCCGGTTTAGA	60236	20	GGAGAATTGGGATTTGGGAT	59959	20	184	46	229	GCATAAACGGCAACCTCTTC	59713	20	GGAGAATTGGGATTTGGGAT	59959	20	230	0	229
TSA_EVI_ab_kmer_T12593	1	c	(TA)8(GA)8gcgatcgatt(GATGGA)5	72	96	167	TAGTTCCTGCATGGCCTACC	60096	20	GGCGACGTCAGAGAGATCA	60088	19	182	54	235	TAGTTCCTGCATGGCCTACC	60096	20	CAGAGAGATCACGTGGGAGA	58912	20	174	54	227	TAGTTCCTGCATGGCCTACC	60096	20	TCAGAGAGATCACGTGGGAG	58912	20	175	54	228
TSA_EVI_ab_kmer_T12606	1	p3	(GGA)5	15	387	401	CGTGTGGAGAAGAGGGAGAG	59978	20	AGGTAAACACCTTCGGTCCC	60225	20	241	228	468	GATGGAGCTTCGAAGAAACG	59955	20	AGGTAAACACCTTCGGTCCC	60225	20	178	291	468	GGAGGACGTGTGGAGAAGAG	59835	20	AGGTAAACACCTTCGGTCCC	60225	20	247	222	468
TSA_EVI_ab_kmer_T12612	1	p3	(GCA)8	24	343	366	AAACTGGGGAAGGAAGGAAA	59912	20	ATCAAGCCACCAATCAAAGC	60081	20	227	233	459	CTGGGGAAGGAAGGAAACTT	59548	20	ATCAAGCCACCAATCAAAGC	60081	20	224	236	459	GCACCAGCCATAATTTCCTC	59533	20	ATCAAGCCACCAATCAAAGC	60081	20	275	185	459
TSA_EVI_ab_kmer_T12619	1	p2	(TC)6	12	90	101	TTGCCATCGTCCTCTTACCT	59694	20	CGCAGATCATCGACAAAGAA	59948	20	117	39	155	TGCCATCGTCCTCTTACCTT	59694	20	CGCAGATCATCGACAAAGAA	59948	20	116	40	155	TTGCCATCGTCCTCTTACCT	59694	20	GAACGCAGATCATCGACAAA	59805	20	120	39	158
TSA_EVI_ab_kmer_T12623	1	p3	(CCG)7	21	102	122	CTCTCCCTCAGACGATGGAT	59206	20	AAGCACAGGCCTTCTCTTCA	60134	20	225	47	271	CTCTCCCTCAGACGATGGAT	59206	20	AGCACAGGCCTTCTCTTCAA	60134	20	224	47	270	CTCTCCCTCAGACGATGGAT	59206	20	CCGGACGAATGTTAGGGTTA	59817	20	168	47	214
TSA_EVI_ab_kmer_T12625	1	p3	(GAG)7	21	195	215	ATGGAGATCCAACAATGGGA	60135	20	GCGACCAAATAGCAGAAAGC	59988	20	233	125	357	ATGGAGATCCAACAATGGGA	60135	20	TTGGAGAAACCTAGAGCGGA	59948	20	206	125	330	ATGGAGATCCAACAATGGGA	60135	20	AACAAATGCAAGTCCCAAGC	60118	20	279	125	403
TSA_EVI_ab_kmer_T12634	1	p3	(CCT)7	21	93	113	CACTGTAACCTCTCGGGCTC	59867	20	GTCATCGGGTATGCTCACCT	59957	20	106	56	161	CACTGTAACCTCTCGGGCTC	59867	20	AGGTCATCGGGTATGCTCAC	59957	20	108	56	163	CACTGTAACCTCTCGGGCTC	59867	20	TGTGGAGCTTCATCATCTCG	59942	20	251	56	306
TSA_EVI_ab_kmer_T12643	1	p5	(GAAGA)6	30	1	30	-	-	-	-	-	-	-	-	-	-	-	-	-	-	-	-	-	-	-	-	-	-	-	-	-	-	-
TSA_EVI_ab_kmer_T12643	2	p3	(CAG)6	18	509	526	TGAGGGTGTGCAAAAGAGTG	59873	20	CCTCCTTGACATGAATGGCT	60073	20	114	476	589	TGAGGGTGTGCAAAAGAGTG	59873	20	CTTGACATGAATGGCTGGTG	60112	20	110	476	585	TGAGGGTGTGCAAAAGAGTG	59873	20	CCCCTTGACTCACCCAATTA	59784	20	158	476	633
TSA_EVI_ab_kmer_T12682	1	p2	(AG)8	16	7	22	-	-	-	-	-	-	-	-	-	-	-	-	-	-	-	-	-	-	-	-	-	-	-	-	-	-	-
TSA_EVI_ab_kmer_T12682	2	p2	(GA)6	12	159	170	TCGAGCGCCCTAGAGATAAA	60074	20	TCTCCCATCACCCTCTCATC	60008	20	143	60	202	AAAAGAAACTCGGCTCAGCA	60132	20	TCTCCCATCACCCTCTCATC	60008	20	176	27	202	AGGGAAAAGAAACTCGGCTC	59827	20	TCTCCCATCACCCTCTCATC	60008	20	180	23	202
TSA_EVI_ab_kmer_T12688	1	c	(CT)10gtgtggcttgctctc(AG)9	53	373	425	-	-	-	-	-	-	-	-	-	-	-	-	-	-	-	-	-	-	-	-	-	-	-	-	-	-	-
TSA_EVI_ab_kmer_T12699	1	p3	(AGC)7	21	484	504	TTGGGTTCGTTACCTTCGTC	59971	20	TGCTGAAGGTCATAGGGGTC	60073	20	232	348	579	CCAGTTCAGGACGTGAGGAT	60112	20	TGCTGAAGGTCATAGGGGTC	60073	20	275	305	579	TCGTTACCTTCGTCTACCCG	60125	20	TGCTGAAGGTCATAGGGGTC	60073	20	226	354	579
TSA_EVI_ab_kmer_T12704	1	p2	(GA)10	20	80	99	GAGCTGATCTTCAAGGGCAC	59957	20	CTTCCCTCGAGTACTGCCTG	60005	20	166	9	174	GAGCTGATCTTCAAGGGCAC	59957	20	GCCCACAGACACCCTGTAGT	60033	20	227	9	235	GAGCTGATCTTCAAGGGCAC	59957	20	TCGAGTACTGCCTGAGACGA	59726	20	160	9	168
TSA_EVI_ab_kmer_T12719	1	p3	(TCC)5	15	292	306	TTAGGGGAGGGGTTCTCAGT	59928	20	GGAAACTCCGAAAGGGAGTC	60052	20	275	156	430	TTAGGGGAGGGGTTCTCAGT	59928	20	AAAGGGAGTCGTCGATGATG	60073	20	265	156	420	TTAGGGGAGGGGTTCTCAGT	59928	20	GATGATGAGCGAAACCCATT	59900	20	252	156	407
TSA_EVI_ab_kmer_T12756	1	p3	(CCT)5	15	1	15	-	-	-	-	-	-	-	-	-	-	-	-	-	-	-	-	-	-	-	-	-	-	-	-	-	-	-
TSA_EVI_ab_kmer_T12765	1	p3	(CCT)5	15	277	291	GTCTCAACCGGAAGACCAAG	59697	20	GAGCGAGTTGAGAAGCTCGT	59898	20	188	228	415	GTCTCAACCGGAAGACCAAG	59697	20	GAGGGTCTTGAACACGAAGC	59851	20	125	228	352	GTCTCAACCGGAAGACCAAG	59697	20	TCTTAACGAAGCGGTCCATC	60214	20	243	228	470
TSA_EVI_ab_kmer_T12768	1	p3	(GCA)6	18	320	337	AGCCAGATTCAGCAGCAGTT	60164	20	TGGGACTGCAGATTGAGATG	59787	20	240	199	438	CCGAGGATAAGCCAGATTCA	60170	20	TGGGACTGCAGATTGAGATG	59787	20	249	190	438	AGCCAGATTCAGCAGCAGTT	60164	20	ACCTGGGACTGCAGATTGAG	60261	20	243	199	441
TSA_EVI_ab_kmer_T12807	1	p3	(GCC)5	15	421	435	TCTCACGAGACTTCCGGTCT	59986	20	GACGTCTTCAACGAGGCAAT	60263	20	225	261	485	TCTCACGAGACTTCCGGTCT	59986	20	TGAACTCTACCTCTTGGCGG	60388	20	258	261	518	AGCTTCTCACGAGACTTCCG	59745	20	GACGTCTTCAACGAGGCAAT	60263	20	229	257	485
TSA_EVI_ab_kmer_T12813	1	p3	(TGG)7	21	554	574	CTTGCCTTCACAGTCGACAA	60025	20	TAATAACCGGAGGAGGAGCC	60411	20	113	509	621	TTGCCTTCACAGTCGACAAC	59880	20	TAATAACCGGAGGAGGAGCC	60411	20	112	510	621	CGACGTCGGAGAGGAACTAC	59867	20	TAATAACCGGAGGAGGAGCC	60411	20	169	453	621
TSA_EVI_ab_kmer_T12817	1	p3	(CCG)7	21	353	373	-	-	-	-	-	-	-	-	-	-	-	-	-	-	-	-	-	-	-	-	-	-	-	-	-	-	-
TSA_EVI_ab_kmer_T12827	1	c	(CAG)7(CAC)5	36	435	470	GAAAGAATCCACCATCTCCG	59483	20	CATTTGGCTGGAAATGCTCT	60214	20	252	356	607	GAAAGAATCCACCATCTCCG	59483	20	TCCGTCACCTCCAAGTTAGC	60255	20	218	356	573	GAAAGAATCCACCATCTCCG	59483	20	CACCTCCAAGTTAGCCCTTG	59728	20	213	356	568
TSA_EVI_ab_kmer_T12828	1	p3	(GAG)5	15	79	93	GTGACGCCTTCTTCCAGC	59505	18	GGACAACTGATGTTGGCCTT	59973	20	261	44	304	GTGACGCCTTCTTCCAGC	59505	18	TTCCAATCTCCAAAAGCACC	60051	20	202	44	245	GTGACGCCTTCTTCCAGC	59505	18	GATGTTGGCCTTGCAATTTT	59945	20	253	44	296
TSA_EVI_ab_kmer_T12831	1	p2	(GA)10	20	28	47	AAAAGAAAAGCAAAAGGAGAGGA	59894	23	TACAAGCTCAAGATCGGCCT	59978	20	237	2	238	GAAAAGAAAAGCAAAAGGAGAGG	59894	23	TACAAGCTCAAGATCGGCCT	59978	20	238	1	238	AAAAGAAAAGCAAAAGGAGAGGA	59894	23	CAAGATCGGCCTAGAGAACG	59971	20	229	2	230
TSA_EVI_ab_kmer_T12835	1	p4	(TTTA)6	24	665	688	-	-	-	-	-	-	-	-	-	-	-	-	-	-	-	-	-	-	-	-	-	-	-	-	-	-	-
TSA_EVI_ab_kmer_T12855	1	p2	(CT)6	12	1	12	-	-	-	-	-	-	-	-	-	-	-	-	-	-	-	-	-	-	-	-	-	-	-	-	-	-	-
TSA_EVI_ab_kmer_T12862	1	p3	(TCA)6	18	288	305	TTCTCGTCATCAGGCATCTG	59942	20	CAAAACTTTGGGTCCATGCT	59971	20	203	265	467	TTCTCGTCATCAGGCATCTG	59942	20	AAAACTTTGGGTCCATGCTG	59971	20	202	265	466	TCAGAAAGGGGTGTGCTCTT	59844	20	CAAAACTTTGGGTCCATGCT	59971	20	257	211	467
TSA_EVI_ab_kmer_T12868	1	p3	(GGA)5	15	42	56	AGGAAGTAGCCGAGGGTGAT	60096	20	CTCATCCCACCAACGAAACT	59966	20	227	6	232	AGGAAGTAGCCGAGGGTGAT	60096	20	TTGCCATTAACCCCAACAAT	60053	20	100	6	105	AGGAAGTAGCCGAGGGTGAT	60096	20	GGGAATGGAACAGCACCTAA	59933	20	265	6	270
TSA_EVI_ab_kmer_T12894	1	p3	(ACA)5	15	230	244	GCGAGGAGCAAACGATAGAG	60118	20	ACCGCATCTTGGAAGACATC	60081	20	209	122	330	AGCGAGGAGCAAACGATAGA	60118	20	ACCGCATCTTGGAAGACATC	60081	20	210	121	330	GAGCGAGGAGCAAACGATAG	60118	20	ACCGCATCTTGGAAGACATC	60081	20	211	120	330
TSA_EVI_ab_kmer_T12905	1	p2	(TA)6	12	538	549	-	-	-	-	-	-	-	-	-	-	-	-	-	-	-	-	-	-	-	-	-	-	-	-	-	-	-
TSA_EVI_ab_kmer_T12912	1	p2	(CT)6	12	241	252	TGTGAGAACATCGTTGGGAA	60088	20	CCACTCCATCATCCTCGACT	60072	20	187	181	367	TGTGAGAACATCGTTGGGAA	60088	20	GCTCTTTTCCGCATCCATAA	60175	20	238	181	418	TGTGAGAACATCGTTGGGAA	60088	20	CGCATCCATAATCCCGTACT	59807	20	229	181	409
TSA_EVI_ab_kmer_T12928	1	p3	(CAG)6	18	136	153	CATGCAAAAGCAAGAGAGCA	60280	20	GGCAACTTCAGTCGTTCCTC	59851	20	260	45	304	CATGCAAAAGCAAGAGAGCA	60280	20	GGACTCTGCCGAATTAACGA	60214	20	206	45	250	GCATTCTGTTGTCGCATCAT	59685	20	GGACTCTGCCGAATTAACGA	60214	20	243	8	250
TSA_EVI_ab_kmer_T12992	1	p3	(CTC)6	18	31	48	CATCCCCTCTCCCTCTTCTG	61120	20	CTGGCATTTGAGCTTCTTCC	59955	20	280	7	286	CATCCCCTCTCCCTCTTCTG	61120	20	CCTGCTACCACTTCCGAGTC	59867	20	111	7	117	CATCCCCTCTCCCTCTTCTG	61120	20	TTTTCTTCTAGCTCGTCGCC	59730	20	129	7	135
TSA_EVI_ab_kmer_T12998	1	p3	(CTC)6	18	41	58	ACCCCCTTATCCTCTGCTTC	59536	20	CTCGAAGGCTTTCTCCTCCT	60088	20	161	18	178	GACCCCCTTATCCTCTGCTT	59536	20	CTCGAAGGCTTTCTCCTCCT	60088	20	162	17	178	ACCCCCTTATCCTCTGCTTC	59536	20	GCTTTCTCCTCCTCCCTGTT	59817	20	154	18	171
TSA_EVI_ab_kmer_T13010	1	p3	(ACC)5	15	332	346	CTTCTCCTCCCCCTCATCTC	60149	20	TGGTCGTAATCGAATCCCTC	59894	20	272	183	454	ACGAGGACCATCATCACCAT	60208	20	TGGTCGTAATCGAATCCCTC	59894	20	172	283	454	CTTCTCCTCCCCCTCATCTC	60149	20	GTAATCGAATCCCTCGAGCA	60177	20	267	183	449
TSA_EVI_ab_kmer_T13035	1	p3	(TGA)5	15	245	259	GTCGATGGAGAGATCGTGGT	60080	20	ATTGCCTCTGAGATCCCCTT	60037	20	132	191	322	GTCGATGGAGAGATCGTGGT	60080	20	TACTGTACAGCCACAAGCCG	59928	20	164	191	354	GTCGATGGAGAGATCGTGGT	60080	20	GCCTCTGAGATCCCCTTTCT	59778	20	129	191	319
TSA_EVI_ab_kmer_T13050	1	p3	(AGG)7	21	96	116	AGAGGAGGAGGTCGAGGAAC	59807	20	ACTGCTATCGGGCTGCTTTA	60003	20	172	17	188	GGTAGAGGAGGAGGTCGAGG	60208	20	ACTGCTATCGGGCTGCTTTA	60003	20	175	14	188	GGTCGAGGAGGAGGTAGAGG	60208	20	ACTGCTATCGGGCTGCTTTA	60003	20	187	2	188
TSA_EVI_ab_kmer_T13060	1	p3	(CAC)5	15	193	207	GACTTGTGGTGAACGTGGTG	60047	20	ACTGGTGATGCCCAGACTTC	60120	20	174	82	255	TGAAGCACCTCCTCGATTCT	59950	20	ACTGGTGATGCCCAGACTTC	60120	20	244	12	255	AGCACCTCCTCGATTCTTGA	59950	20	ACTGGTGATGCCCAGACTTC	60120	20	241	15	255
TSA_EVI_ab_kmer_T13066	1	p3	(AGG)8	24	3	26	-	-	-	-	-	-	-	-	-	-	-	-	-	-	-	-	-	-	-	-	-	-	-	-	-	-	-
TSA_EVI_ab_kmer_T13066	2	p2	(AG)6	12	330	341	ATCTCGCCATCAACCAAATC	59900	20	CATGGGTTGTTCTCGATCCT	59927	20	266	119	384	GATCTCGCCATCAACCAAAT	59900	20	CATGGGTTGTTCTCGATCCT	59927	20	267	118	384	CAACAAAAACAAAGCCAGCA	59888	20	CATGGGTTGTTCTCGATCCT	59927	20	123	262	384
TSA_EVI_ab_kmer_T13077	1	p3	(GAT)5	15	467	481	TTTGCCTTTCGCTTGAAATC	60323	20	AGTCAAAGCTCAACTCCCCA	59844	20	265	268	532	CCTATTTGCCTTTCGCTTGA	60335	20	AGTCAAAGCTCAACTCCCCA	59844	20	269	264	532	TTTGCCTTTCGCTTGAAATC	60323	20	TCAAAGCTCAACTCCCCATC	60195	20	263	268	530
TSA_EVI_ab_kmer_T13079	1	p2	(TC)9	18	34	51	CGACAGGGAAAGCAAGAGAG	60126	20	CGAAGACCGAAGAAATCGAG	59948	20	234	0	233	CGACAGGGAAAGCAAGAGAG	60126	20	CCTCACGTTGTAGTCGGTGA	59745	20	152	0	151	CGACAGGGAAAGCAAGAGAG	60126	20	AAGAAATCGAGGAGGGTTCC	59513	20	225	0	224
TSA_EVI_ab_kmer_T13087	1	p3	(AGG)7	21	110	130	TCCTCCTCCCTTCTTTCTCC	59749	20	CCCGTTCCTGATGATGAGAT	59886	20	119	77	195	TATCAGAGAATCGGCCTTCG	60309	20	CCCGTTCCTGATGATGAGAT	59886	20	159	37	195	TATCAGAGAATCGGCCTTCG	60309	20	GGAGGGGTTAGGACCATTTC	59629	20	118	37	154
TSA_EVI_ab_kmer_T13087	2	p3	(TCC)5	15	476	490	CAACTCTCTTTACCGCGTCC	59875	20	CCGCAGCGCAGTAGTAGG	60720	18	100	412	511	AACTCTCTTTACCGCGTCCA	59875	20	CCCGCAGCGCAGTAGTAG	60720	18	100	413	512	CCAACTCTCTTTACCGCGTC	59875	20	CCGCAGCGCAGTAGTAGG	60720	18	101	411	511
TSA_EVI_ab_kmer_T13106	1	p3	(GAG)7	21	559	579	CACCTACAGGTCCTTCCCAA	59959	20	CCACATCCTTCTCACCACCT	59962	20	203	407	609	CACCTACAGGTCCTTCCCAA	59959	20	TCTTCCATTGCTCAAAGGCT	59955	20	238	407	644	CACCGAGGTGAAGCAGTACA	59897	20	CCACATCCTTCTCACCACCT	59962	20	221	389	609
TSA_EVI_ab_kmer_T13124	1	p2	(GA)10	20	45	64	GAAGCAAAGCCGAGGGAG	61025	18	CTGGTGGTAGAGACGGCTTC	59867	20	121	19	139	GAAGCAAAGCCGAGGGAG	61025	18	CTGGGATCCAAATCCATCAT	59563	20	167	19	185	GAAGCAAAGCCGAGGGAG	61025	18	CACGATGAAGAACGCAACTG	60449	20	138	19	156
TSA_EVI_ab_kmer_T13156	1	p3	(AGG)7	21	56	76	TGTGTCATTGATGGAGGCAT	59925	20	CGCTCATCCTCCTCAGAATC	59910	20	144	11	154	TGTGTCATTGATGGAGGCAT	59925	20	TCCAAGGAACCCAATTCAAG	59903	20	264	11	274	TGTGTCATTGATGGAGGCAT	59925	20	ACCCAATTCAAGCTCCTGTG	60111	20	256	11	266
TSA_EVI_ab_kmer_T13164	1	p3	(GAG)5	15	169	183	AACCCTAGCCATCCCTTCTG	60455	20	ATGGACAAGGTGGTGAGGAG	59962	20	156	114	269	GAACCCTAGCCATCCCTTCT	59536	20	ATGGACAAGGTGGTGAGGAG	59962	20	157	113	269	GGAATACCGGGAATGGAGAC	60526	20	ATGGACAAGGTGGTGAGGAG	59962	20	224	46	269
TSA_EVI_ab_kmer_T13204	1	p4	(GATC)5	20	163	182	GGAAGTCGAGCTCTCCATTG	59950	20	TGTACGACGGCAGATTGAAG	59864	20	185	67	251	GGAAGTCGAGCTCTCCATTG	59950	20	GTGTACGACGGCAGATTGAA	59722	20	186	67	252	GGAAGTCGAGCTCTCCATTG	59950	20	TTAAAGTTGACCGTGGCCTT	59609	20	243	67	309
TSA_EVI_ab_kmer_T13209	1	c	(ACC)6at(CAC)5	35	171	205	AGTCTTCCCTGCATCCCTCT	60216	20	GGGTGGGGAAAGATTAGAGC	59903	20	207	55	261	ATGCAAGTCTTCCCTGCATC	60226	20	GGGTGGGGAAAGATTAGAGC	59903	20	212	50	261	ATGGGTCAGTCCACAAGCTC	60120	20	CAAGATACTTGGGTGGGGAA	59784	20	148	124	271
TSA_EVI_ab_kmer_T13209	2	p3	(CTT)8	24	399	422	TCATCATCCATCCCCCATAC	60368	20	AGGAAACCAGATGGTGATCG	59927	20	263	300	562	GCTCTAATCTTTCCCCACCC	59903	20	GCCTCGAAGAAACCATCATC	59635	20	213	242	454	TCATCATCCATCCCCCATAC	60368	20	GATGGTGATCGGGATTGAAC	60143	20	254	300	553
TSA_EVI_ab_kmer_T13214	1	p3	(CAC)8	24	409	432	GCCAACTCTCCACCAAAAAC	59574	20	CTTTGCGTAGCCTCCTTGAG	60147	20	223	299	521	GCCAACTCTCCACCAAAAAC	59574	20	ATCCTTTGCGTAGCCTCCTT	60228	20	226	299	524	CCAAGCCGTATCAAGTCCAC	60517	20	CTTTGCGTAGCCTCCTTGAG	60147	20	164	358	521
TSA_EVI_ab_kmer_T13218	1	p3	(ATC)9	27	78	104	TCCTCCTCCTTCTCCTCCTC	59883	20	GGTAGGAGGCGAAAAGATCC	60039	20	132	41	172	AGAGATCCATTATGCCAGCG	60199	20	GGTAGGAGGCGAAAAGATCC	60039	20	165	8	172	TCCTCCTCCTTCTCCTCCTC	59883	20	ATTCCTCCCCCTAAGCTGAC	59536	20	206	41	246
TSA_EVI_ab_kmer_T13220	1	p3	(AGC)8	24	1	24	-	-	-	-	-	-	-	-	-	-	-	-	-	-	-	-	-	-	-	-	-	-	-	-	-	-	-
TSA_EVI_ab_kmer_T13228	1	p3	(ATG)6	18	125	142	ACCTTGGAGATGCACAAACC	59973	20	CTCACCACCAGCCTCATTTT	60111	20	113	76	188	ACCTTGGAGATGCACAAACC	59973	20	TCGGTAGGAGATCCACCATC	59886	20	175	76	250	ACCTTGGAGATGCACAAACC	59973	20	CTCTCCTCCAGAATCATCGG	59755	20	191	76	266
TSA_EVI_ab_kmer_T13274	1	p3	(AGC)6	18	624	641	TCAAGCTGCAGAGAAACCCT	60134	20	TTCATGAAAATCAGGAGCCC	60014	20	172	508	679	CAAGCTGCAGAGAAACCCTT	59615	20	TTCATGAAAATCAGGAGCCC	60014	20	171	509	679	GATAGCCCAGAAGATTGCGA	60318	20	AGCCCAGCTATTATCTGCCA	59829	20	273	392	664
TSA_EVI_ab_kmer_T13311	1	p2	(GA)8	16	201	216	TGTGTTCATTTGAGGGTCCA	59935	20	GTAGGAAACCAACGCTGCAT	60140	20	271	165	435	TGTGTTCATTTGAGGGTCCA	59935	20	ATGTAGGAAACCAACGCTGC	60140	20	273	165	437	CATCCTTGCGGGTTGTCTAT	59955	20	TGTTGCAAGGAAAGGAGGAT	59670	20	277	101	377
TSA_EVI_ab_kmer_T13390	1	p3	(GAG)6	18	32	49	TCTCCAGTTTAAGATGGAAATGA	57875	23	GGAAGGCTTGTCCATTGGTA	59933	20	169	6	174	CTCTCCAGTTTAAGATGGAAATGA	58822	24	GGAAGGCTTGTCCATTGGTA	59933	20	170	5	174	TCTCCAGTTTAAGATGGAAATGA	57875	23	TACCGCATCTTCTGCATTTG	59833	20	247	6	252
TSA_EVI_ab_kmer_T13420	1	c	(CTC)5cacacatgggatcgcctcgga(AAG)5aaactaatcacggcaaggagaagaacgagatggaggcaaaggagaaagtagaaacagcgcctgcggcggagtcctcttcct(CTC)6	150	70	219	AAAACCCCTCCATCCTCCTA	59761	20	GCGTCGAGCTCCTCGTAGTA	60699	20	279	31	309	CCCCTCCATCCTCCTACTCT	59511	20	GCGTCGAGCTCCTCGTAGTA	60699	20	275	35	309	ACCCCTCCATCCTCCTACTC	59372	20	GCGTCGAGCTCCTCGTAGTA	60699	20	276	34	309
TSA_EVI_ab_kmer_T13430	1	p3	(TGG)5	15	124	138	AGAGGAGGAGATAGCGAGGC	60081	20	AATTAGATCTGCAATGCGCC	60203	20	265	61	325	AGAGGAGGAGATAGCGAGGC	60081	20	CCAATTAGATCTGCAATGCG	59281	20	267	61	327	AGAGGAGGAGATAGCGAGGC	60081	20	TCCAATTGTCAGTATCGAGCC	60088	21	220	61	280
TSA_EVI_ab_kmer_T13449	1	p3	(GAG)7	21	16	36	-	-	-	-	-	-	-	-	-	-	-	-	-	-	-	-	-	-	-	-	-	-	-	-	-	-	-
TSA_EVI_ab_kmer_T13535	1	p2	(TC)6	12	593	604	-	-	-	-	-	-	-	-	-	-	-	-	-	-	-	-	-	-	-	-	-	-	-	-	-	-	-
TSA_EVI_ab_kmer_T13544	1	p3	(CCG)8	24	61	84	CACTCTCTCCGCCTTATTGC	59978	20	TGGAGGATATCTCAGCACCC	60034	20	141	18	158	CACTCTCTCCGCCTTATTGC	59978	20	CCCCAGCTTGTATGCATTTT	59960	20	207	18	224	CACTCTCTCCGCCTTATTGC	59978	20	TGCAAACAATGATCTGCCAT	60080	20	185	18	202
TSA_EVI_ab_kmer_T13570	1	p2	(TC)11	22	505	526	-	-	-	-	-	-	-	-	-	-	-	-	-	-	-	-	-	-	-	-	-	-	-	-	-	-	-
TSA_EVI_ab_kmer_T13576	1	p2	(TA)10	20	416	435	-	-	-	-	-	-	-	-	-	-	-	-	-	-	-	-	-	-	-	-	-	-	-	-	-	-	-
TSA_EVI_ab_kmer_T13595	1	p3	(TGG)7	21	23	43	ATTCGGCAGTGACTGTTGGT	60577	20	CTGGATCGTTCTCCTCCAAA	60187	20	278	0	277	ATTCGGCAGTGACTGTTGGT	60577	20	TGGATCGTTCTCCTCCAAAG	60187	20	277	0	276	ATTCGGCAGTGACTGTTGGT	60577	20	GCCATTGATGTAAATGCCCT	59791	20	118	0	117
TSA_EVI_ab_kmer_T13654	1	p3	(TCC)6	18	6	23	-	-	-	-	-	-	-	-	-	-	-	-	-	-	-	-	-	-	-	-	-	-	-	-	-	-	-
TSA_EVI_ab_kmer_T13674	1	p2	(TC)8	16	5	20	-	-	-	-	-	-	-	-	-	-	-	-	-	-	-	-	-	-	-	-	-	-	-	-	-	-	-
TSA_EVI_ab_kmer_T13674	2	p3	(GGC)5	15	155	169	GGCGAGACGAGAGAAGAGAA	59827	20	CGTCGTTGGTATAGGGATGG	60206	20	170	38	207	GGCGAGACGAGAGAAGAGAA	59827	20	CCGTCGTTGGTATAGGGATG	60206	20	171	38	208	CTCGTCTGCTTTTGTTGCTG	59781	20	CGTCGTTGGTATAGGGATGG	60206	20	191	17	207
TSA_EVI_ab_kmer_T13675	1	p2	(GA)9	18	68	85	CCCGAAGATCGAAAATTCCT	60391	20	TGTTCTTGACGGATACGACG	59716	20	223	23	245	CCCGAAGATCGAAAATTCCT	60391	20	CCGGTGTTCTTGACGGATAC	60375	20	227	23	249	CCCGAAGATCGAAAATTCCT	60391	20	ATACTTCCTCCGATCCCTGC	60431	20	150	23	172
TSA_EVI_ab_kmer_T13681	1	p3	(CTC)6	18	260	277	GAACGCCAAATCTCTGAAGC	59962	20	GTGTTACGGCTGAGCGAGAT	60428	20	234	130	363	ACGCCAAATCTCTGAAGCAT	59843	20	GTGTTACGGCTGAGCGAGAT	60428	20	232	132	363	GAACGCCAAATCTCTGAAGC	59962	20	TTCTCGGAGTCGAGGGATAG	59381	20	195	130	324
TSA_EVI_ab_kmer_T13687	1	p3	(TTC)7	21	28	48	CAACGGTGCAATCTCAGCTA	60011	20	CAAGGAAGACGAGGACGAAG	59982	20	222	2	223	CAACGGTGCAATCTCAGCTA	60011	20	CGATGACCGAGAAGAGGAAG	59943	20	160	2	161	CAACGGTGCAATCTCAGCTA	60011	20	GAAGAGGCCCAGAGGAAATC	60154	20	206	2	207
TSA_EVI_ab_kmer_T13707	1	p3	(GGA)5	15	7	21	-	-	-	-	-	-	-	-	-	-	-	-	-	-	-	-	-	-	-	-	-	-	-	-	-	-	-
TSA_EVI_ab_kmer_T13723	1	p2	(CT)9	18	80	97	ACGGCTGCCTCTCGATACTA	60000	20	GGAGTCGTCCATCATCGAAT	59893	20	104	45	148	ACGGCTGCCTCTCGATACTA	60000	20	GGAGTCGTCCATCATCGAATA	59909	21	104	45	148	ACGGCTGCCTCTCGATACTA	60000	20	AGTCCCACCTCATGATCTCC	58899	20	177	45	221
TSA_EVI_ab_kmer_T13747	1	p3	(CAG)7	21	354	374	ATGCATGCCCGACTAAAATC	59929	20	ACTGGACGACCCACATAAGC	59997	20	207	214	420	CATGAAGGAAGACCTGGCAT	60073	20	ACTGGACGACCCACATAAGC	59997	20	271	150	420	ATGCATGCCCGACTAAAATC	59929	20	TAAGCTCCCATCAATCCCTG	60029	20	192	214	405
TSA_EVI_ab_kmer_T13768	1	p3	(AGA)5	15	37	51	TTGTTGGAGGATTCTTATTCATCA	59844	24	GCTTCTCTGGCTCAATGTCC	59957	20	256	2	257	TTGTTGGAGGATTCTTATTCATCA	59844	24	GGCTTCTCTGGCTCAATGTC	59957	20	257	2	258	TTGTTGGAGGATTCTTATTCATCA	59844	24	CCTTCCCTTCATCCCTTTTC	59875	20	112	2	113
TSA_EVI_ab_kmer_T13772	1	p3	(TTC)5	15	393	407	-	-	-	-	-	-	-	-	-	-	-	-	-	-	-	-	-	-	-	-	-	-	-	-	-	-	-
TSA_EVI_ab_kmer_T13879	1	p3	(CAC)5	15	427	441	GAGAGGCGTTCCTTTAACCC	60074	20	AATGTGTTTCACCAACCACG	59314	20	102	373	474	GCGTATGGGCTTACCAGAAG	59730	20	AATGTGTTTCACCAACCACG	59314	20	166	309	474	TACCAGAAGCACAGGCAGAA	59591	20	AATGTGTTTCACCAACCACG	59314	20	155	320	474
TSA_EVI_ab_kmer_T13895	1	p2	(AC)8	16	59	74	CCAAGTCAAAGTTAAGATGGTTTTC	59507	25	TTGAATGCAGAAAGGAAGGG	60184	20	280	16	295	CAAAGTTAAGATGGTTTTCTTTGC	58494	24	TTGAATGCAGAAAGGAAGGG	60184	20	274	22	295	CCAAGTCAAAGTTAAGATGGTTTTC	59507	25	GCAGAAAGGAAGGGTAAGGC	60208	20	274	16	289
TSA_EVI_ab_kmer_T13912	1	p3	(TCT)6	18	101	118	CAGGCTATTCCAGCTTGTGG	60786	20	CTGATATTTCAGTCAGTGCATCA	57919	23	117	55	171	CAGGCTATTCCAGCTTGTGG	60786	20	TCAGTGCATCATAAAATAAGCAAA	58870	24	105	55	159	GTATGGTGGGGTGGTACGTG	60954	20	CTGATATTTCAGTCAGTGCATCA	57919	23	159	13	171
TSA_EVI_ab_kmer_T13957	1	p3	(TCT)6	18	47	64	AGAGCAGAGGATGGACAGGA	59945	20	TTGTTCTTCTACGCCGAGGT	59875	20	197	6	202	AGAGCAGAGGATGGACAGGA	59945	20	GTCACCAACTTCCACCACCT	59859	20	258	6	263	AGAGCAGAGGATGGACAGGA	59945	20	AGAAGACGCGAGATCCACAT	59834	20	160	6	165
TSA_EVI_ab_kmer_T14002	1	p3	(CAG)5	15	152	166	CAATACGTTCCGTACGACGA	59609	20	TCTCCCCATGCCCTGTAGTA	60474	20	162	28	189	CAATACGTTCCGTACGACGA	59609	20	TTCGTCTCGAGATCTGTCCA	59499	20	273	28	300	CAATACGTTCCGTACGACGA	59609	20	TCCCTAGACTCAGTGGCAGC	60555	20	223	28	250
TSA_EVI_ab_kmer_T14051	1	p3	(AAG)5	15	26	40	GGATAAGGAGGCGAAGAAGG	60166	20	ACTGGAAGGCAGAGAGGGTT	60252	20	206	0	205	GGATAAGGAGGCGAAGAAGG	60166	20	AGGGTTTTGGAGAACCCATT	59668	20	192	0	191	GGATAAGGAGGCGAAGAAGG	60166	20	TTACTCTCAAGGAAAGCGGC	59592	20	174	0	173
TSA_EVI_ab_kmer_T14168	1	p3	(AGG)7	21	235	255	CTCTATTACTGCCGCGTTCC	59867	20	GCTTCGACGCATAGAGGTTC	59985	20	277	4	280	CTCTATTACTGCCGCGTTCC	59867	20	CTTCGACGCATAGAGGTTCC	59836	20	276	4	279	TCTTTCTTCTCCCAGCAAGC	59694	20	GCTTCGACGCATAGAGGTTC	59985	20	222	59	280
TSA_EVI_ab_kmer_T14207	1	p3	(AGC)5	15	267	281	CGAAAGCGTTTATTTCGAGC	59985	20	TAGCTATCTGCCACCACTGC	59054	20	240	199	438	CGAAAGCGTTTATTTCGAGC	59985	20	TCCTGAAACTGGTGATGAACC	59958	21	212	199	410	CGAAAGCGTTTATTTCGAGC	59985	20	GTAGCTATCTGCCACCACTGC	59919	21	241	199	439
TSA_EVI_ab_kmer_T14213	1	c	(AAC)5ag(CAA)6	35	78	112	TTGTTTCCCGTTGATTCACA	59941	20	GGCCATTGTTCATATCCACC	60021	20	226	11	236	TTGTTTCCCGTTGATTCACA	59941	20	TGGTTTTCTGGGTCTGGTTC	59943	20	195	11	205	TTGTTTCCCGTTGATTCACA	59941	20	TGGGTCTGGTTCCCTCTATG	59920	20	187	11	197
TSA_EVI_ab_kmer_T14222	1	p3	(AGA)5	15	63	77	GACGTCCTTATCGACCCAGA	60073	20	AGAGAACCGCATGCTGAGAT	59981	20	171	3	173	TCCTTATCGACCCAGACACC	59927	20	AGAGAACCGCATGCTGAGAT	59981	20	167	7	173	GACGTCCTTATCGACCCAGA	60073	20	TCACCTTCGCTTCGATTTCT	59955	20	149	3	151
TSA_EVI_ab_kmer_T14302	1	p2	(TA)7	14	281	294	-	-	-	-	-	-	-	-	-	-	-	-	-	-	-	-	-	-	-	-	-	-	-	-	-	-	-
TSA_EVI_ab_kmer_T14303	1	p3	(CAG)6	18	316	333	AAGGCTCTGACTCCATCGAA	59950	20	CAAAAGAGAGGAGTGCCCAG	59982	20	231	186	416	AAGGCTCTGACTCCATCGAA	59950	20	GCCTGCAAAAGAGAGGAGTG	60134	20	236	186	421	AAGGCTCTGACTCCATCGAA	59950	20	CTGCAAAAGAGAGGAGTGCC	60134	20	234	186	419
TSA_EVI_ab_kmer_T14309	1	p3	(GGC)6	18	316	333	AAGACGAGGTCCAGAGCAAA	59989	20	TGTTGAAGGGATTTTCTGGC	60051	20	201	179	379	TCTTCCATCGGATTCCAGTC	60011	20	TGTTGAAGGGATTTTCTGGC	60051	20	253	127	379	AGTCCTCCGAGACCTCTTCC	59807	20	TGTTGAAGGGATTTTCTGGC	60051	20	267	113	379
TSA_EVI_ab_kmer_T14309	2	p3	(GAG)6	18	479	496	GCCAGAAAATCCCTTCAACA	60051	20	GGATGCCTCACCACTATTCC	59366	20	169	360	528	GCCAGAAAATCCCTTCAACA	60051	20	GGGAGAAGGACCTAGGGGAT	60645	20	248	360	607	GCCAGAAAATCCCTTCAACA	60051	20	AAGGGAGAAGGACCTAGGGG	60797	20	250	360	609
TSA_EVI_ab_kmer_T14332	1	c	(TGA)5(GGA)7	36	265	300	TCAAGATAGAGCAGCAGCGA	59995	20	TCCTTTGTTAGGAAAATAGACCCA	60220	24	181	195	375	ATCACCACCTGCACAACAGA	60162	20	TCCTTTGTTAGGAAAATAGACCCA	60220	24	247	129	375	TCAAGATAGAGCAGCAGCGA	59995	20	GCCATAATCCTTTGTTAGGAAAA	58622	23	188	195	382
TSA_EVI_ab_kmer_T14374	1	p3	(AGG)5	15	129	143	TCGATGCCTACACCTCCTTC	60218	20	AACAGAACCATTCCAGGCAC	59973	20	220	7	226	TCGATGCCTACACCTCCTTC	60218	20	CTGGCCAGAACAGAACCATT	60111	20	228	7	234	TTCGATGCCTACACCTCCTT	59694	20	AACAGAACCATTCCAGGCAC	59973	20	221	6	226
TSA_EVI_ab_kmer_T14416	1	p3	(GTT)6	18	446	463	GTTTCAGCCGTGGATTTCAT	59939	20	TTCACTGTTTTCGTTCTGCG	60027	20	142	365	506	CAGCCGTGGATTTCATTCTT	60074	20	TTCACTGTTTTCGTTCTGCG	60027	20	138	369	506	GCACATAGGTTACGTTGCGA	59759	20	TTCACTGTTTTCGTTCTGCG	60027	20	266	241	506
TSA_EVI_ab_kmer_T14468	1	p3	(GAG)5	15	286	300	-	-	-	-	-	-	-	-	-	-	-	-	-	-	-	-	-	-	-	-	-	-	-	-	-	-	-
TSA_EVI_ab_kmer_T14470	1	p3	(CAT)6	18	197	214	ATTTGATGCTCCACTACCCG	59955	20	CCTGCACATGTTTGAGTTGG	60152	20	162	101	262	GCGCTTCATGATTGTAGGGT	60103	20	CCTGCACATGTTTGAGTTGG	60152	20	246	17	262	GTTGTGGTGTGTCCATCCAG	59846	20	CCTGCACATGTTTGAGTTGG	60152	20	228	35	262
TSA_EVI_ab_kmer_T14499	1	p2	(TA)8	16	337	352	-	-	-	-	-	-	-	-	-	-	-	-	-	-	-	-	-	-	-	-	-	-	-	-	-	-	-
TSA_EVI_ab_kmer_T14519	1	p3	(CCT)7	21	190	210	CTTGGAGATCGGGAAGATGA	60150	20	CAAGCCTCGAACTCTCAACC	59989	20	150	85	234	CTTGGAGATCGGGAAGATGA	60150	20	CCAAGCCTCGAACTCTCAAC	59989	20	151	85	235	CTTGGAGATCGGGAAGATGA	60150	20	ACCAAGCCTCGAACTCTCAA	59989	20	152	85	236
TSA_EVI_ab_kmer_T14583	1	c	(CAA)8caccaa(CAG)7gtgccgcaatcccatcccatccaaccccagcagcagccatcgaacacttcccagcaaccaccgctcagcctccagcaacaacaccatctc(CAG)5	156	209	364	CTTCCTCATGCAGCAGTTCC	60945	20	GTCGATGTTGGAGGGGAAG	60459	19	244	150	393	GCACCACCAACACCAACTC	59996	19	GTCGATGTTGGAGGGGAAG	60459	19	220	174	393	TTCCTCATGCAGCAGTTCC	59934	19	GTCGATGTTGGAGGGGAAG	60459	19	243	151	393
TSA_EVI_ab_kmer_T14656	1	p3	(ACA)5	15	501	515	TAGGTGCACAGGTGCAAAAG	59904	20	ATCATTTCCACTGGGCTGAC	59934	20	209	439	647	TAGGTGCACAGGTGCAAAAG	59904	20	CCGATTGATCCATCATTTCC	60096	20	220	439	658	TTACGCCCAAGTTTAGGTGC	60131	20	ATCATTTCCACTGGGCTGAC	59934	20	222	426	647
TSA_EVI_ab_kmer_T14673	1	p3	(TCC)6	18	82	99	CATGGGACAGCAGGGAGTAT	59950	20	TTCCTCGCACTTCTCCAGTT	59989	20	259	10	268	CATGGGACAGCAGGGAGTAT	59950	20	TGCATGACCCAGGAGTGTAA	60112	20	202	10	211	CATGGGACAGCAGGGAGTAT	59950	20	GTTCCATCAGCTCCCAAGAA	60195	20	242	10	251
TSA_EVI_ab_kmer_T14802	1	p3	(CTC)5	15	211	225	GAGAGATCTTGCCCATCGAG	59910	20	TAGGGTTTTGATCTCCGCAA	60576	20	192	78	269	GAGAGATCTTGCCCATCGAG	59910	20	TTAGGGTTTTGATCTCCGCA	60576	20	193	78	270	CTCGAAGCACCGGTTAAAAG	59876	20	TAGGGTTTTGATCTCCGCAA	60576	20	162	108	269
TSA_EVI_ab_kmer_T14816	1	p3	(AGG)6	18	135	152	AGGGAGGATTAATGGATGGG	59974	20	GGAGATGTCATCCGACTGGT	59928	20	242	56	297	ATGGGAGCCTCAACAACAAC	59973	20	GGAGATGTCATCCGACTGGT	59928	20	227	71	297	TGGGAGGTAGACACAGGGAG	60104	20	GGAGATGTCATCCGACTGGT	59928	20	256	42	297
TSA_EVI_ab_kmer_T14825	1	p3	(AAG)5	15	283	297	CTACGACCTCGAGCTAACCG	60030	20	AAGTTCAGCACTCCCGACAG	60444	20	264	158	421	CTACGACCTCGAGCTAACCG	60030	20	GTGAGGATGAGCTGACAACG	59420	20	211	158	368	CTACGACCTCGAGCTAACCG	60030	20	CGTGAGGATGAGCTGACAAC	59420	20	212	158	369
TSA_EVI_ab_kmer_T14857	1	p3	(AGG)5	15	14	28	-	-	-	-	-	-	-	-	-	-	-	-	-	-	-	-	-	-	-	-	-	-	-	-	-	-	-
TSA_EVI_ab_kmer_T14861	1	p3	(CGC)5	15	284	298	GCTTTGTTCTCCAAGATGGC	59820	20	TCCATGGAGGTGATGGAGAT	60288	20	212	248	459	GCTTTGTTCTCCAAGATGGC	59820	20	AGCTTGCTGCTCTCCTGGTA	60299	20	164	248	411	ATTCATCGCCTTCTCGTTTG	60214	20	AGCTTGCTGCTCTCCTGGTA	60299	20	270	142	411
TSA_EVI_ab_kmer_T14863	1	p3	(TCG)5	15	449	463	AACCTTCTACACGGCCTCCT	60132	20	GTTGGTAACGAGGGACCAGA	59966	20	244	293	536	AACCTTCTACACGGCCTCCT	60132	20	GGTAACGAGGGACCAGATGA	59927	20	241	293	533	ACCCCATCCGAACCTTCTAC	60190	20	GTTGGTAACGAGGGACCAGA	59966	20	254	283	536
TSA_EVI_ab_kmer_T14888	1	p2	(AG)7	14	98	111	AATCGAAGGTGAGCTGGTTG	60255	20	CGCCGCTAGCTTTCTCTCTA	60018	20	154	9	162	ATCGAAGGTGAGCTGGTTGT	59727	20	CGCCGCTAGCTTTCTCTCTA	60018	20	153	10	162	GAAGGTGAGCTGGTTGTTCC	59703	20	CGCCGCTAGCTTTCTCTCTA	60018	20	150	13	162
TSA_EVI_ab_kmer_T14894	1	p3	(ACC)7	21	110	130	CGAGCTTTTCCTCCTTCTCC	60455	20	AATTTCATCCCAGTTCGTGG	59790	20	233	68	300	GAGCTTTTCCTCCTTCTCCG	60455	20	AATTTCATCCCAGTTCGTGG	59790	20	232	69	300	CGAGCTTTTCCTCCTTCTCC	60455	20	GCAGGCAACTGGCTTACATT	60278	20	169	68	236
TSA_EVI_ab_kmer_T14900	1	p4	(GATC)5	20	199	218	TTGGATGAGCTTTTCCCATC	60014	20	GGCTTTCCAAAAAGCCTACC	60075	20	268	21	288	TTGGATGAGCTTTTCCCATC	60014	20	GGGCTTTCCAAAAAGCCTAC	60075	20	269	21	289	AGATCTATCGCCCCCTCCTA	60017	20	GGCTTTCCAAAAAGCCTACC	60075	20	220	69	288
TSA_EVI_ab_kmer_T14922	1	p2	(CT)6	12	57	68	CCCCTCCGTATTTCTCCAAT	60145	20	CTTTCTGCCACAGTCCCAAT	60111	20	279	7	285	CCCCTCCGTATTTCTCCAAT	60145	20	GACGGAACGGATCTCTCAAA	60195	20	197	7	203	CCCCTCCGTATTTCTCCAAT	60145	20	ACGGAACGGATCTCTCAAAA	59670	20	196	7	202
TSA_EVI_ab_kmer_T14923	1	p3	(CGC)5	15	109	123	AGAAGGAGAAGAAGGCTCGC	60233	20	GAAGGTCAGCTAACCCCACA	60111	20	279	29	307	AGAAGGAGAAGAAGGCTCGC	60233	20	ACATCCTGATGTCTGGGGAT	59184	20	262	29	290	AGAAGGAGAAGAAGGCTCGC	60233	20	TGATGTCTGGGGATCAGAGA	59129	20	256	29	284
TSA_EVI_ab_kmer_T14941	1	c	(CT)9cgcattcatggagctcatttctccgcgcgcgcactctctactcgtctcctcttccgccgcctcctcttctctttctccttgtccttg(TTC)7	126	156	281	AAAGCTTCTGTCCAAGCTGC	59763	20	CAGAATCCCAATACACCGCT	59955	20	270	41	310	AAAGCTTCTGTCCAAGCTGC	59763	20	ACCAGAATCCCAATACACCG	59670	20	272	41	312	AAAGCTTCTGTCCAAGCTGC	59763	20	GGGACCAGAATCCCAATACA	59605	20	275	41	315
TSA_EVI_ab_kmer_T14944	1	p3	(CTT)5	15	384	398	TTGCCCGCTACAAGAAGTAGA	60025	21	GCCACAAGATGCAATTACCC	60339	20	272	343	614	TTGCCCGCTACAAGAAGTAGA	60025	21	ATGCTCGAAACCAAAAGCTG	60386	20	207	343	549	TTTAATTGGTCTCATGGGCG	60827	20	CACGATGGATTCAACCAAAA	59371	20	185	257	441
TSA_EVI_ab_kmer_T14947	1	p3	(AGA)5	15	346	360	CTTAATGGCAAGCCCAAGAG	59839	20	CATAGAGGGAGACTGGCAGC	59973	20	184	239	422	GGCTCTCCATCTTAATGGCA	60177	20	CATAGAGGGAGACTGGCAGC	59973	20	194	229	422	CTTAATGGCAAGCCCAAGAG	59839	20	GTTGTGTTCGTCTTGGCTGA	59880	20	224	239	462
TSA_EVI_ab_kmer_T14951	1	p3	(CAG)7	21	124	144	CGTCCATGGAGAAGAAGAGC	59950	20	AGCTTTCATTTGCACCTGCT	60022	20	176	77	252	CGTCCATGGAGAAGAAGAGC	59950	20	TTCGTCCTCCTTGACGTCTT	59844	20	106	77	182	CCATGGAGAAGAAGAGCAGC	60096	20	TTCGTCCTCCTTGACGTCTT	59844	20	103	80	182
TSA_EVI_ab_kmer_T14954	1	p3	(ACA)5	15	92	106	GGCACGTAAACAAACGGAGT	60037	20	GCCGTTTAGGTGATGGATGT	59820	20	131	6	136	GGCACGTAAACAAACGGAGT	60037	20	CCATATTGGCCGTTTAGGTG	60202	20	139	6	144	AACAAACGGAGTTTTGTGGG	59869	20	CCTGCTTTGCTTCTACGAGG	60147	20	152	14	165
TSA_EVI_ab_kmer_T14958	1	p3	(AGC)5	15	4	18	-	-	-	-	-	-	-	-	-	-	-	-	-	-	-	-	-	-	-	-	-	-	-	-	-	-	-
TSA_EVI_ab_kmer_T14986	1	p3	(GCA)5	15	217	231	TTGGAAAGGGAAGGAGACCT	60045	20	CTTAGCCATTGCCCTCCATA	60053	20	235	92	326	GGAGAATTGGAAAGGGAAGG	59875	20	CTTAGCCATTGCCCTCCATA	60053	20	241	86	326	GCAAGAAAACCAAGAAACGC	59867	20	CTTAGCCATTGCCCTCCATA	60053	20	147	180	326
TSA_EVI_ab_kmer_T14989	1	p2	(AG)9	18	112	129	TGACAAAGAGACGAGGGAGG	60377	20	TCGTTCTCGAGAGGAGAGGA	60214	20	117	79	195	CAAAGAGACGAGGGAGGAGA	59525	20	TCGTTCTCGAGAGGAGAGGA	60214	20	114	82	195	TGACAAAGAGACGAGGGAGG	60377	20	TTCGTTCTCGAGAGGAGAGG	59673	20	118	79	196
TSA_EVI_ab_kmer_T15002	1	p3	(GGA)7	21	191	211	ATCTCTCTCCACGAAAGCCA	59950	20	CAATTGTTGCAGCTTAGCCA	60014	20	213	61	273	CATCTCTCTCCACGAAAGCC	59950	20	CAATTGTTGCAGCTTAGCCA	60014	20	214	60	273	ATCTCTCTCCACGAAAGCCA	59950	20	CAGACTTGCCAAAGGGAGAG	59982	20	235	61	295
TSA_EVI_ab_kmer_T15007	1	c	(CCA)7ccttcggtgaggctgagtgattcctctcagaagcaaaaaaagattcgaggtttgttctccaagctcttaatttct(TC)15	126	25	150	AGACAACCACCCAAAAGCC	59958	19	TTGCTCTTCTTCTTGCCCAT	59955	20	257	1	257	AGACAACCACCCAAAAGCC	59958	19	TTGCCCATCTCATCTCCTTC	60158	20	245	1	245	AGACAACCACCCAAAAGCC	59958	19	TTCTTGCCCATCTCATCTCC	60158	20	248	1	248
TSA_EVI_ab_kmer_T15010	1	p3	(CCT)7	21	104	124	ACAAGAGATGGTGGGACGAG	60112	20	CCCAGCATCTGGGTGTACTT	59989	20	158	12	169	ACAAGAGATGGTGGGACGAG	60112	20	GAAGGGGTCATCATCGAGAA	60011	20	240	12	251	ACAAGAGATGGTGGGACGAG	60112	20	TCGAAGAAGGGGTCATCATC	60011	20	245	12	256
TSA_EVI_ab_kmer_T15010	2	p3	(CAG)5	15	601	615	GAAGAAGCTCCCTCATGTGC	59957	20	AACGAGGAGGAGGATGTGGT	60912	20	216	434	649	GAAGAAGCTCCCTCATGTGC	59957	20	ACCAACGAGGAGGAGGATGT	60912	20	219	434	652	ATGGAGCTCAAGGAGAACGA	59950	20	ACCAACGAGGAGGAGGATGT	60912	20	272	381	652
TSA_EVI_ab_kmer_T15011	1	p3	(CGG)6	18	94	111	GTCGTCGAATCCGAAAAGAA	60192	20	TAGGGTTCTCCAAATGGCTG	60066	20	201	20	220	TCGTCGAATCCGAAAAGAAC	60192	20	TAGGGTTCTCCAAATGGCTG	60066	20	200	21	220	TCGTCGAATCCGAAAAGAAC	60192	20	TAACGATGCAAGTGATCCCA	60073	20	239	21	259
TSA_EVI_ab_kmer_T15034	1	p3	(CCT)6	18	18	35	-	-	-	-	-	-	-	-	-	-	-	-	-	-	-	-	-	-	-	-	-	-	-	-	-	-	-
TSA_EVI_ab_kmer_T15062	1	p2	(AG)8	16	260	275	TCTGCTACGTCCCCGTCTAC	60277	20	GGCCTCAGCATACTCGAAAG	59978	20	168	153	320	TCTGCTACGTCCCCGTCTAC	60277	20	GCCTCAGCATACTCGAAAGC	60125	20	167	153	319	TCTGCTACGTCCCCGTCTAC	60277	20	CAGCATACTCGAAAGCAACG	59632	20	163	153	315
TSA_EVI_ab_kmer_T15065	1	p2	(TC)6	12	45	56	CTCTTCCATTTTCCCTGGCT	60569	20	GCGGCTTTCTTTTCTTCCTT	59966	20	127	22	148	CTCTTCCATTTTCCCTGGCT	60569	20	CTTACCGTCACCCTGCTTTC	59734	20	257	22	278	CTCTTCCATTTTCCCTGGCT	60569	20	AGCCGTCACAGTCCATCTTT	59727	20	169	22	190
TSA_EVI_ab_kmer_T15092	1	p2	(TC)7	14	2	15	-	-	-	-	-	-	-	-	-	-	-	-	-	-	-	-	-	-	-	-	-	-	-	-	-	-	-
TSA_EVI_ab_kmer_T15104	1	p2	(GA)16	32	1	32	-	-	-	-	-	-	-	-	-	-	-	-	-	-	-	-	-	-	-	-	-	-	-	-	-	-	-
TSA_EVI_ab_kmer_T15123	1	p3	(CGC)5	15	171	185	TCGAAATCCCTTTCTGTTGG	60044	20	CTTGTGAAGGCATCGGAGAT	60218	20	190	37	226	AAATCCCTTTCTGTTGGCCT	59940	20	CTTGTGAAGGCATCGGAGAT	60218	20	187	40	226	ACGAGACGATGTCGGAGAAC	60269	20	TTGTAGGGAGAGACGATGGG	60065	20	238	148	385
TSA_EVI_ab_kmer_T15132	1	p3	(GGA)5	15	594	608	-	-	-	-	-	-	-	-	-	-	-	-	-	-	-	-	-	-	-	-	-	-	-	-	-	-	-
TSA_EVI_ab_kmer_T15172	1	p3	(GAG)5	15	72	86	CTTCTTGTTACTCTGGGCGG	59869	20	TTCCAATCTCCAAAAGCACC	60051	20	224	15	238	CTTCTTGTTACTCTGGGCGG	59869	20	GATGTTGGCCTTGCAATTTT	59945	20	275	15	289	CTTCTTGTTACTCTGGGCGG	59869	20	TACCCATGCACCCTCAATTT	60192	20	246	15	260
TSA_EVI_ab_kmer_T15199	1	p3	(CGC)6	18	354	371	TCGACTCTTCCTCCAACTCG	60523	20	TTTGAGGAGGTAGTGGTCGC	60255	20	257	304	560	ACTCTTCCTCCAACTCGACG	59450	20	TTTGAGGAGGTAGTGGTCGC	60255	20	254	307	560	GCGGTTTCGTCACCATACTC	60526	20	AGTGTGTAGTTCTTGGCCGC	60321	20	259	139	397
TSA_EVI_ab_kmer_T15208	1	p2	(TG)6	12	190	201	TACGGGAACCTCAAAGTTGG	59964	20	GGGCAGAACAACATGCATAGA	61047	21	221	74	294	GTCCTCTGTGGATTCTGGGA	60048	20	GGGCAGAACAACATGCATAGA	61047	21	277	18	294	CCTCTGTGGATTCTGGGAGA	60191	20	GGGCAGAACAACATGCATAGA	61047	21	275	20	294
TSA_EVI_ab_kmer_T15310	1	p3	(CAG)6	18	238	255	TTTAGAAGTGGGCGTCGTCT	59875	20	CCCCTTGACGAGAAAATTGA	60044	20	159	172	330	TTTAGAAGTGGGCGTCGTCT	59875	20	TCCCCTTGACGAGAAAATTG	60044	20	160	172	331	TTTCTGCTGCCACTCTTGTG	60175	20	CCCCTTGACGAGAAAATTGA	60044	20	116	215	330
TSA_EVI_ab_kmer_T15324	1	p3	(GCT)8	24	1	24	-	-	-	-	-	-	-	-	-	-	-	-	-	-	-	-	-	-	-	-	-	-	-	-	-	-	-
TSA_EVI_ab_kmer_T15324	2	p3	(CCG)5	15	292	306	CCTTCAAGAATCCAAGCACG	60766	20	CGGAGGAAGGAGAATGAGAA	59356	20	239	217	455	CTTCAAGAATCCAAGCACGC	60914	20	CGGAGGAAGGAGAATGAGAA	59356	20	238	218	455	CCTTCAAGAATCCAAGCACG	60766	20	AGCGGAGGAAGGAGAATGAG	60862	20	241	217	457
TSA_EVI_ab_kmer_T15347	1	p2	(GA)9	18	95	112	AATTTTCGTGGTAGTTGGCG	59996	20	CCAATGGAGAAGCAAAGGAA	60184	20	223	7	229	AATTTTCGTGGTAGTTGGCG	59996	20	TTCCAATGGAGAAGCAAAGG	60184	20	225	7	231	AATTTTCGTGGTAGTTGGCG	59996	20	CCTTCCAATGGAGAAGCAAA	60184	20	227	7	233
TSA_EVI_ab_kmer_T15349	1	p3	(AAG)5	15	1	15	-	-	-	-	-	-	-	-	-	-	-	-	-	-	-	-	-	-	-	-	-	-	-	-	-	-	-
TSA_EVI_ab_kmer_T15371	1	p2	(TC)9	18	168	185	CAGCCACACAAACACAATCC	60008	20	CTTTCTTTCTTCCTCCGCCT	59955	20	175	93	267	CCAGCCACACAAACACAATC	60008	20	CTTTCTTTCTTCCTCCGCCT	59955	20	176	92	267	AGCCACACAAACACAATCCA	60008	20	CTTTCTTTCTTCCTCCGCCT	59955	20	174	94	267
TSA_EVI_ab_kmer_T15414	1	p3	(TCT)6	18	75	92	CGGAAGAAGGAAAAGCATCA	60323	20	TGTCCTTGCAGGAATGAGTG	59831	20	199	40	238	CGGAAGAAGGAAAAGCATCA	60323	20	GCAGGAATGAGTGCGACATA	59830	20	192	40	231	CGGAAGAAGGAAAAGCATCA	60323	20	TGCACAATCGGGTAAATCCT	60331	20	107	40	146
TSA_EVI_ab_kmer_T15442	1	c	(CGG)5tggtggtgatggggtttcggagaaggaggtggacaaggtgatgcagtgggctatggacgcggcccgcctcgatccttccaagggcgatggcgatgag(GAT)5gggaaaagcacc(GAT)5	154	259	412	GATCTGATGACGCCGAATCT	60189	20	TCTCGTTCACATCCTCCTCC	60199	20	220	217	436	ATCTGATGACGCCGAATCTT	59658	20	TCTCGTTCACATCCTCCTCC	60199	20	219	218	436	GATCTGATGACGCCGAATCT	60189	20	CTCGTTCACATCCTCCTCCT	59254	20	219	217	435
TSA_EVI_ab_kmer_T15527	1	p3	(TTG)5	15	672	686	-	-	-	-	-	-	-	-	-	-	-	-	-	-	-	-	-	-	-	-	-	-	-	-	-	-	-
TSA_EVI_ab_kmer_T15533	1	p3	(GGT)5	15	39	53	CAGCAGTCACAGCAGGCTT	60350	19	TTATCAGACTCATGCTGCCG	59972	20	128	5	132	CAGCAGTCACAGCAGGCTT	60350	19	TGCTCTTCTGTGCTTGAGGA	59855	20	187	5	191	CAGCAGTCACAGCAGGCTT	60350	19	CTTCTGTGCTTGAGGAACCC	59844	20	183	5	187
TSA_EVI_ab_kmer_T15533	2	p3	(CAG)7	21	312	332	CGGCAGCATGAGTCTGATAA	59972	20	ATGCGAGCTCCACTTTCACT	60020	20	259	113	371	TCCTCAAGCACAGAAGAGCA	59855	20	ATGCGAGCTCCACTTTCACT	60020	20	200	172	371	GGGTTCCTCAAGCACAGAAG	59844	20	ATGCGAGCTCCACTTTCACT	60020	20	204	168	371
TSA_EVI_ab_kmer_T15534	1	p3	(AGA)7	21	435	455	GAGTTGCAAAATCGAGCACA	59995	20	GTTCATGAGCGGTTGACCTT	60119	20	168	358	525	GAGTTGCAAAATCGAGCACA	59995	20	GAACATCAAGAGGGGCAGAA	60195	20	252	358	609	AGAGCCTCCAGCATCTGAAA	60096	20	GTTCATGAGCGGTTGACCTT	60119	20	272	254	525
TSA_EVI_ab_kmer_T15556	1	p3	(TGA)5	15	415	429	AACTGCAATTGAGGGACTGG	60111	20	CAGAATCACCCCCTGAAGAA	60042	20	203	378	580	AACTGCAATTGAGGGACTGG	60111	20	TTCAGAATCACCCCCTGAAG	60042	20	205	378	582	AACTGCAATTGAGGGACTGG	60111	20	GGTTTGCAAAGAAGGAGCAC	59859	20	139	378	516
TSA_EVI_ab_kmer_T15612	1	p3	(GCA)5	15	200	214	GTTCTCTGCTTCCCAGTTGC	59997	20	TGCCTCTCATCATCGCATAG	59931	20	248	169	416	GTTCTCTGCTTCCCAGTTGC	59997	20	CTCTCATCATCGCATAGCCA	59931	20	245	169	413	GTTCTCTGCTTCCCAGTTGC	59997	20	GTCTTCATCTGCTCCGCTTC	60104	20	123	169	291
TSA_EVI_ab_kmer_T15675	1	p2	(GA)8	16	26	41	AAGACTTCACTCCAAGACTCAGA	57322	23	ATGGAGGAGATCAGCGGAC	60176	19	217	0	216	AAGACTTCACTCCAAGACTCAGA	57322	23	TTCCGACTCACATCTCCTTG	58800	20	255	0	254	AAGACTTCACTCCAAGACTCAGA	57322	23	TCCGACTCACATCTCCTTGG	61217	20	254	0	253
TSA_EVI_ab_kmer_T15699	1	p3	(CTC)6	18	89	106	ATGGCCTTCCACCTTCTTCT	60074	20	ATCAGTCTCGATCCAATCCG	60034	20	237	52	288	ATGGCCTTCCACCTTCTTCT	60074	20	GTCTCGATCCAATCCGACAT	59893	20	233	52	284	GGCCTTCCACCTTCTTCTCT	59817	20	ATCAGTCTCGATCCAATCCG	60034	20	235	54	288
TSA_EVI_ab_kmer_T15724	1	p2	(AG)6	12	88	99	GATCTCGGCAAGAATACCCA	60036	20	CCCTGTTCATCCAGACCACT	59962	20	203	56	258	GATCTCGGCAAGAATACCCA	60036	20	CTGCAAGCTTCCTCCTGTTC	60134	20	259	56	314	GATCTCGGCAAGAATACCCA	60036	20	TCTGCAAGCTTCCTCCTGTT	60134	20	260	56	315
TSA_EVI_ab_kmer_T15733	1	p3	(CCT)5	15	138	152	GTGACAATGCAGCACGTCTT	59912	20	GCCAGGATCTTGGTGATGTT	59934	20	101	108	208	CTTCTCTTCCTCCTCCCGTT	59811	20	GCCAGGATCTTGGTGATGTT	59934	20	177	32	208	GTGACAATGCAGCACGTCTT	59912	20	AACGTCGAGAACTCTGGGTG	60298	20	125	108	232
TSA_EVI_ab_kmer_T15745	1	p4	(TCTA)6	24	30	53	GGCTGGAGGGATTGTAGAGA	59239	20	GCCTGTACTTGTGCCTCCTC	59874	20	155	2	156	GAGGCTGGAGGGATTGTAGA	59239	20	GCCTGTACTTGTGCCTCCTC	59874	20	157	0	156	GGCTGGAGGGATTGTAGAGA	59239	20	GTGCCTCCTCTTTCACTGCT	59604	20	145	2	146
TSA_EVI_ab_kmer_T15787	1	p3	(CTC)5	15	65	79	AGCGGCTCATAGAACGAAAA	59982	20	GTGGTCTTGGATGGGAGAGA	60048	20	215	20	234	AAGCGGCTCATAGAACGAAA	59982	20	GTGGTCTTGGATGGGAGAGA	60048	20	216	19	234	AGCGGCTCATAGAACGAAAA	59982	20	CGTTCACTTCCTCGAGCTTC	60134	20	177	20	196
TSA_EVI_ab_kmer_T15800	1	p3	(TGA)5	15	39	53	CCACCTCAAAAATGGAAGGA	59903	20	GTTCATCTCCTCCCGAACAA	60050	20	144	12	155	CCACCTCAAAAATGGAAGGA	59903	20	CCTTCTGCGAGAGGAGAGTG	60275	20	223	12	234	CCACCTCAAAAATGGAAGGA	59903	20	TGCGAGAGGAGAGTGTTCAA	59701	20	218	12	229
TSA_EVI_ab_kmer_T15842	1	p3	(GAT)5	15	67	81	TGGTGGTACCTGCTGACAAG	59745	20	GCCTCATGCTCTCTCCAGTC	60104	20	139	25	163	TGGTGGTACCTGCTGACAAG	59745	20	AAGCAGCCTCATGCTCTCTC	59857	20	144	25	168	TGGTGGTACCTGCTGACAAG	59745	20	GAAGCAGCCTCATGCTCTCT	59857	20	145	25	169
TSA_EVI_ab_kmer_T15844	1	p3	(ACC)8	24	119	142	GTTCGCCTACTCCCTCTCCT	59840	20	AAACCTTTGGATTCCATCCC	59996	20	136	76	211	AGTTCGCCTACTCCCTCTCC	59840	20	AAACCTTTGGATTCCATCCC	59996	20	137	75	211	CTCAACCTCTGCCAGACCAT	60261	20	AAACCTTTGGATTCCATCCC	59996	20	118	94	211
TSA_EVI_ab_kmer_T15847	1	p2	(AG)6	12	249	260	TCTGACTCCCACACATCAGC	59827	20	GATCAGAGACTCCGAGCTGC	60255	20	272	150	421	CCTTCATTCCTCCAACTCCA	60042	20	CCGGTATGGTTGGTTTTCAA	60587	20	270	114	383	TGTTCCCCTAGCCACTGTGT	60567	20	GGATCAGAGACTCCGAGCTG	60096	20	253	170	422
TSA_EVI_ab_kmer_T15893	1	p3	(TGC)5	15	344	358	-	-	-	-	-	-	-	-	-	-	-	-	-	-	-	-	-	-	-	-	-	-	-	-	-	-	-
TSA_EVI_ab_kmer_T15924	1	p2	(TC)10	20	130	149	CTCGTCCCCTCTTCCTCTCT	59945	20	GACATCATCCTGATCGCTGA	59750	20	144	83	226	AACCTCCAATCCGATCTCCT	59896	20	GACATCATCCTGATCGCTGA	59750	20	194	33	226	CTCGTCCCCTCTTCCTCTCT	59945	20	TCCTGATCGCTGAAGTAGCA	59697	20	137	83	219
TSA_EVI_ab_kmer_T15925	1	p3	(GAC)5	15	124	138	CAAACATGTCATCACTGCCC	59967	20	CCAGGATTTACACTGGTGGG	60224	20	171	89	259	CTATTATCGCTGCAAAGCCC	59838	20	CGTGGTCAGGAGGAGTTGAT	60112	20	191	5	195	CTATTATCGCTGCAAAGCCC	59838	20	AACGTGGTCAGGAGGAGTTG	60151	20	193	5	197
TSA_EVI_ab_kmer_T15956	1	p3	(AGG)7	21	401	421	-	-	-	-	-	-	-	-	-	-	-	-	-	-	-	-	-	-	-	-	-	-	-	-	-	-	-
TSA_EVI_ab_kmer_T15967	1	p2	(TC)8	16	75	90	TTCCTCCGCTACTCTTCTCG	59711	20	TCAAACCAAGCTCAAATCCC	60051	20	230	26	255	TTCTCGCCTCTCTTCTGTCC	59679	20	TCAAACCAAGCTCAAATCCC	60051	20	216	40	255	TTCCTCCGCTACTCTTCTCG	59711	20	CTCAAATCCCGCAAATTCAT	59901	20	220	26	245
TSA_EVI_ab_kmer_T16060	1	p3	(CTT)7	21	61	81	CCCAACTTTTCTTTGCCCTT	60455	20	GATGACGATAACGGTGCAGA	59679	20	151	1	151	CCCAACTTTTCTTTGCCCTT	60455	20	CCATGTAGGCGTGTACTCCA	59591	20	118	1	118	CCCAACTTTTCTTTGCCCTT	60455	20	TGATGACGATAACGGTGCAG	60687	20	152	1	152
TSA_EVI_ab_kmer_T16062	1	p3	(TGC)5	15	253	267	AGCTGCACTACAAATGGCCT	59904	20	CCCATGAACTGTCCTTCCAT	59779	20	214	80	293	TGGGAGCTGCACTACAAATG	59864	20	CCCATGAACTGTCCTTCCAT	59779	20	218	76	293	CGATCCAAAGCAGATCAACA	59799	20	CCCATGAACTGTCCTTCCAT	59779	20	147	147	293
TSA_EVI_ab_kmer_T16114	1	p2	(CT)9	18	1	18	-	-	-	-	-	-	-	-	-	-	-	-	-	-	-	-	-	-	-	-	-	-	-	-	-	-	-
TSA_EVI_ab_kmer_T16129	1	p2	(TA)6	12	164	175	GAGCTCGGTTCGATGAAAAA	60331	20	CGAAAGCACACGAGCCTATT	60407	20	148	59	206	CTCGAAACTCGGCTTGAGAT	59574	20	CGAAAGCACACGAGCCTATT	60407	20	194	13	206	AAACTCGGCTTGAGATCGAC	59434	20	CGAAAGCACACGAGCCTATT	60407	20	190	17	206
TSA_EVI_ab_kmer_T16130	1	p2	(AG)6	12	207	218	TCGTGCGTTTCAGAGTCATC	59992	20	CCCATCGAGATTCCGTAGAA	60029	20	236	23	258	GCGTTTCAGAGTCATCGACA	59992	20	CCCATCGAGATTCCGTAGAA	60029	20	232	27	258	GTTCGTGCGTTTCAGAGTCA	60032	20	CCCATCGAGATTCCGTAGAA	60029	20	238	21	258
TSA_EVI_ab_kmer_T16189	1	p2	(GA)6	12	194	205	TTTTGTCGTCCCTGATCTCC	60050	20	GCCTCTTTTCAACCCACTCA	60232	20	250	35	284	TAAAAGAGGGATCTTGGCGA	59778	20	AATTCCTCGTCGGTGAACAG	60111	20	105	152	256	TTTTGTCGTCCCTGATCTCC	60050	20	ACCCACTCATCTCGCTCAAT	59685	20	239	35	273
TSA_EVI_ab_kmer_T16193	1	c	(ATC)5(AGA)7	36	1	36	-	-	-	-	-	-	-	-	-	-	-	-	-	-	-	-	-	-	-	-	-	-	-	-	-	-	-
TSA_EVI_ab_kmer_T16215	1	c	(ACG)5aggatgaagttgatgagcttcggctccttgatgataagatgaatcaactcaatctactgaggcaagcaaacaat(GCA)7	110	365	474	TGCCCATTCCCTTAAAGATG	59894	20	CCAGCATTGCCATTTTTCTT	60074	20	267	236	502	GCCCTCATTCAAGGACTCAA	60195	20	CCCCCTTTCTTTCCTGCTAC	60068	20	251	288	538	GCCCTCATTCAAGGACTCAA	60195	20	ACCCCCTTTCTTTCCTGCTA	60068	20	252	288	539
TSA_EVI_ab_kmer_T16284	1	p3	(ACC)5	15	253	267	AGCACCAGAACCATTGGAAG	60111	20	AGAAACGCCACTAAGGACGA	59875	20	239	192	430	AGCACCAGAACCATTGGAAG	60111	20	AAACGCCACTAAGGACGATG	60132	20	237	192	428	AGCACCAGAACCATTGGAAG	60111	20	CCAAGAAACGCCACTAAGGA	60241	20	242	192	433
TSA_EVI_ab_kmer_T16296	1	p3	(GAT)5	15	94	108	TGCTCTGGTCTCTCTTTTGGA	60119	21	TCGCATCATCGACACATACA	59656	20	207	14	220	TGCTCTGGTCTCTCTTTTGGA	60119	21	CCTCGCATCATCGACACATA	60653	20	209	14	222	TGCTCTGGTCTCTCTTTTGGA	60119	21	ACTTCACCAACAATGCCCAC	60823	20	249	14	262
TSA_EVI_ab_kmer_T16297	1	p2	(TC)6	12	90	101	GGGAAGGCTGGTTTCTCTTT	59691	20	ATGTTGGTGGTGTTCCGATT	60096	20	233	21	253	GGGAAGGCTGGTTTCTCTTT	59691	20	AATGTTGGTGGTGTTCCGAT	60096	20	234	21	254	GGGAAGGCTGGTTTCTCTTT	59691	20	GGTGTTCCGATTTGATGAGC	60470	20	225	21	245
TSA_EVI_ab_kmer_T16354	1	p3	(GAG)5	15	235	249	TCCGCTTTTCTTGAACTGGT	59853	20	ATATGAAGAAGGGGGTTGGC	60152	20	143	165	307	TACCCTTCCGCTTTTCTTGA	59817	20	ATATGAAGAAGGGGGTTGGC	60152	20	149	159	307	CTCTCTGTTTCAAATCCGCC	59813	20	ATATGAAGAAGGGGGTTGGC	60152	20	247	61	307
TSA_EVI_ab_kmer_T16375	1	p3	(CCG)7	21	47	67	GAACCGGGCGATACTCCT	60034	18	CGGATTCGGACAAAGAGAAG	59807	20	105	23	127	GAACCGGGCGATACTCCT	60034	18	CTCGGTGGAGATATGGTGGT	59803	20	242	23	264	GAACCGGGCGATACTCCT	60034	18	CCGCTTGCTCTCAACGTAAT	60407	20	182	23	204
TSA_EVI_ab_kmer_T16416	1	p4	(ATCT)6	24	143	166	CAAGCAGTGCTGGAGATGAA	60136	20	GCGCGACCATATTTACGTTT	59992	20	165	25	189	CAAGCAGTGCTGGAGATGAA	60136	20	AAAGCGCGACCATATTTACG	60116	20	168	25	192	CAAGCAGTGCTGGAGATGAA	60136	20	ATGGAGGAGGGAGAGGAAGA	60149	20	276	25	300
TSA_EVI_ab_kmer_T16433	1	p3	(ATG)8	24	143	166	GGGCAGGGTGAGATTGTAAA	59933	20	GTCCACTATCTTCGCCTCCA	60218	20	207	93	299	GGGCAGGGTGAGATTGTAAA	59933	20	CTATTCGCCCAGTTTGCTGT	60270	20	178	93	270	GGGCAGGGTGAGATTGTAAA	59933	20	CTCCATATTCGCGCCTATTC	59666	20	192	93	284
TSA_EVI_ab_kmer_T16447	1	p3	(GGC)6	18	662	679	-	-	-	-	-	-	-	-	-	-	-	-	-	-	-	-	-	-	-	-	-	-	-	-	-	-	-
TSA_EVI_ab_kmer_T16453	1	p2	(AT)6	12	255	266	-	-	-	-	-	-	-	-	-	-	-	-	-	-	-	-	-	-	-	-	-	-	-	-	-	-	-
TSA_EVI_ab_kmer_T16555	1	p3	(CCG)5	15	381	395	GTGGCAAAAGAGGATGTGGT	59973	20	AGGGGAGACCTTGGAGGAG	60589	19	263	155	417	AAAGAGGATGTGGTTCGTCG	60111	20	AGGGGAGACCTTGGAGGAG	60589	19	257	161	417	GACGGATCCAATAGCTCGAA	60177	20	AGGGGAGACCTTGGAGGAG	60589	19	213	205	417
TSA_EVI_ab_kmer_T16569	1	p3	(GGA)9	27	240	266	AATGCCGGAGACTGTAGTGG	60134	20	TATCGATGGCTCCCATTCTC	59998	20	111	214	324	CCGGAGTGTGATGAGTCTGA	59820	20	TATCGATGGCTCCCATTCTC	59998	20	221	104	324	AATGCCGGAGACTGTAGTGG	60134	20	TTATCGATGGCTCCCATTCT	59486	20	112	214	325
TSA_EVI_ab_kmer_T16584	1	p2	(CT)6	12	81	92	AGAGGCTGCTCTCATTTCCA	60096	20	CCACGGAATCCAAGAAAAGA	60044	20	250	44	293	CAGAGGCTGCTCTCATTTCC	60096	20	CCATGGCTAGGGTTAGGGTT	60200	20	112	43	154	CCAGAGGCTGCTCTCATTTC	60096	20	CCATGGCTAGGGTTAGGGTT	60200	20	113	42	154
TSA_EVI_ab_kmer_T16592	1	p3	(TCC)8	24	535	558	AATGGATCTGGCTTCCCATT	60662	20	TGAAGTTCATCAACCCATCAA	58961	21	117	467	583	CTCCTTCGAGGAGTTCAAGC	59162	20	TGAAGTTCATCAACCCATCAA	58961	21	148	436	583	AATGGATCTGGCTTCCCATT	60662	20	TGAAGTTCATCAACCCATCAAA	60344	22	117	467	583
TSA_EVI_ab_kmer_T16593	1	p2	(AG)8	16	21	36	CAGGACCTGTTGGGCAAT	59473	18	GGCTCAACTTTTGGCACTTC	59859	20	191	0	190	CAGGACCTGTTGGGCAAT	59473	18	GCTCAACTTTTGGCACTTCC	59859	20	190	0	189	CAGGACCTGTTGGGCAAT	59473	18	GTTTTGGCTCAACTTTTGGC	59730	20	196	0	195
TSA_EVI_ab_kmer_T16608	1	p3	(TGC)5	15	223	237	GAAGAGGATCCGGGAGTACC	59896	20	ACCCATGGAGCACAAGAAGA	60656	20	205	58	262	GAAGAGGATCCGGGAGTACC	59896	20	GACCCATGGAGCACAAGAAG	60656	20	206	58	263	GAAGAGGATCCGGGAGTACC	59896	20	ACACCACATCCTGTATGCCC	60667	20	250	58	307
TSA_EVI_ab_kmer_T16609	1	p3	(CAG)5	15	49	63	AATGCCTGCTAGGACACAGC	60428	20	GCATTGGTTGAGAGCAGTGA	59992	20	162	2	163	AATGCCTGCTAGGACACAGC	60428	20	TGTTGCTGTTGCATCTGTGA	60029	20	111	2	112	AATGCCTGCTAGGACACAGC	60428	20	GGATGTGAGGCAATGGAACT	59934	20	131	2	132
TSA_EVI_ab_kmer_T16609	2	p3	(CAG)5	15	271	285	TCACTGCTCTCAACCAATGC	59992	20	TTATTGCCCATGTTTCCCAT	60016	20	218	144	361	TCACAGATGCAACAGCAACA	60029	20	TTATTGCCCATGTTTCCCAT	60016	20	269	93	361	AGTTCCATTGCCTCACATCC	59934	20	TTATTGCCCATGTTTCCCAT	60016	20	249	113	361
TSA_EVI_ab_kmer_T16610	1	p3	(CCT)5	15	258	272	TGTTGGAGCCTCAGAAACCT	59844	20	CAGTTCTCCCACTCCTTCCA	60229	20	223	74	296	CCCGAAGTAACTGGCACTGT	60171	20	CAGTTCTCCCACTCCTTCCA	60229	20	200	97	296	GTGGTCTAACGGAAAGCCAG	59734	20	CAGTTCTCCCACTCCTTCCA	60229	20	279	18	296
TSA_EVI_ab_kmer_T16613	1	p3	(CCA)7	21	289	309	AAGGACATCTCCCCTGCTCT	60216	20	TCTAACAGCCGATCGAACAA	59420	20	229	136	364	AAGGACATCTCCCCTGCTCT	60216	20	TTCTAACAGCCGATCGAACA	59420	20	230	136	365	CAGAGCTGCCAACCTTCTCT	59745	20	TCTAACAGCCGATCGAACAA	59420	20	136	229	364
TSA_EVI_ab_kmer_T16631	1	p3	(CAG)6	18	194	211	TCCGGCTAGTATGCCAATTC	60060	20	TCGCCATTCTTCCCATTATC	59862	20	145	107	251	TCCGGCTAGTATGCCAATTC	60060	20	GATCGCCATTCTTCCCATTA	59862	20	147	107	253	TCCGGCTAGTATGCCAATTC	60060	20	CCATTCTTCCCATTATCCCC	60337	20	142	107	248
TSA_EVI_ab_kmer_T16703	1	p3	(TTC)5	15	198	212	GAAGCTATTAGCCGTTTGCG	60006	20	CTTGCTTCTGACCATGACGA	59984	20	194	43	236	GAAGCTATTAGCCGTTTGCG	60006	20	TCTTGCTTCTGACCATGACG	59984	20	195	43	237	CATCCATCGGAAAAAGAGGA	60006	20	CTTGCTTCTGACCATGACGA	59984	20	215	22	236
TSA_EVI_ab_kmer_T16719	1	p2	(AC)7	14	184	197	-	-	-	-	-	-	-	-	-	-	-	-	-	-	-	-	-	-	-	-	-	-	-	-	-	-	-
TSA_EVI_ab_kmer_T16760	1	p3	(CCA)5	15	88	102	TCAAAAATGGCTGGAGAAGG	60184	20	CGGAGTTGAGGATCTCGAAG	59943	20	100	52	151	GTTCGAAGGGCTCAAAAATG	59685	20	CGGAGTTGAGGATCTCGAAG	59943	20	111	41	151	GCTCAAAAATGGCTGGAGAA	60331	20	CGGAGTTGAGGATCTCGAAG	59943	20	102	50	151
TSA_EVI_ab_kmer_T16792	1	p2	(CT)6	12	312	323	GGTCAGTGGCTGGTCTTCAT	60120	20	CTACCAGGAGCGAAGAGGTG	60005	20	248	280	527	AGGTGCATTACTGGGAGTGG	59989	20	GGAGGGATGAAGAGGGAGAG	60149	20	236	162	397	TACCTGGTGGTAGGGTCCTG	59837	20	CTACCAGGAGCGAAGAGGTG	60005	20	278	250	527
TSA_EVI_ab_kmer_T16793	1	p3	(CGG)5	15	60	74	CATGAGCTCTCCTTCCGCTA	60636	20	ACTTAAACCCCCTGGTCCAC	60088	20	225	4	228	CATGAGCTCTCCTTCCGCTA	60636	20	TCCAGCAGGAGCACTTTCTT	60134	20	192	4	195	CATGAGCTCTCCTTCCGCTA	60636	20	CCAGCAGGAGCACTTTCTTT	59615	20	191	4	194
TSA_EVI_ab_kmer_T16797	1	p3	(GCA)5	15	422	436	ACACCAACATTCCGATCCAT	60057	20	GCTCCTTCTGCAGCTTCATT	59723	20	188	280	467	AATATCGAGGCAGCCATCAC	60066	20	GCTCCTTCTGCAGCTTCATT	59723	20	119	349	467	GAACACCAACATTCCGATCC	60181	20	GCTCCTTCTGCAGCTTCATT	59723	20	190	278	467
TSA_EVI_ab_kmer_T16812	1	p2	(GA)7	14	72	85	CTTTTCTCCCGAAACTTCCA	59284	20	CCCTCTAATCCCTTTCCGAG	60025	20	104	36	139	TCTCCCGAAACTTCCATAGG	59122	20	CCCTCTAATCCCTTTCCGAG	60025	20	100	40	139	CCAGATCTTTTCTCCCGAAAC	60060	21	CCCTCTAATCCCTTTCCGAG	60025	20	110	30	139
TSA_EVI_ab_kmer_T16881	1	p3	(AGC)5	15	606	620	AAGGCCATTGACAACCTCAC	59973	20	GTTGCAGCATCATCTAGCCA	59979	20	170	520	689	CTCAAGGCCATTGACAACCT	60111	20	GTTGCAGCATCATCTAGCCA	59979	20	173	517	689	GTGCAAGGGATCTTGTCGTT	60119	20	GTTGCAGCATCATCTAGCCA	59979	20	205	485	689
TSA_EVI_ab_kmer_T16882	1	p3	(GAT)7	21	71	91	TCAGTGGACTTGAGGATGACA	59246	21	GCACAAACGGCATCTTGATA	59694	20	133	47	179	TCAGTGGACTTGAGGATGACA	59246	21	AATAGGTGCTGACTGGCTGC	60428	20	230	47	276	TCAGTGGACTTGAGGATGACA	59246	21	CGGCATCTTGATATTGGTCA	59499	20	126	47	172
TSA_EVI_ab_kmer_T16901	1	p3	(CAC)5	15	168	182	GCTTTGGCCAAGATAATCCA	60038	20	CAAGTCCATTTCCACGTCCT	59966	20	234	123	356	GCTTTGGCCAAGATAATCCA	60038	20	AGTCCATTTCCACGTCCTTG	59966	20	232	123	354	GCTTTGGCCAAGATAATCCA	60038	20	ACCAAGTTGCGAAGGTATGC	60140	20	260	123	382
TSA_EVI_ab_kmer_T16949	1	p2	(CT)6	12	77	88	GATCATCGTAACCACCCACC	60057	20	AGCCTAGGTAGAGGGCTTGG	59864	20	259	48	306	GATCATCGTAACCACCCACC	60057	20	TTCCAGACGGAGCCTAGGTA	59830	20	269	48	316	GATCATCGTAACCACCCACC	60057	20	GACGGAGCCTAGGTAGAGGG	60225	20	264	48	311
TSA_EVI_ab_kmer_T16967	1	p3	(TCT)5	15	72	86	TCAAACACACCATTTCAACCA	59849	21	TTGGACAGCTTCACTGCAAC	60032	20	250	32	281	TCAAACACACCATTTCAACCA	59849	21	CTTGGACAGCTTCACTGCAA	60175	20	251	32	282	TCAAACACACCATTTCAACCA	59849	21	ACCGTAGACTTGGCATGCTT	59763	20	280	32	311
TSA_EVI_ab_kmer_T16984	1	p4	(ATTT)5	20	2	21	-	-	-	-	-	-	-	-	-	-	-	-	-	-	-	-	-	-	-	-	-	-	-	-	-	-	-
TSA_EVI_ab_kmer_T16989	1	p3	(GAA)5	15	620	634	GTGGGAATATCGGTGGATTG	60014	20	TGTCCACAGCTCCATGGTTA	60112	20	243	447	689	TTAACAAGGCAATCGGGAAG	60067	20	TGTCCACAGCTCCATGGTTA	60112	20	153	537	689	CGGAAAGAATAGCAGTGGGA	60206	20	TGTCCACAGCTCCATGGTTA	60112	20	257	433	689
TSA_EVI_ab_kmer_T16991	1	p3	(GGA)5	15	142	156	GGGAGCTATTCCTCTGAGCC	60314	20	GCCCTCCCCTCATACAAAAT	60152	20	173	13	185	GGGGAGCTATTCCTCTGAGC	60314	20	GCCCTCCCCTCATACAAAAT	60152	20	174	12	185	TCCCCTGTTTCCATCTCAAA	60430	20	GCCCTCCCCTCATACAAAAT	60152	20	143	43	185
TSA_EVI_ab_kmer_T16991	2	p3	(GCA)6	18	448	465	GCTCTGCTACTCCATGAGCC	60127	20	CAGTACATGCCACTGCTTGG	60324	20	212	405	616	GCTCTGCTACTCCATGAGCC	60127	20	GCCTTGCTTTAACCTCGTCA	60386	20	179	405	583	GTTTGGGTTCAGCTACGAGG	59734	20	CAGTACATGCCACTGCTTGG	60324	20	269	348	616
TSA_EVI_ab_kmer_T16992	1	p2	(TC)6	12	96	107	CTGCCTTTTAGTCTGCCTGC	60154	20	TGTTCAGCTACTCCCATCCC	60073	20	145	44	188	GCCTCCCAATTCCTCTCTTC	60154	20	TGTTCAGCTACTCCCATCCC	60073	20	127	62	188	GCCTCCCAATTCCTCTCTTC	60154	20	CAATGCAGCAGCAAAATCAT	59839	20	269	62	330
TSA_EVI_ab_kmer_T16993	1	p2	(AG)11	22	451	472	CGGGATTGAAGAAGGATGAC	59483	20	TCTTTGGCATATTTCTGGGC	60038	20	265	374	638	CGGGATTGAAGAAGGATGAC	59483	20	TTTGGCATATTTCTGGGCTC	60038	20	263	374	636	GGATGACATCTCGGATCCTC	59420	20	CCATTTCTCCTCCCTCTTCC	60008	20	157	387	543
TSA_EVI_ab_kmer_T17000	1	p3	(AGA)5	15	11	25	-	-	-	-	-	-	-	-	-	-	-	-	-	-	-	-	-	-	-	-	-	-	-	-	-	-	-
TSA_EVI_ab_kmer_T17001	1	p2	(CT)8	16	60	75	GTATGACGAGGAGGGCAAAA	60074	20	TGATGCAAAGAAGCACAAGG	59988	20	151	26	176	GTATGACGAGGAGGGCAAAA	60074	20	AAGAAGAAGGAGAGGGCAGC	60096	20	126	26	151	GTATGACGAGGAGGGCAAAA	60074	20	GCTTGTGATGCAAAGAAGCA	60142	20	156	26	181
TSA_EVI_ab_kmer_T17010	1	p2	(AG)6	12	184	195	TCTCCATCCATCCTCCTCTG	60152	20	GATGACTGGCTTTCTCCTGC	59957	20	222	12	233	ATCCATCCTCCTCTGCTCCT	60179	20	GATGACTGGCTTTCTCCTGC	59957	20	217	17	233	AGCCCCTTATCTCCATCCAT	59750	20	GATGACTGGCTTTCTCCTGC	59957	20	231	3	233
TSA_EVI_ab_kmer_T17020	1	p2	(AG)7	14	109	122	GCCTGGTCTGGTTGAGGTTA	60111	20	CTTCCTCCAGGCCTTCTTCT	59950	20	193	27	219	GCCTGGTCTGGTTGAGGTTA	60111	20	CTTCTTCCTCCAGGCCTTCT	59950	20	196	27	222	GCCTGGTCTGGTTGAGGTTA	60111	20	CTGCCGACCCAACTCATACT	60134	20	220	27	246
TSA_EVI_ab_kmer_T17027	1	p3	(AGC)5	15	164	178	CAGAGGCATCTCCAATCTCC	59761	20	TACTGCTGCAGCCATGAAAG	60157	20	184	106	289	CCAAAAGCTCTTCCTCCTCC	60319	20	TACTGCTGCAGCCATGAAAG	60157	20	219	71	289	CAGAGGCATCTCCAATCTCC	59761	20	AGGTCATTGAGGGCACTGAG	60261	20	158	106	263
TSA_EVI_ab_kmer_T17040	1	p2	(CT)6	12	37	48	CTGAACCCCACGAGAAGAAA	60224	20	GGAGGTGGGAACTGTTGAGA	60088	20	252	12	263	CTGAACCCCACGAGAAGAAA	60224	20	CTGACATCCTCACCTTCCGT	60112	20	174	12	185	CTGAACCCCACGAGAAGAAA	60224	20	AGGAAGTCTTCGAACGTGGA	59844	20	141	12	152
TSA_EVI_ab_kmer_T17049	1	p2	(AG)6	12	199	210	GGCAAATACCAAAGAACCGA	59938	20	CCTCTTGTTTCCTCCGCTTT	60733	20	147	89	235	GGACGGCAAATACCAAAGAA	59938	20	CCTCTTGTTTCCTCCGCTTT	60733	20	151	85	235	GTGCCGAGTTCCTTCCATTA	60074	20	CCTCTTGTTTCCTCCGCTTT	60733	20	171	65	235
TSA_EVI_ab_kmer_T17060	1	p2	(TC)6	12	54	65	GTCACACAAAAACGGAACCC	60255	20	CGATCGGATCAATCGAAATC	60380	20	221	20	240	ACTGACCAGCGTCACACAAA	60357	20	CGATCGGATCAATCGAAATC	60380	20	231	10	240	GTCACACAAAAACGGAACCC	60255	20	CCCGGAAACCCTAAAGAAAT	59307	20	108	20	127
TSA_EVI_ab_kmer_T17063	1	p3	(GGA)8	24	319	342	TCCTACCTCCTCTCGCAGAA	60088	20	GCGTCACCTTCCTCCTAGTG	59867	20	190	241	430	CACAAGAGCAGGAACCACAA	59873	20	GCGTCACCTTCCTCCTAGTG	59867	20	150	281	430	ACCACAAGAGCAGGAACCAC	60159	20	GCGTCACCTTCCTCCTAGTG	59867	20	152	279	430
TSA_EVI_ab_kmer_T17072	1	p3	(AAG)6	18	568	585	CTGCAAGATTGTTGGGACCT	60111	20	CATTACTCTTCTCGCTCCCG	59971	20	128	536	663	CTGCAAGATTGTTGGGACCT	60111	20	GGGGTGAAGCTCTGTACTGC	59874	20	147	536	682	CTGCAAGATTGTTGGGACCT	60111	20	GGTGCTGGTGTACGACTCCT	60182	20	103	536	638
TSA_EVI_ab_kmer_T17090	1	p3	(TTC)5	15	5	19	-	-	-	-	-	-	-	-	-	-	-	-	-	-	-	-	-	-	-	-	-	-	-	-	-	-	-
TSA_EVI_ab_kmer_T17110	1	p3	(TCT)5	15	264	278	CGCTGTCCTCATCCTTCTTC	59950	20	CAGTGTTGTGGCCCTTACCT	60028	20	188	240	427	GCTGTCCTCATCCTTCTTCG	59950	20	CAGTGTTGTGGCCCTTACCT	60028	20	187	241	427	CGCTGTCCTCATCCTTCTTC	59950	20	TTCTCTTGCAGTGTTGTGGC	60032	20	196	240	435
TSA_EVI_ab_kmer_T17111	1	p2	(GA)8	16	149	164	TCATACTCGCCTCTCCGTCT	59973	20	ATCAGATCCTCCGTCGTCAC	60080	20	143	79	221	CATACTCGCCTCTCCGTCTC	59973	20	ATCAGATCCTCCGTCGTCAC	60080	20	142	80	221	CTTTCATACTCGCCTCTCCG	59971	20	ATCAGATCCTCCGTCGTCAC	60080	20	146	76	221
TSA_EVI_ab_kmer_T17134	1	p3	(TTC)5	15	190	204	ATGTACTACAAGCCGCCACC	60022	20	ATATCGGTGGTATCGAAGGC	58884	20	182	85	266	ATGTACTACAAGCCGCCACC	60022	20	TGATATCGGTGGTATCGAAGG	59793	21	184	85	268	CGATATGGGGAAGTACGTGG	60206	20	ATATCGGTGGTATCGAAGGC	58884	20	267	0	266
TSA_EVI_ab_kmer_T17146	1	p3	(GCA)5	15	228	242	TTAGGGTTTCCGACCCTCTT	59934	20	GAAGTCCTCCCTCAGGGTTC	60050	20	191	127	317	TTAGGGTTTCCGACCCTCTT	59934	20	ATCGAATCTGGGTTCCCTCT	59896	20	224	127	350	TTAGGGTTTCCGACCCTCTT	59934	20	CTGGGTTCCCTCTGGAAAAT	60298	20	217	127	343
TSA_EVI_ab_kmer_T17155	1	p3	(TGG)5	15	588	602	CAGAAGATTCAGCCAAAGGG	59807	20	GGAGAAATCAACAAAGTTACGGA	59531	23	106	531	636	CCCAGAAGATTCAGCCAAAG	59807	20	GGAGAAATCAACAAAGTTACGGA	59531	23	108	529	636	CCAGAAGATTCAGCCAAAGG	59807	20	GGAGAAATCAACAAAGTTACGGA	59531	23	107	530	636
TSA_EVI_ab_kmer_T17159	1	p3	(GCC)5	15	157	171	TTGAGGACGGAGGAAGAAGA	59920	20	TGTCAGGGTCAGATATGGCA	60072	20	272	41	312	TTGAGGACGGAGGAAGAAGA	59920	20	GATGGACGAAAGATGCTGGT	60081	20	171	41	211	ACTTCGACGACGACGATTCT	59874	20	TGTCAGGGTCAGATATGGCA	60072	20	250	63	312
TSA_EVI_ab_kmer_T17165	1	p3	(AAG)6	18	120	137	ACCATCCCCTCTTTCTCCAT	59755	20	TGCCACCACTACCACTACCA	60025	20	268	88	355	ACCATCCCCTCTTTCTCCAT	59755	20	AGACGAATTTTCCGGTGATG	59933	20	127	88	214	ACCATCCCCTCTTTCTCCAT	59755	20	ATAGATCCCCAACCCTCTGG	60147	20	222	88	309
TSA_EVI_ab_kmer_T17166	1	p3	(AAG)5	15	552	566	ACAAAGCTTGATCTTCGGGA	59813	20	CACAAGATGGAACAGCCCTT	60111	20	245	353	597	TCAGGGAGAAGAGCTGAGGA	60214	20	CACAAGATGGAACAGCCCTT	60111	20	174	424	597	TCAGGGAGAAGAGCTGAGGA	60214	20	GAATGCAACCATTATGGCCT	59791	20	228	424	651
TSA_EVI_ab_kmer_T17183	1	p2	(TC)6	12	92	103	CTTTCCAGGTGGAAGACAGC	59844	20	TCGAAACCCCTAACCCTAGC	60443	20	124	22	145	CTTTCCAGGTGGAAGACAGC	59844	20	AACTACTCCCAATCACCGGA	59405	20	164	22	185	TATGTGGTGCCACTTTCCAG	59566	20	TCGAAACCCCTAACCCTAGC	60443	20	136	10	145
TSA_EVI_ab_kmer_T17200	1	p3	(TCT)5	15	65	79	TCAACAGTGAACGATGAGGC	59837	20	GTGTACCCATCACCAAGGCT	59851	20	114	22	135	TCAACAGTGAACGATGAGGC	59837	20	GTGACCCTCTGACCACCATT	59817	20	225	22	246	TCAACAGTGAACGATGAGGC	59837	20	CCCATGGTTGTCTTACCTGG	60224	20	162	22	183
TSA_EVI_ab_kmer_T17218	1	c	(GAG)8gaagag(GAA)7	51	475	525	CTGGCCCAGATGAACCTAAA	60066	20	TTGCAGATTTCTTGCCATTG	59809	20	261	424	684	GTGTAGATGGTTCTGCCGCT	60285	20	TTGCAGATTTCTTGCCATTG	59809	20	279	406	684	CTGGCCCAGATGAACCTAAA	60066	20	AGCTGTTCCATCTGCAGTCC	60418	20	203	424	626
TSA_EVI_ab_kmer_T17243	1	c	(TCT)5cggtccca(TTC)5	38	294	331	CAGAGGAGCGGAACAAACTC	59989	20	GGCCTCGAATAAGAATGCAA	60175	20	235	138	372	CAGAGGAGCGGAACAAACTC	59989	20	TGGGAAGGAATGTACGGAAC	59790	20	280	138	417	CAGAGGAGCGGAACAAACTC	59989	20	TTGAGGGCCTCGAATAAGAA	59778	20	240	138	377
TSA_EVI_ab_kmer_T17251	1	p3	(GAA)5	15	109	123	GACCAAGAAGCGAATGAAGC	59962	20	GTGACCACCTCAGGAATCGT	59969	20	111	56	166	GACCAAGAAGCGAATGAAGC	59962	20	TTGGTGACCACCTCAGGAAT	60363	20	114	56	169	CCAGAAGACCAAGAAGCGAA	60508	20	GTGACCACCTCAGGAATCGT	59969	20	117	50	166
TSA_EVI_ab_kmer_T17251	2	p3	(TCT)5	15	640	654	CGGCGGAAAGAAGTAGATTG	59839	20	AAAACAGTTTCCCATCAGTCTCA	60026	23	243	443	685	AGATTGGATTCCACCACCAA	60173	20	AAAACAGTTTCCCATCAGTCTCA	60026	23	229	457	685	GGATTCCACCACCAAAGATG	60173	20	AAAACAGTTTCCCATCAGTCTCA	60026	23	224	462	685
TSA_EVI_ab_kmer_T17274	1	c	(CAC)5ctccttca(CCT)6	41	165	205	CTTAGGCCACCTCCTCAACA	60246	20	ATCCTCCCAATTTTCCATCC	59959	20	270	114	383	TTAGGCCACCTCCTCAACAG	60246	20	ATCCTCCCAATTTTCCATCC	59959	20	269	115	383	TTAGGCCACCTCCTCAACAG	60246	20	CCAGCAATAGTTGGCTCCAT	60096	20	198	115	312
TSA_EVI_ab_kmer_T17309	1	p2	(GA)8	16	22	37	ATTAGCGGCGAAAACGAAA	60705	19	GAGTATATACCCGGCGAGGC	60812	20	171	0	170	ATTAGCGGCGAAAACGAAA	60705	19	GAGGTGCCAATAGAGAGGGG	60979	20	195	0	194	TTAGCGGCGAAAACGAAA	60465	18	AATTCTTCGGGGATGGAGAG	60401	20	280	1	280
TSA_EVI_ab_kmer_T17339	1	p3	(CAC)7	21	472	492	TCCACAAACAACAGCACCAT	60008	20	GGTAAGATGTTGGAGGGGGT	60052	20	137	403	539	AACCCCCATTTTATCTTCGG	60013	20	GGTAAGATGTTGGAGGGGGT	60052	20	188	352	539	TCCACAAACAACAGCACCAT	60008	20	GACCCTGCAAGGGAGTTACA	60111	20	221	403	623
TSA_EVI_ab_kmer_T17353	1	p3	(GCA)8	24	593	616	CCTCCTGAAGGCTGAACAAG	59982	20	CTTGCATTTTCCTCCCACAC	60495	20	130	569	698	GAGAATTGCACCCTCCTGAA	60195	20	CTTGCATTTTCCTCCCACAC	60495	20	141	558	698	AGAGAATTGCACCCTCCTGA	59803	20	CTTGCATTTTCCTCCCACAC	60495	20	142	557	698
TSA_EVI_ab_kmer_T17372	1	p3	(CAG)5	15	668	682	-	-	-	-	-	-	-	-	-	-	-	-	-	-	-	-	-	-	-	-	-	-	-	-	-	-	-
TSA_EVI_ab_kmer_T17378	1	p3	(GGT)6	18	216	233	GCTCTTGGCACCTCCATCTA	60362	20	TTTGCACCCTCAATAATCCC	59762	20	255	193	447	TCGCTAAGTTACGTCGGGAG	60399	20	TTTGCACCCTCAATAATCCC	59762	20	274	174	447	ATTGAAGACGAGATGGCGAG	60362	20	TCCAACAGAGGGAAATCCAA	60430	20	198	101	298
TSA_EVI_ab_kmer_T17390	1	p3	(TTC)9	27	423	449	CAACCATGTGTTCTCCATGC	59967	20	TGACCAGACAACTAGAGTGAGTCAT	59375	25	256	267	522	ACAGAAAGGTGCCTGAATGG	60111	20	TGACCAGACAACTAGAGTGAGTCAT	59375	25	124	399	522	CCACAGAAAGGTGCCTGAAT	60111	20	TGACCAGACAACTAGAGTGAGTCAT	59375	25	126	397	522
TSA_EVI_ab_kmer_T17404	1	p2	(GA)6	12	82	93	CCCCGTCGATTCTCTGTTTA	60066	20	AATCTGCTCCCACAACCAAC	59973	20	254	51	304	CCCCGTCGATTCTCTGTTTA	60066	20	AGGTCTCCCCCTCTCTTCTG	59801	20	101	51	151	CCCCGTCGATTCTCTGTTTA	60066	20	CAGGTCTCCCCCTCTCTTCT	59801	20	102	51	152
TSA_EVI_ab_kmer_T17442	1	p3	(CTC)5	15	35	49	GTTGGTGGCAAGAACCACAG	61552	20	AAGAACCGGCAAGAAGGAAT	60074	20	152	1	152	AGTTGGTGGCAAGAACCACA	61552	20	AAGAACCGGCAAGAAGGAAT	60074	20	153	0	152	GTTGGTGGCAAGAACCACA	60564	19	AAGAACCGGCAAGAAGGAAT	60074	20	152	1	152
TSA_EVI_ab_kmer_T17474	1	p3	(CTT)6	18	392	409	CTTGCAGCTCAAATTCCACA	59988	20	CTGCTGTAGGATCATTGCCA	59823	20	124	309	432	ATGGTTAACAAACGGGTGGA	60088	20	CTGCTGTAGGATCATTGCCA	59823	20	184	249	432	GATGGTTAACAAACGGGTGG	60088	20	CTGCTGTAGGATCATTGCCA	59823	20	185	248	432
TSA_EVI_ab_kmer_T17481	1	p2	(GT)6	12	644	655	GCTTGATGTTGGTGCTGTGT	59758	20	GCATAATTGCATGGACCATCT	59805	21	103	592	694	GTGCTTGATGTTGGTGCTGT	59758	20	GCATAATTGCATGGACCATCT	59805	21	105	590	694	GGGGAAAATATCCTGAAGGC	59740	20	GCATAATTGCATGGACCATCT	59805	21	265	430	694
TSA_EVI_ab_kmer_T17512	1	p3	(GCC)6	18	213	230	ATCGAGGGAGCAAGAAGGAT	60176	20	GATGGTGGTTGCTCTGAGGT	60120	20	243	40	282	ATGACAGCTCCGAAGAGAGC	59709	20	AATCCGATCATCTCGTCTGG	60034	20	235	139	373	ATGACAGCTCCGAAGAGAGC	59709	20	CACCGAGAATCCGATCATCT	60034	20	242	139	380
TSA_EVI_ab_kmer_T17549	1	p3	(CAG)6	18	206	223	GCTCGAGAACAGCAACAACA	60183	20	GCTCGCAACTAGCCCATTAG	60003	20	225	181	405	TCGAGAACAGCAACAACAGC	60183	20	GCTCGCAACTAGCCCATTAG	60003	20	223	183	405	GCTCGAGAACAGCAACAACA	60183	20	TTAAAGGATCGCTCGCAACT	59982	20	235	181	415
TSA_EVI_ab_kmer_T17566	1	p2	(AG)6	12	61	72	AAGGGGTAGCATCCTGCTG	60225	19	ATGATTCCAGCTGTTCCACC	59934	20	201	24	224	AAGGGGTAGCATCCTGCTG	60225	19	CAAGCCCATTGGCTAGAAGA	60344	20	163	24	186	AAGGGGTAGCATCCTGCTG	60225	19	GCATCAGCAGTTTCTCGGAT	60370	20	248	24	271
TSA_EVI_ab_kmer_T17601	1	p2	(AT)7	14	488	501	TGTTGGCACCATCATTCCTA	59924	20	AAATGCCAATTTGGAAAGGA	59388	20	244	296	539	TGTTGGCACCATCATTCCTA	59924	20	GAAATGCCAATTTGGAAAGG	59388	20	245	296	540	CAAGATCTGGCAGGCCTAAA	60344	20	AAATGCCAATTTGGAAAGGA	59388	20	188	352	539
TSA_EVI_ab_kmer_T17636	1	p3	(GGA)5	15	175	189	AGGAGCAGGAGGAAATGGAT	60037	20	TTCCCATCAGATCCGAAGTC	60011	20	106	137	242	GAGGAGGAGCAGGAGGAAAT	59778	20	TTCCCATCAGATCCGAAGTC	60011	20	110	133	242	GAGGAGGAGCAGGAGGAAAT	59778	20	TTGTCCTTCCCATCAGATCC	59862	20	116	133	248
TSA_EVI_ab_kmer_T17661	1	p2	(AG)6	12	216	227	GAAGCCATTAAACAGCAGCC	59851	20	CCAAGGAAGAATTGCAGCAT	60214	20	277	135	411	GGAAGCCATTAAACAGCAGC	59851	20	CCAAGGAAGAATTGCAGCAT	60214	20	278	134	411	GGAGGAGGAACAGAGAAGGG	60186	20	CCAAGGAAGAATTGCAGCAT	60214	20	227	185	411
TSA_EVI_ab_kmer_T17692	1	p3	(CAG)9	27	198	224	AATGGAGCCACCACAACTTC	59973	20	GGGAAGACTGCTTCAACTGC	59997	20	146	112	257	AATGGAGCCACCACAACTTC	59973	20	CAGCTACAGCCTGGGAAGAC	60012	20	158	112	269	AATGGAGCCACCACAACTTC	59973	20	TACAGCCTGGGAAGACTGCT	60012	20	154	112	265
TSA_EVI_ab_kmer_T17700	1	p3	(CAG)5	15	202	216	CAAGAATTTGCTTGCCCAAT	60074	20	TGCAGCAGATGGAGGTGTAG	60008	20	103	173	275	CAAGAATTTGCTTGCCCAAT	60074	20	GCTGTGCAACTCCTTTAGCC	60022	20	173	173	345	CAAGAATTTGCTTGCCCAAT	60074	20	GGCTGTGCAACTCCTTTAGC	60022	20	174	173	346
TSA_EVI_ab_kmer_T17706	1	p3	(GAG)5	15	218	232	GGAAATCCTCCTTCCCTCTG	60008	20	CGAACTTGTCCACCTTCCTC	59697	20	213	65	277	GACGAGCAGAACGACATGAA	59992	20	CGAACTTGTCCACCTTCCTC	59697	20	157	121	277	GAGCAGAACGACATGAACGA	59992	20	CGAACTTGTCCACCTTCCTC	59697	20	154	124	277
TSA_EVI_ab_kmer_T17750	1	p3	(AGA)11	33	145	177	AAGGCATCGAGACTAAGGCA	59978	20	GGAATCAAATCTCGAGCTGC	59923	20	164	101	264	GATAGTCACCGTACCGCCAT	59843	20	GGAATCAAATCTCGAGCTGC	59923	20	192	73	264	AAGGCATCGAGACTAAGGCA	59978	20	CGAGCTGCAGAACAAGCATA	60302	20	152	101	252
TSA_EVI_ab_kmer_T17769	1	p3	(GCT)6	18	3	20	-	-	-	-	-	-	-	-	-	-	-	-	-	-	-	-	-	-	-	-	-	-	-	-	-	-	-
TSA_EVI_ab_kmer_T17779	1	p2	(TA)9	18	326	343	-	-	-	-	-	-	-	-	-	-	-	-	-	-	-	-	-	-	-	-	-	-	-	-	-	-	-
TSA_EVI_ab_kmer_T17846	1	p2	(AT)8	16	474	489	-	-	-	-	-	-	-	-	-	-	-	-	-	-	-	-	-	-	-	-	-	-	-	-	-	-	-
TSA_EVI_ab_kmer_T17850	1	p3	(GAT)9	27	31	57	AGCTGCAGCCGAGGATGT	62146	18	TTAAGGCTATCAGGGCATGG	60053	20	197	4	200	AGCCGAGGATGTCGGATG	62217	18	TTAAGGCTATCAGGGCATGG	60053	20	191	10	200	AGCTGCAGCCGAGGATGT	62146	18	AGTGATTTGCAAACCCCAAC	59836	20	143	4	146
TSA_EVI_ab_kmer_T17854	1	p2	(CT)9	18	127	144	CTCATCGAATTCCTCCTCCA	60150	20	GATCCAGTGAAACACAGGCA	59682	20	175	43	217	ATGAAATCCATTTCCATCGC	59728	20	GATCCAGTGAAACACAGGCA	59682	20	151	67	217	TACTGAGTCGCAGCTCATCG	60310	20	GATCCAGTGAAACACAGGCA	59682	20	188	30	217
TSA_EVI_ab_kmer_T17863	1	p2	(TA)8	16	216	231	-	-	-	-	-	-	-	-	-	-	-	-	-	-	-	-	-	-	-	-	-	-	-	-	-	-	-
TSA_EVI_ab_kmer_T17886	1	c	(GCA)7(ACA)7	42	115	156	CAGCAAGAAGTCAAGTGCCA	60175	20	AAACAGGTTACTTCATTTCTACAATCT	57298	27	139	64	202	GTCAAGTGCCACTCGGAAGT	60307	20	AAACAGGTTACTTCATTTCTACAATCT	57298	27	130	73	202	AGTCAAGTGCCACTCGGAAG	60444	20	AAACAGGTTACTTCATTTCTACAATCT	57298	27	131	72	202
TSA_EVI_ab_kmer_T17967	1	c	(CAG)5ctgggtgctcagcaacagcagcagcagcaacaattgcttcagcaacagcagttgccacagttgctgctgcagcagcagcaga(AGC)5	112	317	428	CCTGACCCAACAGCAAATCT	60111	20	GCAGGTGTTTCAGGTTGTGA	59726	20	246	255	500	TCAGCTGCATCAAAAATCCA	60343	20	GCAGGTGTTTCAGGTTGTGA	59726	20	270	231	500	CCTGACCCAACAGCAAATCT	60111	20	TGCAGGTGTTTCAGGTTGTG	60757	20	247	255	501
TSA_EVI_ab_kmer_T18061	1	p3	(CTC)6	18	244	261	CCCGAATCAAAGAAATCGAA	60009	20	ACCTCGTCGTTGTTGTAGGG	60028	20	235	143	377	GGGACGTCCAAGAATTCAGA	60050	20	ACCTCGTCGTTGTTGTAGGG	60028	20	199	179	377	CCCGAATCAAAGAAATCGAA	60009	20	AACCTCCTCATTCAGAGGCA	59803	20	144	143	286
TSA_EVI_ab_kmer_T18091	1	p2	(AT)9	18	296	313	-	-	-	-	-	-	-	-	-	-	-	-	-	-	-	-	-	-	-	-	-	-	-	-	-	-	-
TSA_EVI_ab_kmer_T18130	1	p3	(CTT)5	15	245	259	GGACAGATTTCGGTGGAGAA	60050	20	GAAGGCGGTTGTCATTTGAT	59939	20	244	150	393	TCCCTTCGTGGACAGATTTC	60050	20	GAAGGCGGTTGTCATTTGAT	59939	20	253	141	393	GGACAGATTTCGGTGGAGAA	60050	20	AAGAAGGCGGTTGTCATTTG	60110	20	246	150	395
TSA_EVI_ab_kmer_T18148	1	p3	(GCC)5	15	90	104	ACGAGTTTATCCATCCGCAC	59962	20	GTCGCCCTCAGGTGAACTAC	59727	20	179	22	200	ACGAGTTTATCCATCCGCAC	59962	20	CAACTTTTCGGTCGGAAGTC	59711	20	160	22	181	CGAGTTTATCCATCCGCACT	60096	20	GTCGCCCTCAGGTGAACTAC	59727	20	178	23	200
TSA_EVI_ab_kmer_T18162	1	p3	(TCC)5	15	235	249	CAAAACCCTAATTCCCCGAT	60013	20	TAGAAGCGATCGACGCTGAG	61748	20	204	80	283	GCGAGCTTCGGTAAGAGAGA	59859	20	TAGAAGCGATCGACGCTGAG	61748	20	168	116	283	GTAAGAGAGACCTTCGCCCC	60212	20	TAGAAGCGATCGACGCTGAG	61748	20	158	126	283
TSA_EVI_ab_kmer_T18174	1	p3	(AGA)5	15	37	51	CAACAACATGAAGAAGAAGGAGAA	59799	24	ATTTGTGCTGAGGGATGGAG	60073	20	219	10	228	CAACAACATGAAGAAGAAGGAGAA	59799	24	AGGATTTGTGCTGAGGGATG	60073	20	222	10	231	CAACAACATGAAGAAGAAGGAGAA	59799	24	CAGGATTTGTGCTGAGGGAT	60073	20	223	10	232
TSA_EVI_ab_kmer_T18201	1	p3	(TCC)5	15	204	218	CAGCCACCTCCAGAAGTACC	59721	20	CTCCTCTCTCTCCCGACTCC	60482	20	174	157	330	CAGCCACCTCCAGAAGTACC	59721	20	CCTCCTCTCTCTCCCGACTC	60482	20	175	157	331	ACCTCCAGAAGTACCGCCTC	60649	20	CTCCTCTCTCTCCCGACTCC	60482	20	169	162	330
TSA_EVI_ab_kmer_T18237	1	p3	(CTT)5	15	125	139	CTTTTCCCAAGGTCTCTCCC	60045	20	CTTAATCCTCGTCCGACCAA	60066	20	167	40	206	TTTTCCCAAGGTCTCTCCCT	60045	20	CTTAATCCTCGTCCGACCAA	60066	20	166	41	206	GGGAGGTCTCTTTTCCCAAG	60045	20	CTTAATCCTCGTCCGACCAA	60066	20	176	31	206
TSA_EVI_ab_kmer_T18237	2	p3	(CTT)5	15	251	265	TTGGTCGGACGAGGATTAAG	60066	20	GAAGGGGAAGGAGAAGAGGA	59749	20	193	187	379	TCCTCTTCTCCTTCCCCTTC	59749	20	CTTAATCCTCGTCCGACCAA	60066	20	225	108	332	TCCTCTTCTCCTTCCCCTTC	59749	20	TAATCCTCGTCCGACCAATC	59894	20	223	108	330
TSA_EVI_ab_kmer_T18248	1	c	(GA)6tagtgtgaagaagggggagagaggtgaggaagcgc(CT)7	61	168	228	ACCTCCCTCGACAACAACAC	60009	20	GGGACCAATTGAGCAAAGAA	60051	20	194	140	333	ACCTCCCTCGACAACAACAC	60009	20	CGCGATCTATCACTCGATCA	59931	20	221	140	360	ACCTCCCTCGACAACAACAC	60009	20	ATCACTCGATCACCCTCCAG	60072	20	213	140	352
TSA_EVI_ab_kmer_T18265	1	p3	(ATG)5	15	193	207	GGCACTTGGTGAAGAAAGGA	60232	20	GTGGAAGCAGAACATGAGCA	59992	20	155	136	290	TGAAGACATTCAGCTGCGAC	60144	20	CACCCAACTCTTCAGCCATT	60111	20	158	82	239	TGAAGACATTCAGCTGCGAC	60144	20	ATTCAACAGCCTTGTCCCTG	60111	20	266	82	347
TSA_EVI_ab_kmer_T18274	1	p3	(GGA)7	21	260	280	CAAGTCATCTCTGGATGGGG	60465	20	ACCACAGTCGAGAACCCAAG	60151	20	110	211	320	CCAAGTCATCTCTGGATGGG	60465	20	ACCACAGTCGAGAACCCAAG	60151	20	111	210	320	AAGTCATCTCTGGATGGGGA	59460	20	ACCACAGTCGAGAACCCAAG	60151	20	109	212	320
TSA_EVI_ab_kmer_T18315	1	p3	(TTA)5	15	403	417	-	-	-	-	-	-	-	-	-	-	-	-	-	-	-	-	-	-	-	-	-	-	-	-	-	-	-
TSA_EVI_ab_kmer_T18347	1	p3	(TCT)6	18	205	222	GGCGAGAGGGATAGGGTTAC	59925	20	CCCATCAATCTGCTCCAACT	60073	20	259	105	363	ACCGATTTCCTCCTCTTCGT	60074	20	TCCAAATCCTCACACCATCA	59893	20	243	11	253	GGCGAGAGGGATAGGGTTAC	59925	20	TCCAAATCCTCACACCATCA	59893	20	149	105	253
TSA_EVI_ab_kmer_T18357	1	p2	(CT)6	12	2	13	-	-	-	-	-	-	-	-	-	-	-	-	-	-	-	-	-	-	-	-	-	-	-	-	-	-	-
TSA_EVI_ab_kmer_T18361	1	p3	(GAG)6	18	53	70	GAGGACGACGAAGACTACGAA	59487	21	CTTCGGGTAGGTACGCATGT	60015	20	121	7	127	GAGGACGACGAAGACTACGAA	59487	21	GACACCTCGAACAAATCGGT	59973	20	209	7	215	GAGGACGACGAAGACTACGAA	59487	21	ACACCTCGAACAAATCGGTC	59973	20	208	7	214
TSA_EVI_ab_kmer_T18539	1	c	(AG)7aaaaga(AG)6	32	13	44	-	-	-	-	-	-	-	-	-	-	-	-	-	-	-	-	-	-	-	-	-	-	-	-	-	-	-
TSA_EVI_ab_kmer_T18566	1	p2	(GT)7	14	22	35	-	-	-	-	-	-	-	-	-	-	-	-	-	-	-	-	-	-	-	-	-	-	-	-	-	-	-
TSA_EVI_ab_kmer_T18579	1	p3	(CTC)6	18	275	292	TCTCTCCAGATCCCTTCAGC	59486	20	GTTTCTCGATGGAAAGCACG	60776	20	115	204	318	TCTCTCCAGATCCCTTCAGC	59486	20	TCTCCTGCAGTTTCTCGATG	59112	20	124	204	327	TCTCTCCAGATCCCTTCAGC	59486	20	CTCCTGCAGTTTCTCGATGG	60934	20	123	204	326
TSA_EVI_ab_kmer_T18603	1	p5	(TTTTA)5	25	163	187	CGTACTACAACTGCCGTCCA	59781	20	TCATAAGCTCACATAGGGGC	57791	20	271	49	319	GCGGTGCCTCGTACTACAAC	60720	20	TCATAAGCTCACATAGGGGC	57791	20	280	40	319	TCGCTTCTCGTCCATTTGAT	60744	20	TCATAAGCTCACATAGGGGC	57791	20	188	132	319
TSA_EVI_ab_kmer_T18603	2	p3	(ATA)8	24	352	375	-	-	-	-	-	-	-	-	-	-	-	-	-	-	-	-	-	-	-	-	-	-	-	-	-	-	-
TSA_EVI_ab_kmer_T18622	1	p2	(AT)7	14	82	95	TGAATATTGGCGGGACATTT	60153	20	ACTTTGAGACTTTGGCAGGG	59328	20	112	8	119	CTGAATATTGGCGGGACATT	59784	20	ACTTTGAGACTTTGGCAGGG	59328	20	113	7	119	CAAAACCTGAATATTGGCGG	60315	20	ACTTTGAGACTTTGGCAGGG	59328	20	119	1	119
TSA_EVI_ab_kmer_T18633	1	p2	(TC)7	14	267	280	TTTGGGATCTGAGGAGTTGG	60042	20	TTCCACCATCCATCGCTAAT	60296	20	278	39	316	TTTGGGATCTGAGGAGTTGG	60042	20	CCACCATCCATCGCTAATTC	60296	20	276	39	314	TCCATTCCATCCTAATCCGA	60230	20	TTCCACCATCCATCGCTAAT	60296	20	124	193	316
TSA_EVI_ab_kmer_T18644	1	p2	(GT)7	14	18	31	-	-	-	-	-	-	-	-	-	-	-	-	-	-	-	-	-	-	-	-	-	-	-	-	-	-	-
TSA_EVI_ab_kmer_T18645	1	p3	(AAG)11	33	222	254	ACTCTTCAGACTCTCCGCCA	60135	20	AATTAGACATGGAGGCCGTG	59955	20	191	132	322	CTCTTCAGACTCTCCGCCAC	60135	20	AATTAGACATGGAGGCCGTG	59955	20	190	133	322	CTCTTCAGACTCTCCGCCAC	60135	20	TGAGAACATGAGGGAAAGCC	60195	20	172	133	304
TSA_EVI_ab_kmer_T18647	1	p3	(TGG)5	15	126	140	GGCAGAACTGATGGCAAAAT	60081	20	ATCGGAGAAACCAGCAAAGA	59813	20	129	44	172	GGCAGAACTGATGGCAAAAT	60081	20	TCGGAGAAACCAGCAAAGAT	59813	20	128	44	171	CTCTTGGCAGAAGGCAGAAC	60134	20	ATCGGAGAAACCAGCAAAGA	59813	20	141	32	172
TSA_EVI_ab_kmer_T18673	1	c	(ACC)5(AGC)8agtacatggctgctttgatgcagcaacagaggatgatgatgaacggccaaggtgg(CGC)6	112	48	159	-	-	-	-	-	-	-	-	-	-	-	-	-	-	-	-	-	-	-	-	-	-	-	-	-	-	-
TSA_EVI_ab_kmer_T18688	1	p3	(CTC)5	15	149	163	TATCCCCTGCTCTTCCATTG	60029	20	TTCCACCATAAAGCCTACCG	59953	20	124	96	219	CTCTACCCCCTCACCTCTCC	60066	20	TTCCACCATAAAGCCTACCG	59953	20	149	71	219	TATCCCCTGCTCTTCCATTG	60029	20	ATAACATGCTCGGCTTCCAG	60235	20	147	96	242
TSA_EVI_ab_kmer_T18695	1	p2	(CT)9	18	31	48	GACCCTTTTCCTCTGCTCC	58804	19	GGACGTAGTCCCAGAACCAA	59966	20	193	8	200	GGACCCTTTTCCTCTGCTC	58804	19	GGACGTAGTCCCAGAACCAA	59966	20	194	7	200	GACCCTTTTCCTCTGCTCC	58804	19	GAAGAGGTAATGAGTCGGCG	59836	20	258	8	265
TSA_EVI_ab_kmer_T18708	1	p3	(GAG)6	18	83	100	GCGAGGAAGAGGGAAGAATC	60293	20	AATGAGCTTGAGCTGGAGGA	60096	20	152	56	207	TCTCCGAGCCTGAGAGAAGA	60363	20	AATGAGCTTGAGCTGGAGGA	60096	20	190	18	207	TCTCCGAGCCTGAGAGAAGA	60363	20	GTTCCGCATAAAAGCATCGT	60103	20	124	18	141
TSA_EVI_ab_kmer_T18710	1	p2	(AT)7	14	301	314	-	-	-	-	-	-	-	-	-	-	-	-	-	-	-	-	-	-	-	-	-	-	-	-	-	-	-
TSA_EVI_ab_kmer_T18738	1	p2	(AG)6	12	120	131	TGCTGCGAACCTAATTTGTG	59872	20	CTTGGATTCATTGCCCTGTT	59933	20	151	85	235	TGCTGCGAACCTAATTTGTG	59872	20	AATGACCACCAGCTTCTTGG	60111	20	166	85	250	TGCTGCGAACCTAATTTGTG	59872	20	CACGCCAGGAAACCTCTTAG	59869	20	247	85	331
TSA_EVI_ab_kmer_T18756	1	p2	(AG)6	12	107	118	CACGGCCATGGAAAGATTAT	59784	20	GAGTTTGGAGTCTGATGGGC	59661	20	228	35	262	CACGGCCATGGAAAGATTAT	59784	20	GGAGGATGACGAGTTTGGAG	59655	20	238	35	272	CACGGCCATGGAAAGATTAT	59784	20	AGGAGGATGACGAGTTTGGA	59655	20	239	35	273
TSA_EVI_ab_kmer_T18765	1	p2	(AG)8	16	96	111	TGAACCTGCTCTCTCTGGGT	59986	20	CGTCGACAGAATCGTCTTCA	59984	20	123	29	151	GTGAACCTGCTCTCTCTGGG	59986	20	CGTCGACAGAATCGTCTTCA	59984	20	124	28	151	GGTGAACCTGCTCTCTCTGG	59986	20	CGTCGACAGAATCGTCTTCA	59984	20	125	27	151
TSA_EVI_ab_kmer_T18777	1	p3	(CAG)11	33	360	392	ACCATCCGGAGAGAGGTTCT	60073	20	AATGGGGTAGTAGGAGGGGA	59646	20	272	198	469	ACCATCCGGAGAGAGGTTCT	60073	20	CAATGGGGTAGTAGGAGGGG	60560	20	273	198	470	CTGGTATCCGAACCAAAACG	60357	20	AATGGGGTAGTAGGAGGGGA	59646	20	231	239	469
TSA_EVI_ab_kmer_T18805	1	p2	(GA)13	26	84	109	CACACCACCTGAGTCCACC	59984	19	AGGTTGTGGAACTTGCTTGG	60149	20	252	10	261	CACACCACCTGAGTCCACC	59984	19	CACACCTGCAACCACATCTC	60162	20	279	10	288	CACACCACCTGAGTCCACC	59984	19	TCACACCTGCAACCACATCT	60162	20	280	10	289
TSA_EVI_ab_kmer_T18813	1	p3	(CGG)5	15	82	96	GAGTCTCACACCGTCCTTCC	59688	20	AGGGAGGAGGACAGAAGAGC	59952	20	222	8	229	GAGTCTCACACCGTCCTTCC	59688	20	AAGGGCCTCAACAACATCAG	60111	20	186	8	193	GTGCTCAGAGTCTCACACCG	59603	20	AGGGAGGAGGACAGAAGAGC	59952	20	229	1	229
TSA_EVI_ab_kmer_T18813	2	p3	(AGC)6	18	353	370	ATCATGGCTTCCATTTCCAC	59756	20	TAGGACCGTCAAAGTTTGGG	59964	20	220	285	504	TGCCTCGCCTTCTACTAAGC	59752	20	TAGGACCGTCAAAGTTTGGG	59964	20	245	260	504	AGAAAGGGGCGTCTTCTACC	59713	20	TAGGACCGTCAAAGTTTGGG	59964	20	189	316	504
TSA_EVI_ab_kmer_T18831	1	p2	(TA)8	16	508	523	-	-	-	-	-	-	-	-	-	-	-	-	-	-	-	-	-	-	-	-	-	-	-	-	-	-	-
TSA_EVI_ab_kmer_T18851	1	p2	(GA)8	16	559	574	CGTCGACCTGATTCACCTCT	60261	20	CTCCTTTTTCTCTCCGCCTT	59955	20	270	337	606	GACCTGATTCACCTCTGCGT	60269	20	CTCCTTTTTCTCTCCGCCTT	59955	20	266	341	606	ACCTGATTCACCTCTGCGTC	60269	20	CTCCTTTTTCTCTCCGCCTT	59955	20	265	342	606
TSA_EVI_ab_kmer_T18865	1	p6	(GGCTCA)5	30	92	121	GTCTCCACCGTTGGTTCTGT	60009	20	TCAAGCTGCTCCCAAAGAAT	59955	20	118	46	163	GTCTCCACCGTTGGTTCTGT	60009	20	GCAGCCATGACCTTGAAAAT	60081	20	191	46	236	GTCTCCACCGTTGGTTCTGT	60009	20	CAGTAGTGGAGACCCTCCCA	60104	20	169	46	214
TSA_EVI_ab_kmer_T18867	1	p3	(GCG)6	18	42	59	ACTGGATCGATCTCCGATGT	59491	20	ACGTTAATATGGCGGAAACG	59853	20	156	12	167	GACTGGATCGATCTCCGATG	60588	20	ACGTTAATATGGCGGAAACG	59853	20	157	11	167	CTGGATCGATCTCCGATGTC	60588	20	ACGTTAATATGGCGGAAACG	59853	20	155	13	167
TSA_EVI_ab_kmer_T18885	1	p3	(GAG)6	18	137	154	ATCTCGATCTCGTGGAAACG	60218	20	TACCGATGTATCACTGGGCA	59948	20	227	57	283	AAGAGCGAGAGGGTGGAGAT	60358	20	TACCGATGTATCACTGGGCA	59948	20	201	83	283	ATCTCGATCTCGTGGAAACG	60218	20	ACCGATGTATCACTGGGCAT	60226	20	226	57	282
TSA_EVI_ab_kmer_T18915	1	p3	(CAG)7	21	207	227	AGGCTAATCAAAGGCGGAAT	60061	20	ATGAGGATGGCGAGTACCAG	60096	20	124	165	288	GTTCGCAGGCTAATCAAAGG	59845	20	ATGAGGATGGCGAGTACCAG	60096	20	130	159	288	CAGTGTCGAACTCGCTGATG	60616	20	ATGAGGATGGCGAGTACCAG	60096	20	163	126	288
TSA_EVI_ab_kmer_T18917	1	p2	(GA)6	12	226	237	CCCCCGAATTTTATGGACTT	60013	20	GACAATCAAATGACCCTCGC	60470	20	246	154	399	CCCCCGAATTTTATGGACTT	60013	20	GCGACAATCAAATGACCCTC	60470	20	248	154	401	TCCCCCGAATTTTATGGACT	60502	20	GACAATCAAATGACCCTCGC	60470	20	247	153	399
TSA_EVI_ab_kmer_T18924	1	p2	(GA)7	14	45	58	AAGCGTGACGGTGGGTTT	61527	18	GGCGGTGTAGGTGATGTTCT	59997	20	224	3	226	AAAGCGTGACGGTGGGTT	61527	18	GGCGGTGTAGGTGATGTTCT	59997	20	225	2	226	AAAGCGTGACGGTGGGTTT	62792	19	GGCGGTGTAGGTGATGTTCT	59997	20	225	2	226
TSA_EVI_ab_kmer_T18925	1	p2	(GA)9	18	30	47	CCTTGAAGGCTAAGCACCGT	61673	20	GTCGTCCAATGGCTCGTTAT	59962	20	230	5	234	CCTTGAAGGCTAAGCACCGT	61673	20	CTCGTTATTCGACGGGAGAA	60206	20	218	5	222	CCTTGAAGGCTAAGCACCG	60908	19	GTCGTCCAATGGCTCGTTAT	59962	20	230	5	234
TSA_EVI_ab_kmer_T18929	1	p3	(TGA)5	15	415	429	CTGGGAGCTCGAACAGTCTC	60135	20	TGCCTTACACGATCCATCAA	60073	20	207	342	548	TGGGAGCTCGAACAGTCTCT	60135	20	TGCCTTACACGATCCATCAA	60073	20	206	343	548	CTGGGAGCTCGAACAGTCTC	60135	20	TTGCCTTACACGATCCATCA	60073	20	208	342	549
TSA_EVI_ab_kmer_T18935	1	p3	(GGC)5	15	31	45	CCTTGATCCACGAGCAGG	60354	18	CCAAAACCACCTCCATGAAC	60210	20	262	8	269	GCCTTGATCCACGAGCAG	60520	18	CCAAAACCACCTCCATGAAC	60210	20	263	7	269	CTTGATCCACGAGCAGGC	60520	18	CCAAAACCACCTCCATGAAC	60210	20	261	9	269
TSA_EVI_ab_kmer_T18944	1	p3	(TGT)5	15	606	620	CCTGAGTTGTCCTCTCTGCC	59986	20	CGGCCCTCAAAAACAAATAA	59937	20	226	431	656	GTGTTCCATAGCGAGTGCCT	60285	20	CGGCCCTCAAAAACAAATAA	59937	20	270	387	656	GTGCTGCCATGTGTTCCATA	60549	20	CGGCCCTCAAAAACAAATAA	59937	20	280	377	656
TSA_EVI_ab_kmer_T18963	1	p3	(GGA)6	18	98	115	CTCTCTCTTCCTCTCCGGCT	60230	20	TTTTGTCCTCCGATCTTTCG	60184	20	222	0	221	CTCTCTCTTCCTCTCCGGCT	60230	20	TCTCGATCGACATCGTTTTG	59799	20	237	0	236	CTCTCTCTTCCTCTCCGGCT	60230	20	CCTCTCGATCGACATCGTTT	60218	20	239	0	238
TSA_EVI_ab_kmer_T18979	1	p3	(GAT)6	18	258	275	GGCATCATCAGGAGCTTTTT	59273	20	GTGGCAAACAGGAGGTCTTC	59703	20	255	199	453	GGCATCATCAGGAGCTTTTT	59273	20	TAAGCCTCTTGGCAGTCAGG	60529	20	219	199	417	GGCATCATCAGGAGCTTTTT	59273	20	CAGCTTTAAGCCTCTTGGCA	60648	20	225	199	423
TSA_EVI_ab_kmer_T18986	1	p3	(GGA)8	24	660	683	-	-	-	-	-	-	-	-	-	-	-	-	-	-	-	-	-	-	-	-	-	-	-	-	-	-	-
TSA_EVI_ab_kmer_T18987	1	p2	(GA)6	12	43	54	CTCCCAAACTGGCCCTTAAA	61316	20	GCTGACTTCAAGACGGAAGG	59989	20	211	8	218	CCCAAACTGGCCCTTAAAGA	61316	20	GCTGACTTCAAGACGGAAGG	59989	20	209	10	218	CCCAAACTGGCCCTTAAAGA	61316	20	CAAAGAGCGAGTTGTGTGGA	60025	20	173	10	182
TSA_EVI_ab_kmer_T18990	1	p3	(CCA)8	24	232	255	GATGGCTCCACTTCTCAAGC	59957	20	GATTCGTCGAGTCGGTTGAT	60081	20	276	76	351	GATGGCTCCACTTCTCAAGC	59957	20	GTTGATTTCCTTCTCTGCGG	59813	20	262	76	337	GATGGCTCCACTTCTCAAGC	59957	20	GGTTGATTTCCTTCTCTGCG	59813	20	263	76	338
TSA_EVI_ab_kmer_T18992	1	c	(GT)7(AT)9	32	10	41	-	-	-	-	-	-	-	-	-	-	-	-	-	-	-	-	-	-	-	-	-	-	-	-	-	-	-
TSA_EVI_ab_kmer_T19038	1	p3	(CCT)5	15	258	272	TTCTTCCCCTTGAACATTGC	60051	20	GTGTGCAGTCGAGGAAGTCA	60030	20	237	103	339	CAGCACACGAGAGCTGAGAG	60072	20	GTGTGCAGTCGAGGAAGTCA	60030	20	148	192	339	GATGGTGAAGCGACTCCAAT	60081	20	GTGTGCAGTCGAGGAAGTCA	60030	20	262	78	339
TSA_EVI_ab_kmer_T19042	1	p3	(CAG)10	30	142	171	TTGAAGGCTGAGAAGTCCGT	59989	20	CCGTCCAATTTCAGTGCTTT	60110	20	186	27	212	GTTGAAGGCTGAGAAGTCCG	59989	20	CCGTCCAATTTCAGTGCTTT	60110	20	187	26	212	TTGAAGGCTGAGAAGTCCGT	59989	20	GACCGGTACCAGCTCTGAAG	59867	20	222	27	248
TSA_EVI_ab_kmer_T19064	1	p3	(AGG)5	15	552	566	GCGCCAACAAGAAGAATGAT	60221	20	GGCAATCATGGAAGAAGGTG	60461	20	134	458	591	GTGGAAAGGCACTGAAAGGA	60232	20	GGCAATCATGGAAGAAGGTG	60461	20	206	386	591	TGGAAAGGCACTGAAAGGAG	60366	20	GGCAATCATGGAAGAAGGTG	60461	20	205	387	591
TSA_EVI_ab_kmer_T19071	1	p2	(AT)7	14	585	598	-	-	-	-	-	-	-	-	-	-	-	-	-	-	-	-	-	-	-	-	-	-	-	-	-	-	-
TSA_EVI_ab_kmer_T19153	1	p2	(GA)6	12	12	23	-	-	-	-	-	-	-	-	-	-	-	-	-	-	-	-	-	-	-	-	-	-	-	-	-	-	-
TSA_EVI_ab_kmer_T19171	1	p3	(CAG)5	15	631	645	GATGGACCTCAACTCCCTCA	60048	20	ATCCTGGAGTATGCCTCCG	60042	19	225	452	676	GATGGACCTCAACTCCCTCA	60048	20	GCCATCCTGGAGTATGCCT	60050	19	228	452	679	TGGACCTCAACTCCCTCAAC	60088	20	ATCCTGGAGTATGCCTCCG	60042	19	223	454	676
TSA_EVI_ab_kmer_T19196	1	p3	(GCG)5	15	269	283	CCGATTGAGAGGAACCAGAA	60187	20	CGGATTTTATCCCCATTCCT	59978	20	204	229	432	TGTTTAGGCCGATTGAGAGG	60206	20	CGGATTTTATCCCCATTCCT	59978	20	212	221	432	CCGATTGAGAGGAACCAGAA	60187	20	CCCCATTCCTATGGTAAGCA	59778	20	194	229	422
TSA_EVI_ab_kmer_T19236	1	p3	(GCA)5	15	525	539	CCCCTTTATGTCATTCCCCT	60011	20	TCTGCGCATTCTTCCCTACT	59978	20	233	337	569	ACACCAGATCCTTCGACACC	59969	20	TCTGCGCATTCTTCCCTACT	59978	20	176	394	569	CCCCTTTATGTCATTCCCCT	60011	20	TATGCTTCATCTGCGCATTC	59944	20	242	337	578
TSA_EVI_ab_kmer_T19246	1	p2	(AG)7	14	393	406	AGTCTTGGGGCGTCATGTAG	60134	20	GGGGCATACAGAGTGGAGAA	60073	20	157	361	517	AGTCTTGGGGCGTCATGTAG	60134	20	ACCCAAAGTTAAACCGTCCC	60089	20	106	361	466	GATCCTTCCTCACAGTTGCC	59661	20	ACCCAAAGTTAAACCGTCCC	60089	20	270	197	466
TSA_EVI_ab_kmer_T19266	1	p3	(CAT)6	18	236	253	CAACATCTGACGAGCCAAAA	59840	20	CCATGTTACTGGATGGGTCC	60050	20	273	127	399	ATCCCTACTGCACCTGCAAC	60142	20	ACGTGTCCGTGATAAGGAGC	60142	20	243	111	353	CAACATCTGACGAGCCAAAA	59840	20	ACGTGTCCGTGATAAGGAGC	60142	20	227	127	353
TSA_EVI_ab_kmer_T19281	1	p3	(CAG)6	18	151	168	GTCCCCGACAAGTACAGGAA	59966	20	ATGAATCGCCTGTTTTGGAG	60074	20	250	8	257	GATTGGAGAGCAGGAGCAAG	60096	20	GGTGGACATGGAGGAAGAGA	60048	20	195	118	312	GATTGGAGAGCAGGAGCAAG	60096	20	GAGGTGGACATGGAGGAAGA	60048	20	197	118	314
TSA_EVI_ab_kmer_T19291	1	p3	(CCA)5	15	221	235	GAGTACGGGTTCGAGCAGAG	60012	20	CTAAAGCATCCGGCAAAGTG	60762	20	152	110	261	TACTTGAAGCACCCGCTCTT	60015	20	CTAAAGCATCCGGCAAAGTG	60762	20	200	62	261	GAGTACGGGTTCGAGCAGAG	60012	20	GCCAATAAATTCTTCAAGCCC	59929	21	172	110	281
TSA_EVI_ab_kmer_T19479	1	p3	(GAT)5	15	13	27	-	-	-	-	-	-	-	-	-	-	-	-	-	-	-	-	-	-	-	-	-	-	-	-	-	-	-
TSA_EVI_ab_kmer_T19550	1	p3	(CAG)7	21	115	135	ATGATGATGATGGTGGGGAT	59828	20	TCTTCTTCCTGAGGCAGCTC	59827	20	197	6	202	ATGATGATGGTGGGGATGAT	59828	20	TCTTCTTCCTGAGGCAGCTC	59827	20	194	9	202	ATGATGATGGTGGGGATGAT	59828	20	AATCGCCATCTTCTTCCTGA	59773	20	202	9	210
TSA_EVI_ab_kmer_T19625	1	p2	(AT)9	18	21	38	-	-	-	-	-	-	-	-	-	-	-	-	-	-	-	-	-	-	-	-	-	-	-	-	-	-	-
TSA_EVI_ab_kmer_T19642	1	p3	(GAT)6	18	251	268	CTGCCACCACAGTTCACAAC	60203	20	CTTCATGGTCCCCAGAGAAA	60042	20	208	84	291	AAAGGATGGCACTGTCCAAG	60111	20	CACCTTGAGAGGGACTGGAA	60229	20	172	225	396	AAACTGGACCACTGAGGCAG	60298	20	CTTCATGGTCCCCAGAGAAA	60042	20	134	158	291
TSA_EVI_ab_kmer_T19645	1	p2	(GA)7	14	75	88	CACTGTCCGTTTGAACTCCC	60545	20	CTTGAACGGATCTGTGCTGA	59984	20	227	16	242	CCACTGTCCGTTTGAACTCC	60545	20	CTTGAACGGATCTGTGCTGA	59984	20	228	15	242	GTTCCATCCACTGTCCGTTT	59827	20	CGTCGAGAACCCCATTAGAC	59550	20	104	8	111
TSA_EVI_ab_kmer_T19666	1	p3	(TCA)5	15	28	42	TGAAGCATCATTTCTTCAGCA	59557	21	TGTGAAGTGTTGTTGGGCAT	60008	20	257	3	259	TGAAGCATCATTTCTTCAGCA	59557	21	ATGTGAAGTGTTGTTGGGCA	60008	20	258	3	260	TGAAGCATCATTTCTTCAGCA	59557	21	CCATCACCTGTGGGCTTAGT	59989	20	215	3	217
TSA_EVI_ab_kmer_T19687	1	p2	(TC)11	22	55	76	ACGGCTCCAAAATCCTCAC	60065	19	CGTCGTAGGAGGAAGACGAG	60005	20	137	29	165	ACGGCTCCAAAATCCTCAC	60065	19	ACGTCGTAGGAGGAAGACGA	59867	20	138	29	166	AGACGACGGCTCCAAAATC	60211	19	CGTCGTAGGAGGAAGACGAG	60005	20	142	24	165
TSA_EVI_ab_kmer_T19759	1	p3	(AAG)6	18	17	34	-	-	-	-	-	-	-	-	-	-	-	-	-	-	-	-	-	-	-	-	-	-	-	-	-	-	-
TSA_EVI_ab_kmer_T19794	1	p3	(GAG)5	15	295	309	TTTAGTCCCACACCGGAGAC	59966	20	GAGGCCCCAGAAGAAGAACT	59817	20	279	155	433	TTTAGTCCCACACCGGAGAC	59966	20	AAGAACTTCCTACTCCGCCC	59713	20	266	155	420	TGAGTTGTTGGGAGGAGAGG	60229	20	TTCCTCGGCAAGGATATCAG	60170	20	247	250	496
TSA_EVI_ab_kmer_T19803	1	p3	(TTC)5	15	137	151	TGCAGCTCATCCAATAGTCG	59972	20	TCGGAGAACAGCATTGTGAG	59984	20	156	110	265	TGCAGCTCATCCAATAGTCG	59972	20	CTCGGAGAACAGCATTGTGA	59984	20	157	110	266	ATCTCGTGCATCACCTTTCC	60081	20	TCGGAGAACAGCATTGTGAG	59984	20	178	88	265
TSA_EVI_ab_kmer_T19812	1	p3	(GGA)5	15	471	485	ATATGGGAAGCAGATCCACG	59917	20	CGAAGTACCAAGGATCCACC	59405	20	212	422	633	ATATGGGAAGCAGATCCACG	59917	20	CCGAAGTACCAAGGATCCAC	59405	20	213	422	634	GCCGAAATATATGGGAAGCA	59892	20	CGAAGTACCAAGGATCCACC	59405	20	220	414	633
TSA_EVI_ab_kmer_T19814	1	p3	(CCG)5	15	42	56	-	-	-	-	-	-	-	-	-	-	-	-	-	-	-	-	-	-	-	-	-	-	-	-	-	-	-
TSA_EVI_ab_kmer_T19830	1	p3	(AGG)7	21	6	26	-	-	-	-	-	-	-	-	-	-	-	-	-	-	-	-	-	-	-	-	-	-	-	-	-	-	-
TSA_EVI_ab_kmer_T19834	1	c	(CGA)5ggatgcggttgccggcgaccgggatctggtcacccaggacctggcctccgtcatgaggagcctcgaggaggagatttccctcccact(TCC)5	117	457	573	CGTTTACGGCAACAACAAGA	59769	20	GAGGATCACTCAGCTCCGAC	59952	20	251	369	619	TACGGCAACAACAAGAGGTG	59758	20	GAGGATCACTCAGCTCCGAC	59952	20	247	373	619	GAGAGGAATCGTTGGAATCG	59629	20	GAGGATCACTCAGCTCCGAC	59952	20	225	395	619
TSA_EVI_ab_kmer_T19840	1	p3	(CAT)6	18	97	114	GCGGCTGGAAGGAGAATAAT	60551	20	GGAGGTAAGCCTCCACCAAT	60328	20	116	23	138	GCGGCTGGAAGGAGAATAAT	60551	20	GTCTGATGACTGGGAAACCG	60510	20	153	23	175	GCGGCTGGAAGGAGAATAAT	60551	20	CTGAAAGCTCCTCAGCATCA	59267	20	229	23	251
TSA_EVI_ab_kmer_T19864	1	p2	(AG)7	14	148	161	CTCCTCATCGTCTTCGTCGT	60408	20	TTGGAAGAGACGGGTAGTGG	60103	20	109	89	197	CTCCTCATCGTCTTCGTCGT	60408	20	GGAGATTGGAAGAGACGGGT	60456	20	114	89	202	CTCCTCATCGTCTTCGTCGT	60408	20	ACACCCCTGGTACTTGCACT	59499	20	259	89	347
TSA_EVI_ab_kmer_T19883	1	p3	(GCA)6	18	523	540	CACCCAGTGTTGGATAGGCT	59989	20	ACAGCAGACTCCCAGACCAT	59713	20	198	416	613	CACCCAGTGTTGGATAGGCT	59989	20	GATTGGTTTGTGCACAGCAG	60310	20	211	416	626	CACCCAGTGTTGGATAGGCT	59989	20	ATTGGTTTGTGCACAGCAGA	60310	20	210	416	625
TSA_EVI_ab_kmer_T19915	1	p3	(TTC)5	15	214	228	GATGGAGAGCGTCCTTATCG	59797	20	GGCGTTTAGGTTGTGGAAAA	59975	20	160	108	267	CAGCCGTTACGGAGGATTTA	60089	20	ATGGAGTGGCAGAGAAGGAA	59803	20	179	171	349	CAGCCGTTACGGAGGATTTA	60089	20	GGCAGAGAAGGAAAGAAGGG	60319	20	172	171	342
TSA_EVI_ab_kmer_T19915	2	p3	(CTC)5	15	378	392	-	-	-	-	-	-	-	-	-	-	-	-	-	-	-	-	-	-	-	-	-	-	-	-	-	-	-
TSA_EVI_ab_kmer_T19961	1	c*	(TCT)5(TC)8*	28	672	699	-	-	-	-	-	-	-	-	-	-	-	-	-	-	-	-	-	-	-	-	-	-	-	-	-	-	-
TSA_EVI_ab_kmer_T19966	1	p3	(GCC)6	18	1	18	-	-	-	-	-	-	-	-	-	-	-	-	-	-	-	-	-	-	-	-	-	-	-	-	-	-	-
TSA_EVI_ab_kmer_T19981	1	p3	(CCT)5	15	53	67	AAAGGCCTTCTTCATCGGTT	60074	20	ACGACACGGAGAGAGAGGAA	59986	20	247	19	265	AAAGGCCTTCTTCATCGGTT	60074	20	GAAGGACGACACGGAGAGAG	59986	20	252	19	270	AAAGGCCTTCTTCATCGGTT	60074	20	AAGGACGACACGGAGAGAGA	59986	20	251	19	269
TSA_EVI_ab_kmer_T20033	1	p3	(CGC)5	15	109	123	AGAAGGAGAAGAAGGCTCGC	60233	20	GAAGGTCAGCTAACCCCACA	60111	20	279	29	307	AGAAGGAGAAGAAGGCTCGC	60233	20	ACATCCTGATGTCTGGGGAT	59184	20	262	29	290	AGAAGGAGAAGAAGGCTCGC	60233	20	TGATGTCTGGGGATCAGAGA	59129	20	256	29	284
TSA_EVI_ab_kmer_T20034	1	p2	(CT)6	12	126	137	TGAGGTCTCTCTTGTGGGCT	59986	20	CTCTTCTTGCCTCACGTTCC	59989	20	141	45	185	TGAGGTCTCTCTTGTGGGCT	59986	20	CCTCTTCTTGCCTCACGTTC	59989	20	142	45	186	CCCTCTCCCTCGTTCTCTCT	59945	20	CTCTTCTTGCCTCACGTTCC	59989	20	117	69	185
TSA_EVI_ab_kmer_T20073	1	p3	(CTT)7	21	55	75	TCAGTCTATCGATCCCAGCA	59348	20	CCTCGACCTCCTCTTCCTTT	59811	20	196	23	218	CTCGCCTCTTGAAATCCCTT	60703	20	CCTCGACCTCCTCTTCCTTT	59811	20	215	4	218	TCAGTCTATCGATCCCAGCA	59348	20	TCTATCGTCATCCTCCTCGC	60326	20	170	23	192
TSA_EVI_ab_kmer_T20131	1	p3	(CTG)6	18	150	167	CTGCTTGATTCCCACCTCAT	60073	20	GCCAGAGCAATATCCTGAGC	59946	20	179	124	302	TGGGAATGAGGATCATGTTG	59296	20	GCCAGAGCAATATCCTGAGC	59946	20	267	36	302	CGTGGGAATGAGGATCATGT	60747	20	GCCAGAGCAATATCCTGAGC	59946	20	269	34	302
TSA_EVI_ab_kmer_T20145	1	p2	(GA)7	14	93	106	AGAAAAGAGCGAGAGGAGGG	60088	20	GGTGACACCGAATCCATTTC	60181	20	125	69	193	CTTTCTTGCTCGCCACTTTC	60132	20	GGTGACACCGAATCCATTTC	60181	20	188	6	193	GCCGAGTACGCTCAAGAAAG	60154	20	GGTGACACCGAATCCATTTC	60181	20	151	43	193
TSA_EVI_ab_kmer_T20177	1	p3	(GAG)5	15	65	79	AGCTCCTCTTCGATGACTGC	59709	20	AGGATCAGGCTGTGAAGCAT	59834	20	202	2	203	CGAGCTCCTCTTCGATGACT	59703	20	AGGATCAGGCTGTGAAGCAT	59834	20	204	0	203	AGCTCCTCTTCGATGACTGC	59709	20	AGGTCGCAGGATTCCTCTTT	60212	20	127	2	128
TSA_EVI_ab_kmer_T20187	1	p2	(GA)9	18	265	282	CGACGAAGAAAAGCACCTTC	59993	20	CTCCCATTCTCCATCCTCCT	60412	20	139	174	312	TCGACGAAGAAAAGCACCTT	59993	20	CTCCCATTCTCCATCCTCCT	60412	20	140	173	312	CTGGAAAGAGCTGTTCGGTC	59989	20	CTCCCATTCTCCATCCTCCT	60412	20	158	155	312
TSA_EVI_ab_kmer_T20196	1	p3	(GTC)8	24	93	116	GCTCTTATTCCCATCTCCCC	59866	20	CCCTGATCCCTAGACCCTTC	59890	20	165	23	187	GCTCTTATTCCCATCTCCCC	59866	20	CCCTCTTGGTCATCCTCTGA	60191	20	234	23	256	CTCTTATTCCCATCTCCCCC	59722	20	CCCTGATCCCTAGACCCTTC	59890	20	164	24	187
TSA_EVI_ab_kmer_T20298	1	p3	(GAT)5	15	669	683	-	-	-	-	-	-	-	-	-	-	-	-	-	-	-	-	-	-	-	-	-	-	-	-	-	-	-
TSA_EVI_ab_kmer_T20322	1	c	(AG)13atgtccggcgccttcgccgattcgttcgggacgggcgtggactcgcccacccgcccccctgcctccacgactcgcccctt(CGA)6	124	71	194	GAGGAGAGAGAGGAGGAGCC	59643	20	GAGGAGGGAGTCTTCGGTGT	60648	20	247	32	278	GAGGAGAGAGAGGAGGAGCC	59643	20	AGGAGGGAGTCTTCGGTGTC	60648	20	246	32	277	GAGGAGAGAGAGGAGGAGCC	59643	20	GTCGTCCTTGAGGAGGGAGT	60648	20	256	32	287
TSA_EVI_ab_kmer_T20334	1	p3	(AAT)5	15	127	141	GCTTTTCTCCCCCAGTCTTT	59691	20	TGAGAAATGTGGCTCAGGTG	59831	20	149	17	165	GCTTTTCTCCCCCAGTCTTT	59691	20	TGCAATGAGAAATGTGGCTC	59805	20	154	17	170	TTTCTCCCCCAGTCTTTTCA	59641	20	TGAGAAATGTGGCTCAGGTG	59831	20	146	20	165
TSA_EVI_ab_kmer_T20437	1	p2	(TC)7	14	6	19	-	-	-	-	-	-	-	-	-	-	-	-	-	-	-	-	-	-	-	-	-	-	-	-	-	-	-
TSA_EVI_ab_kmer_T20494	1	p3	(AGC)5	15	31	45	GCTGGTGACACTCATCTTGG	59261	20	TAACCCTAAATGCCCACTGC	59960	20	164	7	170	GCTGGTGACACTCATCTTGG	59261	20	AAAGAAAGGAGACGGAAGGC	59827	20	123	7	129	GCTGGTGACACTCATCTTGG	59261	20	TCCATCCGAATCCCACTATC	59709	20	208	7	214
TSA_EVI_ab_kmer_T20536	1	p3	(TGA)5	15	35	49	TTGAGGATGAAGATGACATGC	58659	21	ATGGCTTCCTTTTTGTCGAG	59312	20	139	9	147	GTTGAGGATGAAGATGACATGC	59561	22	ATGGCTTCCTTTTTGTCGAG	59312	20	140	8	147	GAGGATGAAGATGACATGCTG	58244	21	ATGGCTTCCTTTTTGTCGAG	59312	20	137	11	147
TSA_EVI_ab_kmer_T20579	1	p2	(TA)7	14	133	146	CTCCTCCCTGTATTGTTGCC	59550	20	TGATCATTCTCGTCCATAGCA	59241	21	171	54	224	CCTCCTCCCTGTATTGTTGC	59550	20	TGATCATTCTCGTCCATAGCA	59241	21	172	53	224	GGAATGAAATCCTCCTCCCT	59330	20	TGATCATTCTCGTCCATAGCA	59241	21	182	43	224
TSA_EVI_ab_kmer_T20590	1	p2	(GA)7	14	177	190	TGACTATCTCCACCGTGCTG	59855	20	TGCCTCAAAGAAAACCAAGG	60220	20	277	14	290	ACGAGGTTGCCTTCTTGTGT	59769	20	TGCCTCAAAGAAAACCAAGG	60220	20	255	36	290	AACGAGGTTGCCTTCTTGTG	60291	20	TGCCTCAAAGAAAACCAAGG	60220	20	256	35	290
TSA_EVI_ab_kmer_T20613	1	p3	(TCG)6	18	335	352	TCTATCCGGGATCAGGAATG	59848	20	GAAAATGCGCCAACTAGGAG	59845	20	198	249	446	TCTATCCGGGATCAGGAATG	59848	20	ACTAGGAGGAGGAAGGCGAC	59840	20	186	249	434	GGTGCTGGAGAAGTGGAGTC	59841	20	GAAAATGCGCCAACTAGGAG	59845	20	240	207	446
TSA_EVI_ab_kmer_T20619	1	c	(CCT)5ccatctctcct(CA)7	40	16	55	-	-	-	-	-	-	-	-	-	-	-	-	-	-	-	-	-	-	-	-	-	-	-	-	-	-	-
TSA_EVI_ab_kmer_T20635	1	p3	(TCT)5	15	115	129	TTGGAAATTGGATTTTGTCTCTC	59472	23	CATGACCTGTGGATGAAACG	59960	20	230	41	270	TTGGAAATTGGATTTTGTCTCTC	59472	23	CCCCAAAAGTCCACTTGAAA	59942	20	190	41	230	TTGGAAATTGGATTTTGTCTCTC	59472	23	GTTAGCTTCCCCTCCAAAGG	60068	20	268	41	308
TSA_EVI_ab_kmer_T20670	1	p2	(CT)8	16	50	65	GGAGACTTCTAATCCCTGTATACTTCA	59534	27	CTCCAATGCAATGCTTACCA	59688	20	128	0	127	GGAGACTTCTAATCCCTGTATACTTCA	59534	27	TCACTCTCCAATGCAATGCT	59399	20	133	0	132	CCCTGTATACTTCATTATCTATCCACA	58880	27	CTCCAATGCAATGCTTACCA	59688	20	115	13	127
TSA_EVI_ab_kmer_T20692	1	p3	(GGA)7	21	158	178	CCGTGAGAGTGGAGCACATA	59855	20	ACGAGATACGGAAAACCACG	59993	20	247	117	363	CCGTGAGAGTGGAGCACATA	59855	20	TTCTCTTCATAACCGGTGGC	60074	20	183	117	299	CAGCAGAGACCGTGAGAGTG	59757	20	ACGAGATACGGAAAACCACG	59993	20	256	108	363
TSA_EVI_ab_kmer_T20702	1	p2	(GA)7	14	1	14	-	-	-	-	-	-	-	-	-	-	-	-	-	-	-	-	-	-	-	-	-	-	-	-	-	-	-
TSA_EVI_ab_kmer_T20710	1	p3	(AAG)5	15	124	138	TCTCTCCCTTCCTCCTCTCC	59883	20	TGGTTTGCAACCTTCTTCAA	59293	20	166	10	175	CTCCCTTCCTCCTCTCCAAC	60186	20	TGGTTTGCAACCTTCTTCAA	59293	20	163	13	175	CCCATCCTCTTCTCTCCCTT	59630	20	TGGTTTGCAACCTTCTTCAA	59293	20	176	0	175
TSA_EVI_ab_kmer_T20716	1	p2	(AG)7	14	69	82	ACTACTCTCCTCGTGTCGGC	59480	20	GAGATCGAAGATGGGATGGA	59971	20	207	5	211	ACTACTCTCCTCGTGTCGGC	59480	20	ACGAGATCGAAGATGGGATG	60034	20	209	5	213	ACTACTCTCCTCGTGTCGGC	59480	20	GAGGAGGGGAATAGAGGTGG	59890	20	154	5	158
TSA_EVI_ab_kmer_T20739	1	p3	(GCG)5	15	264	278	AGACCCGTTTCCTTCTTCGT	60110	20	ACTAAGCATCTCCCCCGTCT	60096	20	211	112	322	AGACCCGTTTCCTTCTTCGT	60110	20	TCGCCATCTCCGATAACTTC	60177	20	254	112	365	GAGGAAGAGGTCTGGAAGCC	60336	20	ACTAAGCATCTCCCCCGTCT	60096	20	156	167	322
TSA_EVI_ab_kmer_T20761	1	p3	(AGA)5	15	262	276	CTGTCGAGCAAAGAAGAGGG	60126	20	GTACCCCCAAAGAATCAGCA	59933	20	201	230	430	CTGTCGAGCAAAGAAGAGGG	60126	20	TGTACCCCCAAAGAATCAGC	59933	20	202	230	431	CTGTCGAGCAAAGAAGAGGG	60126	20	TCAGCTCCATTTTGTACCCC	59933	20	214	230	443
TSA_EVI_ab_kmer_T20768	1	p3	(CGC)5	15	37	51	GGTCCGGGATCGAGAATATG	61569	20	ACCAGTTGGTACTTCGCACC	60035	20	218	14	231	GGTCCGGGATCGAGAATATG	61569	20	AAGACATACACCTCGCCCTG	60134	20	148	14	161	GGTCCGGGATCGAGAATATG	61569	20	CAGTTGGTACTTCGCACCCT	60171	20	216	14	229
TSA_EVI_ab_kmer_T20795	1	p3	(AAG)7	21	16	36	-	-	-	-	-	-	-	-	-	-	-	-	-	-	-	-	-	-	-	-	-	-	-	-	-	-	-
TSA_EVI_ab_kmer_T20819	1	p2	(CT)6	12	49	60	CATTAGACGCTCTGAAATCGG	59853	21	ATCCCAACCATGACACCAGT	60096	20	261	19	279	CATTAGACGCTCTGAAATCGG	59853	21	TCTTTCTGTCCCATCCCAAC	59903	20	273	19	291	CATTAGACGCTCTGAAATCGG	59853	21	ACAATGCTTGGGAAAACAGC	60118	20	225	19	243
TSA_EVI_ab_kmer_T20840	1	p3	(GAG)9	27	394	420	ATACACTGAACACCGCCTCC	59997	20	TTGCAGAAGACCTTGCATTG	59988	20	248	272	519	ATACACTGAACACCGCCTCC	59997	20	GCCCAAAAATCCTCCTCTTC	60017	20	201	272	472	ATACACTGAACACCGCCTCC	59997	20	CGAATTCCAGGACCATGTCT	59927	20	277	272	548
TSA_EVI_ab_kmer_T20853	1	p3	(CAG)6	18	155	172	AAACCTAGGGCGAGGAAAAA	60068	20	CCAGTGCTCTGGAAAACCTC	59844	20	258	81	338	AAACCTAGGGCGAGGAAAAA	60068	20	GATCAAATCCAGGAGGCAGA	60158	20	173	81	253	AAAGGCTTAAGCAGCAGCAG	59926	20	CCAGTGCTCTGGAAAACCTC	59844	20	229	110	338
TSA_EVI_ab_kmer_T20855	1	p2	(GA)6	12	253	264	GTGTGAGGCATTGTGGTGTC	60013	20	CTTCTTTGTCCGTGCTCACA	60025	20	183	128	310	CAAAGAAAGGCCGAAGACTG	59986	20	CTTCTTTGTCCGTGCTCACA	60025	20	153	158	310	GTGTGAGGCATTGTGGTGTC	60013	20	TTCTTTGTCCGTGCTCACAC	59880	20	182	128	309
TSA_EVI_ab_kmer_T20856	1	p2	(AG)7	14	2	15	-	-	-	-	-	-	-	-	-	-	-	-	-	-	-	-	-	-	-	-	-	-	-	-	-	-	-
TSA_EVI_ab_kmer_T20878	1	p3	(TGA)7	21	470	490	GATGCTGGAAAGGAGCAGAC	59957	20	GCATAAATGCAATGAGGGCT	60067	20	137	413	549	GCTGGAAAGGAGCAGACATC	59957	20	GCATAAATGCAATGAGGGCT	60067	20	134	416	549	GCTGGAAAGGAGCAGACATC	59957	20	ATGGCAAGTTCACGCCTTAC	60140	20	201	416	616
TSA_EVI_ab_kmer_T20879	1	c	(ATCTCG)5atctct(AG)8	52	99	150	GGAGATATCACGAAGCACCAA	60088	21	GTGAAGGAGTTGAAGCAGGC	59997	20	218	66	283	GGAGATATCACGAAGCACCAA	60088	21	CTTCCACCAGAAATCCTCCA	60042	20	111	66	176	GGAGATATCACGAAGCACCAA	60088	21	TCCACCAGAAATCCTCCATC	59862	20	109	66	174
TSA_EVI_ab_kmer_T20932	1	p3	(AAG)5	15	284	298	GGCAAAGTCAAGAATCCCAA	60051	20	AAACTCCCCAGAAGGGAAAA	59912	20	275	113	387	TTGGGCAAAGTCAAGAATCC	60051	20	AAACTCCCCAGAAGGGAAAA	59912	20	278	110	387	GAAGAGGTGCAGGAAGATGG	59803	20	TATGAACTTCTGCTGCACGG	60011	20	280	235	514
TSA_EVI_ab_kmer_T20933	1	p3	(TGA)5	15	225	239	TGGTGCTTTGCTCGTTTAGA	59609	20	AAGTGGACCAAATCCCATCA	60173	20	227	79	305	TCACCGGAGTGACTCTTGAA	59388	20	AAGTAGTGTCACCGGGCAAC	60035	20	276	181	456	TCACCGGAGTGACTCTTGAA	59388	20	GTAGTGTCACCGGGCAACTT	60035	20	274	181	454
TSA_EVI_ab_kmer_T20980	1	p3	(CCT)5	15	182	196	GTCCGAGCTTCGTTTTTCTG	59993	20	CGTAGAAGCCGAGGATCAAC	59836	20	251	84	334	CAGTCCGAGCTTCGTTTTTC	59993	20	CGTAGAAGCCGAGGATCAAC	59836	20	253	82	334	CAGTCCGAGCTTCGTTTTTC	59993	20	AGTATGACAACGCACGACCA	60183	20	203	82	284
TSA_EVI_ab_kmer_T21010	1	p3	(TGC)5	15	323	337	TCTCGGCTTCTTCTCATCGT	60096	20	AACCTTGTCACCGCCAGTT	60561	19	261	99	359	CTCGGCTTCTTCTCATCGTC	60096	20	AACCTTGTCACCGCCAGTT	60561	19	260	100	359	TCTCGGCTTCTTCTCATCGT	60096	20	AAACCTTGTCACCGCCAGT	60561	19	262	99	360
TSA_EVI_ab_kmer_T21085	1	p3	(GCT)5	15	100	114	GTCAAGTGCCTGGAGTAGGG	59721	20	GGCAAGGAAAGCAGTCAGAG	60134	20	161	13	173	GTCAAGTGCCTGGAGTAGGG	59721	20	CAAGGAAAGCAGTCAGAGCC	60134	20	159	13	171	GCTTCTGGGCATATGGTAGC	59696	20	GGCAAGGAAAGCAGTCAGAG	60134	20	141	33	173
TSA_EVI_ab_kmer_T21122	1	p3	(GAG)7	21	25	45	AGGAGGAGGCCACTGCTG	61563	18	AGGAGTAACAGCGGACGAGA	60012	20	133	1	133	AGGAGGAGGCCACTGCTG	61563	18	GAGTAACAGCGGACGAGAGG	60012	20	131	1	131	AGGAGGAGGCCACTGCTG	61563	18	GGAGTAACAGCGGACGAGAG	60012	20	132	1	132
TSA_EVI_ab_kmer_T21187	1	p2	(CT)6	12	1	12	-	-	-	-	-	-	-	-	-	-	-	-	-	-	-	-	-	-	-	-	-	-	-	-	-	-	-
TSA_EVI_ab_kmer_T21196	1	c	(GAT)5gaggacgatgatgatgaagatgatgcagaggatcaagacgatgttggggatcaagatctctcaggtgaggaaggtaatgataatgaagga(GAT)5gaccccgaggctaatggtggaggtagtgaa(GAT)5	165	362	526	-	-	-	-	-	-	-	-	-	-	-	-	-	-	-	-	-	-	-	-	-	-	-	-	-	-	-
TSA_EVI_ab_kmer_T21227	1	p3	(GAT)6	18	440	457	AACTGGCTGTGTTGCTTGTG	59946	20	TGAGGAGATCCATTTCTGGG	60003	20	271	314	584	GCGACGAAACTCTGGATCAT	60226	20	TGAGGAGATCCATTTCTGGG	60003	20	220	365	584	AACTGGCTGTGTTGCTTGTG	59946	20	AAACTCAGCCGACCACCTAA	59734	20	245	314	558
TSA_EVI_ab_kmer_T21240	1	p3	(AGG)8	24	239	262	AGCCCAGCTTGAGAATCAGA	60096	20	TCCCATAGTCCTCAGCCAAC	60073	20	263	35	297	TACTGAGAGCTCCATCCCGT	59827	20	CCTTTCGAGCCAACATCAAT	60074	20	242	206	447	TACTGAGAGCTCCATCCCGT	59827	20	CTTCATCAAGCTCTCCTGCC	60096	20	175	206	380
TSA_EVI_ab_kmer_T21292	1	c	(TC)7tgggtggtaagcaatggccagatcc(AG)9	57	14	70	-	-	-	-	-	-	-	-	-	-	-	-	-	-	-	-	-	-	-	-	-	-	-	-	-	-	-
TSA_EVI_ab_kmer_T21352	1	p3	(TCC)5	15	606	620	GACCTCTGCAATAAGCTGGC	59985	20	ATCAGCGGATCATCGTCG	60772	18	275	415	689	GACCTCTGCAATAAGCTGGC	59985	20	CGATCAGCGGATCATCGT	60772	18	277	415	691	GAAAAATTGGCTCCGCATTA	60040	20	ATCAGCGGATCATCGTCG	60772	18	210	480	689
TSA_EVI_ab_kmer_T21353	1	p2	(TC)15	30	537	566	-	-	-	-	-	-	-	-	-	-	-	-	-	-	-	-	-	-	-	-	-	-	-	-	-	-	-
TSA_EVI_ab_kmer_T21374	1	p2	(CT)8	16	2	17	-	-	-	-	-	-	-	-	-	-	-	-	-	-	-	-	-	-	-	-	-	-	-	-	-	-	-
TSA_EVI_ab_kmer_T21399	1	p3	(CGC)5	15	109	123	AGAAGGAGAAGAAGGCTCGC	60233	20	GAAGGTCAGCTAACCCCACA	60111	20	279	29	307	AGAAGGAGAAGAAGGCTCGC	60233	20	ACATCCTGATGTCTGGGGAT	59184	20	262	29	290	AGAAGGAGAAGAAGGCTCGC	60233	20	TGATGTCTGGGGATCAGAGA	59129	20	256	29	284
TSA_EVI_ab_kmer_T21434	1	p3	(GAA)5	15	579	593	AGGCAATGGGACAGATGAAC	59934	20	TGCTTTGACAAGCTCTGCAT	59746	20	224	438	661	AATGGGACAGATGAACAGGC	59934	20	TGCTTTGACAAGCTCTGCAT	59746	20	220	442	661	GAAATGGTCAGCGAGGTGAT	60081	20	TGCTTTGACAAGCTCTGCAT	59746	20	138	524	661
TSA_EVI_ab_kmer_T21450	1	p3	(CAG)8	24	71	94	GACCTCTTCGGCTTCTTCCT	59957	20	TGGAGTTGGTGACGACAAAA	60128	20	181	10	190	ACCTCTTCGGCTTCTTCCTC	59957	20	TGGAGTTGGTGACGACAAAA	60128	20	180	11	190	GACCTCTTCGGCTTCTTCCT	59957	20	TTGGAGTTGGTGACGACAAA	60128	20	182	10	191
TSA_EVI_ab_kmer_T21499	1	p3	(GCA)7	21	17	37	-	-	-	-	-	-	-	-	-	-	-	-	-	-	-	-	-	-	-	-	-	-	-	-	-	-	-
TSA_EVI_ab_kmer_T21529	1	p2	(TA)6	12	12	23	-	-	-	-	-	-	-	-	-	-	-	-	-	-	-	-	-	-	-	-	-	-	-	-	-	-	-
TSA_EVI_ab_kmer_T21605	1	p6	(CGTCGC)5	30	160	189	AGACGAAGCGAGATCGAGAG	59851	20	AGGATCTCATCACAGTGCCC	60080	20	202	137	338	AGAGACGAAGCGAGATCGAG	59851	20	AGGATCTCATCACAGTGCCC	60080	20	204	135	338	AGACGAAGCGAGATCGAGAG	59851	20	GTTGGATTCTGTCCCAAGGA	59903	20	218	137	354
TSA_EVI_ab_kmer_T21606	1	p3	(CCT)7	21	46	66	TTGCGTCTCCATATAACCCA	58991	20	CAAACACATGGCCTTTTCCT	59971	20	229	1	229	CTTGCGTCTCCATATAACCCA	59967	21	CAAACACATGGCCTTTTCCT	59971	20	230	0	229	TTGCGTCTCCATATAACCCA	58991	20	GAGAGAGCCATGGGAATCAA	60158	20	106	1	106
TSA_EVI_ab_kmer_T21616	1	p3	(TGA)5	15	402	416	CAGATGCTCGGAGACAACAA	59984	20	AAATCCCATGCTGTCAGGTC	59934	20	276	204	479	ATGCTGGGAGCTTGAACAGT	59874	20	GCTTCAACTCTTGCCTGACC	59997	20	218	326	543	ATGCTGGGAGCTTGAACAGT	59874	20	AAATCCCATGCTGTCAGGTC	59934	20	154	326	479
TSA_EVI_ab_kmer_T21623	1	p3	(GAT)6	18	470	487	GCTCGCTTGATGGGTGTATT	60103	20	TAACCATTGTCACCCCACCT	60088	20	250	320	569	CCTGACAGTAGAGGCCCAAG	59861	20	CCAGCATCATCAAAACATCG	60073	20	231	399	629	CCTGACAGTAGAGGCCCAAG	59861	20	TAACCATTGTCACCCCACCT	60088	20	171	399	569
TSA_EVI_ab_kmer_T21635	1	p3	(AAG)7	21	233	253	TTTCCCTTCCCTTCCCTTTA	59876	20	GTGGACCTGCTTCAACACCT	60159	20	272	41	312	CCCTTCCCTTTAACGTCGAT	60312	20	GTGGACCTGCTTCAACACCT	60159	20	264	49	312	GCGGAGGACAAAGAGAAGAA	59550	20	AGTTCATGATGCCCATAGCC	59923	20	226	130	355
TSA_EVI_ab_kmer_T21658	1	p3	(AGC)8	24	13	36	-	-	-	-	-	-	-	-	-	-	-	-	-	-	-	-	-	-	-	-	-	-	-	-	-	-	-
TSA_EVI_ab_kmer_T21666	1	p3	(TAA)8	24	143	166	ATCGATAGAAGACCATGCGG	60059	20	CTCTTCCTCTGCAAACTGGG	59982	20	236	52	287	CGATAGAAGACCATGCGGTT	60096	20	CTCTTCCTCTGCAAACTGGG	59982	20	234	54	287	ATCGATAGAAGACCATGCGG	60059	20	CTCCCATCCCAAAAGCTACA	60066	20	190	52	241
TSA_EVI_ab_kmer_T21666	2	p2	(AG)16	32	285	316	-	-	-	-	-	-	-	-	-	-	-	-	-	-	-	-	-	-	-	-	-	-	-	-	-	-	-
TSA_EVI_ab_kmer_T21679	1	p3	(AGA)5	15	571	585	CAGGTGCTGTCCCCATTAGT	59989	20	AAATGGTGCAAGCCTTCTGT	59740	20	192	420	611	CAGGTGCTGTCCCCATTAGT	59989	20	AATGGTGCAAGCCTTCTGTC	60263	20	191	420	610	ATAGGGGCTCCTGCCTACAT	59947	20	ACAAATGGTGCAAGCCTTCT	59740	20	144	470	613
TSA_EVI_ab_kmer_T21701	1	p3	(GTG)5	15	625	639	ATAGGGATGGTTATCGGGGA	60358	20	GAGAAGAGGATGCAGGACCA	60349	20	165	504	668	GATAGGGATGGTTATCGGGG	60358	20	GAGAAGAGGATGCAGGACCA	60349	20	166	503	668	GACCCTCAAGAAGTCTGCCA	60386	20	GAGAAGAGGATGCAGGACCA	60349	20	275	394	668
TSA_EVI_ab_kmer_T21719	1	c	(CT)10gagagagaggttcgagcagtggt(AG)6	55	302	356	GGAGTGGACAACGGAAAAGA	60088	20	ACGAGAGCAATGTCGGAGAG	60555	20	192	243	434	GAGGAGTGGACAACGGAAAA	60088	20	ACGAGAGCAATGTCGGAGAG	60555	20	194	241	434	GGAGGATGATTGGGATGATG	60096	20	ACGAGAGCAATGTCGGAGAG	60555	20	245	190	434
TSA_EVI_ab_kmer_T21769	1	p2	(TA)8	16	595	610	-	-	-	-	-	-	-	-	-	-	-	-	-	-	-	-	-	-	-	-	-	-	-	-	-	-	-
TSA_EVI_ab_kmer_T21777	1	p3	(GAA)6	18	400	417	AGGAGGAAGCGAGAGTAGCC	60117	20	GGGCAGACTGATCCTTGGTA	60073	20	207	259	465	CTCCACATAGCACGGTCTCA	59855	20	CCAAGGCTTGCTTTTGTTTC	59861	20	237	289	525	GGTCACCCTTCAAATCCAAA	59767	20	GGGCAGACTGATCCTTGGTA	60073	20	145	321	465
TSA_EVI_ab_kmer_T21840	1	p2	(AT)7	14	620	633	TGTTGCCTTCAATTGGTCTG	59691	20	GCAATTAGGTAGGTAGTGCTCCA	59700	23	209	454	662	AACAGGATTGTTGAGCGGAT	59556	20	GCAATTAGGTAGGTAGTGCTCCA	59700	23	135	528	662	TGTGTTGCCTTCAATTGGTC	59547	20	GCAATTAGGTAGGTAGTGCTCCA	59700	23	211	452	662
TSA_EVI_ab_kmer_T21929	1	p2	(GA)6	12	2	13	-	-	-	-	-	-	-	-	-	-	-	-	-	-	-	-	-	-	-	-	-	-	-	-	-	-	-
TSA_EVI_ab_kmer_T21940	1	p3	(AGA)5	15	212	226	CTTTCCAATTCGCTCAGCAT	60352	20	CTGGGATCTTGTCCATGAGG	60465	20	273	185	457	ATTCTTGTCGTCAGCCCATC	60081	20	ATCTTCAGTCAACGGCAGGA	60801	20	226	48	273	GATTCTTGTCGTCAGCCCAT	60081	20	ATCTTCAGTCAACGGCAGGA	60801	20	227	47	273
TSA_EVI_ab_kmer_T21941	1	p3	(AGA)5	15	346	360	CCAAGAGAAAGATTCCAGCG	59948	20	CATAGAGGGAGACTGGCAGC	59973	20	171	252	422	CCAAGAGAAAGATTCCAGCG	59948	20	GTTGTGTTCGTCTTGGCTGA	59880	20	211	252	462	CCAAGAGAAAGATTCCAGCG	59948	20	ATAGCTTCCGGTTGTGTTCG	60132	20	221	252	472
TSA_EVI_ab_kmer_T21942	1	p2	(AT)9	18	246	263	AAGACCTCTTTGAAGCTGCG	59757	20	AGTCGATGAATGTTGGCAGA	59245	20	280	106	385	GAAGCTGCGGTCACCTTTAT	59340	20	AGTCGATGAATGTTGGCAGA	59245	20	269	117	385	GAAGCTGCGGTCACCTTTAT	59340	20	AAAGTCGATGAATGTTGGCA	59127	20	271	117	387
TSA_EVI_ab_kmer_T21965	1	p3	(GCG)5	15	333	347	ATCAACGCCGACTCCAATAG	60096	20	GCCTTGGCAGTACCATTGTT	60000	20	194	179	372	AAGACGACACCGTCGAAATC	60119	20	GCCTTGGCAGTACCATTGTT	60000	20	274	99	372	GAAGACGACACCGTCGAAAT	60119	20	GCCTTGGCAGTACCATTGTT	60000	20	275	98	372
TSA_EVI_ab_kmer_T21969	1	p3	(TGA)5	15	378	392	TGGTGAAGGTACAGGTGCAA	60152	20	GCAGGATCTCTTCTCGGATG	59910	20	227	350	576	TGAAGGTACAGGTGCAACCA	60152	20	GCAGGATCTCTTCTCGGATG	59910	20	224	353	576	TGAAGGTACAGGTGCAACCA	60152	20	CGGTAGGAACAAGAGGACCA	60103	20	122	353	474
TSA_EVI_ab_kmer_T21979	1	c*	(GA)6ggcagcgaacgaaggaagaggcttc(GAAGA)5(AG)7*	73	93	165	CTTCCCGGAATGAAATGAAA	59872	20	TTGGAGGCCTTGTTCTTCTC	59405	20	251	4	254	CTTCCCGGAATGAAATGAAA	59872	20	GGCCTTGTTCTTCTCCATGT	59141	20	246	4	249	CTTCCCGGAATGAAATGAAA	59872	20	ATCTTCGATTTCTGCCCGTT	60959	20	212	4	215
TSA_EVI_ab_kmer_T22023	1	p3	(ATG)5	15	316	330	GGTGTAAGGGAACCGTGAGA	59966	20	CACCCAACTCTTCAGCCATT	60111	20	241	122	362	GGTGTAAGGGAACCGTGAGA	59966	20	ACCCAACTCTTCAGCCATTG	60111	20	240	122	361	TGAAGACATTCAGCTGCGAC	60144	20	CCACAGTGCACAATGTTTCC	60008	20	233	205	437
TSA_EVI_ab_kmer_T22105	1	p2	(AG)9	18	13	30	-	-	-	-	-	-	-	-	-	-	-	-	-	-	-	-	-	-	-	-	-	-	-	-	-	-	-
TSA_EVI_ab_kmer_T22109	1	p3	(GAA)6	18	1	18	-	-	-	-	-	-	-	-	-	-	-	-	-	-	-	-	-	-	-	-	-	-	-	-	-	-	-
TSA_EVI_ab_kmer_T22155	1	p2	(AG)10	20	35	54	TGGAGGAGCATTTGAGGAAG	60331	20	CACAGGAGTCTGGCCCTTAG	59861	20	254	6	259	CTTGGAGGAGCATTTGAGGA	60331	20	CACAGGAGTCTGGCCCTTAG	59861	20	256	4	259	TCCTTGGAGGAGCATTTGAG	60331	20	CACAGGAGTCTGGCCCTTAG	59861	20	258	2	259
TSA_EVI_ab_kmer_T22173	1	p3	(TCC)6	18	27	44	-	-	-	-	-	-	-	-	-	-	-	-	-	-	-	-	-	-	-	-	-	-	-	-	-	-	-
TSA_EVI_ab_kmer_T22179	1	p2	(AG)10	20	35	54	TGGAGGAGCATTTGAGGAAG	60331	20	CACAGGAGTCTGGCCCTTAG	59861	20	254	6	259	CTTGGAGGAGCATTTGAGGA	60331	20	CACAGGAGTCTGGCCCTTAG	59861	20	256	4	259	TCCTTGGAGGAGCATTTGAG	60331	20	CACAGGAGTCTGGCCCTTAG	59861	20	258	2	259
TSA_EVI_ab_kmer_T22204	1	p2	(GA)9	18	94	111	CCTGCACTTGTGTGCGTTAG	60507	20	GCCTTCTTCTCCTCCTCGAA	60979	20	182	68	249	CCTGCACTTGTGTGCGTTAG	60507	20	CTTCTCCTCCTCGAAAGCGT	61027	20	177	68	244	CCTGCACTTGTGTGCGTTAG	60507	20	GAGTCGAACCCCTTGAGGTC	61032	20	230	68	297
TSA_EVI_ab_kmer_T22233	1	p3	(GAT)5	15	675	689	-	-	-	-	-	-	-	-	-	-	-	-	-	-	-	-	-	-	-	-	-	-	-	-	-	-	-
TSA_EVI_ab_kmer_T22263	1	p2	(AT)6	12	24	35	-	-	-	-	-	-	-	-	-	-	-	-	-	-	-	-	-	-	-	-	-	-	-	-	-	-	-
TSA_EVI_ab_kmer_T22289	1	p2	(TC)7	14	569	582	TGCTGGGAAGAAGTTTGGAG	60366	20	CCTCAAGAATTTGAGCATATGAA	58397	23	207	411	617	TGCTGGGAAGAAGTTTGGAG	60366	20	TTTGAGCATATGAATGTACGTGA	58252	23	198	411	608	TTGCTGGGAAGAAGTTTGGA	60745	20	CCTCAAGAATTTGAGCATATGAA	58397	23	208	410	617
TSA_EVI_ab_kmer_T22418	1	p3	(GCA)7	21	36	56	AGAAAGAAGCCAAGCAATGG	59452	20	ACACCGAGCTCCTTGAGAGA	60135	20	183	4	186	AGGAGAAAGAAGCCAAGCAA	59195	20	ACACCGAGCTCCTTGAGAGA	60135	20	186	1	186	AAGGAGAAAGAAGCCAAGCA	59195	20	ACACCGAGCTCCTTGAGAGA	60135	20	187	0	186
TSA_EVI_ab_kmer_T22510	1	p3	(GCC)5	15	62	76	ACCTAGGGATTTTGCCTTGC	60451	20	AGGAGGGCAGTTGTTTGAGA	59844	20	235	23	257	ACCTAGGGATTTTGCCTTGC	60451	20	GAGGAGGGCAGTTGTTTGAG	59844	20	236	23	258	ACCTAGGGATTTTGCCTTGC	60451	20	AGAGGAGGGCAGTTGTTTGA	59844	20	237	23	259

## Sheet: Table S7C
SSRID	Type	Euterpe oleracea	Phoenix dactylifera	Eleais guineensis	Std_dev	MissingRate	Transferability (Similarity)	Upstream_100bp	Downstream_100bp
CPSSR_1	AAG	5|TSA_EVI_ab_kmer_T10825:1000-1214|+	5|XM_008804176.2:1141-1155|+	2|XM_019849934.1:1458-1463|+	1.41	0	0.81	CAGGGCTGACTTATCCTGTCACAGAAGTGTTTCTGGAAGACGTTGTGGAGAAAACACGGTACAAGATCAAGTCAGAGTTTGACAATTTTCAGGGTAACTC	ACAACCATCAACCAAAAATGATCCATTGACTGAGATGTTTGAGGATGTTGATATTGATGCCCAATACAAAAACTACAGCATATCTACGAGGCAATCTCTC
CPSSR_2	AG	6|TSA_EVI_ab_kmer_T17010:84-295|+	4|XM_008800439.2:470-477|+	4|XR_830972.2:449-456|+	0.94	0	0.97	AGATAACACCTCCTCCTCAGCTAGCACCTCAAGTGGCAGAGGTTCCTAGGAGCACATTTCAGTTCGACTTTGACTTTGAAAAGAAAATACTTGCTGAGGC	CCAGAACTGGAGCAAATTTGCAGGAGAAAGCCAGTCATCAAAAACTGCAGCTTCAACTTCTTCTGTGGGTTCAACAGGGGATCCAGTAGTGGACAAATAT
CPSSR_3	AG	6|TSA_EVI_ab_kmer_T643:228-439|+	4|XM_008800439.2:470-477|+	4|XR_830972.2:449-456|+	0.94	0	0.97	AGATAACACCTCCTCCTCAGCTAGCACCTCAAGTGGCAGAGGTTCCTAGGAGCACATTTCAGTTCGACTTTGACTTTGAAAAGAAAATACTTGCTGAGGC	CCAGAACTGGAGCAAATTTGCAGGAGAAAGCCAGTCATCAAAAACTGCAGCTTCAACTTCTTCTGTGGGTTCAACAGGGGATCCAGTAGTGGACAAATAT
CPSSR_4	AGA	5|TSA_EVI_ab_kmer_T598:951-1165|+	5|XM_008802394.2:1189-1203|+	4|XM_010906922.2:1151-1162|+	0.47	0	0.98	CCAATATATACATGGCAAGAGAAGGGCTTTACTAAAGAGATTGAAGTTGATGAGGATCCTGCTGAAGCTAATAAGGCTGGGGAGGAAGATTCCAAAGCTG	CCAAAAAAGTTGTGGAGAGGTATTGGGACTGGGAGCTTACAAATGAAACCCAGCCTATATGGCTTCGCAACCCTAAGGATGTCACCACTGAGGAGTACAA
CPSSR_5	ATG	5|TSA_EVI_ab_kmer_T18265:93-307|+	5|XM_008799383.2:337-351|+	3|XM_010943973.2:363-371|+	0.94	0	0.97	CAGCTGCGACTAAATTCTATTCGCAGGCTTTCCACAATTGCACGGGCACTTGGTGAAGAAAGGACCAGAAAAGAGCTAATCCCTTTTCTTAGTGAAAACA	AGGTACTCCTTGCAATGGCTGAAGAGTTGGGTGTATTTATTCCATATGTTGGAGGGGTGGAATATGCTCATGTTCTGCTTCCACCTTTGGAAACGTTGTG
CPSSR_6	ATG	5|TSA_EVI_ab_kmer_T22023:216-430|+	5|XM_008799383.2:337-351|+	3|XM_010943973.2:363-371|+	0.94	0	0.97	CAGCTGCGACTAAATTCTATTCGCAGGCTTTCCACAATTGCACGGGCACTTGGTGAAGAAAGGACCAGAAAAGAGCTAATCCCTTTTCTTAGTGAAAACA	AGGTACTCCTTGCAATGGCTGAAGAGTTGGGTGTATTTATTCCATATGTTGGAGGGGTGGAATTTGCACATGTTCTGCTTCCACCTTTGGAAACATTGTG
CPSSR_7	CAG	5|TSA_EVI_ab_kmer_T16990:2022-2236|+	N/A	1|XM_010923862.2:1281-1283|+	2	0.33	0.58	CAAACCACCAGATATACCTTCAAGACCATTGAAAATGACACCTAAAGACAAGATAGAGAAACTGAGGAGACGCCAGCAAATGCAAGCAATGCTTGCAATT	CAATTGGGTCATCAAATTGCAGGTAATGACAGTTTGGCCCCTCAAACAGGTTCACCAAAGAAACAAGGTCAGGAATCTATTACAAACTCTGCTGCAGTTG
CPSSR_8	CAG	6|TSA_EVI_ab_kmer_T20853:55-272|+	N/A	7|XM_010941582.2:269-289|+	0.5	0.33	0.98	GATTCGAGCCGTTGCCGTCCTCGGAAGAAACCTAGGGCGAGGAAAAATGCAGCCGCAAAGGCTTAAGCAGCAGCAGGCCTTGATGCAGCAAGCTCTCCTC	TCCCTTTACCATCACCCGGGCCTCTTGGCTGCCCCTCAGATAGAGCCAATCCTAAGTGGAAATCTGCCTCCTGGATTTGATCCAAGTACATGCCGCAGTG
CPSSR_9	CAG	7|TSA_EVI_ab_kmer_T10236:408-628|+	N/A	6|XM_010939005.2:345-362|+	0.5	0.33	0.98	ATTCGAGCTGTCGCCATCTCCCGTAATAACCCTAGGGCGAGGAAAAATGCAGCAACCCAGGCTCAAGCAGCAGCAGGCCCTGATGCAGCAAGCTCTCCTC	TCCCTCTACCACCATCCAGGCCTCCTGGCTGCCCCTCAGATAGAGCCAATCCTAAGTGGAATTCTGCCTCCTGGACTTGATCCAAGTACATGCCGCAGTG
CPSSR_10	CAT	5|TSA_EVI_ab_kmer_T7532:270-484|+	N/A	6|XM_010915467.2:938-955|+	0.5	0.33	0.98	AAGCATGCCAATCTAGTAAAATATGCTGAATATCTTCAGACTGACTTTCTGGAAGCCAGCTCATCATCATCGTCATCGATACCAAGATCTCCATTTGATG	CAATGCCTAGAAAAAGTGCCTCCTCACGATGGAGGTCTGAGCCCAAGCCAAAAGCTAAAAGGGAGAGGACAGAGGAAGAGAAAATTTTCAGAAGAAGAGC
CPSSR_11	CCA	7|TSA_EVI_ab_kmer_T10636:2109-2329|+	N/A	6|XM_010940296.1:2253-2270|+	0.5	0.33	0.97	AGGTGGGCAAATAGGGCCAATTCCAGGATTAAATGCTTACCAGCCTGGAATGATGGATGTTCGGGTCCCTGGCATGGCTCTAGGAGGCAATATGGGGCTT	CTTCCTCATGGTTCAGCACCCCAATAGCTCCTCTGTGAACACTGTTTAGCTGTCAGCTAGGAGGGTGAAGTCGATTCATTAGGAACATCTTATGCATATA
CPSSR_12	CCT	5|TSA_EVI_ab_kmer_T15733:38-252|+	N/A	6|XM_010944989.2:189-206|+	0.5	0.33	0.97	CTTCCTCCTCCCGTTATCCACACCGGATCTCCGCTATCCCGGATATCTGCGGGCCGGGGCAAAGAATAACCGTGACAATGCAGCACGTCTTATCCCTCGG	CTTCTTCTCTGGCTGCCTCCCCGTGTCCCGCGGGCACAACATCACCAAGATCCTGGCCGAGCACCCAGAGTTCTCGACGTTCAACCACTACCTCACCGCC
CPSSR_13	CGA	5|TSA_EVI_ab_kmer_T6012:134-348|+	3|XM_017841800.1:284-292|+	2|XM_019852019.1:252-257|+	1.25	0	0.82	CAAACCCTTCTTCCATGGCGGACTCTGGCGAGGTCTGCAACTTCTTCCGAAAGCCCATCAAGAACAAGAACATCCGCAAGCGTAAAGCCGCCGAATCCAG	AGAAGGCTCCCAACCTTCCTCCTCCGTCGCCCAGAGATCCAAGAAGCCCGTCCTCGCCGACAACAAGCTCCACTTCTCCACCGCCCGCTCCTCCTCCAAG
CPSSR_14	CGC	5|TSA_EVI_ab_kmer_T10544:195-409|+	N/A	2|XM_010923726.2:304-309|+	1.5	0.33	0.69	AACCCCATGATGACCCTCTGCCGCCTCCTCGCCGCCCGCGGCATCGCCGTCACCTTCATCGTCACAGAGGAGTGGCTCGGTCTCCTCGACTCCTCCCCCG	CGGGCGTCCAGCTCCGCACCATCCCCAACGTCATCCCCTCCGAGAATGGCCGCGCCGCCGACTTCAGCGGCTTCATCGACGCCGTCTATACCAAGATGGA
CPSSR_15	CT	6|TSA_EVI_ab_kmer_T10867:187-398|+	3|XM_008807570.2:4008-4013|+	6|XM_010916905.2:4066-4077|+	1.41	0	0.96	TTGAGAAACAGAGAAGCTGTTGCATGTAAAAGGATTAGCGGAGGAATTATAGATACTTACAGCCTCCGGATGCTGGAAGACAAGAAAGATCTGTTTTATC	TGGTGCATAATACTAAACCTGTTGGCCACCAGGATCTTGTTGGTCTGGTCATCTCAATACTGCTGTTGGCAGATTTTAGCTTAGTGTTGCTTACATTGCT
CPSSR_16	GA	6|TSA_EVI_ab_kmer_T7235:255-466|+	5|XM_008799988.2:1429-1438|+	N/A	0.5	0.33	0.98	GTTGCAAAAGGGAAGACATCAGATGCTATCAAGAAGTTAGTTGAACTTGCCCCCGCAACAGCTCTTTTGATGGTGAAAGATGCAGAAGGAAGATACATTG	TAGATGCACTGTTAATTCAACCAGGTGATGTCTTAAAAGTTCTTCCTGGTTCGAAGGTTCCATCTGATGGCATCGTGGTTTGGGGTACAAGTCATGTTGA
CPSSR_17	GAA	5|TSA_EVI_ab_kmer_T21434:479-693|+	4|XM_008778456.2:717-728|+	4|XM_010920090.2:651-662|+	0.47	0	0.97	ATTGCAGAAGATAATGCAAGAATTTGAACGGCAAAATGAGAGGATGGAAATGGTCAGCGAGGTGATGGGAGATGCCATTGATGATGCCTTGGGAGGTGAT	ACAGAAGAACTTGTAAACCAGGTTCTTGATGAAATTGGAATTGACGTTAATGCAGAGCTTGTCAAAGCACCAACATCTGCGGTGGCTCAACCGGTGGCAG
CPSSR_18	GAT	5|TSA_EVI_ab_kmer_T12175:729-943|+	5|XM_008809651.2:2666-2680|+	3|XM_019854398.1:2755-2763|+	0.94	0	0.97	TTTTTGTAAGGCTAGGAAGGAGGAGACAGATTGCCAGTCAAGGCCTAAGAATGAGGATCCAAGAAGAACTAGTTCCACAAGTGAAAAGTCACTGGAACAA	AAAGAAACAAAATATCGTTTAGATCCAAAGTATGCCAATGTAAGATCACCTGAGCGACATGTTCGTACAAGACTTTATTTCACATCAGAATCTCACATAC
CPSSR_19	GAT	5|TSA_EVI_ab_kmer_T18859:701-915|+	N/A	4|XM_010913015.2:1542-1553|+	0.5	0.33	0.97	TTGGGATTGGAAGAGGAAAGGGGTCATCTACACCAGCCATGGTCCTGAGTTTGCTTCGGAGAGCACACGAGTCGATATCATTTCCATTACTCTACCTGAA	GAGAATTCTCAGTCTATAGTCAAGAAGTTGACGACCGGAGGGGAGAACAATGCATTCCCTTCCCCATCGCCGGATGGCAAATGGGTGGTATTCCGGTCGG
CPSSR_20	GATC	5|TSA_EVI_ab_kmer_T13204:63-282|+	N/A	4|XM_010936038.2:340-355|+	0.5	0.33	0.95	TCGCCGGAAGTCGAGCTCTCCATTGCGGCCGCGGGTGGAGAGGGCGGATATCGACCCCATCCGGCGATCGGAAGGAAAATTTTAGTTCTTCCAGGGGATT	GGGATAAAGATGTATAAGAATCAGTTGCAGGAGCTGGCGCAGCGGAGCTGCTTCAATCTGCCGTCGTACACGTGCATACGGGAGGGGCCGGACCACGCGC
CPSSR_21	GGA	5|TSA_EVI_ab_kmer_T12606:287-501|+	N/A	6|XM_019851708.1:579-596|+	0.5	0.33	0.98	GCGAGGATGGAGCTTCGAAGAAACGGAAGGTGGAGAGGTCCTTGGAAGAAGAAAGGCTCGAGAAGTTGGAAGAGAAGGAGGGGAGGGAGGAAACAAAGGC	GAAAGGAGAAGGAGGTGGGGAGGAGAAGGATTCGATGACAGCAAGCCTGGGACCGAAGGTGTTTACCTCGTCGATGGAGATGTTCGACTACTTCTTCAAG
CPSSR_22	GGT	5|TSA_EVI_ab_kmer_T10487:596-810|+	3|XM_008793691.2:922-930|+	5|XM_019849425.1:972-986|+	0.94	0	0.77	ATCTACAAATGGTGGGAAGAAGGTGGTAGTTATTCCACATTCCATGGGAGTTTTGTACTTTCTGCATTTTATGAAGTGGGTCGAGGCACCTGCTCCAATG	CCAAACTGGTGTGCAAAGCATATAAAAGCAGTGATGAATATTGGAGGACCATTCTTAGGTGTCCCAAAAGCAGTTACAGGACTGTTCTCAGCTGAAGCCA
CPSSR_23	GGT	6|TSA_EVI_ab_kmer_T17378:117-334|+	N/A	3|XM_010918681.1:297-305|+	1.5	0.33	0.94	GGCGAGGACACAAAAAAATAAAGCTACAGCTCACCATCTTGGTCTGCTTAAGGCTAAACTCGCTAAGTTACGTCGGGAGCTCTTGGCACCTCCATCTAAA	GAAGGCTTCGATGTCACTAAGAGTGGAGATTCCCGTGTTGGTCTAGTTGGATTTCCCTCTGTTGGAAAATCAACACTGCTTAACAAGTTAACTGGCACCT
CPSSR_24	TG	6|TSA_EVI_ab_kmer_T5632:33-244|+	N/A	4|XM_010944373.2:1127-1134|+	1	0.33	0.96	GAGTGAATTGGTGCCATGCGGCCGGGTCGGGCGCGAGGCCTTCATGAACTTCTTGAGCTATTTGTACACTGGGAAGCTGAAGCCGGCTCCGCCGGAGGTA	GATCTGATGTGTGCTCATGATGCTTGCCGGCCTGCGATAAATTTCGTGGTGGAGTTGTTGTATGCATCGTCTGTGTTTCAGATTCCAGAGCTGGTCTCTC
CPSSR_25	TGA	5|TSA_EVI_ab_kmer_T15556:316-530|+	3|XR_605503.2:532-540|+	5|XM_010941590.2:996-1010|+	0.94	0	0.96	CTGTGGGGAACATTGTGAGGCGTGTTTTGCATATTATCAGAGAGGAAGATCTTTCTTCAACTACAACTGCAATTGAGGGACTGGGCCTATCTCCTGGTAG	GGGTCAACATGAAGATCACCCAGCATTGTCTGCTGCAGCCCTTGCTGCTGCTGCCAGAAGCACCCTTCGTGCTCCTTCTTTGCAAACCCTTCTTGAAGAC
CPSSR_26	TGA	5|TSA_EVI_ab_kmer_T18929:315-529|+	4|XM_017844923.1:1169-1180|+	5|XM_019848564.1:1180-1194|+	0.47	0	0.97	TTCATGCAATGGAAGCAGTAATGGCTTGCTGGGAGCTCGAACAGTCTCTACAAAGCCTTACAGGTGTCTCTCCTGGTGAAGGCACAGGTGCTACCATGTC	ACAGGCAGACAGTGACACGAACTTGTTTGATGGAGGCTTGGGGGATGGATCTGATAGCATGGGATTTGGTCCCCTTATTCCAACAGAGAGTGAACGGTCC
CPSSR_27	TGA	5|TSA_EVI_ab_kmer_T20933:125-339|+	3|XM_008809003.2:842-850|+	5|XM_010935693.2:909-923|+	0.94	0	0.96	TCCACGCCGTGGAGGCCGTCATGGCCTGCCGCGAGATCGAGCAGTCGTTACAAGATCTCACCGGAGTGACTCTTGAAGAAGGAACAGGAGCAACAATGTC	GCTTCAGTTGGATTGTCCTTTAGATATGAGTCTTGATGGGCATGATATGATGGGATTTGGTCCACTTCTTCCTACTGAATCAGAGCGATCCCTAATGGAG
CPSSR_28	TGA	5|TSA_EVI_ab_kmer_T21969:278-492|+	3|XM_008786589.2:1089-1097|+	N/A	1	0.33	0.95	TTCATGCGATGGAAGCAGTGATGGCCTGCTGGGAGCTTGAGCAATCTCTTCAGAGCCTGACAGGTGTCTCTCCTGGTGAAGGTACAGGTGCAACCATGTC	CCAGGCAGACAGCGATACCAACTTGTTTGATGGAAGCTTGGATGGGCCTGACAGCATGGGGTTTGGTCCTCTTGTTCCTACCGAGAGCGAGCGGTCATTG
CPSSR_29	TGA	5|TSA_EVI_ab_kmer_T7430:520-734|+	N/A	3|XM_019854619.1:3696-3704|+	1	0.33	0.95	TCCTGCTTGAAGCTAGGAAGCTTAGCAGCGAGCATTTACTGAAAGAACTTTGCTTGGAAGTTGATCAACTCCAAGCTGAAAGGTTAAAAGCTAGCAGCTT	TGGTAACTTAATATCATGCAAGGATCTGCTGCATCAGTCAGAAGGGTGGACAGACTTGGGCAGCGAGCTAGCAGGCCTGGTTTTGGAGATTGAAAAATCG
