# Supplementary material for: Elucidating the Mesocarp Drupe Transcriptome of Açai (Euterpe oleracea Mart.): An Amazonian Tree Palm Producer of Bioactive Compounds
Source: Int J Mol Sci. 2023 May 26;24(11):9315. doi: 10.3390/ijms24119315 (PMC10253617; doi:10.3390/ijms24119315)
Supplement: Supplementary file 1 [file ijms-24-09315-s001.zip › Additional file S1_Table S8.xlsx]

## Sheet: sheet 1
HOG_group	OMA_group (one-to-one)	species	access_number_protein	species	copy_number in HOG	multicopy by species	description	locus_OMA
1	13118	ARATH	ARATH00001	ARATH	1	SINGLECOPY	| ATCG00020.1 | ATCG00020 | BAA84365 | CAA56270 | photosystem II reaction center protein A [Source:TAIR_LOCUS;Acc:ATCG00020]	ATCG00020_1
1	13118	EUTOL	TSA_EVI_ab_kmer_T5342	EUTOL	1	SINGLECOPY	g.6517::m.6517 Gene.6517::TSA_EVI_ab_kmer_T5342::g.6517 ORF type:complete len:354 (+) TSA_EVI_ab_kmer_T5342:87-1148(+)	TSA_EVI_ab_kmer_T5342_1
1	13118	ELAGV	YP_006073084.1	ELAGV	1	SINGLECOPY	photosystem II protein D1 (chloroplast) [Elaeis guineensis]	psbA_1
1	13118	PHODC	YP_003540911.1	PHODC	1	SINGLECOPY	photosystem II Q(b) protein (D1) (chloroplast) [Phoenix dactylifera]	psbA_1
1	13118	SOLLC	YP_008563068.1	SOLLC	1	SINGLECOPY	photosystem II protein D1 (chloroplast) [Solanum lycopersicum]	psbA_1
1	13118;-	VITVI	YP_002608363.1;YP_567056.1	VITVI	2	MULTICOPY	PSII 32 kDa protein (mitochondrion) [Vitis vinifera];photosystem II protein D1 (chloroplast) [Vitis vinifera]	psbA_1
10	317	ARATH	ARATH00011	ARATH	1	SINGLECOPY	| ATCG00170.1 | AAA17834 | ATCG00170 | BAA84375 | DNA-directed RNA polymerase family protein [Source:TAIR_LOCUS;Acc:ATCG00170]	ATCG00170_10
10	317	ELAGV	YP_006073094.1	ELAGV	1	SINGLECOPY	RNA polymerase beta&apos; subunit (chloroplast) [Elaeis guineensis]	rpoC2_10
10	317	PHODC	YP_003540921.1	PHODC	1	SINGLECOPY	DNA-directed RNA polymerase beta&apos; chain (chloroplast) [Phoenix dactylifera]	rpoC2_10
10	317	VITVI	YP_567066.1	VITVI	1	SINGLECOPY	RNA polymerase beta&apos;&apos; subunit (chloroplast) [Vitis vinifera]	rpoC2_10
10	317	SOLLC	YP_008563078.1	SOLLC	1	SINGLECOPY	RNA polymerase beta&apos; subunit (chloroplast) [Solanum lycopersicum]	rpoC2_10
100	16012	ELAGV	XP_010906400.1	ELAGV	1	SINGLECOPY	PREDICTED: DNA-damage-repair/toleration protein DRT100-like [Elaeis guineensis]	LOC105033337_100
100	16012	VITVI	XP_002267269.1	VITVI	1	SINGLECOPY	PREDICTED: probable leucine-rich repeat receptor-like protein kinase At1g35710 [Vitis vinifera]	LOC100259170_100
100	16012	SOLLC	XP_004232456.2	SOLLC	1	SINGLECOPY	PREDICTED: probable leucine-rich repeat receptor-like protein kinase At1g35710 [Solanum lycopersicum]	LOC101248831_100
1000	3132	ARATH	ARATH21480	ARATH	1	SINGLECOPY	| AT1G11290.1 | AEE28713 | AT1G11290 | Pentatricopeptide repeat (PPR) superfamily protein [Source:TAIR_LOCUS;Acc:AT1G11290]	AT1G11290_1000
1000	3132	ELAGV	XP_010940790.1	ELAGV	1	SINGLECOPY	PREDICTED: pentatricopeptide repeat-containing protein At1g11290; chloroplastic [Elaeis guineensis]	LOC105059257_1000
1000	3132	PHODC	XP_008813157.1	PHODC	1	SINGLECOPY	PREDICTED: pentatricopeptide repeat-containing protein At1g11290; chloroplastic [Phoenix dactylifera]	LOC103723863_1000
1000	3132	SOLLC	XP_004233812.1	SOLLC	1	SINGLECOPY	PREDICTED: pentatricopeptide repeat-containing protein At1g11290; chloroplastic [Solanum lycopersicum]	LOC101265612_1000
1000	3132;-	VITVI	XP_002272111.2;XP_019073163.1	VITVI	2	MULTICOPY	PREDICTED: pentatricopeptide repeat-containing protein At1g11290; chloroplastic isoform X1 [Vitis vinifera];PREDICTED: pentatricopeptide repeat-containing protein At1g11290; chloroplastic isoform X2 [Vitis vinifera]	LOC100262586_1000
10000	-	EUTOL	TSA_EVI_ab_kmer_T7249	EUTOL	2	MULTICOPY	g.9540::m.9540 Gene.9540::TSA_EVI_ab_kmer_T7249::g.9540 ORF type:5prime_partial len:370 (+) TSA_EVI_ab_kmer_T7249:3-1112(+)	TSA_EVI_ab_kmer_T7249_10000
10000	2304	ARATH	ARATH20038	ARATH	1	SINGLECOPY	| AT5G64580.1 | AAL85979 | AED97923 | AT5G64580 | BAB11425 | AAA-type ATPase family protein [Source:TAIR_LOCUS;Acc:AT5G64580]	AT5G64580_10000
10000	2304	ELAGV	XP_010912626.1	ELAGV	1	SINGLECOPY	PREDICTED: probable inactive ATP-dependent zinc metalloprotease FTSHI 4; chloroplastic [Elaeis guineensis]	LOC105038501_10000
10000	2304	PHODC	XP_008795242.1	PHODC	1	SINGLECOPY	PREDICTED: probable inactive ATP-dependent zinc metalloprotease FTSHI 4; chloroplastic [Phoenix dactylifera]	LOC103711047_10000
10000	2304;4758	VITVI	XP_002274730.1;XP_010649381.1	VITVI	2	MULTICOPY	PREDICTED: probable inactive ATP-dependent zinc metalloprotease FTSHI 4; chloroplastic [Vitis vinifera];PREDICTED: probable inactive ATP-dependent zinc metalloprotease FTSHI 4; chloroplastic [Vitis vinifera]	LOC100259256_10000
10000	2304;-;4758	SOLLC	XP_004237707.1;XP_010320011.1;XP_019069123.1	SOLLC	3	MULTICOPY	PREDICTED: probable inactive ATP-dependent zinc metalloprotease FTSHI 4; chloroplastic [Solanum lycopersicum];PREDICTED: probable inactive ATP-dependent zinc metalloprotease FTSHI 4; chloroplastic [Solanum lycopersicum];PREDICTED: probable inactive ATP-dependent zinc metalloprotease FTSHI 4; chloroplastic [Solanum lycopersicum]	LOC101254686_10000
10000	4758	EUTOL	TSA_EVI_ab_kmer_T8959	EUTOL	2	MULTICOPY	g.11441::m.11441 Gene.11441::TSA_EVI_ab_kmer_T8959::g.11441 ORF type:internal len:114 (+) TSA_EVI_ab_kmer_T8959:1-339(+)	TSA_EVI_ab_kmer_T8959_10000
10001	9037	ARATH	ARATH20040	ARATH	1	SINGLECOPY	| AT5G64600.1 | AAL77666 | AAM52246 | AED97925 | AT5G64600 | BAB11427 | F4KF16_ARATH | O-fucosyltransferase family protein [Source:TAIR_LOCUS;Acc:AT5G64600]	AT5G64600_10001
10001	9037	EUTOL	TSA_EVI_ab_kmer_T3506	EUTOL	1	SINGLECOPY	g.4754::m.4754 Gene.4754::TSA_EVI_ab_kmer_T3506::g.4754 ORF type:internal len:138 (+) TSA_EVI_ab_kmer_T3506:2-412(+)	TSA_EVI_ab_kmer_T3506_10001
10001	9037	PHODC	XP_008786553.1	PHODC	1	SINGLECOPY	PREDICTED: uncharacterized protein At1g04910 [Phoenix dactylifera]	LOC103704856_10001
10001	9037	VITVI	XP_010649380.1	VITVI	1	SINGLECOPY	PREDICTED: uncharacterized protein At1g04910 [Vitis vinifera]	LOC100242141_10001
10001	9037	SOLLC	XP_004249900.1	SOLLC	1	SINGLECOPY	PREDICTED: uncharacterized protein At1g04910 [Solanum lycopersicum]	LOC101247485_10001
10001	9037;-;-;-	ELAGV	XP_010930633.1;XP_010930635.1;XP_019708507.1;XP_019708508.1	ELAGV	4	MULTICOPY	PREDICTED: uncharacterized protein At1g04910 isoform X2 [Elaeis guineensis];PREDICTED: uncharacterized protein At1g04910 isoform X4 [Elaeis guineensis];PREDICTED: uncharacterized protein At1g04910 isoform X1 [Elaeis guineensis];PREDICTED: uncharacterized protein At1g04910 isoform X3 [Elaeis guineensis]	LOC105051743_10001
10002	10572;7756	PHODC	XP_008805902.1;XP_008805903.1	PHODC	3	MULTICOPY	PREDICTED: uncharacterized protein At1g04910-like isoform X1 [Phoenix dactylifera];PREDICTED: uncharacterized protein At1g04910-like isoform X2 [Phoenix dactylifera]	LOC103718732_10002
10002	14496	VITVI	XP_010664349.1	VITVI	1	SINGLECOPY	PREDICTED: uncharacterized protein At1g04910 [Vitis vinifera]	LOC100267809_10002
10002	14496	SOLLC	XP_004237944.1	SOLLC	1	SINGLECOPY	PREDICTED: uncharacterized protein At1g04910 [Solanum lycopersicum]	LOC101264514_10002
10002	7756	ARATH	ARATH22663	ARATH	1	SINGLECOPY	| AT1G22460.1 | ACL13986 | AEE30244 | AT1G22460 | B7ZWR7_ARATH | O-fucosyltransferase family protein [Source:TAIR_LOCUS;Acc:AT1G22460]	AT1G22460_10002
10002	7756	EUTOL	TSA_EVI_ab_kmer_T10293	EUTOL	2	MULTICOPY	g.12811::m.12811 Gene.12811::TSA_EVI_ab_kmer_T10293::g.12811 ORF type:complete len:573 (+) TSA_EVI_ab_kmer_T10293:516-2234(+)	TSA_EVI_ab_kmer_T10293_10002
10002	7756;10572	ELAGV	XP_019710126.1;XP_019710127.1	ELAGV	4	MULTICOPY	PREDICTED: uncharacterized protein At1g04910-like isoform X1 [Elaeis guineensis];PREDICTED: uncharacterized protein At1g04910-like isoform X2 [Elaeis guineensis]	LOC105056772_10002
10002	8420	EUTOL	TSA_EVI_ab_kmer_T10901	EUTOL	2	MULTICOPY	g.13873::m.13873 Gene.13873::TSA_EVI_ab_kmer_T10901::g.13873 ORF type:5prime_partial len:244 (+) TSA_EVI_ab_kmer_T10901:2-733(+)	TSA_EVI_ab_kmer_T10901_10002
10002	8420	PHODC	XP_008782174.1	PHODC	3	MULTICOPY	PREDICTED: uncharacterized protein At1g04910-like [Phoenix dactylifera]	LOC103701780_10002
10002	8420;-	ELAGV	XP_010926334.1;XP_010926335.1	ELAGV	4	MULTICOPY	PREDICTED: uncharacterized protein At1g04910 isoform X1 [Elaeis guineensis];PREDICTED: uncharacterized protein At1g04910 isoform X2 [Elaeis guineensis]	LOC105048645_10002
10003	-	PHODC	XP_017700694.1	PHODC	3	MULTICOPY	PREDICTED: chromatin assembly factor 1 subunit FAS2 homolog [Phoenix dactylifera]	LOC108511651_10003
10003	11428	ARATH	ARATH20043	ARATH	1	SINGLECOPY	| AT5G64630.2 | AAK53019 | AAL69523 | AED97929 | AED97930 | AT5G64630 | BAA77766 | BAB11430 | Transducin/WD40 repeat-like superfamily protein [Source:TAIR_LOCUS;Acc:AT5G64630]	AT5G64630_10003
10003	11428	EUTOL	TSA_EVI_ab_kmer_T4801	EUTOL	1	SINGLECOPY	g.5740::m.5740 Gene.5740::TSA_EVI_ab_kmer_T4801::g.5740 ORF type:5prime_partial len:141 (+) TSA_EVI_ab_kmer_T4801:2-424(+)	TSA_EVI_ab_kmer_T4801_10003
10003	11428	ELAGV	XP_010911751.1	ELAGV	1	SINGLECOPY	PREDICTED: chromatin assembly factor 1 subunit FAS2 homolog [Elaeis guineensis]	LOC105037830_10003
10003	11428	SOLLC	XP_004249896.1	SOLLC	1	SINGLECOPY	PREDICTED: chromatin assembly factor 1 subunit FAS2 [Solanum lycopersicum]	LOC101246300_10003
10003	11428;21977	PHODC	XP_008798986.1;XP_008798987.1	PHODC	3	MULTICOPY	PREDICTED: chromatin assembly factor 1 subunit FAS2 homolog isoform X1 [Phoenix dactylifera];PREDICTED: chromatin assembly factor 1 subunit FAS2 homolog isoform X2 [Phoenix dactylifera]	LOC103713746_10003
10003	11428;21977	VITVI	XP_002274967.1;XP_010649386.1	VITVI	2	MULTICOPY	PREDICTED: chromatin assembly factor 1 subunit FAS2 isoform X2 [Vitis vinifera];PREDICTED: chromatin assembly factor 1 subunit FAS2 isoform X1 [Vitis vinifera]	LOC100245389_10003
10004	26601	ARATH	ARATH20048	ARATH	1	SINGLECOPY	| AT5G64670.1 | AAL91235 | AAM62464 | AAM91243 | AED97935 | AT5G64670 | BAB11434 | Q9FLF3_ARATH | Ribosomal protein L18e/L15 superfamily protein [Source:TAIR_LOCUS;Acc:AT5G64670]	AT5G64670_10004
10004	26601	EUTOL	TSA_EVI_ab_kmer_T10017	EUTOL	1	SINGLECOPY	g.12448::m.12448 Gene.12448::TSA_EVI_ab_kmer_T10017::g.12448 ORF type:complete len:177 (+) TSA_EVI_ab_kmer_T10017:68-598(+)	TSA_EVI_ab_kmer_T10017_10004
10004	26601	ELAGV	XP_010911971.1	ELAGV	1	SINGLECOPY	PREDICTED: uncharacterized protein LOC105038007 [Elaeis guineensis]	LOC105038007_10004
10004	26601	PHODC	XP_008785905.1	PHODC	1	SINGLECOPY	PREDICTED: 50S ribosomal protein L15; partial [Phoenix dactylifera]	LOC103704415_10004
10004	26601	VITVI	XP_002268646.2	VITVI	1	SINGLECOPY	PREDICTED: 54S ribosomal protein L10; mitochondrial [Vitis vinifera]	LOC100251266_10004
10004	26601	SOLLC	XP_004232671.1	SOLLC	1	SINGLECOPY	PREDICTED: uncharacterized protein LOC101266474 [Solanum lycopersicum]	LOC101266474_10004
10005	27861	ARATH	ARATH20049	ARATH	1	SINGLECOPY	| AT5G64680.3 | AAO64090 | AED97936 | AED97937 | AED97938 | AT5G64680 | BAB11435 | BAC43563 | unknown protein; FUNCTIONS IN: molecular_function unknown; INVOLVED IN: biological_process unknown; LOCATED IN: nucleolus; EXPRESSED IN: 23 plant structures; EXPRESSED DURING: 13 growth stages; Has 114 Blast hits to 110 proteins in 37 species: Archa /.../ Bacteria - 0; Metazoa - 42; Fungi - 10; Plants - …	AT5G64680_10005
10005	27861	EUTOL	TSA_EVI_ab_kmer_T7365	EUTOL	1	SINGLECOPY	g.9680::m.9680 Gene.9680::TSA_EVI_ab_kmer_T7365::g.9680 ORF type:complete len:227 (+) TSA_EVI_ab_kmer_T7365:151-831(+)	TSA_EVI_ab_kmer_T7365_10005
10005	27861	PHODC	XP_008776465.1	PHODC	1	SINGLECOPY	PREDICTED: mediator-associated protein 2 [Phoenix dactylifera]	LOC103696572_10005
10005	27861;39242	SOLLC	XP_004246513.1;XP_010325901.1	SOLLC	3	MULTICOPY	PREDICTED: mediator-associated protein 2 [Solanum lycopersicum];PREDICTED: mediator-associated protein 2 [Solanum lycopersicum]	LOC101254123_10005
10005	27861;39242;40111	ELAGV	XP_010942355.1;XP_010942356.1;XP_010942357.1	ELAGV	3	MULTICOPY	PREDICTED: mediator-associated protein 2 [Elaeis guineensis];PREDICTED: mediator-associated protein 2 [Elaeis guineensis];PREDICTED: mediator-associated protein 2 [Elaeis guineensis]	LOC105060380_10005
10005	27861;-;-;-;-;40111;39242	VITVI	XP_002272062.1;XP_010657395.1;XP_010657400.1;XP_010657407.1;XP_010657411.1;XP_010657412.1;XP_010657413.1	VITVI	7	MULTICOPY	PREDICTED: mediator-associated protein 2 [Vitis vinifera];PREDICTED: mediator-associated protein 2 [Vitis vinifera];PREDICTED: mediator-associated protein 2 [Vitis vinifera];PREDICTED: mediator-associated protein 2 [Vitis vinifera];PREDICTED: mediator-associated protein 2 [Vitis vinifera];PREDICTED: mediator-associated protein 2 [Vitis vinifera];PREDICTED: mediator-associated protein 2 [Vitis vin…	LOC100264392_10005
10005	40111	SOLLC	XP_004228504.1	SOLLC	3	MULTICOPY	PREDICTED: mediator-associated protein 2-like [Solanum lycopersicum]	LOC101260666_10005
10006	-	PHODC	XP_017697322.1	PHODC	2	MULTICOPY	PREDICTED: WD repeat domain-containing protein 83-like [Phoenix dactylifera]	LOC103703250_10006
10006	18557	ARATH	ARATH20054	ARATH	1	SINGLECOPY	| AT5G64730.1 | AAK76712 | AAM45004 | AED97944 | AT5G64730 | BAB10306 | Q94AH2_ARATH | Transducin/WD40 repeat-like superfamily protein [Source:TAIR_LOCUS;Acc:AT5G64730]	AT5G64730_10006
10006	18557	EUTOL	TSA_EVI_ab_kmer_T7345	EUTOL	1	SINGLECOPY	g.9653::m.9653 Gene.9653::TSA_EVI_ab_kmer_T7345::g.9653 ORF type:5prime_partial len:238 (+) TSA_EVI_ab_kmer_T7345:2-715(+)	TSA_EVI_ab_kmer_T7345_10006
10006	18557	ELAGV	XP_010930959.1	ELAGV	1	SINGLECOPY	PREDICTED: WD repeat domain-containing protein 83 [Elaeis guineensis]	LOC105051986_10006
10006	18557	PHODC	XP_008781444.1	PHODC	2	MULTICOPY	PREDICTED: WD repeat domain-containing protein 83 [Phoenix dactylifera]	LOC103701229_10006
10006	18557	VITVI	XP_002274426.1	VITVI	1	SINGLECOPY	PREDICTED: WD repeat domain-containing protein 83 [Vitis vinifera]	LOC100254937_10006
10006	18557	SOLLC	XP_004249878.1	SOLLC	1	SINGLECOPY	PREDICTED: WD repeat domain-containing protein 83 [Solanum lycopersicum]	LOC101265694_10006
10007	12942	ARATH	ARATH20060	ARATH	1	SINGLECOPY	| AT5G64790.1 | AED97951 | AT5G64790 | BAA97291 | Q9LV98_ARATH | O-Glycosyl hydrolases family 17 protein [Source:TAIR_LOCUS;Acc:AT5G64790]	AT5G64790_10007
10007	12942	ELAGV	XP_010915073.2	ELAGV	2	MULTICOPY	PREDICTED: glucan endo-1;3-beta-glucosidase 8-like [Elaeis guineensis]	LOC105040301_10007
10007	12942	PHODC	XP_008793474.1	PHODC	2	MULTICOPY	PREDICTED: glucan endo-1;3-beta-glucosidase 8-like [Phoenix dactylifera]	LOC103709755_10007
10007	12942	SOLLC	XP_004237474.1	SOLLC	1	SINGLECOPY	PREDICTED: glucan endo-1;3-beta-glucosidase 8-like [Solanum lycopersicum]	LOC101260424_10007
10007	14001	ELAGV	XP_010928419.1	ELAGV	2	MULTICOPY	PREDICTED: glucan endo-1;3-beta-glucosidase 8-like [Elaeis guineensis]	LOC105050168_10007
10007	14001	PHODC	XP_017696271.1	PHODC	2	MULTICOPY	PREDICTED: glucan endo-1;3-beta-glucosidase 8-like [Phoenix dactylifera]	LOC103697936_10007
10007	14001	VITVI	XP_002275701.1	VITVI	1	SINGLECOPY	PREDICTED: glucan endo-1;3-beta-glucosidase 8 [Vitis vinifera]	LOC100242215_10007
10008	34359	ARATH	ARATH20064	ARATH	1	SINGLECOPY	| AT5G64816.2 | AAM67176 | ABF59017 | AED97955 | AED97956 | AT5G64816 | BAA97293 | BAD94919 | BAH20033 | Q570W1_ARATH | unknown protein; Has 30201 Blast hits to 17322 proteins in 780 species: Archae - 12; Bacteria - 1396; Metazoa - 17338; Fungi - 3422; Plants - 5037; Viruses - 0; Other Eukaryotes - 2996 (source: NCBI BLink). [Source:TAIR_LOCUS;Acc:AT5G64816]	AT5G64816_10008
10008	34359	EUTOL	TSA_EVI_ab_kmer_T17263	EUTOL	1	SINGLECOPY	g.22168::m.22168 Gene.22168::TSA_EVI_ab_kmer_T17263::g.22168 ORF type:complete len:127 (+) TSA_EVI_ab_kmer_T17263:21-401(+)	TSA_EVI_ab_kmer_T17263_10008
10008	34359	ELAGV	XP_019704558.1	ELAGV	2	MULTICOPY	PREDICTED: uncharacterized protein At5g64816-like [Elaeis guineensis]	LOC105041386_10008
10008	34359;35969	VITVI	XP_002262994.1;XP_010648859.1	VITVI	4	MULTICOPY	PREDICTED: uncharacterized protein At5g64816 [Vitis vinifera];PREDICTED: uncharacterized protein At5g64816 [Vitis vinifera]	LOC100249685_10008
10008	34359;35969;38492	SOLLC	XP_004237465.1;XP_010319787.1;XP_010319788.1	SOLLC	4	MULTICOPY	PREDICTED: uncharacterized protein At5g64816 [Solanum lycopersicum];PREDICTED: uncharacterized protein At5g64816 [Solanum lycopersicum];PREDICTED: uncharacterized protein At5g64816 [Solanum lycopersicum]	LOC101257761_10008
10008	34359;39052;38762;38492	PHODC	XP_008795149.1;XP_008795150.1;XP_008795151.1;XP_008795152.1	PHODC	5	MULTICOPY	PREDICTED: uncharacterized protein At5g64816-like [Phoenix dactylifera];PREDICTED: uncharacterized protein At5g64816-like [Phoenix dactylifera];PREDICTED: uncharacterized protein At5g64816-like [Phoenix dactylifera];PREDICTED: uncharacterized protein At5g64816-like [Phoenix dactylifera]	LOC103710979_10008
10008	35969	ELAGV	XP_019711317.1	ELAGV	2	MULTICOPY	PREDICTED: uncharacterized protein At5g64816 [Elaeis guineensis]	LOC105060169_10008
10008	35969	PHODC	XP_008803701.1	PHODC	5	MULTICOPY	PREDICTED: uncharacterized protein At5g64816-like [Phoenix dactylifera]	LOC103717191_10008
10008	38762	SOLLC	XP_004237990.1	SOLLC	4	MULTICOPY	PREDICTED: uncharacterized protein At5g64816-like [Solanum lycopersicum]	LOC101253378_10008
10008	38762;39052	VITVI	XP_002283868.1;XP_010664402.1	VITVI	4	MULTICOPY	PREDICTED: uncharacterized protein At5g64816 [Vitis vinifera];PREDICTED: uncharacterized protein At5g64816 [Vitis vinifera]	LOC100255697_10008
1001	-	SOLLC	XP_004244886.1	SOLLC	1	SINGLECOPY	PREDICTED: pentatricopeptide repeat-containing protein At4g21065 [Solanum lycopersicum]	LOC101262032_1001
1001	5259	ARATH	ARATH02222	ARATH	1	SINGLECOPY	| AT4G21065.1 | AEE84394 | AEE84395 | AT4G21065 | CAB45902 | CAB79107 | Tetratricopeptide repeat (TPR)-like superfamily protein [Source:TAIR_LOCUS;Acc:AT4G21065]	AT4G21065_1001
1001	5259	ELAGV	XP_010923707.1	ELAGV	1	SINGLECOPY	PREDICTED: pentatricopeptide repeat-containing protein At4g21065 [Elaeis guineensis]	LOC105046723_1001
1001	5259	PHODC	XP_008794509.1	PHODC	1	SINGLECOPY	PREDICTED: LOW QUALITY PROTEIN: pentatricopeptide repeat-containing protein At4g21065-like [Phoenix dactylifera]	LOC103710531_1001
1001	5259	VITVI	XP_003632994.1	VITVI	1	SINGLECOPY	PREDICTED: pentatricopeptide repeat-containing protein At4g21065 [Vitis vinifera]	LOC100854051_1001
10010	37738;-	ELAGV	XP_010916991.1;XP_010916992.1	ELAGV	2	MULTICOPY	PREDICTED: uncharacterized protein LOC105041696 isoform X1 [Elaeis guineensis];PREDICTED: uncharacterized protein LOC105041696 isoform X2 [Elaeis guineensis]	LOC105041696_10010
10011	-	EUTOL	TSA_EVI_ab_kmer_T7162	EUTOL	2	MULTICOPY	g.9423::m.9423 Gene.9423::TSA_EVI_ab_kmer_T7162::g.9423 ORF type:5prime_partial len:131 (+) TSA_EVI_ab_kmer_T7162:2-394(+)	TSA_EVI_ab_kmer_T7162_10011
10011	-	VITVI	XP_019079617.1	VITVI	4	MULTICOPY	PREDICTED: uncharacterized protein LOC109123671 [Vitis vinifera]	LOC109123671_10011
10011	16302	ARATH	ARATH20066	ARATH	1	SINGLECOPY	| AT5G64830.1 | AAL06544 | AAM61676 | ABG48386 | AED97958 | AED97959 | AT5G64830 | BAA97295 | BAH20106 | Q9LV94_ARATH | programmed cell death 2 C-terminal domain-containing protein [Source:TAIR_LOCUS;Acc:AT5G64830]	AT5G64830_10011
10011	16302	ELAGV	XP_010939554.1	ELAGV	1	SINGLECOPY	PREDICTED: programmed cell death protein 2-like [Elaeis guineensis]	LOC105058357_10011
10011	16302	PHODC	XP_008804474.1	PHODC	1	SINGLECOPY	PREDICTED: programmed cell death protein 2-like [Phoenix dactylifera]	LOC103717759_10011
10011	16302	VITVI	XP_019076612.1	VITVI	4	MULTICOPY	PREDICTED: programmed cell death protein 2-like [Vitis vinifera]	LOC100255896_10011
10011	16302	SOLLC	XP_004237463.1	SOLLC	1	SINGLECOPY	PREDICTED: probable 20S rRNA accumulation protein 4 [Solanum lycopersicum]	LOC101256671_10011
10011	41652	EUTOL	TSA_EVI_ab_kmer_T1322	EUTOL	2	MULTICOPY	g.2261::m.2261 Gene.2261::TSA_EVI_ab_kmer_T1322::g.2261 ORF type:3prime_partial len:254 (+) TSA_EVI_ab_kmer_T1322:206-964(+)	TSA_EVI_ab_kmer_T1322_10011
10011	-;41652	VITVI	XP_010652860.2;XP_019076577.1	VITVI	4	MULTICOPY	PREDICTED: programmed cell death protein 2-like [Vitis vinifera];PREDICTED: programmed cell death protein 2-like [Vitis vinifera]	LOC100262859_10011
10012	-	EUTOL	TSA_EVI_ab_kmer_T2092	EUTOL	2	MULTICOPY	g.3237::m.3237 Gene.3237::TSA_EVI_ab_kmer_T2092::g.3237 ORF type:internal len:101 (+) TSA_EVI_ab_kmer_T2092:2-301(+)	TSA_EVI_ab_kmer_T2092_10012
10012	-	ELAGV	XP_019704732.1	ELAGV	6	MULTICOPY	PREDICTED: 4-alpha-glucanotransferase DPE1; chloroplastic/amyloplastic-like [Elaeis guineensis]	LOC109505633_10012
10012	-;-	ELAGV	XP_010916963.1;XP_019704731.1	ELAGV	6	MULTICOPY	PREDICTED: 4-alpha-glucanotransferase DPE1; chloroplastic/amyloplastic-like isoform X9 [Elaeis guineensis];PREDICTED: 4-alpha-glucanotransferase; chloroplastic/amyloplastic-like isoform X8 [Elaeis guineensis]	LOC105041670_10012
10012	11115	PHODC	XP_008810250.1	PHODC	1	SINGLECOPY	PREDICTED: 4-alpha-glucanotransferase DPE1; chloroplastic/amyloplastic [Phoenix dactylifera]	LOC103721718_10012
10012	-;-;11115	ELAGV	XP_010916966.1;XP_019704723.1;XP_019704724.1	ELAGV	6	MULTICOPY	PREDICTED: 4-alpha-glucanotransferase DPE1; chloroplastic/amyloplastic isoform X1 [Elaeis guineensis];PREDICTED: 4-alpha-glucanotransferase DPE1; chloroplastic/amyloplastic isoform X2 [Elaeis guineensis];PREDICTED: 4-alpha-glucanotransferase DPE1; chloroplastic/amyloplastic isoform X3 [Elaeis guineensis]	LOC105041676_10012
10012	13493	ARATH	ARATH20069	ARATH	1	SINGLECOPY	| AT5G64860.1 | AAK59831 | AAL87397 | AED97962 | AT5G64860 | BAA97298 | disproportionating enzyme [Source:TAIR_LOCUS;Acc:AT5G64860]	AT5G64860_10012
10012	13493	EUTOL	TSA_EVI_ab_kmer_T1840	EUTOL	2	MULTICOPY	g.2916::m.2916 Gene.2916::TSA_EVI_ab_kmer_T1840::g.2916 ORF type:5prime_partial len:239 (+) TSA_EVI_ab_kmer_T1840:1-717(+)	TSA_EVI_ab_kmer_T1840_10012
10012	13493	VITVI	XP_002276109.2	VITVI	1	SINGLECOPY	PREDICTED: 4-alpha-glucanotransferase; chloroplastic/amyloplastic [Vitis vinifera]	LOC100259462_10012
10012	13493	SOLLC	XP_004237445.1	SOLLC	1	SINGLECOPY	PREDICTED: 4-alpha-glucanotransferase; chloroplastic/amyloplastic [Solanum lycopersicum]	LOC101250983_10012
10014	-	EUTOL	TSA_EVI_ab_kmer_T7890	EUTOL	2	MULTICOPY	g.10307::m.10307 Gene.10307::TSA_EVI_ab_kmer_T7890::g.10307 ORF type:internal len:134 (+) TSA_EVI_ab_kmer_T7890:3-401(+)	TSA_EVI_ab_kmer_T7890_10014
10014	-;-	ELAGV	XP_010932100.1;XP_019708641.1	ELAGV	3	MULTICOPY	PREDICTED: protein CPR-5-like isoform X1 [Elaeis guineensis];PREDICTED: protein CPR-5-like isoform X2 [Elaeis guineensis]	LOC105052843_10014
10014	38158	EUTOL	TSA_EVI_ab_kmer_T2815	EUTOL	2	MULTICOPY	g.4052::m.4052 Gene.4052::TSA_EVI_ab_kmer_T2815::g.4052 ORF type:5prime_partial len:105 (+) TSA_EVI_ab_kmer_T2815:1-315(+)	TSA_EVI_ab_kmer_T2815_10014
10014	38158;8211	PHODC	XP_008796090.1;XP_008796098.1	PHODC	2	MULTICOPY	PREDICTED: protein CPR-5 [Phoenix dactylifera];PREDICTED: protein CPR-5 [Phoenix dactylifera]	LOC103711631_10014
10014	8211	ARATH	ARATH20077	ARATH	1	SINGLECOPY	| AT5G64930.1 | AAK56393 | ABZ05119 | ABZ05120 | ABZ05121 | ABZ05122 | ABZ05123 | ABZ05124 | ABZ05125 | ABZ05126 | ABZ05127 | ABZ05128 | ABZ05129 | ABZ05130 | ABZ05131 | ABZ05132 | ABZ05133 | ABZ05134 | ABZ05135 | ABZ05136 | ABZ05137 | ABZ05138 | ABZ05139 | ABZ05140 | ABZ05141 | ABZ05142 | ABZ05143 | ABZ05144 | ABZ05145 | ABZ05146 | ABZ05147 | ABZ05148 | ABZ05149 | ABZ05150 | ABZ05151 | ABZ05152 …	AT5G64930_10014
10014	8211	ELAGV	XP_010927317.1	ELAGV	3	MULTICOPY	PREDICTED: protein CPR-5-like [Elaeis guineensis]	LOC105049391_10014
10014	8211	VITVI	XP_002280314.1	VITVI	1	SINGLECOPY	PREDICTED: protein CPR-5 [Vitis vinifera]	LOC100242265_10014
10014	8211	SOLLC	XP_019068976.1	SOLLC	1	SINGLECOPY	PREDICTED: protein CPR-5 [Solanum lycopersicum]	LOC101248766_10014
10015	-	EUTOL	TSA_EVI_ab_kmer_T10225	EUTOL	2	MULTICOPY	g.12665::m.12665 Gene.12665::TSA_EVI_ab_kmer_T10225::g.12665 ORF type:internal len:191 (+) TSA_EVI_ab_kmer_T10225:1-570(+)	TSA_EVI_ab_kmer_T10225_10015
10015	29305	EUTOL	TSA_EVI_ab_kmer_T16288	EUTOL	2	MULTICOPY	g.20859::m.20859 Gene.20859::TSA_EVI_ab_kmer_T16288::g.20859 ORF type:internal len:180 (+) TSA_EVI_ab_kmer_T16288:1-537(+)	TSA_EVI_ab_kmer_T16288_10015
10015	3314	ARATH	ARATH20078	ARATH	1	SINGLECOPY	| AT5G64940.1 | AAK32842 | AAL24359 | AAL36400 | AAM20023 | AED97972 | AED97973 | AT5G64940 | BAF01914 | Q93Y08_ARATH | ABC2 homolog 13 [Source:TAIR_LOCUS;Acc:AT5G64940]	AT5G64940_10015
10015	3314	VITVI	XP_002276397.3	VITVI	1	SINGLECOPY	PREDICTED: uncharacterized protein LOC100252456 [Vitis vinifera]	LOC100252456_10015
10015	3314;3315	SOLLC	XP_004237437.1;XP_010319774.1	SOLLC	2	MULTICOPY	PREDICTED: uncharacterized protein LOC101248189 [Solanum lycopersicum];PREDICTED: uncharacterized protein LOC101248189 [Solanum lycopersicum]	LOC101248189_10015
10015	3315;3314	PHODC	XP_008809510.1;XP_008809511.1	PHODC	2	MULTICOPY	PREDICTED: uncharacterized protein sll1770 [Phoenix dactylifera];PREDICTED: uncharacterized protein sll1770 [Phoenix dactylifera]	LOC103721193_10015
10015	3315;3314;29305	ELAGV	XP_010937033.1;XP_010937034.1;XP_010937035.1	ELAGV	3	MULTICOPY	PREDICTED: uncharacterized protein LOC105056516 isoform X1 [Elaeis guineensis];PREDICTED: uncharacterized protein LOC105056516 isoform X1 [Elaeis guineensis];PREDICTED: uncharacterized protein LOC105056516 isoform X2 [Elaeis guineensis]	LOC105056516_10015
10016	-	ELAGV	XP_019707323.1	ELAGV	2	MULTICOPY	PREDICTED: LOW QUALITY PROTEIN: probable mitochondrial adenine nucleotide transporter BTL3 [Elaeis guineensis]	LOC105048775_10016
10016	-	VITVI	XP_019078117.1	VITVI	3	MULTICOPY	PREDICTED: probable mitochondrial adenine nucleotide transporter BTL3 [Vitis vinifera]	LOC100240855_10016
10016	12521	ARATH	ARATH27200	ARATH	2	MULTICOPY	| AT1G78180.1 | AAG52097 | AEE36078 | AT1G78180 | BAD43860 | BAD43892 | Mitochondrial substrate carrier family protein [Source:TAIR_LOCUS;Acc:AT1G78180]	AT1G78180_10016
10016	12521	EUTOL	TSA_EVI_ab_kmer_T7513	EUTOL	1	SINGLECOPY	g.9854::m.9854 Gene.9854::TSA_EVI_ab_kmer_T7513::g.9854 ORF type:internal len:210 (+) TSA_EVI_ab_kmer_T7513:2-628(+)	TSA_EVI_ab_kmer_T7513_10016
10016	12521	ELAGV	XP_010916877.1	ELAGV	2	MULTICOPY	PREDICTED: probable mitochondrial adenine nucleotide transporter BTL3 [Elaeis guineensis]	LOC105041614_10016
10016	12521	PHODC	XP_008795550.1	PHODC	2	MULTICOPY	PREDICTED: probable mitochondrial adenine nucleotide transporter BTL3 [Phoenix dactylifera]	LOC103711250_10016
10016	12521	SOLLC	XP_004240018.1	SOLLC	3	MULTICOPY	PREDICTED: probable mitochondrial adenine nucleotide transporter BTL3 [Solanum lycopersicum]	LOC101255696_10016
10016	23841	ARATH	ARATH20081	ARATH	2	MULTICOPY	| AT5G64970.1 | AAP40437 | AAU90078 | AED97977 | AT5G64970 | BAA97309 | BAF00488 | Mitochondrial substrate carrier family protein [Source:TAIR_LOCUS;Acc:AT5G64970]	AT5G64970_10016
10016	23841	PHODC	XP_008782148.1	PHODC	2	MULTICOPY	PREDICTED: probable mitochondrial adenine nucleotide transporter BTL3 [Phoenix dactylifera]	LOC103701760_10016
10016	23841	VITVI	XP_002284152.3	VITVI	3	MULTICOPY	PREDICTED: probable mitochondrial adenine nucleotide transporter BTL3 [Vitis vinifera]	LOC100255796_10016
10016	23841	SOLLC	XP_004237909.1	SOLLC	3	MULTICOPY	PREDICTED: probable mitochondrial adenine nucleotide transporter BTL3 [Solanum lycopersicum]	LOC101254083_10016
10016	25164	VITVI	XP_002270363.1	VITVI	3	MULTICOPY	PREDICTED: probable mitochondrial adenine nucleotide transporter BTL3 [Vitis vinifera]	LOC100253279_10016
10016	25164	SOLLC	XP_004237388.1	SOLLC	3	MULTICOPY	PREDICTED: probable mitochondrial adenine nucleotide transporter BTL3 [Solanum lycopersicum]	LOC101258360_10016
10017	22751	ELAGV	XP_019710309.1	ELAGV	1	SINGLECOPY	PREDICTED: transcription factor bHLH7-like [Elaeis guineensis]	LOC105057804_10017
10017	22751;42999	PHODC	XP_008810758.1;XP_017701900.1	PHODC	2	MULTICOPY	PREDICTED: transcription factor bHLH82-like isoform X1 [Phoenix dactylifera];PREDICTED: transcription factor bHLH66-like isoform X2 [Phoenix dactylifera]	LOC103722094_10017
10017	22751;42999	SOLLC	XP_004247151.1;XP_004247152.1	SOLLC	2	MULTICOPY	PREDICTED: transcription factor UNE12 isoform X1 [Solanum lycopersicum];PREDICTED: transcription factor bHLH7 isoform X2 [Solanum lycopersicum]	LOC101252325_10017
10017	22751;-;-;42999	VITVI	XP_003632365.2;XP_010652139.1;XP_010652140.1;XP_019076463.1	VITVI	4	MULTICOPY	PREDICTED: transcription factor bHLH69 isoform X1 [Vitis vinifera];PREDICTED: transcription factor bHLH69 isoform X3 [Vitis vinifera];PREDICTED: transcription factor bHLH66 isoform X4 [Vitis vinifera];PREDICTED: transcription factor bHLH69 isoform X2 [Vitis vinifera]	LOC100853547_10017
10017	42999	ARATH	ARATH20082	ARATH	1	SINGLECOPY	| AT5G64980.1 | ABJ17139 | AED97978 | AT5G64980 | BAA97310 | BAC42770 | Q9LV80_ARATH | unknown protein; BEST Arabidopsis thaliana protein match is: unknown protein (TAIR:AT4G02880.1); Has 1807 Blast hits to 1807 proteins in 277 species: Archae - 0; Bacteria - 0; Metazoa - 736; Fungi - 347; Plants - 385; Viruses - 0; Other Eukaryotes - /.../source: NCBI BLink). [Source:TAIR_LOCUS;Acc:AT5G64980]	AT5G64980_10017
10018	18284	ARATH	ARATH20084	ARATH	1	SINGLECOPY	| AT5G65000.1 | AAL57713 | AAM62500 | ABK59694 | ABN04747 | AED97981 | AED97982 | AT5G65000 | BAA97312 | BAE99046 | Nucleotide-sugar transporter family protein [Source:TAIR_LOCUS;Acc:AT5G65000]	AT5G65000_10018
10018	18284	PHODC	XP_017700448.1	PHODC	1	SINGLECOPY	PREDICTED: CMP-sialic acid transporter 5 [Phoenix dactylifera]	LOC103716110_10018
10018	18284	VITVI	XP_002268717.2	VITVI	1	SINGLECOPY	PREDICTED: CMP-sialic acid transporter 5 [Vitis vinifera]	LOC100264881_10018
10018	18284	SOLLC	XP_004240015.1	SOLLC	1	SINGLECOPY	PREDICTED: CMP-sialic acid transporter 5 [Solanum lycopersicum]	LOC101254799_10018
10018	18284;-	ELAGV	XP_010937447.1;XP_010937448.1	ELAGV	2	MULTICOPY	PREDICTED: CMP-sialic acid transporter 5 isoform X1 [Elaeis guineensis];PREDICTED: CMP-sialic acid transporter 5 isoform X2 [Elaeis guineensis]	LOC105056819_10018
10019	-;-	EUTOL	TSA_EVI_ab_kmer_T18926;TSA_EVI_ab_kmer_T18926	EUTOL	3	MULTICOPY	g.24235::m.24235 Gene.24235::TSA_EVI_ab_kmer_T18926::g.24235 ORF type:5prime_partial len:413 (+) TSA_EVI_ab_kmer_T18926:2-1240(+)	TSA_EVI_ab_kmer_T18926_10019
10019	3906	ARATH	ARATH20097	ARATH	1	SINGLECOPY	| AT5G65110.1 | AAC13497 | AED98003 | AT5G65110 | BAB11647 | acyl-CoA oxidase 2 [Source:TAIR_LOCUS;Acc:AT5G65110]	AT5G65110_10019
10019	3906	EUTOL	TSA_EVI_ab_kmer_T19933	EUTOL	3	MULTICOPY	g.25467::m.25467 Gene.25467::TSA_EVI_ab_kmer_T19933::g.25467 ORF type:5prime_partial len:167 (+) TSA_EVI_ab_kmer_T19933:2-502(+)	TSA_EVI_ab_kmer_T19933_10019
10019	3906	ELAGV	XP_010916902.1	ELAGV	1	SINGLECOPY	PREDICTED: acyl-coenzyme A oxidase 2; peroxisomal [Elaeis guineensis]	LOC105041633_10019
10019	3906	PHODC	XP_008803753.1	PHODC	1	SINGLECOPY	PREDICTED: acyl-coenzyme A oxidase 2; peroxisomal [Phoenix dactylifera]	LOC103717225_10019
10019	3906	VITVI	XP_002269650.3	VITVI	1	SINGLECOPY	PREDICTED: acyl-coenzyme A oxidase; peroxisomal [Vitis vinifera]	LOC100255430_10019
10019	3906	SOLLC	XP_004237411.1	SOLLC	1	SINGLECOPY	PREDICTED: acyl-coenzyme A oxidase 2; peroxisomal [Solanum lycopersicum]	LOC101265227_10019
1002	-;-	VITVI	XP_010654107.1;XP_010654108.1	VITVI	4	MULTICOPY	PREDICTED: pentatricopeptide repeat-containing protein At2g33760-like [Vitis vinifera];PREDICTED: pentatricopeptide repeat-containing protein At2g33760-like [Vitis vinifera]	LOC104880153_1002
1002	15501;5210	ELAGV	XP_019701648.1;XP_019701649.1	ELAGV	2	MULTICOPY	PREDICTED: pentatricopeptide repeat-containing protein At4g21065-like [Elaeis guineensis];PREDICTED: pentatricopeptide repeat-containing protein At4g21065-like [Elaeis guineensis]	LOC105061477_1002
1002	5210	PHODC	XP_008806115.2	PHODC	1	SINGLECOPY	PREDICTED: pentatricopeptide repeat-containing protein At4g30700-like [Phoenix dactylifera]	LOC103718892_1002
1002	5210	SOLLC	XP_010325898.1	SOLLC	1	SINGLECOPY	PREDICTED: pentatricopeptide repeat-containing protein At4g21065 [Solanum lycopersicum]	LOC101258097_1002
1002	5210;15501	VITVI	XP_010654106.1;XP_019077138.1	VITVI	4	MULTICOPY	PREDICTED: pentatricopeptide repeat-containing protein At2g33760-like [Vitis vinifera];PREDICTED: pentatricopeptide repeat-containing protein At2g33760-like [Vitis vinifera]	LOC100246071_1002
10020	-	SOLLC	XP_004237595.1	SOLLC	2	MULTICOPY	PREDICTED: succinate dehydrogenase [ubiquinone] iron-sulfur subunit 3; mitochondrial-like [Solanum lycopersicum]	LOC101252979_10020
10020	28435	ARATH	ARATH20103	ARATH	1	SINGLECOPY	| AT5G65165.1 | AED98011 | AT5G65165 | BAB11652 | CAC19857 | succinate dehydrogenase 2-3 [Source:TAIR_LOCUS;Acc:AT5G65165]	AT5G65165_10020
10020	28435	ELAGV	XP_010937480.1	ELAGV	1	SINGLECOPY	PREDICTED: succinate dehydrogenase [ubiquinone] iron-sulfur subunit 3; mitochondrial [Elaeis guineensis]	LOC105056842_10020
10020	28435	VITVI	XP_019073894.1	VITVI	1	SINGLECOPY	PREDICTED: succinate dehydrogenase [ubiquinone] iron-sulfur subunit 3; mitochondrial [Vitis vinifera]	LOC100244487_10020
10020	28435	SOLLC	XP_004237596.1	SOLLC	2	MULTICOPY	PREDICTED: succinate dehydrogenase [ubiquinone] iron-sulfur subunit 3; mitochondrial-like [Solanum lycopersicum]	LOC101253277_10020
10021	21422	EUTOL	TSA_EVI_ab_kmer_T12936	EUTOL	2	MULTICOPY	g.16564::m.16564 Gene.16564::TSA_EVI_ab_kmer_T12936::g.16564 ORF type:complete len:290 (+) TSA_EVI_ab_kmer_T12936:2-871(+)	TSA_EVI_ab_kmer_T12936_10021
10021	21422	PHODC	XP_008790910.1	PHODC	3	MULTICOPY	PREDICTED: uncharacterized protein LOC103707950 [Phoenix dactylifera]	LOC103707950_10021
10021	21422;39169	ELAGV	XP_010939682.1;XP_010939683.1	ELAGV	4	MULTICOPY	PREDICTED: uncharacterized protein LOC105058438 isoform X1 [Elaeis guineensis];PREDICTED: uncharacterized protein LOC105058438 isoform X2 [Elaeis guineensis]	LOC105058438_10021
10021	22748	EUTOL	TSA_EVI_ab_kmer_T15398	EUTOL	2	MULTICOPY	g.19762::m.19762 Gene.19762::TSA_EVI_ab_kmer_T15398::g.19762 ORF type:5prime_partial len:155 (+) TSA_EVI_ab_kmer_T15398:1-465(+)	TSA_EVI_ab_kmer_T15398_10021
10021	22748;27612	ELAGV	XP_010937396.1;XP_010937397.1	ELAGV	4	MULTICOPY	PREDICTED: uncharacterized protein LOC105056786 isoform X1 [Elaeis guineensis];PREDICTED: uncharacterized protein LOC105056786 isoform X2 [Elaeis guineensis]	LOC105056786_10021
10021	22748;27612	PHODC	XP_008776022.1;XP_008776023.1	PHODC	3	MULTICOPY	PREDICTED: uncharacterized protein LOC103696252 isoform X1 [Phoenix dactylifera];PREDICTED: uncharacterized protein LOC103696252 isoform X2 [Phoenix dactylifera]	LOC103696252_10021
10021	39169	ARATH	ARATH20114	ARATH	1	SINGLECOPY	| AT5G65250.1 | AAK76633 | AAL85078 | AED98029 | AT5G65250 | BAB11661 | Q9FJP0_ARATH | unknown protein; FUNCTIONS IN: molecular_function unknown; INVOLVED IN: biological_process unknown; LOCATED IN: chloroplast; EXPRESSED IN: 22 plant structures; EXPRESSED DURING: 13 growth stages; Has 30201 Blast hits to 17322 proteins in 780 species /.../ae - 12; Bacteria - 1396; Metazoa - 17338; Fungi - 3422; …	AT5G65250_10021
10021	39169	VITVI	XP_010646942.1	VITVI	1	SINGLECOPY	PREDICTED: uncharacterized protein LOC100244969 [Vitis vinifera]	LOC100244969_10021
10021	39169	SOLLC	XP_010312631.1	SOLLC	1	SINGLECOPY	PREDICTED: uncharacterized protein LOC101259600 [Solanum lycopersicum]	LOC101259600_10021
10022	-	VITVI	XP_002268951.3	VITVI	3	MULTICOPY	PREDICTED: lanC-like protein GCL1 [Vitis vinifera]	LOC100261899_10022
10022	-	SOLLC	XP_004244212.1	SOLLC	2	MULTICOPY	PREDICTED: lanC-like protein GCR2 [Solanum lycopersicum]	LOC101250427_10022
10022	22551	ARATH	ARATH20118	ARATH	1	SINGLECOPY	| AT5G65280.1 | AAK96841 | AAL24184 | AAM91135 | AED98033 | AT5G65280 | BAB11664 | GCR2-like 1 [Source:TAIR_LOCUS;Acc:AT5G65280]	AT5G65280_10022
10022	22551	EUTOL	TSA_EVI_ab_kmer_T14042	EUTOL	1	SINGLECOPY	g.17956::m.17956 Gene.17956::TSA_EVI_ab_kmer_T14042::g.17956 ORF type:internal len:105 (+) TSA_EVI_ab_kmer_T14042:1-312(+)	TSA_EVI_ab_kmer_T14042_10022
10022	22551	ELAGV	XP_010937380.1	ELAGV	1	SINGLECOPY	PREDICTED: lanC-like protein GCL1 [Elaeis guineensis]	LOC105056775_10022
10022	22551	SOLLC	XP_004250112.1	SOLLC	2	MULTICOPY	PREDICTED: lanC-like protein GCL1 [Solanum lycopersicum]	LOC101261383_10022
10022	22551;-	VITVI	XP_002262692.1;XP_010652678.1	VITVI	3	MULTICOPY	PREDICTED: lanC-like protein GCL1 isoform X1 [Vitis vinifera];PREDICTED: lanC-like protein GCL1 isoform X2 [Vitis vinifera]	LOC100242628_10022
10023	3218	EUTOL	TSA_EVI_ab_kmer_T4952	EUTOL	2	MULTICOPY	g.5859::m.5859 Gene.5859::TSA_EVI_ab_kmer_T4952::g.5859 ORF type:internal len:102 (+) TSA_EVI_ab_kmer_T4952:1-303(+)	TSA_EVI_ab_kmer_T4952_10023
10023	3218	PHODC	XP_008790925.1	PHODC	4	MULTICOPY	PREDICTED: LMBR1 domain-containing protein 2 homolog A [Phoenix dactylifera]	LOC103707963_10023
10023	3218;-	ELAGV	XP_010939698.1;XP_019710742.1	ELAGV	4	MULTICOPY	PREDICTED: LMBR1 domain-containing protein 2 homolog A-like isoform X1 [Elaeis guineensis];PREDICTED: LMBR1 domain-containing protein 2 homolog A-like isoform X2 [Elaeis guineensis]	LOC105058452_10023
10023	34483	EUTOL	TSA_EVI_ab_kmer_T14397	EUTOL	2	MULTICOPY	g.18307::m.18307 Gene.18307::TSA_EVI_ab_kmer_T14397::g.18307 ORF type:5prime_partial len:160 (+) TSA_EVI_ab_kmer_T14397:2-481(+)	TSA_EVI_ab_kmer_T14397_10023
10023	34483;9285	ELAGV	XP_010937375.1;XP_019710134.1	ELAGV	4	MULTICOPY	PREDICTED: LMBR1 domain-containing protein 2 homolog A isoform X1 [Elaeis guineensis];PREDICTED: LMBR1 domain-containing protein 2 homolog A isoform X2 [Elaeis guineensis]	LOC105056770_10023
10023	42136;42659;43808	PHODC	XP_008795207.1;XP_017699256.1;XP_017699257.1	PHODC	4	MULTICOPY	PREDICTED: uncharacterized protein LOC103711018 isoform X1 [Phoenix dactylifera];PREDICTED: uncharacterized protein LOC103711018 isoform X2 [Phoenix dactylifera];PREDICTED: uncharacterized protein LOC103711018 isoform X3 [Phoenix dactylifera]	LOC103711018_10023
10023	42659;9285;42136	VITVI	XP_002264408.2;XP_019076587.1;XP_019076588.1	VITVI	3	MULTICOPY	PREDICTED: LMBR1 domain-containing protein 2 homolog A isoform X1 [Vitis vinifera];PREDICTED: LMBR1 domain-containing protein 2 homolog A isoform X2 [Vitis vinifera];PREDICTED: LMBR1 domain-containing protein 2 homolog A isoform X3 [Vitis vinifera]	LOC100263482_10023
10023	43808;3218	SOLLC	XP_004230534.1;XP_010315123.1	SOLLC	3	MULTICOPY	PREDICTED: LMBR1 domain-containing protein 2 homolog A-like isoform X1 [Solanum lycopersicum];PREDICTED: LMBR1 domain-containing protein 2 homolog A-like isoform X2 [Solanum lycopersicum]	LOC101266676_10023
10023	9285	ARATH	ARATH20119	ARATH	1	SINGLECOPY	| AT5G65290.1 | AED98034 | AT5G65290 | BAB11551 | BAF00778 | Q9FKQ8_ARATH | LMBR1-like membrane protein [Source:TAIR_LOCUS;Acc:AT5G65290]	AT5G65290_10023
10023	9285	SOLLC	XP_004240022.1	SOLLC	3	MULTICOPY	PREDICTED: LMBR1 domain-containing protein 2 homolog A-like [Solanum lycopersicum]	LOC101256880_10023
10024	-	ARATH	ARATH22664	ARATH	4	MULTICOPY	| AT1G22470.1 | AAF18530 | AAM26667 | AAM98322 | AEE30245 | AT1G22470 | Q8L443_ARATH | unknown protein; BEST Arabidopsis thaliana protein match is: unknown protein (TAIR:AT1G72240.1); Has 1693 Blast hits to 236 proteins in 54 species: Archae - 0; Bacteria - 8; Metazoa - 451; Fungi - 116; Plants - 94; Viruses - 2; Other Eukaryotes - 10 /.../urce: NCBI BLink). [Source:TAIR_LOCUS;Acc:AT1G22470]	AT1G22470_10024
10024	-	ARATH	ARATH26584	ARATH	4	MULTICOPY	| AT1G72240.1 | AAG51792 | AAO22600 | AAT41845 | AEE35292 | AT1G72240 | Q6ID11_ARATH | unknown protein; BEST Arabidopsis thaliana protein match is: unknown protein (TAIR:AT1G22470.1); Has 65 Blast hits to 63 proteins in 13 species: Archae - 0; Bacteria - 0; Metazoa - 1; Fungi - 0; Plants - 64; Viruses - 0; Other Eukaryotes - 0 (source /.../ BLink). [Source:TAIR_LOCUS;Acc:AT1G72240]	AT1G72240_10024
10024	-	VITVI	XP_010647540.1	VITVI	2	MULTICOPY	PREDICTED: uncharacterized protein LOC104878641 [Vitis vinifera]	LOC104878641_10024
10024	35097	ELAGV	XP_010937373.1	ELAGV	3	MULTICOPY	PREDICTED: uncharacterized protein LOC105056769 [Elaeis guineensis]	LOC105056769_10024
10024	35097	PHODC	XP_008809303.1	PHODC	3	MULTICOPY	PREDICTED: uncharacterized protein LOC103721047 [Phoenix dactylifera]	LOC103721047_10024
10024	35563	ELAGV	XP_019707448.1	ELAGV	3	MULTICOPY	PREDICTED: uncharacterized protein LOC105048647 [Elaeis guineensis]	LOC105048647_10024
10024	35563	PHODC	XP_008782175.1	PHODC	3	MULTICOPY	PREDICTED: uncharacterized protein LOC103701781 [Phoenix dactylifera]	LOC103701781_10024
10024	35563	VITVI	XP_002284055.4	VITVI	2	MULTICOPY	PREDICTED: uncharacterized protein LOC100245494 [Vitis vinifera]	LOC100245494_10024
10024	35563	SOLLC	XP_004250117.1	SOLLC	1	SINGLECOPY	PREDICTED: uncharacterized protein LOC101262884 [Solanum lycopersicum]	LOC101262884_10024
10024	46380	ARATH	ARATH23827	ARATH	4	MULTICOPY	| AT1G35210.1 | AAG50599 | AAO39913 | AEE31768 | AT1G35210 | BAC42513 | Q9C6F2_ARATH | unknown protein; FUNCTIONS IN: molecular_function unknown; INVOLVED IN: biological_process unknown; LOCATED IN: chloroplast; EXPRESSED IN: 14 plant structures; EXPRESSED DURING: 9 growth stages; CONTAINS InterPro DOMAIN/s: Protein of unknown functio /.../40 (InterPro:IPR008004); BEST Arabidopsis thaliana protei…	AT1G35210_10024
10024	46380	PHODC	XP_008795208.1	PHODC	3	MULTICOPY	PREDICTED: ataxin-2 homolog [Phoenix dactylifera]	LOC103711019_10024
10024	46826	ARATH	ARATH20120	ARATH	4	MULTICOPY	| AT5G65300.1 | AAK43995 | AAL15245 | AAN60336 | AED98036 | AT5G65300 | BAB11552 | Q9FKQ7_ARATH | unknown protein; Has 30201 Blast hits to 17322 proteins in 780 species: Archae - 12; Bacteria - 1396; Metazoa - 17338; Fungi - 3422; Plants - 5037; Viruses - 0; Other Eukaryotes - 2996 (source: NCBI BLink). [Source:TAIR_LOCUS;Acc:AT5G65300]	AT5G65300_10024
10024	46826	ELAGV	XP_010939700.1	ELAGV	3	MULTICOPY	PREDICTED: uncharacterized protein LOC105058453 [Elaeis guineensis]	LOC105058453_10024
10025	-	SOLLC	XP_004237959.1	SOLLC	3	MULTICOPY	PREDICTED: protein DETOXIFICATION 27-like [Solanum lycopersicum]	LOC101243781_10025
10025	10424	ARATH	ARATH20127	ARATH	1	SINGLECOPY	| AT5G65380.1 | AAK53040 | AAN28899 | AED98045 | AT5G65380 | BAB11560 | MATE efflux family protein [Source:TAIR_LOCUS;Acc:AT5G65380]	AT5G65380_10025
10025	10424	EUTOL	TSA_EVI_ab_kmer_T5355	EUTOL	1	SINGLECOPY	g.6540::m.6540 Gene.6540::TSA_EVI_ab_kmer_T5355::g.6540 ORF type:5prime_partial len:447 (+) TSA_EVI_ab_kmer_T5355:2-1342(+)	TSA_EVI_ab_kmer_T5355_10025
10025	10424	ELAGV	XP_010916697.1	ELAGV	1	SINGLECOPY	PREDICTED: protein DETOXIFICATION 27-like [Elaeis guineensis]	LOC105041422_10025
10025	10424	VITVI	XP_019074070.1	VITVI	2	MULTICOPY	PREDICTED: protein DETOXIFICATION 26 [Vitis vinifera]	LOC100267226_10025
10025	10424	SOLLC	XP_004250128.1	SOLLC	3	MULTICOPY	PREDICTED: protein DETOXIFICATION 27 [Solanum lycopersicum]	LOC101265986_10025
10025	-;10424	PHODC	XP_008804797.1;XP_008804798.1	PHODC	2	MULTICOPY	PREDICTED: protein DETOXIFICATION 27-like [Phoenix dactylifera];PREDICTED: protein DETOXIFICATION 27-like [Phoenix dactylifera]	LOC103717979_10025
10025	19023	VITVI	XP_002285728.2	VITVI	2	MULTICOPY	PREDICTED: protein DETOXIFICATION 27 [Vitis vinifera]	LOC100242048_10025
10025	19023	SOLLC	NP_001234398.2	SOLLC	3	MULTICOPY	ripening regulated protein DDTFR18 [Solanum lycopersicum]	DDTFR18_10025
10026	5185	ARATH	ARATH20139	ARATH	1	SINGLECOPY	| AT5G65490.1 | AAL87313 | AED98062 | AT5G65490 | BAA98169 | FUNCTIONS IN: molecular_function unknown; INVOLVED IN: biological_process unknown; LOCATED IN: chloroplast; EXPRESSED IN: 22 plant structures; EXPRESSED DURING: 13 growth stages; CONTAINS InterPro DOMAIN/s: SGT1 (InterPro:IPR010770); Has 1807 Blast /.../o 1807 proteins in 277 species: Archae - 0; Bacteria - 0; Metazoa - 736; Fungi - 347…	AT5G65490_10026
10026	5185	EUTOL	TSA_EVI_ab_kmer_T6527	EUTOL	1	SINGLECOPY	g.8535::m.8535 Gene.8535::TSA_EVI_ab_kmer_T6527::g.8535 ORF type:5prime_partial len:509 (+) TSA_EVI_ab_kmer_T6527:3-1529(+)	TSA_EVI_ab_kmer_T6527_10026
10026	5185	VITVI	XP_019074079.1	VITVI	1	SINGLECOPY	PREDICTED: protein ecdysoneless homolog [Vitis vinifera]	LOC100242690_10026
10026	5185	SOLLC	NP_001307150.1	SOLLC	1	SINGLECOPY	protein SGT1 [Solanum lycopersicum]	SGT1_10026
10026	5185;8782	PHODC	XP_008800214.1;XP_008800216.1	PHODC	2	MULTICOPY	PREDICTED: protein ecdysoneless homolog isoform X1 [Phoenix dactylifera];PREDICTED: protein ecdysoneless homolog isoform X2 [Phoenix dactylifera]	LOC103714662_10026
10026	8782;5185	ELAGV	XP_010938621.1;XP_010938622.1	ELAGV	2	MULTICOPY	PREDICTED: protein ecdysoneless homolog isoform X1 [Elaeis guineensis];PREDICTED: protein ecdysoneless homolog isoform X2 [Elaeis guineensis]	LOC105057649_10026
10028	29812	ARATH	ARATH20143	ARATH	1	SINGLECOPY	| AT5G65520.1 | AAO64052 | AED98066 | AT5G65520 | BAA98171 | BAC43609 | Q9LSM3_ARATH | Tetratricopeptide repeat (TPR)-like superfamily protein [Source:TAIR_LOCUS;Acc:AT5G65520]	AT5G65520_10028
10028	29812	PHODC	XP_008792076.2	PHODC	1	SINGLECOPY	PREDICTED: LOW QUALITY PROTEIN: uncharacterized protein LOC103708778 [Phoenix dactylifera]	LOC103708778_10028
10028	29812	VITVI	XP_003635542.1	VITVI	2	MULTICOPY	PREDICTED: uncharacterized protein LOC100854495 [Vitis vinifera]	LOC100854495_10028
10028	29812	SOLLC	XP_004250524.1	SOLLC	2	MULTICOPY	PREDICTED: uncharacterized protein LOC101263566 [Solanum lycopersicum]	LOC101263566_10028
10028	-;-;-;-;29812	ELAGV	XP_010914908.1;XP_010914909.1;XP_010914911.1;XP_010914912.1;XP_019704478.1	ELAGV	5	MULTICOPY	PREDICTED: uncharacterized protein LOC105040190 [Elaeis guineensis];PREDICTED: uncharacterized protein LOC105040190 [Elaeis guineensis];PREDICTED: uncharacterized protein LOC105040190 [Elaeis guineensis];PREDICTED: uncharacterized protein LOC105040190 [Elaeis guineensis];PREDICTED: uncharacterized protein LOC105040190 [Elaeis guineensis]	LOC105040190_10028
10028	39931	VITVI	XP_002285656.1	VITVI	2	MULTICOPY	PREDICTED: uncharacterized protein LOC100248933 [Vitis vinifera]	LOC100248933_10028
10028	39931	SOLLC	XP_004238010.1	SOLLC	2	MULTICOPY	PREDICTED: uncharacterized protein LOC101259041 [Solanum lycopersicum]	LOC101259041_10028
10029	43683	EUTOL	TSA_EVI_ab_kmer_T9026	EUTOL	2	MULTICOPY	g.11500::m.11500 Gene.11500::TSA_EVI_ab_kmer_T9026::g.11500 ORF type:internal len:118 (+) TSA_EVI_ab_kmer_T9026:3-353(+)	TSA_EVI_ab_kmer_T9026_10029
10029	43683	VITVI	XP_003635473.2	VITVI	2	MULTICOPY	PREDICTED: uncharacterized protein LOC100852712; partial [Vitis vinifera]	LOC100852712_10029
10029	7226	ARATH	ARATH20146	ARATH	1	SINGLECOPY	| AT5G65540.1 | AAO63997 | AED98069 | AT5G65540 | BAA98173 | BAC42721 | Q8GXR1_ARATH | unknown protein; Has 6825 Blast hits to 3811 proteins in 289 species: Archae - 0; Bacteria - 184; Metazoa - 2139; Fungi - 760; Plants - 816; Viruses - 52; Other Eukaryotes - 2874 (source: NCBI BLink). [Source:TAIR_LOCUS;Acc:AT5G65540]	AT5G65540_10029
10029	7226	VITVI	XP_002274187.4	VITVI	2	MULTICOPY	PREDICTED: uncharacterized protein LOC100241274 [Vitis vinifera]	LOC100241274_10029
10029	7226	SOLLC	XP_004240029.1	SOLLC	1	SINGLECOPY	PREDICTED: histone-lysine N-methyltransferase 2D [Solanum lycopersicum]	LOC101259248_10029
10029	7226;9284	ELAGV	XP_010923310.1;XP_010923311.1	ELAGV	2	MULTICOPY	PREDICTED: uncharacterized protein LOC105046428 isoform X1 [Elaeis guineensis];PREDICTED: uncharacterized protein LOC105046428 isoform X2 [Elaeis guineensis]	LOC105046428_10029
10029	9284	EUTOL	TSA_EVI_ab_kmer_T8115	EUTOL	2	MULTICOPY	g.10577::m.10577 Gene.10577::TSA_EVI_ab_kmer_T8115::g.10577 ORF type:5prime_partial len:398 (+) TSA_EVI_ab_kmer_T8115:1-1194(+)	TSA_EVI_ab_kmer_T8115_10029
10029	9284;7226	PHODC	XP_008796666.1;XP_008796667.1	PHODC	2	MULTICOPY	PREDICTED: uncharacterized protein LOC103712060 isoform X1 [Phoenix dactylifera];PREDICTED: uncharacterized protein LOC103712060 isoform X2 [Phoenix dactylifera]	LOC103712060_10029
1003	6587	ELAGV	XP_010914721.1	ELAGV	1	SINGLECOPY	PREDICTED: pentatricopeptide repeat-containing protein At3g53360; mitochondrial-like [Elaeis guineensis]	LOC105040040_1003
10030	-	SOLLC	XP_004233471.1	SOLLC	4	MULTICOPY	PREDICTED: uncharacterized protein At5g65660-like [Solanum lycopersicum]	LOC101250769_10030
10030	-	SOLLC	XP_004233959.1	SOLLC	4	MULTICOPY	PREDICTED: uncharacterized protein At5g65660-like [Solanum lycopersicum]	LOC101243671_10030
10030	-	SOLLC	XP_004234638.1	SOLLC	4	MULTICOPY	PREDICTED: uncharacterized protein At5g65660-like [Solanum lycopersicum]	LOC101263676_10030
10030	34940	ARATH	ARATH20159	ARATH	1	SINGLECOPY	| AT5G65660.1 | AAM63494 | AAP21202 | AED98083 | AT5G65660 | BAA98185 | BAE99718 | hydroxyproline-rich glycoprotein family protein [Source:TAIR_LOCUS;Acc:AT5G65660]	AT5G65660_10030
10030	34940	ELAGV	XP_010934375.1	ELAGV	1	SINGLECOPY	PREDICTED: uncharacterized protein At5g65660 [Elaeis guineensis]	LOC105054535_10030
10030	34940	PHODC	XP_008785322.1	PHODC	1	SINGLECOPY	PREDICTED: uncharacterized protein At5g65660 [Phoenix dactylifera]	LOC103703988_10030
10030	34940	VITVI	XP_003632481.1	VITVI	1	SINGLECOPY	PREDICTED: uncharacterized protein At5g65660 [Vitis vinifera]	LOC100854522_10030
10030	34940	SOLLC	XP_004231969.1	SOLLC	4	MULTICOPY	PREDICTED: uncharacterized protein At5g65660 [Solanum lycopersicum]	LOC101250756_10030
10031	4347	ARATH	ARATH20164	ARATH	1	SINGLECOPY	| AT5G65685.1 | AAK91459 | ABJ17089 | AED98089 | AT5G65685 | BAC43519 | Q8GWC5_ARATH | UDP-Glycosyltransferase superfamily protein [Source:TAIR_LOCUS;Acc:AT5G65685]	AT5G65685_10031
10031	4347	VITVI	NP_001290013.1	VITVI	1	SINGLECOPY	probable starch synthase 4; chloroplastic/amyloplastic [Vitis vinifera]	LOC100233139_10031
10031	4347	SOLLC	XP_019067616.1	SOLLC	1	SINGLECOPY	PREDICTED: LOW QUALITY PROTEIN: probable starch synthase 4; chloroplastic/amyloplastic [Solanum lycopersicum]	LOC101249596_10031
10031	4347;-;5427;-;-;5426	ELAGV	XP_010909946.1;XP_010909947.1;XP_010909948.1;XP_010909949.1;XP_010909950.1;XP_019703045.1	ELAGV	6	MULTICOPY	PREDICTED: glycogen synthase isoform X1 [Elaeis guineensis];PREDICTED: probable starch synthase 4; chloroplastic/amyloplastic isoform X2 [Elaeis guineensis];PREDICTED: probable starch synthase 4; chloroplastic/amyloplastic isoform X3 [Elaeis guineensis];PREDICTED: probable starch synthase 4; chloroplastic/amyloplastic isoform X4 [Elaeis guineensis];PREDICTED: probable starch synthase 4; chloropla…	LOC105035933_10031
10031	4347;5427;5426	PHODC	XP_008807669.1;XP_008807683.1;XP_008807697.1	PHODC	3	MULTICOPY	PREDICTED: glycogen synthase isoform X1 [Phoenix dactylifera];PREDICTED: probable starch synthase 4; chloroplastic/amyloplastic isoform X2 [Phoenix dactylifera];PREDICTED: probable starch synthase 4; chloroplastic/amyloplastic isoform X3 [Phoenix dactylifera]	LOC103719956_10031
10032	-;-;-;-	VITVI	NP_001267924.1;XP_010663023.1;XP_010663025.1;XP_010663027.1	VITVI	5	MULTICOPY	cysteine desulfurase 1; mitochondrial-like [Vitis vinifera];PREDICTED: cysteine desulfurase 1; mitochondrial-like isoform X1 [Vitis vinifera];PREDICTED: cysteine desulfurase 1; mitochondrial-like isoform X1 [Vitis vinifera];PREDICTED: cysteine desulfurase 1; mitochondrial-like isoform X1 [Vitis vinifera]	L-CDES_10032
10032	10136	ARATH	ARATH20167	ARATH	1	SINGLECOPY	| AT5G65720.1 | AAK00758 | AAK92811 | AAM19999 | AED98094 | AED98095 | AT5G65720 | BAB10679 | BAH19805 | CAA16686 | CAB64727 | nitrogen fixation S (NIFS)-like 1 [Source:TAIR_LOCUS;Acc:AT5G65720]	AT5G65720_10032
10032	10136	EUTOL	TSA_EVI_ab_kmer_T319	EUTOL	1	SINGLECOPY	g.674::m.674 Gene.674::TSA_EVI_ab_kmer_T319::g.674 ORF type:complete len:382 (+) TSA_EVI_ab_kmer_T319:559-1704(+)	TSA_EVI_ab_kmer_T319_10032
10032	10136	ELAGV	XP_010941972.1	ELAGV	2	MULTICOPY	PREDICTED: cysteine desulfurase; mitochondrial [Elaeis guineensis]	LOC105060079_10032
10032	10136	PHODC	XP_008777552.1	PHODC	2	MULTICOPY	PREDICTED: cysteine desulfurase; mitochondrial-like [Phoenix dactylifera]	LOC103697467_10032
10032	10136	VITVI	XP_010646324.1	VITVI	5	MULTICOPY	PREDICTED: cysteine desulfurase; mitochondrial [Vitis vinifera]	LOC104878163_10032
10032	10136	SOLLC	XP_004231957.1	SOLLC	1	SINGLECOPY	PREDICTED: cysteine desulfurase; mitochondrial [Solanum lycopersicum]	LOC101247277_10032
10032	10542	ELAGV	XP_010943368.1	ELAGV	2	MULTICOPY	PREDICTED: cysteine desulfurase; mitochondrial-like [Elaeis guineensis]	LOC105061105_10032
10032	10542	PHODC	XP_008798885.1	PHODC	2	MULTICOPY	PREDICTED: cysteine desulfurase; mitochondrial-like [Phoenix dactylifera]	LOC103713660_10032
10033	21157	ARATH	ARATH20169	ARATH	1	SINGLECOPY	| AT5G65740.2 | ABF74707 | AED98097 | AED98098 | AED98099 | AT5G65740 | BAC43383 | BAH20121 | BAH20140 | B9DHA4_ARATH | zinc ion binding [Source:TAIR_LOCUS;Acc:AT5G65740]	AT5G65740_10033
10033	21157	EUTOL	TSA_EVI_ab_kmer_T1705	EUTOL	1	SINGLECOPY	g.2756::m.2756 Gene.2756::TSA_EVI_ab_kmer_T1705::g.2756 ORF type:5prime_partial len:272 (+) TSA_EVI_ab_kmer_T1705:1-816(+)	TSA_EVI_ab_kmer_T1705_10033
10033	21157	PHODC	XP_008785711.1	PHODC	1	SINGLECOPY	PREDICTED: E3 ubiquitin-protein ligase FANCL [Phoenix dactylifera]	LOC103704265_10033
10033	21157	VITVI	XP_019073971.1	VITVI	1	SINGLECOPY	PREDICTED: E3 ubiquitin-protein ligase FANCL; partial [Vitis vinifera]	LOC104878371_10033
10033	21157	SOLLC	XP_010317773.1	SOLLC	1	SINGLECOPY	PREDICTED: E3 ubiquitin-protein ligase FANCL [Solanum lycopersicum]	LOC101265515_10033
10033	21157;-;-	ELAGV	XP_010939324.1;XP_010939325.1;XP_010939326.1	ELAGV	3	MULTICOPY	PREDICTED: E3 ubiquitin-protein ligase FANCL isoform X1 [Elaeis guineensis];PREDICTED: E3 ubiquitin-protein ligase FANCL isoform X2 [Elaeis guineensis];PREDICTED: E3 ubiquitin-protein ligase FANCL isoform X3 [Elaeis guineensis]	LOC105058180_10033
10034	16978	ELAGV	XP_010910623.1	ELAGV	2	MULTICOPY	PREDICTED: lysosomal Pro-X carboxypeptidase [Elaeis guineensis]	LOC105036564_10034
10034	8343	ARATH	ARATH20171	ARATH	1	SINGLECOPY	| AT5G65760.1 | AAL77662 | ABF57288 | AED98102 | AT5G65760 | BAB10683 | BAF00060 | Q1JPM1_ARATH | Serine carboxypeptidase S28 family protein [Source:TAIR_LOCUS;Acc:AT5G65760]	AT5G65760_10034
10034	8343	EUTOL	TSA_EVI_ab_kmer_T296	EUTOL	1	SINGLECOPY	g.631::m.631 Gene.631::TSA_EVI_ab_kmer_T296::g.631 ORF type:5prime_partial len:529 (+) TSA_EVI_ab_kmer_T296:1-1587(+)	TSA_EVI_ab_kmer_T296_10034
10034	8343	ELAGV	XP_010943424.1	ELAGV	2	MULTICOPY	PREDICTED: lysosomal Pro-X carboxypeptidase [Elaeis guineensis]	LOC105061159_10034
10034	8343	VITVI	XP_002263389.2	VITVI	1	SINGLECOPY	PREDICTED: lysosomal Pro-X carboxypeptidase [Vitis vinifera]	LOC100261134_10034
10034	8343;16978	PHODC	XP_008798888.1;XP_008798889.1	PHODC	2	MULTICOPY	PREDICTED: lysosomal Pro-X carboxypeptidase-like isoform X1 [Phoenix dactylifera];PREDICTED: lysosomal Pro-X carboxypeptidase-like isoform X2 [Phoenix dactylifera]	LOC103713662_10034
10034	8343;16978	SOLLC	XP_004231954.1;XP_010316042.1	SOLLC	2	MULTICOPY	PREDICTED: lysosomal Pro-X carboxypeptidase isoform X1 [Solanum lycopersicum];PREDICTED: lysosomal Pro-X carboxypeptidase isoform X2 [Solanum lycopersicum]	LOC101246394_10034
10035	-	EUTOL	TSA_EVI_ab_kmer_T19569	EUTOL	4	MULTICOPY	g.25026::m.25026 Gene.25026::TSA_EVI_ab_kmer_T19569::g.25026 ORF type:internal len:107 (+) TSA_EVI_ab_kmer_T19569:3-320(+)	TSA_EVI_ab_kmer_T19569_10035
10035	-	EUTOL	TSA_EVI_ab_kmer_T2226	EUTOL	4	MULTICOPY	g.3397::m.3397 Gene.3397::TSA_EVI_ab_kmer_T2226::g.3397 ORF type:5prime_partial len:114 (+) TSA_EVI_ab_kmer_T2226:3-344(+)	TSA_EVI_ab_kmer_T2226_10035
10035	1245	ARATH	ARATH20172	ARATH	1	SINGLECOPY	| AT5G65770.2 | AED98104 | AT5G65770 | BAB10684 | CAA16682 | little nuclei4 [Source:TAIR_LOCUS;Acc:AT5G65770]	AT5G65770_10035
10035	1245	PHODC	XP_008796975.1	PHODC	3	MULTICOPY	PREDICTED: LOW QUALITY PROTEIN: protein CROWDED NUCLEI 4-like [Phoenix dactylifera]	LOC103712275_10035
10035	1245	SOLLC	XP_004231953.1	SOLLC	1	SINGLECOPY	PREDICTED: protein CROWDED NUCLEI 4 [Solanum lycopersicum]	LOC101246104_10035
10035	1245;1504;14400	VITVI	XP_003635406.1;XP_010647196.1;XP_019074120.1	VITVI	3	MULTICOPY	PREDICTED: protein CROWDED NUCLEI 4 isoform X2 [Vitis vinifera];PREDICTED: protein CROWDED NUCLEI 4 isoform X1 [Vitis vinifera];PREDICTED: protein CROWDED NUCLEI 4 isoform X3 [Vitis vinifera]	LOC100245758_10035
10035	-;-;1245;32466;36729;14400	ELAGV	XP_010941961.1;XP_010941963.1;XP_019711276.1;XP_019711277.1;XP_019711278.1;XP_019711279.1	ELAGV	7	MULTICOPY	PREDICTED: protein CROWDED NUCLEI 4-like isoform X1 [Elaeis guineensis];PREDICTED: protein CROWDED NUCLEI 4-like isoform X3 [Elaeis guineensis];PREDICTED: protein CROWDED NUCLEI 4-like isoform X1 [Elaeis guineensis];PREDICTED: protein CROWDED NUCLEI 4-like isoform X2 [Elaeis guineensis];PREDICTED: protein CROWDED NUCLEI 4-like isoform X3 [Elaeis guineensis];PREDICTED: protein CROWDED NUCLEI 4-lik…	LOC105060068_10035
10035	1504	ELAGV	XP_010943499.1	ELAGV	7	MULTICOPY	PREDICTED: protein CROWDED NUCLEI 4 [Elaeis guineensis]	LOC105061208_10035
10035	-;1504	PHODC	XP_008798896.1;XP_017699897.1	PHODC	3	MULTICOPY	PREDICTED: protein CROWDED NUCLEI 4-like isoform X2 [Phoenix dactylifera];PREDICTED: protein CROWDED NUCLEI 4-like isoform X1 [Phoenix dactylifera]	LOC103713670_10035
10035	32466	EUTOL	TSA_EVI_ab_kmer_T2419	EUTOL	4	MULTICOPY	g.3625::m.3625 Gene.3625::TSA_EVI_ab_kmer_T2419::g.3625 ORF type:3prime_partial len:180 (+) TSA_EVI_ab_kmer_T2419:247-783(+)	TSA_EVI_ab_kmer_T2419_10035
10035	36729	EUTOL	TSA_EVI_ab_kmer_T768	EUTOL	4	MULTICOPY	g.1424::m.1424 Gene.1424::TSA_EVI_ab_kmer_T768::g.1424 ORF type:internal len:192 (+) TSA_EVI_ab_kmer_T768:2-574(+)	TSA_EVI_ab_kmer_T768_10035
10036	-	VITVI	XP_002269002.2	VITVI	6	MULTICOPY	PREDICTED: prostamide/prostaglandin F synthase [Vitis vinifera]	LOC100245543_10036
10036	-	VITVI	XP_003635546.2	VITVI	6	MULTICOPY	PREDICTED: uncharacterized protein LOC100854613 [Vitis vinifera]	LOC100854613_10036
10036	-;-	VITVI	XP_002263959.2;XP_010647123.1	VITVI	6	MULTICOPY	PREDICTED: thioredoxin-like protein AAED1; chloroplastic isoform X2 [Vitis vinifera];PREDICTED: thioredoxin-like protein AAED1; chloroplastic isoform X1 [Vitis vinifera]	LOC100249728_10036
10036	31726	ARATH	ARATH20179	ARATH	1	SINGLECOPY	| AT5G65840.1 | AAM20692 | AAN15652 | AED98113 | AT5G65840 | Q8L5Y8_ARATH | Thioredoxin superfamily protein [Source:TAIR_LOCUS;Acc:AT5G65840]	AT5G65840_10036
10036	31726	EUTOL	TSA_EVI_ab_kmer_T16438	EUTOL	1	SINGLECOPY	g.21021::m.21021 Gene.21021::TSA_EVI_ab_kmer_T16438::g.21021 ORF type:5prime_partial len:172 (+) TSA_EVI_ab_kmer_T16438:3-518(+)	TSA_EVI_ab_kmer_T16438_10036
10036	31726	VITVI	NP_001268012.1	VITVI	6	MULTICOPY	type II peroxiredoxin 1 [Vitis vinifera]	LOC100256614_10036
10036	31726	SOLLC	XP_004233465.1	SOLLC	1	SINGLECOPY	PREDICTED: prostamide/prostaglandin F synthase [Solanum lycopersicum]	LOC101248840_10036
10036	31727	VITVI	XP_010645296.1	VITVI	6	MULTICOPY	PREDICTED: thioredoxin-like protein AAED1; chloroplastic; partial [Vitis vinifera]	LOC104877832_10036
10036	31727;31726	ELAGV	XP_010939360.1;XP_010939361.1	ELAGV	2	MULTICOPY	PREDICTED: thioredoxin-like protein AAED1; chloroplastic [Elaeis guineensis];PREDICTED: thioredoxin-like protein AAED1; chloroplastic [Elaeis guineensis]	LOC105058201_10036
10036	31727;31726	PHODC	XP_008785734.2;XP_008785736.2	PHODC	2	MULTICOPY	PREDICTED: thioredoxin-like protein AAED1; chloroplastic [Phoenix dactylifera];PREDICTED: thioredoxin-like protein AAED1; chloroplastic [Phoenix dactylifera]	LOC103704285_10036
10037	16700	ARATH	ARATH20181	ARATH	1	SINGLECOPY	| AT5G65860.1 | AAS49100 | AED98115 | AED98116 | AT5G65860 | BAB11133 | BAD44635 | CAA16675 | Q2V2U9_ARATH | ankyrin repeat family protein [Source:TAIR_LOCUS;Acc:AT5G65860]	AT5G65860_10037
10037	16700	EUTOL	TSA_EVI_ab_kmer_T7847	EUTOL	1	SINGLECOPY	g.10256::m.10256 Gene.10256::TSA_EVI_ab_kmer_T7847::g.10256 ORF type:5prime_partial len:134 (+) TSA_EVI_ab_kmer_T7847:2-403(+)	TSA_EVI_ab_kmer_T7847_10037
10037	16700	ELAGV	XP_010939834.1	ELAGV	1	SINGLECOPY	PREDICTED: protein arginine N-methyltransferase 2 [Elaeis guineensis]	LOC105058565_10037
10037	16700	SOLLC	XP_004238107.1	SOLLC	1	SINGLECOPY	PREDICTED: protein arginine N-methyltransferase 2 [Solanum lycopersicum]	LOC101264002_10037
10037	16700;32589	VITVI	XP_002285179.1;XP_019072139.1	VITVI	2	MULTICOPY	PREDICTED: protein arginine N-methyltransferase 2 isoform X1 [Vitis vinifera];PREDICTED: protein arginine N-methyltransferase 2 isoform X2 [Vitis vinifera]	LOC100259168_10037
10037	16700;-;32589	PHODC	XP_008780894.1;XP_008780895.1;XP_008780897.1	PHODC	3	MULTICOPY	PREDICTED: protein arginine N-methyltransferase 2 isoform X1 [Phoenix dactylifera];PREDICTED: protein arginine N-methyltransferase 2 isoform X2 [Phoenix dactylifera];PREDICTED: protein arginine N-methyltransferase 2 isoform X3 [Phoenix dactylifera]	LOC103700807_10037
10038	-	EUTOL	TSA_EVI_ab_kmer_T11650	EUTOL	4	MULTICOPY	g.14873::m.14873 Gene.14873::TSA_EVI_ab_kmer_T11650::g.14873 ORF type:3prime_partial len:107 (+) TSA_EVI_ab_kmer_T11650:189-506(+)	TSA_EVI_ab_kmer_T11650_10038
10038	-	EUTOL	TSA_EVI_ab_kmer_T17822	EUTOL	4	MULTICOPY	g.22924::m.22924 Gene.22924::TSA_EVI_ab_kmer_T17822::g.22924 ORF type:internal len:152 (+) TSA_EVI_ab_kmer_T17822:2-454(+)	TSA_EVI_ab_kmer_T17822_10038
10038	44498	EUTOL	TSA_EVI_ab_kmer_T8288	EUTOL	4	MULTICOPY	g.10786::m.10786 Gene.10786::TSA_EVI_ab_kmer_T8288::g.10786 ORF type:3prime_partial len:107 (+) TSA_EVI_ab_kmer_T8288:189-506(+)	TSA_EVI_ab_kmer_T8288_10038
10038	539	ARATH	ARATH20189	ARATH	1	SINGLECOPY	| AT5G65930.3 | AED98127 | AT5G65930 | F4JXM5_ARATH | kinesin-like calmodulin-binding protein (ZWICHEL) [Source:TAIR_LOCUS;Acc:AT5G65930]	AT5G65930_10038
10038	539	PHODC	XP_008782799.1	PHODC	5	MULTICOPY	PREDICTED: kinesin-like calmodulin-binding protein homolog [Phoenix dactylifera]	LOC103702248_10038
10038	539	VITVI	XP_002263149.3	VITVI	1	SINGLECOPY	PREDICTED: kinesin-like calmodulin-binding protein homolog [Vitis vinifera]	LOC100261900_10038
10038	539;2433;2544	ELAGV	XP_010928759.1;XP_019708025.1;XP_019708026.1	ELAGV	5	MULTICOPY	PREDICTED: kinesin-like calmodulin-binding protein homolog isoform X2 [Elaeis guineensis];PREDICTED: kinesin-like calmodulin-binding protein homolog isoform X1 [Elaeis guineensis];PREDICTED: kinesin-like calmodulin-binding protein homolog isoform X3 [Elaeis guineensis]	LOC105050438_10038
10038	539;2544;2433	SOLLC	XP_004233275.1;XP_010317053.1;XP_010317054.1	SOLLC	3	MULTICOPY	PREDICTED: kinesin-like protein KIN-14E [Solanum lycopersicum];PREDICTED: kinesin-like protein KIN-14E [Solanum lycopersicum];PREDICTED: kinesin-like protein KIN-14E [Solanum lycopersicum]	LOC101267960_10038
10038	640	EUTOL	TSA_EVI_ab_kmer_T16494	EUTOL	4	MULTICOPY	g.21089::m.21089 Gene.21089::TSA_EVI_ab_kmer_T16494::g.21089 ORF type:5prime_partial len:188 (+) TSA_EVI_ab_kmer_T16494:1-564(+)	TSA_EVI_ab_kmer_T16494_10038
10038	647;640	ELAGV	XP_010913818.1;XP_019704259.1	ELAGV	5	MULTICOPY	PREDICTED: kinesin-like calmodulin-binding protein homolog [Elaeis guineensis];PREDICTED: kinesin-like calmodulin-binding protein homolog [Elaeis guineensis]	LOC105039375_10038
10038	-;647;640;44498	PHODC	XP_008781682.1;XP_008781683.1;XP_008781684.1;XP_008781685.1	PHODC	5	MULTICOPY	PREDICTED: kinesin-like calmodulin-binding protein homolog isoform X1 [Phoenix dactylifera];PREDICTED: kinesin-like calmodulin-binding protein homolog isoform X1 [Phoenix dactylifera];PREDICTED: kinesin-like calmodulin-binding protein homolog isoform X2 [Phoenix dactylifera];PREDICTED: kinesin-like calmodulin-binding protein homolog isoform X3 [Phoenix dactylifera]	LOC103701425_10038
10039	-	EUTOL	TSA_EVI_ab_kmer_T4603	EUTOL	2	MULTICOPY	g.5577::m.5577 Gene.5577::TSA_EVI_ab_kmer_T4603::g.5577 ORF type:5prime_partial len:284 (+) TSA_EVI_ab_kmer_T4603:3-854(+)	TSA_EVI_ab_kmer_T4603_10039
10039	-	EUTOL	TSA_EVI_ab_kmer_T7987	EUTOL	2	MULTICOPY	g.10418::m.10418 Gene.10418::TSA_EVI_ab_kmer_T7987::g.10418 ORF type:internal len:166 (+) TSA_EVI_ab_kmer_T7987:3-497(+)	TSA_EVI_ab_kmer_T7987_10039
10039	783	ARATH	ARATH20191	ARATH	1	SINGLECOPY	| AT5G65950.1 | AAM20523 | AAN15582 | AED98131 | AT5G65950 | F4JXM9_ARATH | FUNCTIONS IN: molecular_function unknown; INVOLVED IN: biological_process unknown; LOCATED IN: cellular_component unknown; EXPRESSED IN: 25 plant structures; EXPRESSED DURING: 15 growth stages; CONTAINS InterPro DOMAIN/s: Protein of unknown function /.../83; C- terminal (InterPro:IPR012880); Foie gras liver health family …	AT5G65950_10039
10039	783	PHODC	XP_008787021.1	PHODC	1	SINGLECOPY	PREDICTED: LOW QUALITY PROTEIN: trafficking protein particle complex subunit 11 [Phoenix dactylifera]	LOC103705175_10039
10039	783	VITVI	XP_002265701.2	VITVI	1	SINGLECOPY	PREDICTED: trafficking protein particle complex subunit 11 [Vitis vinifera]	LOC100265343_10039
10039	783;10682	ELAGV	XP_010932119.1;XP_019708998.1	ELAGV	2	MULTICOPY	PREDICTED: trafficking protein particle complex subunit 11 isoform X1 [Elaeis guineensis];PREDICTED: trafficking protein particle complex subunit 11 isoform X2 [Elaeis guineensis]	LOC105052854_10039
10039	783;10682	SOLLC	XP_004232591.1;XP_010316494.1	SOLLC	2	MULTICOPY	PREDICTED: trafficking protein particle complex subunit 11 isoform X1 [Solanum lycopersicum];PREDICTED: trafficking protein particle complex subunit 11 isoform X2 [Solanum lycopersicum]	LOC101267189_10039
1004	9385	ELAGV	XP_010937577.1	ELAGV	1	SINGLECOPY	PREDICTED: pentatricopeptide repeat-containing protein At1g11290; chloroplastic-like [Elaeis guineensis]	LOC105056908_1004
10040	27277	ARATH	ARATH20192	ARATH	1	SINGLECOPY	| AT5G65960.1 | AAL38822 | AAM51275 | AAM62618 | AED98132 | AT5G65960 | BAB10401 | Q8VZ15_ARATH | GTP binding [Source:TAIR_LOCUS;Acc:AT5G65960]	AT5G65960_10040
10040	27277	EUTOL	TSA_EVI_ab_kmer_T12267	EUTOL	1	SINGLECOPY	g.15490::m.15490 Gene.15490::TSA_EVI_ab_kmer_T12267::g.15490 ORF type:internal len:279 (+) TSA_EVI_ab_kmer_T12267:1-834(+)	TSA_EVI_ab_kmer_T12267_10040
10040	27277;30721	VITVI	XP_002276437.1;XP_010652909.1	VITVI	2	MULTICOPY	PREDICTED: uncharacterized protein LOC100266179 isoform X1 [Vitis vinifera];PREDICTED: uncharacterized protein LOC100266179 isoform X2 [Vitis vinifera]	LOC100266179_10040
10040	27277;30721	SOLLC	XP_004234504.1;XP_010317675.1	SOLLC	2	MULTICOPY	PREDICTED: uncharacterized protein LOC101261690 isoform X1 [Solanum lycopersicum];PREDICTED: uncharacterized protein LOC101261690 isoform X2 [Solanum lycopersicum]	LOC101261690_10040
10040	30721;-;-;-;27277	PHODC	XP_008796711.1;XP_008796712.1;XP_008796713.1;XP_008796714.1;XP_008796715.1	PHODC	5	MULTICOPY	PREDICTED: uncharacterized protein LOC103712091 [Phoenix dactylifera];PREDICTED: uncharacterized protein LOC103712091 [Phoenix dactylifera];PREDICTED: uncharacterized protein LOC103712091 [Phoenix dactylifera];PREDICTED: uncharacterized protein LOC103712091 [Phoenix dactylifera];PREDICTED: uncharacterized protein LOC103712091 [Phoenix dactylifera]	LOC103712091_10040
10041	29765	ARATH	ARATH20197	ARATH	1	SINGLECOPY	| AT5G66005.3 | AAT41788 | AAU29477 | AED98137 | AED98139 | AT5G66005 | BAD95397 | Q6ID68_ARATH | Expressed protein [Source:TAIR_LOCUS;Acc:AT5G66005]	AT5G66005_10041
10041	29765	EUTOL	TSA_EVI_ab_kmer_T20128	EUTOL	1	SINGLECOPY	g.25820::m.25820 Gene.25820::TSA_EVI_ab_kmer_T20128::g.25820 ORF type:5prime_partial len:175 (+) TSA_EVI_ab_kmer_T20128:3-527(+)	TSA_EVI_ab_kmer_T20128_10041
10041	29765	ELAGV	XP_010918267.1	ELAGV	1	SINGLECOPY	PREDICTED: cancer-related nucleoside-triphosphatase homolog [Elaeis guineensis]	LOC105042666_10041
10041	29765	VITVI	XP_002273009.1	VITVI	1	SINGLECOPY	PREDICTED: cancer-related nucleoside-triphosphatase homolog [Vitis vinifera]	LOC100255709_10041
10041	29765;38104	SOLLC	XP_004234510.1;XP_010317680.1	SOLLC	2	MULTICOPY	PREDICTED: uncharacterized protein LOC101263792 [Solanum lycopersicum];PREDICTED: uncharacterized protein LOC101263792 [Solanum lycopersicum]	LOC101263792_10041
10041	29765;-;38104	PHODC	XP_008809107.1;XP_008809108.1;XP_017701615.1	PHODC	3	MULTICOPY	PREDICTED: cancer-related nucleoside-triphosphatase homolog isoform X1 [Phoenix dactylifera];PREDICTED: cancer-related nucleoside-triphosphatase homolog isoform X2 [Phoenix dactylifera];PREDICTED: cancer-related nucleoside-triphosphatase homolog isoform X3 [Phoenix dactylifera]	LOC103720917_10041
10042	3031	ARATH	ARATH20200	ARATH	1	SINGLECOPY	| AT5G66030.1 | AAL11549 | AAM18966 | AAO11607 | AED98143 | AED98144 | AT5G66030 | BAB10408 | BAH19537 | Golgi-localized GRIP domain-containing protein [Source:TAIR_LOCUS;Acc:AT5G66030]	AT5G66030_10042
10042	3031	EUTOL	TSA_EVI_ab_kmer_T8789	EUTOL	2	MULTICOPY	g.11299::m.11299 Gene.11299::TSA_EVI_ab_kmer_T8789::g.11299 ORF type:internal len:170 (+) TSA_EVI_ab_kmer_T8789:3-509(+)	TSA_EVI_ab_kmer_T8789_10042
10042	3031;5067	PHODC	XP_008789364.1;XP_008789365.1	PHODC	2	MULTICOPY	PREDICTED: protein GRIP isoform X1 [Phoenix dactylifera];PREDICTED: protein GRIP isoform X2 [Phoenix dactylifera]	LOC103706878_10042
10042	3031;-;5067	ELAGV	XP_010918236.1;XP_010918237.1;XP_019705770.1	ELAGV	3	MULTICOPY	PREDICTED: protein GRIP isoform X1 [Elaeis guineensis];PREDICTED: protein GRIP isoform X2 [Elaeis guineensis];PREDICTED: protein GRIP isoform X3 [Elaeis guineensis]	LOC105042650_10042
10042	5067	EUTOL	TSA_EVI_ab_kmer_T11483	EUTOL	2	MULTICOPY	g.14681::m.14681 Gene.14681::TSA_EVI_ab_kmer_T11483::g.14681 ORF type:internal len:167 (+) TSA_EVI_ab_kmer_T11483:3-500(+)	TSA_EVI_ab_kmer_T11483_10042
10042	5067;10819	VITVI	XP_002263406.2;XP_010649308.1	VITVI	2	MULTICOPY	PREDICTED: protein GRIP [Vitis vinifera];PREDICTED: protein GRIP [Vitis vinifera]	LOC100266353_10042
10042	5067;10819	SOLLC	XP_004232555.1;XP_010316460.1	SOLLC	2	MULTICOPY	PREDICTED: protein GRIP isoform X2 [Solanum lycopersicum];PREDICTED: protein GRIP isoform X1 [Solanum lycopersicum]	LOC101254258_10042
10043	19155	ARATH	ARATH20202	ARATH	1	SINGLECOPY	| AT5G66050.1 | AAP04051 | AED98147 | AED98148 | AT5G66050 | BAB10410 | BAC43364 | Q8GWL4_ARATH | Wound-responsive family protein [Source:TAIR_LOCUS;Acc:AT5G66050]	AT5G66050_10043
10043	19155	EUTOL	TSA_EVI_ab_kmer_T15434	EUTOL	1	SINGLECOPY	g.19815::m.19815 Gene.19815::TSA_EVI_ab_kmer_T15434::g.19815 ORF type:5prime_partial len:345 (+) TSA_EVI_ab_kmer_T15434:2-1036(+)	TSA_EVI_ab_kmer_T15434_10043
10043	19155	ELAGV	XP_019711068.1	ELAGV	1	SINGLECOPY	PREDICTED: bifunctional nuclease [Elaeis guineensis]	LOC105059674_10043
10043	19155	VITVI	XP_010647541.1	VITVI	3	MULTICOPY	PREDICTED: bifunctional nuclease 2 [Vitis vinifera]	LOC100855204_10043
10043	19155	SOLLC	XP_004232531.1	SOLLC	1	SINGLECOPY	PREDICTED: bifunctional nuclease 2 [Solanum lycopersicum]	LOC101247280_10043
10043	19155;37558;38014	PHODC	XP_008811804.1;XP_008811813.1;XP_008811824.1	PHODC	3	MULTICOPY	PREDICTED: bifunctional nuclease 2 isoform X1 [Phoenix dactylifera];PREDICTED: bifunctional nuclease 2 isoform X2 [Phoenix dactylifera];PREDICTED: bifunctional nuclease 2 isoform X3 [Phoenix dactylifera]	LOC103722875_10043
10043	38014;37558	VITVI	XP_010647547.1;XP_019074279.1	VITVI	3	MULTICOPY	PREDICTED: bifunctional nuclease 2 [Vitis vinifera];PREDICTED: bifunctional nuclease 2 [Vitis vinifera]	LOC104878649_10043
10044	16552	ARATH	ARATH20205	ARATH	1	SINGLECOPY	| AT5G66055.1 | AAA32812 | AAK96554 | AAN46809 | AED98151 | AED98152 | AT5G66055 | BAC42148 | BAH19408 | B9DF91_ARATH | ankyrin repeat protein [Source:TAIR_LOCUS;Acc:AT5G66055]	AT5G66055_10044
10044	16552	ELAGV	XP_019701580.1	ELAGV	1	SINGLECOPY	PREDICTED: ankyrin repeat domain-containing protein; chloroplastic [Elaeis guineensis]	LOC105061219_10044
10044	16552	SOLLC	XP_004233572.1	SOLLC	1	SINGLECOPY	PREDICTED: ankyrin repeat domain-containing protein; chloroplastic [Solanum lycopersicum]	LOC101256348_10044
10044	16552;28323;31267	VITVI	XP_019073819.1;XP_019073820.1;XP_019073821.1	VITVI	3	MULTICOPY	PREDICTED: ankyrin repeat domain-containing protein; chloroplastic isoform X1 [Vitis vinifera];PREDICTED: ankyrin repeat domain-containing protein; chloroplastic isoform X2 [Vitis vinifera];PREDICTED: ankyrin repeat domain-containing protein; chloroplastic isoform X3 [Vitis vinifera]	LOC100241946_10044
10044	16552;-;31267;28323	PHODC	XP_017697436.1;XP_017697437.1;XP_008785067.1;XP_008785068.1	PHODC	4	MULTICOPY	PREDICTED: ankyrin repeat domain-containing protein; chloroplastic isoform X3 [Phoenix dactylifera];PREDICTED: ankyrin repeat domain-containing protein; chloroplastic isoform X4 [Phoenix dactylifera];PREDICTED: ankyrin repeat domain-containing protein; chloroplastic isoform X2 [Phoenix dactylifera];PREDICTED: ankyrin repeat domain-containing protein; chloroplastic isoform X1 [Phoenix dactylifera]	LOC103703832_10044
10045	-	ELAGV	XP_010941340.2	ELAGV	2	MULTICOPY	PREDICTED: uncharacterized protein LOC105059658 [Elaeis guineensis]	LOC105059658_10045
10045	-	PHODC	XP_008806133.1	PHODC	2	MULTICOPY	PREDICTED: uncharacterized protein LOC103718903 [Phoenix dactylifera]	LOC103718903_10045
10045	28016	ARATH	ARATH20209	ARATH	1	SINGLECOPY	| AT5G66090.1 | AAM61578 | AED98158 | AT5G66090 | BAB10414 | BAC43328 | Q9FKX3_ARATH | unknown protein; FUNCTIONS IN: molecular_function unknown; LOCATED IN: chloroplast; chloroplast stroma; EXPRESSED IN: 21 plant structures; EXPRESSED DURING: 13 growth stages; Has 30201 Blast hits to 17322 proteins in 780 species: Archae - 12; Bacter /.../396; Metazoa - 17338; Fungi - 3422; Plants - 5037; Viruse…	AT5G66090_10045
10045	28016	EUTOL	TSA_EVI_ab_kmer_T5396	EUTOL	1	SINGLECOPY	g.6622::m.6622 Gene.6622::TSA_EVI_ab_kmer_T5396::g.6622 ORF type:5prime_partial len:249 (+) TSA_EVI_ab_kmer_T5396:3-749(+)	TSA_EVI_ab_kmer_T5396_10045
10045	28016	ELAGV	XP_010935156.1	ELAGV	2	MULTICOPY	PREDICTED: uncharacterized protein LOC105055126 [Elaeis guineensis]	LOC105055126_10045
10045	28016	PHODC	XP_017702091.1	PHODC	2	MULTICOPY	PREDICTED: uncharacterized protein LOC103724124 [Phoenix dactylifera]	LOC103724124_10045
10045	28016	VITVI	XP_002277779.1	VITVI	1	SINGLECOPY	PREDICTED: uncharacterized protein LOC100248935 [Vitis vinifera]	LOC100248935_10045
10045	28016	SOLLC	XP_004232513.1	SOLLC	1	SINGLECOPY	PREDICTED: uncharacterized protein LOC101267188 [Solanum lycopersicum]	LOC101267188_10045
10046	-	ELAGV	XP_010941317.1	ELAGV	2	MULTICOPY	PREDICTED: 3-dehydroquinate synthase; chloroplastic [Elaeis guineensis]	LOC105059639_10046
10046	17253	ARATH	ARATH20212	ARATH	1	SINGLECOPY	| AT5G66120.2 | AAL47443 | AAM61355 | AAM98284 | AED98162 | AT5G66120 | BAB10417 | 3-dehydroquinate synthase; putative [Source:TAIR_LOCUS;Acc:AT5G66120]	AT5G66120_10046
10046	17253	EUTOL	TSA_EVI_ab_kmer_T14599	EUTOL	1	SINGLECOPY	g.18533::m.18533 Gene.18533::TSA_EVI_ab_kmer_T14599::g.18533 ORF type:internal len:125 (+) TSA_EVI_ab_kmer_T14599:1-372(+)	TSA_EVI_ab_kmer_T14599_10046
10046	17253	ELAGV	XP_010935108.1	ELAGV	2	MULTICOPY	PREDICTED: 3-dehydroquinate synthase; chloroplastic-like [Elaeis guineensis]	LOC105055093_10046
10046	17253	PHODC	XP_017701505.1	PHODC	1	SINGLECOPY	PREDICTED: 3-dehydroquinate synthase; chloroplastic [Phoenix dactylifera]	LOC103720483_10046
10046	17253	VITVI	NP_001268092.1	VITVI	1	SINGLECOPY	3-dehydroquinate synthase-like [Vitis vinifera]	LOC100266137_10046
10046	17253	SOLLC	NP_001233863.1	SOLLC	1	SINGLECOPY	3-dehydroquinate synthase; chloroplastic [Solanum lycopersicum]	DHQS_10046
10047	-	EUTOL	TSA_EVI_ab_kmer_T5894	EUTOL	2	MULTICOPY	g.7524::m.7524 Gene.7524::TSA_EVI_ab_kmer_T5894::g.7524 ORF type:internal len:159 (+) TSA_EVI_ab_kmer_T5894:3-476(+)	TSA_EVI_ab_kmer_T5894_10047
10047	6252	ARATH	ARATH20213	ARATH	1	SINGLECOPY	| AT5G66130.1 | AED98163 | AT5G66130 | BAA90479 | BAB10418 | RADIATION SENSITIVE 17 [Source:TAIR_LOCUS;Acc:AT5G66130]	AT5G66130_10047
10047	6252;6386	SOLLC	XP_004232507.2;XP_010316433.1	SOLLC	2	MULTICOPY	PREDICTED: cell cycle checkpoint protein RAD17 isoform X1 [Solanum lycopersicum];PREDICTED: cell cycle checkpoint protein RAD17 isoform X2 [Solanum lycopersicum]	LOC101265192_10047
10047	6252;6386;7683	VITVI	XP_019074981.1;XP_019074982.1;XP_019074983.1	VITVI	3	MULTICOPY	PREDICTED: cell cycle checkpoint protein RAD17 isoform X1 [Vitis vinifera];PREDICTED: cell cycle checkpoint protein RAD17 isoform X2 [Vitis vinifera];PREDICTED: cell cycle checkpoint protein RAD17 isoform X3 [Vitis vinifera]	LOC100255852_10047
10047	6386;6252;7683;9802;9281	PHODC	XP_008800124.1;XP_008800127.1;XP_008800129.1;XP_008800130.1;XP_008800131.1	PHODC	5	MULTICOPY	PREDICTED: cell cycle checkpoint protein RAD17 isoform X1 [Phoenix dactylifera];PREDICTED: cell cycle checkpoint protein RAD17 isoform X2 [Phoenix dactylifera];PREDICTED: cell cycle checkpoint protein RAD17 isoform X3 [Phoenix dactylifera];PREDICTED: cell cycle checkpoint protein RAD17 isoform X4 [Phoenix dactylifera];PREDICTED: cell cycle checkpoint protein RAD17 isoform X5 [Phoenix dactylifera]	LOC103714602_10047
10047	6386;6252;9802;7683;9281;-	ELAGV	XP_010933333.1;XP_010933334.1;XP_019709356.1;XP_019709357.1;XP_019709359.1;XP_019709360.1	ELAGV	6	MULTICOPY	PREDICTED: cell cycle checkpoint protein RAD17 isoform X3 [Elaeis guineensis];PREDICTED: cell cycle checkpoint protein RAD17 isoform X4 [Elaeis guineensis];PREDICTED: cell cycle checkpoint protein RAD17 isoform X1 [Elaeis guineensis];PREDICTED: cell cycle checkpoint protein RAD17 isoform X2 [Elaeis guineensis];PREDICTED: cell cycle checkpoint protein RAD17 isoform X5 [Elaeis guineensis];PREDICTED…	LOC105053759_10047
10047	9281	EUTOL	TSA_EVI_ab_kmer_T9776	EUTOL	2	MULTICOPY	g.12207::m.12207 Gene.12207::TSA_EVI_ab_kmer_T9776::g.12207 ORF type:internal len:288 (+) TSA_EVI_ab_kmer_T9776:1-861(+)	TSA_EVI_ab_kmer_T9776_10047
10048	25317	ARATH	ARATH20218	ARATH	1	SINGLECOPY	| AT5G66180.1 | AAS76769 | AED98171 | AT5G66180 | BAD43127 | F4JZ42_ARATH | S-adenosyl-L-methionine-dependent methyltransferases superfamily protein [Source:TAIR_LOCUS;Acc:AT5G66180]	AT5G66180_10048
10048	25317	EUTOL	TSA_EVI_ab_kmer_T4285	EUTOL	1	SINGLECOPY	g.5338::m.5338 Gene.5338::TSA_EVI_ab_kmer_T4285::g.5338 ORF type:internal len:134 (+) TSA_EVI_ab_kmer_T4285:3-401(+)	TSA_EVI_ab_kmer_T4285_10048
10048	25317;25331	VITVI	XP_003631893.1;XP_010649020.1	VITVI	2	MULTICOPY	PREDICTED: uncharacterized protein LOC100267747 isoform X2 [Vitis vinifera];PREDICTED: uncharacterized protein LOC100267747 isoform X1 [Vitis vinifera]	LOC100267747_10048
10048	25331;27519;25317;-;-;-	PHODC	XP_008787633.1;XP_008787634.1;XP_008787636.1;XP_008787637.1;XP_008787638.1;XP_008787639.1	PHODC	6	MULTICOPY	PREDICTED: uncharacterized protein LOC103705618 isoform X1 [Phoenix dactylifera];PREDICTED: uncharacterized protein LOC103705618 isoform X1 [Phoenix dactylifera];PREDICTED: uncharacterized protein LOC103705618 isoform X2 [Phoenix dactylifera];PREDICTED: uncharacterized protein LOC103705618 isoform X3 [Phoenix dactylifera];PREDICTED: uncharacterized protein LOC103705618 isoform X4 [Phoenix dactyli…	LOC103705618_10048
10048	27519;25331;25317	SOLLC	XP_004234530.1;XP_010317690.1;XP_010317691.1	SOLLC	3	MULTICOPY	PREDICTED: uncharacterized protein LOC101244643 isoform X2 [Solanum lycopersicum];PREDICTED: uncharacterized protein LOC101244643 isoform X1 [Solanum lycopersicum];PREDICTED: uncharacterized protein LOC101244643 isoform X1 [Solanum lycopersicum]	LOC101244643_10048
10049	14512	ARATH	ARATH20219	ARATH	2	MULTICOPY	| AT5G66190.1 | AAL59934 | AAM20299 | AED98174 | AT5G66190 | BAB10424 | BAD94088 | BAE98556 | BAH20393 | CAB52472 | ferredoxin-NADP(+)-oxidoreductase 1 [Source:TAIR_LOCUS;Acc:AT5G66190]	AT5G66190_10049
10049	14512	EUTOL	TSA_EVI_ab_kmer_T241	EUTOL	1	SINGLECOPY	g.513::m.513 Gene.513::TSA_EVI_ab_kmer_T241::g.513 ORF type:complete len:367 (+) TSA_EVI_ab_kmer_T241:94-1194(+)	TSA_EVI_ab_kmer_T241_10049
10049	14512	ELAGV	XP_019705398.1	ELAGV	1	SINGLECOPY	PREDICTED: ferredoxin--NADP reductase; leaf isozyme; chloroplastic [Elaeis guineensis]	LOC105044080_10049
10049	14512	PHODC	XP_008788385.1	PHODC	1	SINGLECOPY	PREDICTED: ferredoxin--NADP reductase; leaf isozyme; chloroplastic [Phoenix dactylifera]	LOC103706150_10049
10049	14512	VITVI	XP_002265774.1	VITVI	2	MULTICOPY	PREDICTED: ferredoxin--NADP reductase; leaf-type isozyme; chloroplastic [Vitis vinifera]	LOC100241976_10049
10049	14512	SOLLC	XP_019067721.1	SOLLC	1	SINGLECOPY	PREDICTED: ferredoxin--NADP reductase; leaf-type isozyme; chloroplastic-like isoform X2 [Solanum lycopersicum]	LOC101251845_10049
10049	21211	ARATH	ARATH22403	ARATH	2	MULTICOPY	| AT1G20020.3 | AT1G20020 | ferredoxin-NADP(+)-oxidoreductase 2 [Source:TAIR_LOCUS;Acc:AT1G20020]	AT1G20020_10049
10049	21211	VITVI	XP_002274366.2	VITVI	2	MULTICOPY	PREDICTED: ferredoxin--NADP reductase; leaf-type isozyme; chloroplastic [Vitis vinifera]	LOC100252241_10049
1005	9275	ARATH	ARATH26508	ARATH	1	SINGLECOPY	| AT1G71420.1 | AAG51830 | AEE35199 | AT1G71420 | BAF02198 | Tetratricopeptide repeat (TPR)-like superfamily protein [Source:TAIR_LOCUS;Acc:AT1G71420]	AT1G71420_1005
1005	9275	ELAGV	XP_019707024.1	ELAGV	1	SINGLECOPY	PREDICTED: pentatricopeptide repeat-containing protein At1g71420; partial [Elaeis guineensis]	LOC105047211_1005
1005	9275	PHODC	XP_017698128.1	PHODC	1	SINGLECOPY	PREDICTED: pentatricopeptide repeat-containing protein At1g71420 [Phoenix dactylifera]	LOC103708302_1005
1005	9275	VITVI	XP_002269754.2	VITVI	1	SINGLECOPY	PREDICTED: pentatricopeptide repeat-containing protein At1g71420 [Vitis vinifera]	LOC100263666_1005
1005	9275	SOLLC	XP_019067575.1	SOLLC	1	SINGLECOPY	PREDICTED: pentatricopeptide repeat-containing protein At1g71420 [Solanum lycopersicum]	LOC101250082_1005
10050	15944	ARATH	ARATH20224	ARATH	1	SINGLECOPY	| AT5G66240.2 | AAL91206 | AAM61159 | AAO00945 | AED98186 | AT5G66240 | Q8RXD8_ARATH | Transducin/WD40 repeat-like superfamily protein [Source:TAIR_LOCUS;Acc:AT5G66240]	AT5G66240_10050
10050	15944	EUTOL	TSA_EVI_ab_kmer_T14887	EUTOL	1	SINGLECOPY	g.18906::m.18906 Gene.18906::TSA_EVI_ab_kmer_T14887::g.18906 ORF type:complete len:474 (+) TSA_EVI_ab_kmer_T14887:46-1467(+)	TSA_EVI_ab_kmer_T14887_10050
10050	15944	VITVI	XP_019074731.1	VITVI	1	SINGLECOPY	PREDICTED: WD repeat-containing protein 82-B [Vitis vinifera]	LOC100255744_10050
10050	15944	SOLLC	NP_001315513.1	SOLLC	1	SINGLECOPY	ubiquitin ligase complex subunit 1-like [Solanum lycopersicum]	LOC101258611_10050
10050	15944;16246	ELAGV	XP_010920256.1;XP_010920257.1	ELAGV	2	MULTICOPY	PREDICTED: WD repeat-containing protein 82-B [Elaeis guineensis];PREDICTED: WD repeat-containing protein 82-B [Elaeis guineensis]	LOC105044150_10050
10050	16246;15944;-;-;-	PHODC	XP_008807586.1;XP_008807588.1;XP_008807589.1;XP_008807590.1;XP_008807591.1	PHODC	5	MULTICOPY	PREDICTED: WD repeat-containing protein 82-B isoform X1 [Phoenix dactylifera];PREDICTED: WD repeat-containing protein 82-B isoform X1 [Phoenix dactylifera];PREDICTED: WD repeat-containing protein 82-B isoform X2 [Phoenix dactylifera];PREDICTED: WD repeat-containing protein 82-B isoform X3 [Phoenix dactylifera];PREDICTED: WD repeat-containing protein 82-B isoform X3 [Phoenix dactylifera]	LOC103719890_10050
10051	17038	ARATH	ARATH20236	ARATH	1	SINGLECOPY	| AT5G66360.2 | AED98204 | AT5G66360 | BAB10912 | Ribosomal RNA adenine dimethylase family protein [Source:TAIR_LOCUS;Acc:AT5G66360]	AT5G66360_10051
10051	17038	ELAGV	XP_010943978.1	ELAGV	1	SINGLECOPY	PREDICTED: LOW QUALITY PROTEIN: ribosomal RNA small subunit methyltransferase; mitochondrial [Elaeis guineensis]	LOC105061579_10051
10051	17038	PHODC	XP_008806474.1	PHODC	1	SINGLECOPY	PREDICTED: ribosomal RNA small subunit methyltransferase; mitochondrial [Phoenix dactylifera]	LOC103719144_10051
10051	17038	VITVI	XP_010649089.1	VITVI	1	SINGLECOPY	PREDICTED: ribosomal RNA small subunit methyltransferase; mitochondrial [Vitis vinifera]	LOC100247089_10051
10051	17038	SOLLC	XP_004233729.1	SOLLC	1	SINGLECOPY	PREDICTED: ribosomal RNA small subunit methyltransferase; mitochondrial [Solanum lycopersicum]	LOC101260604_10051
10052	-	SOLLC	XP_010316222.1	SOLLC	3	MULTICOPY	PREDICTED: folate transporter 1; chloroplastic-like [Solanum lycopersicum]	LOC101261980_10052
10052	19510	ARATH	ARATH20238	ARATH	1	SINGLECOPY	| AT5G66380.1 | AAM61381 | AAQ22608 | AED98206 | AT5G66380 | BAB10914 | BAE99467 | CAH65737 | folate transporter 1 [Source:TAIR_LOCUS;Acc:AT5G66380]	AT5G66380_10052
10052	19510	EUTOL	TSA_EVI_ab_kmer_T2870	EUTOL	1	SINGLECOPY	g.4113::m.4113 Gene.4113::TSA_EVI_ab_kmer_T2870::g.4113 ORF type:5prime_partial len:297 (+) TSA_EVI_ab_kmer_T2870:2-892(+)	TSA_EVI_ab_kmer_T2870_10052
10052	19510	ELAGV	XP_010917681.1	ELAGV	1	SINGLECOPY	PREDICTED: folate transporter 1; chloroplastic [Elaeis guineensis]	LOC105042245_10052
10052	19510;28406	PHODC	XP_008812193.1;XP_008812194.1	PHODC	2	MULTICOPY	PREDICTED: folate transporter 1; chloroplastic isoform X1 [Phoenix dactylifera];PREDICTED: folate transporter 1; chloroplastic isoform X2 [Phoenix dactylifera]	LOC103723150_10052
10052	19510;28406	VITVI	XP_002268046.1;XP_010649094.1	VITVI	2	MULTICOPY	PREDICTED: folate transporter 1; chloroplastic isoform X2 [Vitis vinifera];PREDICTED: folate transporter 1; chloroplastic isoform X1 [Vitis vinifera]	LOC100248832_10052
10052	19510;28406	SOLLC	XP_004232443.1;XP_010316392.1	SOLLC	3	MULTICOPY	PREDICTED: folate transporter 1; chloroplastic isoform X2 [Solanum lycopersicum];PREDICTED: folate transporter 1; chloroplastic isoform X1 [Solanum lycopersicum]	LOC101244730_10052
10053	-	EUTOL	TSA_EVI_ab_kmer_T772	EUTOL	2	MULTICOPY	g.1429::m.1429 Gene.1429::TSA_EVI_ab_kmer_T772::g.1429 ORF type:5prime_partial len:193 (+) TSA_EVI_ab_kmer_T772:2-580(+)	TSA_EVI_ab_kmer_T772_10053
10053	15172;3414;11547	PHODC	XP_017697454.1;XP_008784930.1;XP_008784931.1	PHODC	3	MULTICOPY	PREDICTED: UPF0261 protein y4oU isoform X3 [Phoenix dactylifera];PREDICTED: UPF0261 protein y4oU isoform X1 [Phoenix dactylifera];PREDICTED: UPF0261 protein SACE_5696 isoform X2 [Phoenix dactylifera]	LOC103703748_10053
10053	3414	ARATH	ARATH20242	ARATH	1	SINGLECOPY	| AT5G66420.2 | AAK55692 | AAN46826 | AED98211 | AED98212 | AT5G66420 | BAB10918 | BAF01733 | BAH19777 | Q9FJZ7_ARATH | CONTAINS InterPro DOMAIN/s: Uncharacterised conserved protein UCP033271 (InterPro:IPR008322); TIM- barrel signal transduction protein; predicted (InterPro:IPR009215); Has 30201 Blast hits to 17322 proteins in 780 species: Archae - 12; Bacteria - 1396 ;.../zoa - 17338; Fungi - 34…	AT5G66420_10053
10053	3414	EUTOL	TSA_EVI_ab_kmer_T9399	EUTOL	2	MULTICOPY	g.11832::m.11832 Gene.11832::TSA_EVI_ab_kmer_T9399::g.11832 ORF type:5prime_partial len:293 (+) TSA_EVI_ab_kmer_T9399:3-881(+)	TSA_EVI_ab_kmer_T9399_10053
10053	3414	ELAGV	XP_010909381.1	ELAGV	1	SINGLECOPY	PREDICTED: uncharacterized protein LOC105035506 [Elaeis guineensis]	LOC105035506_10053
10053	3414;15172;11547	SOLLC	NP_001234724.1;XP_010315841.1;XP_019067502.1	SOLLC	3	MULTICOPY	Tm-1 protein [Solanum lycopersicum];PREDICTED: tm-1 protein isoform X1 [Solanum lycopersicum];PREDICTED: tm-1 protein isoform X1 [Solanum lycopersicum]	Tm-1_10053
10054	18578	ARATH	ARATH20247	ARATH	1	SINGLECOPY	| AT5G66470.1 | AAL38371 | AAM13244 | AED98218 | AT5G66470 | Q8VZ74_ARATH | RNA binding;GTP binding [Source:TAIR_LOCUS;Acc:AT5G66470]	AT5G66470_10054
10054	18578	EUTOL	TSA_EVI_ab_kmer_T14724	EUTOL	1	SINGLECOPY	g.18669::m.18669 Gene.18669::TSA_EVI_ab_kmer_T14724::g.18669 ORF type:internal len:213 (+) TSA_EVI_ab_kmer_T14724:1-636(+)	TSA_EVI_ab_kmer_T14724_10054
10054	18578	ELAGV	XP_010926096.1	ELAGV	1	SINGLECOPY	PREDICTED: uncharacterized protein LOC105048481 [Elaeis guineensis]	LOC105048481_10054
10054	18578	SOLLC	XP_004232950.1	SOLLC	1	SINGLECOPY	PREDICTED: uncharacterized protein LOC101245909 [Solanum lycopersicum]	LOC101245909_10054
10054	18578;25816;22407	VITVI	XP_002264259.1;XP_010649120.1;XP_019075068.1	VITVI	3	MULTICOPY	PREDICTED: uncharacterized protein LOC100265087 isoform X1 [Vitis vinifera];PREDICTED: uncharacterized protein LOC100265087 isoform X3 [Vitis vinifera];PREDICTED: uncharacterized protein LOC100265087 isoform X2 [Vitis vinifera]	LOC100265087_10054
10054	22407;-;-;-;-;-;-;-;-;-;-;25816;18578	PHODC	XP_008797529.1;XP_017699658.1;XP_017699659.1;XP_017699660.1;XP_017699662.1;XP_017699663.1;XP_017699664.1;XP_017699665.1;XP_017699666.1;XP_017699667.1;XP_017699668.1;XP_017699669.1;XP_017699670.1	PHODC	13	MULTICOPY	PREDICTED: GTPase Era isoform X1 [Phoenix dactylifera];PREDICTED: GTPase Era isoform X2 [Phoenix dactylifera];PREDICTED: GTPase Era isoform X2 [Phoenix dactylifera];PREDICTED: GTPase Era isoform X2 [Phoenix dactylifera];PREDICTED: GTPase Era isoform X2 [Phoenix dactylifera];PREDICTED: GTPase Era isoform X2 [Phoenix dactylifera];PREDICTED: GTPase Era isoform X2 [Phoenix dactylifera];PREDICTED: GTP…	LOC103712711_10054
10055	9193	ARATH	ARATH20254	ARATH	1	SINGLECOPY	| AT5G66540.1 | AAK63852 | AAN31082 | AED98227 | AT5G66540 | BAB10930 | Q9FJY5_ARATH | FUNCTIONS IN: molecular_function unknown; INVOLVED IN: rRNA processing; LOCATED IN: cytosol; nucleolus; nucleus; EXPRESSED IN: 22 plant structures; EXPRESSED DURING: 12 growth stages; CONTAINS InterPro DOMAIN/s: U3 small nucleolar ribonucleoprotein /.../x; subunit Mpp10p (InterPro:IPR012173); Mpp10 protein (Int…	AT5G66540_10055
10055	9193	EUTOL	TSA_EVI_ab_kmer_T13695	EUTOL	1	SINGLECOPY	g.17615::m.17615 Gene.17615::TSA_EVI_ab_kmer_T13695::g.17615 ORF type:5prime_partial len:158 (+) TSA_EVI_ab_kmer_T13695:1-474(+)	TSA_EVI_ab_kmer_T13695_10055
10055	9193	ELAGV	XP_010930057.1	ELAGV	1	SINGLECOPY	PREDICTED: U3 small nucleolar ribonucleoprotein protein MPP10 [Elaeis guineensis]	LOC105051362_10055
10055	9193	PHODC	XP_017698774.1	PHODC	1	SINGLECOPY	PREDICTED: U3 small nucleolar ribonucleoprotein protein MPP10 [Phoenix dactylifera]	LOC103708850_10055
10055	9193	VITVI	XP_003634246.1	VITVI	1	SINGLECOPY	PREDICTED: U3 small nucleolar ribonucleoprotein protein MPP10 [Vitis vinifera]	LOC100241507_10055
10055	-;9193	SOLLC	XP_004236217.1;XP_010318988.1	SOLLC	2	MULTICOPY	PREDICTED: U3 small nucleolar ribonucleoprotein protein MPP10 isoform X1 [Solanum lycopersicum];PREDICTED: U3 small nucleolar ribonucleoprotein protein MPP10 isoform X2 [Solanum lycopersicum]	LOC101253879_10055
10056	39460	ARATH	ARATH20259	ARATH	1	SINGLECOPY	| AT5G66590.1 | AAK62432 | AAM13247 | AAM63321 | AED98232 | AT5G66590 | BAB10935 | Q9FJY1_ARATH | CAP (Cysteine-rich secretory proteins; Antigen 5; and Pathogenesis-related 1 protein) superfamily protein [Source:TAIR_LOCUS;Acc:AT5G66590]	AT5G66590_10056
10056	39460	VITVI	XP_002262744.1	VITVI	2	MULTICOPY	PREDICTED: STS14 protein [Vitis vinifera]	LOC100245092_10056
10056	39460	SOLLC	XP_010317149.1	SOLLC	1	SINGLECOPY	PREDICTED: STS14 protein [Solanum lycopersicum]	LOC101257731_10056
10056	46254	ELAGV	XP_010917297.2	ELAGV	1	SINGLECOPY	PREDICTED: STS14 protein-like [Elaeis guineensis]	LOC105041924_10056
10056	46254	VITVI	XP_010646385.1	VITVI	2	MULTICOPY	PREDICTED: STS14 protein-like [Vitis vinifera]	LOC100853447_10056
10057	-	EUTOL	TSA_EVI_ab_kmer_T11281	EUTOL	2	MULTICOPY	g.14420::m.14420 Gene.14420::TSA_EVI_ab_kmer_T11281::g.14420 ORF type:internal len:186 (+) TSA_EVI_ab_kmer_T11281:1-555(+)	TSA_EVI_ab_kmer_T11281_10057
10057	42680	EUTOL	TSA_EVI_ab_kmer_T16121	EUTOL	2	MULTICOPY	g.20714::m.20714 Gene.20714::TSA_EVI_ab_kmer_T16121::g.20714 ORF type:internal len:176 (+) TSA_EVI_ab_kmer_T16121:3-527(+)	TSA_EVI_ab_kmer_T16121_10057
10057	5589	ARATH	ARATH20265	ARATH	1	SINGLECOPY	| AT5G66631.1 | AED98242 | AT5G66631 | Tetratricopeptide repeat (TPR)-like superfamily protein [Source:TAIR_LOCUS;Acc:AT5G66631]	AT5G66631_10057
10057	5589	ELAGV	XP_019709437.1	ELAGV	1	SINGLECOPY	PREDICTED: LOW QUALITY PROTEIN: pentatricopeptide repeat-containing protein At5g66631 [Elaeis guineensis]	LOC105055769_10057
10057	5589	PHODC	XP_017699463.1	PHODC	1	SINGLECOPY	PREDICTED: LOW QUALITY PROTEIN: pentatricopeptide repeat-containing protein At5g66631 [Phoenix dactylifera]	LOC103711858_10057
10057	5589	SOLLC	XP_004233935.1	SOLLC	1	SINGLECOPY	PREDICTED: pentatricopeptide repeat-containing protein At5g66631 [Solanum lycopersicum]	LOC101257632_10057
10057	5589;-;42680	VITVI	XP_002269506.1;XP_010649204.1;XP_010649205.1	VITVI	3	MULTICOPY	PREDICTED: pentatricopeptide repeat-containing protein At5g66631 [Vitis vinifera];PREDICTED: pentatricopeptide repeat-containing protein At5g66631 [Vitis vinifera];PREDICTED: pentatricopeptide repeat-containing protein At5g66631 [Vitis vinifera]	LOC100254703_10057
10058	-;-;-	VITVI	XP_002273758.1;XP_010649189.1;XP_010649190.1	VITVI	5	MULTICOPY	PREDICTED: dolichyl-diphosphooligosaccharide--protein glycosyltransferase 48 kDa subunit isoform X3 [Vitis vinifera];PREDICTED: dolichyl-diphosphooligosaccharide--protein glycosyltransferase 48 kDa subunit isoform X1 [Vitis vinifera];PREDICTED: dolichyl-diphosphooligosaccharide--protein glycosyltransferase 48 kDa subunit isoform X2 [Vitis vinifera]	LOC100244523_10058
10058	10773	ARATH	ARATH20272	ARATH	1	SINGLECOPY	| AT5G66680.1 | AAK59450 | AAL16268 | AAM63023 | AAN12926 | AED98251 | AT5G66680 | BAA97274 | dolichyl-diphosphooligosaccharide-protein glycosyltransferase 48kDa subunit family protein [Source:TAIR_LOCUS;Acc:AT5G66680]	AT5G66680_10058
10058	10773	EUTOL	TSA_EVI_ab_kmer_T475	EUTOL	1	SINGLECOPY	g.937::m.937 Gene.937::TSA_EVI_ab_kmer_T475::g.937 ORF type:complete len:449 (+) TSA_EVI_ab_kmer_T475:677-2023(+)	TSA_EVI_ab_kmer_T475_10058
10058	10773	ELAGV	XP_010923440.1	ELAGV	1	SINGLECOPY	PREDICTED: dolichyl-diphosphooligosaccharide--protein glycosyltransferase 48 kDa subunit [Elaeis guineensis]	LOC105046530_10058
10058	10773	PHODC	XP_008786131.1	PHODC	1	SINGLECOPY	PREDICTED: dolichyl-diphosphooligosaccharide--protein glycosyltransferase 48 kDa subunit [Phoenix dactylifera]	LOC103704557_10058
10058	10773	SOLLC	NP_001316397.1	SOLLC	1	SINGLECOPY	dolichyl-diphosphooligosaccharide--protein glycosyltransferase subunit precursor [Solanum lycopersicum]	LOC101245405_10058
10058	10773;-	VITVI	XP_002284627.1;XP_010647847.1	VITVI	5	MULTICOPY	PREDICTED: dolichyl-diphosphooligosaccharide--protein glycosyltransferase 48 kDa subunit isoform X2 [Vitis vinifera];PREDICTED: dolichyl-diphosphooligosaccharide--protein glycosyltransferase 48 kDa subunit isoform X1 [Vitis vinifera]	LOC100250299_10058
10059	-	SOLLC	XP_010317214.1	SOLLC	2	MULTICOPY	PREDICTED: uncharacterized protein LOC104645973 [Solanum lycopersicum]	LOC104645973_10059
10059	42218	ARATH	ARATH20282	ARATH	1	SINGLECOPY	| AT5G66780.1 | AAK82502 | AAL62014 | AED98262 | AT5G66780 | BAB08620 | Q9FL02_ARATH | unknown protein; Has 1807 Blast hits to 1807 proteins in 277 species: Archae - 0; Bacteria - 0; Metazoa - 736; Fungi - 347; Plants - 385; Viruses - 0; Other Eukaryotes - 339 (source: NCBI BLink). [Source:TAIR_LOCUS;Acc:AT5G66780]	AT5G66780_10059
10059	42218	ELAGV	XP_019710694.1	ELAGV	2	MULTICOPY	PREDICTED: uncharacterized protein LOC109506672 [Elaeis guineensis]	LOC109506672_10059
10059	42218	VITVI	XP_002267045.3	VITVI	1	SINGLECOPY	PREDICTED: uncharacterized protein LOC100256467 [Vitis vinifera]	LOC100256467_10059
10059	-;42218	PHODC	XP_008790361.1;XP_008790362.1	PHODC	2	MULTICOPY	PREDICTED: uncharacterized protein LOC103707596 isoform X1 [Phoenix dactylifera];PREDICTED: uncharacterized protein LOC103707596 isoform X2 [Phoenix dactylifera]	LOC103707596_10059
10059	45697	ELAGV	XP_010910611.1	ELAGV	2	MULTICOPY	PREDICTED: uncharacterized protein LOC105036553 [Elaeis guineensis]	LOC105036553_10059
10059	45697	SOLLC	XP_019067641.1	SOLLC	2	MULTICOPY	PREDICTED: uncharacterized protein LOC101257926 [Solanum lycopersicum]	LOC101257926_10059
1006	6846	ARATH	ARATH07030	ARATH	1	SINGLECOPY	| AT2G33760.1 | AAC69141 | AEC08881 | AT2G33760 | Pentatricopeptide repeat (PPR) superfamily protein [Source:TAIR_LOCUS;Acc:AT2G33760]	AT2G33760_1006
1006	6846	PHODC	XP_008810240.1	PHODC	1	SINGLECOPY	PREDICTED: pentatricopeptide repeat-containing protein At2g33760 [Phoenix dactylifera]	LOC103721708_1006
1006	6846	VITVI	XP_019073823.1	VITVI	1	SINGLECOPY	PREDICTED: pentatricopeptide repeat-containing protein At2g33760 [Vitis vinifera]	LOC100855391_1006
1006	-;-;-;-;-;6846	ELAGV	XP_010919623.2;XP_010919640.2;XP_019709036.1;XP_019709068.1;XP_019709084.1;XP_019709127.1	ELAGV	6	MULTICOPY	PREDICTED: pentatricopeptide repeat-containing protein At2g33760 [Elaeis guineensis];PREDICTED: pentatricopeptide repeat-containing protein At2g33760 [Elaeis guineensis];PREDICTED: pentatricopeptide repeat-containing protein At2g33760 [Elaeis guineensis];PREDICTED: pentatricopeptide repeat-containing protein At2g33760 [Elaeis guineensis];PREDICTED: pentatricopeptide repeat-containing protein At2g…	LOC105043669_1006
10060	14261;3582	VITVI	XP_010652821.1;XP_010652822.1	VITVI	2	MULTICOPY	PREDICTED: uncharacterized protein LOC100244129 isoform X1 [Vitis vinifera];PREDICTED: uncharacterized protein LOC100244129 isoform X2 [Vitis vinifera]	LOC100244129_10060
10060	14261;3582;-	ELAGV	XP_010916642.1;XP_010916643.1;XP_019705163.1	ELAGV	3	MULTICOPY	PREDICTED: uncharacterized protein LOC105041379 isoform X1 [Elaeis guineensis];PREDICTED: uncharacterized protein LOC105041379 isoform X2 [Elaeis guineensis];PREDICTED: uncharacterized protein LOC105041379 isoform X3 [Elaeis guineensis]	LOC105041379_10060
10060	3582	ARATH	ARATH20285	ARATH	1	SINGLECOPY	| AT5G66810.1 | AED98265 | AT5G66810 | BAB08623 | BAF00693 | F4K250_ARATH | CONTAINS InterPro DOMAIN/s: CTLH; C-terminal LisH motif (InterPro:IPR006595); BEST Arabidopsis thaliana protein match is: LisH and RanBPM domains containing protein (TAIR:AT1G61150.1); Has 333 Blast hits to 242 proteins in 88 species: Archae - 0; Ba /.../ - 0; Metazoa - 104; Fungi - 47; Plants - 152; Viruses - 0; Other Eu…	AT5G66810_10060
10060	3582	EUTOL	TSA_EVI_ab_kmer_T10965	EUTOL	1	SINGLECOPY	g.13971::m.13971 Gene.13971::TSA_EVI_ab_kmer_T10965::g.13971 ORF type:internal len:152 (+) TSA_EVI_ab_kmer_T10965:2-454(+)	TSA_EVI_ab_kmer_T10965_10060
10060	3582	PHODC	XP_008805249.1	PHODC	1	SINGLECOPY	PREDICTED: uncharacterized protein LOC103718286 [Phoenix dactylifera]	LOC103718286_10060
10060	3582	SOLLC	XP_004232041.3	SOLLC	1	SINGLECOPY	PREDICTED: uncharacterized protein LOC101246489 [Solanum lycopersicum]	LOC101246489_10060
10062	12197	ARATH	ARATH20288	ARATH	1	SINGLECOPY	| AT5G66820.1 | AED98268 | AT5G66820 | BAB08624 | F4K253_ARATH | unknown protein; Has 35333 Blast hits to 34131 proteins in 2444 species: Archae - 798; Bacteria - 22429; Metazoa - 974; Fungi - 991; Plants - 531; Viruses - 0; Other Eukaryotes - 9610 (source: NCBI BLink). [Source:TAIR_LOCUS;Acc:AT5G66820]	AT5G66820_10062
10062	12197	VITVI	XP_010647355.1	VITVI	2	MULTICOPY	PREDICTED: uncharacterized protein LOC100853492 [Vitis vinifera]	LOC100853492_10062
10062	32288	VITVI	XP_019074197.1	VITVI	2	MULTICOPY	PREDICTED: uncharacterized protein LOC104878532 [Vitis vinifera]	LOC104878532_10062
10062	32288;12197;6008	SOLLC	XP_010317804.1;XP_010317805.1;XP_010317806.1	SOLLC	3	MULTICOPY	PREDICTED: transmembrane protein 131 homolog isoform X1 [Solanum lycopersicum];PREDICTED: transmembrane protein 131 homolog isoform X2 [Solanum lycopersicum];PREDICTED: transmembrane protein 131 homolog isoform X3 [Solanum lycopersicum]	LOC101249796_10062
10062	6008	ELAGV	XP_010916655.1	ELAGV	1	SINGLECOPY	PREDICTED: uncharacterized protein LOC105041390 [Elaeis guineensis]	LOC105041390_10062
10062	6008;32288;-	PHODC	XP_017699259.1;XP_017699260.1;XP_017699261.1	PHODC	3	MULTICOPY	PREDICTED: uncharacterized protein LOC103710984 isoform X1 [Phoenix dactylifera];PREDICTED: uncharacterized protein LOC103710984 isoform X2 [Phoenix dactylifera];PREDICTED: transmembrane protein 131 isoform X3 [Phoenix dactylifera]	LOC103710984_10062
10063	-;-	SOLLC	XP_004232047.1;XP_010316152.1	SOLLC	2	MULTICOPY	PREDICTED: zinc finger CCCH domain-containing protein 62 isoform X1 [Solanum lycopersicum];PREDICTED: zinc finger CCCH domain-containing protein 62 isoform X2 [Solanum lycopersicum]	LOC101248532_10063
10063	13726	ARATH	ARATH20290	ARATH	1	SINGLECOPY	| AT5G66840.1 | AED98270 | AT5G66840 | BAB08626 | Q9FKZ6_ARATH | SAP domain-containing protein [Source:TAIR_LOCUS;Acc:AT5G66840]	AT5G66840_10063
10063	13726	EUTOL	TSA_EVI_ab_kmer_T10881	EUTOL	1	SINGLECOPY	g.13839::m.13839 Gene.13839::TSA_EVI_ab_kmer_T10881::g.13839 ORF type:internal len:237 (+) TSA_EVI_ab_kmer_T10881:2-709(+)	TSA_EVI_ab_kmer_T10881_10063
10063	13726	ELAGV	XP_010926369.1	ELAGV	1	SINGLECOPY	PREDICTED: zinc finger CCCH domain-containing protein 62 [Elaeis guineensis]	LOC105048674_10063
10063	13726	PHODC	XP_008782198.1	PHODC	1	SINGLECOPY	PREDICTED: zinc finger CCCH domain-containing protein 62-like [Phoenix dactylifera]	LOC103701803_10063
10063	13726	VITVI	XP_010646914.1	VITVI	1	SINGLECOPY	PREDICTED: zinc finger CCCH domain-containing protein 62 [Vitis vinifera]	LOC100242679_10063
10064	-	SOLLC	XP_004252831.1	SOLLC	10	MULTICOPY	PREDICTED: mitogen-activated protein kinase kinase kinase YODA-like [Solanum lycopersicum]	LOC101259033_10064
10064	11607	EUTOL	TSA_EVI_ab_kmer_T10691	EUTOL	2	MULTICOPY	g.13543::m.13543 Gene.13543::TSA_EVI_ab_kmer_T10691::g.13543 ORF type:complete len:402 (+) TSA_EVI_ab_kmer_T10691:2-1207(+)	TSA_EVI_ab_kmer_T10691_10064
10064	11607	ELAGV	XP_010905637.1	ELAGV	6	MULTICOPY	PREDICTED: mitogen-activated protein kinase kinase kinase 5 [Elaeis guineensis]	LOC105032774_10064
10064	11607;-;-;28603	SOLLC	XP_004238187.1;XP_010320358.1;XP_010320359.1;XP_019069236.1	SOLLC	10	MULTICOPY	PREDICTED: mitogen-activated protein kinase kinase kinase YODA isoform X2 [Solanum lycopersicum];PREDICTED: mitogen-activated protein kinase kinase kinase YODA isoform X1 [Solanum lycopersicum];PREDICTED: mitogen-activated protein kinase kinase kinase YODA isoform X3 [Solanum lycopersicum];PREDICTED: mitogen-activated protein kinase kinase kinase YODA isoform X4 [Solanum lycopersicum]	LOC101263809_10064
10064	22987	PHODC	XP_008792685.1	PHODC	5	MULTICOPY	PREDICTED: mitogen-activated protein kinase kinase kinase YODA [Phoenix dactylifera]	LOC103709223_10064
10064	22987;24061;23483	VITVI	XP_002263088.1;XP_010647206.1;XP_010647207.1	VITVI	7	MULTICOPY	PREDICTED: mitogen-activated protein kinase kinase kinase YODA isoform X1 [Vitis vinifera];PREDICTED: mitogen-activated protein kinase kinase kinase YODA isoform X2 [Vitis vinifera];PREDICTED: mitogen-activated protein kinase kinase kinase YODA isoform X3 [Vitis vinifera]	LOC100245919_10064
10064	23483	ARATH	ARATH20291	ARATH	1	SINGLECOPY	| AT5G66850.1 | AAK25952 | AAK64098 | AAL09773 | AED98271 | AT5G66850 | BAB08627 | BAF01931 | CAA74696 | Q9C5H5_ARATH | mitogen-activated protein kinase kinase kinase 5 [Source:TAIR_LOCUS;Acc:AT5G66850]	AT5G66850_10064
10064	23483;24061;27348	ELAGV	XP_019702150.1;XP_019702151.1;XP_019702152.1	ELAGV	6	MULTICOPY	PREDICTED: mitogen-activated protein kinase kinase kinase 5 isoform X1 [Elaeis guineensis];PREDICTED: mitogen-activated protein kinase kinase kinase 5 isoform X2 [Elaeis guineensis];PREDICTED: mitogen-activated protein kinase kinase kinase 5 isoform X3 [Elaeis guineensis]	LOC105033265_10064
10064	23483;24061;27348;11607	PHODC	XP_008792633.1;XP_017698826.1;XP_017698827.1;XP_017698828.1	PHODC	5	MULTICOPY	PREDICTED: mitogen-activated protein kinase kinase kinase YODA-like isoform X2 [Phoenix dactylifera];PREDICTED: mitogen-activated protein kinase kinase kinase YODA-like isoform X1 [Phoenix dactylifera];PREDICTED: mitogen-activated protein kinase kinase kinase YODA-like isoform X3 [Phoenix dactylifera];PREDICTED: mitogen-activated protein kinase kinase kinase YODA-like isoform X4 [Phoenix dactylif…	LOC103709183_10064
10064	23483;27348;24061	SOLLC	XP_004232049.1;XP_010316155.1;XP_019068027.1	SOLLC	10	MULTICOPY	PREDICTED: mitogen-activated protein kinase kinase kinase YODA isoform X1 [Solanum lycopersicum];PREDICTED: mitogen-activated protein kinase kinase kinase YODA isoform X2 [Solanum lycopersicum];PREDICTED: mitogen-activated protein kinase kinase kinase YODA isoform X1 [Solanum lycopersicum]	LOC101249132_10064
10064	27348	VITVI	XP_010647447.1	VITVI	7	MULTICOPY	PREDICTED: mitogen-activated protein kinase kinase kinase YODA [Vitis vinifera]	LOC100853209_10064
10064	27634;27633	SOLLC	XP_004233431.1;XP_010317159.1	SOLLC	10	MULTICOPY	PREDICTED: mitogen-activated protein kinase kinase kinase YODA-like isoform X1 [Solanum lycopersicum];PREDICTED: mitogen-activated protein kinase kinase kinase YODA-like isoform X2 [Solanum lycopersicum]	LOC101264176_10064
10064	27634;-;27633	VITVI	XP_010664608.1;XP_010664609.1;XP_010664610.1	VITVI	7	MULTICOPY	PREDICTED: mitogen-activated protein kinase kinase kinase YODA isoform X1 [Vitis vinifera];PREDICTED: mitogen-activated protein kinase kinase kinase YODA isoform X2 [Vitis vinifera];PREDICTED: mitogen-activated protein kinase kinase kinase YODA isoform X3 [Vitis vinifera]	LOC100257467_10064
10064	28603	ELAGV	XP_019702149.1	ELAGV	6	MULTICOPY	PREDICTED: mitogen-activated protein kinase kinase kinase 5-like [Elaeis guineensis]	LOC105033273_10064
10064	44649	EUTOL	TSA_EVI_ab_kmer_T21691	EUTOL	2	MULTICOPY	g.27628::m.27628 Gene.27628::TSA_EVI_ab_kmer_T21691::g.27628 ORF type:internal len:146 (+) TSA_EVI_ab_kmer_T21691:3-437(+)	TSA_EVI_ab_kmer_T21691_10064
10064	44649	ELAGV	XP_010911582.2	ELAGV	6	MULTICOPY	PREDICTED: mitogen-activated protein kinase kinase kinase 5-like; partial [Elaeis guineensis]	LOC105037639_10064
10065	-	VITVI	XP_002263685.2	VITVI	2	MULTICOPY	PREDICTED: uncharacterized protein LOC100251177 [Vitis vinifera]	LOC100251177_10065
10065	25273	ARATH	ARATH20292	ARATH	1	SINGLECOPY	| AT5G66860.1 | AAK96736 | AAL47375 | AED98272 | AT5G66860 | BAB08628 | Q9FKZ4_ARATH | Ribosomal protein L25/Gln-tRNA synthetase; anti- codon-binding domain [Source:TAIR_LOCUS;Acc:AT5G66860]	AT5G66860_10065
10065	25273	EUTOL	TSA_EVI_ab_kmer_T1227	EUTOL	1	SINGLECOPY	g.2129::m.2129 Gene.2129::TSA_EVI_ab_kmer_T1227::g.2129 ORF type:5prime_partial len:132 (+) TSA_EVI_ab_kmer_T1227:3-398(+)	TSA_EVI_ab_kmer_T1227_10065
10065	25273	ELAGV	XP_010906297.1	ELAGV	1	SINGLECOPY	PREDICTED: uncharacterized protein LOC105033266 [Elaeis guineensis]	LOC105033266_10065
10065	25273	PHODC	XP_008792687.1	PHODC	1	SINGLECOPY	PREDICTED: 50S ribosomal protein L25-like [Phoenix dactylifera]	LOC103709224_10065
10065	25273	VITVI	XP_003635532.1	VITVI	2	MULTICOPY	PREDICTED: uncharacterized protein LOC100854002 [Vitis vinifera]	LOC100854002_10065
10065	25273	SOLLC	XP_004232053.1	SOLLC	1	SINGLECOPY	PREDICTED: uncharacterized protein LOC101250850 [Solanum lycopersicum]	LOC101250850_10065
10066	7198	ARATH	ARATH20298	ARATH	1	SINGLECOPY	| AT5G66920.1 | AAM19780 | AAM61328 | AAN38699 | AED98278 | AT5G66920 | BAB08634 | Q8LPS9_ARATH | SKU5 similar 17 [Source:TAIR_LOCUS;Acc:AT5G66920]	AT5G66920_10066
10066	7198	VITVI	XP_002270831.1	VITVI	1	SINGLECOPY	PREDICTED: L-ascorbate oxidase homolog [Vitis vinifera]	LOC100249552_10066
10066	7198	SOLLC	XP_004233429.1	SOLLC	2	MULTICOPY	PREDICTED: L-ascorbate oxidase homolog [Solanum lycopersicum]	LOC101263571_10066
10066	7198;7350	ELAGV	XP_010908384.1;XP_019702658.1	ELAGV	2	MULTICOPY	PREDICTED: L-ascorbate oxidase homolog isoform X2 [Elaeis guineensis];PREDICTED: L-ascorbate oxidase homolog isoform X1 [Elaeis guineensis]	LOC105034793_10066
10066	7198;7350	PHODC	XP_008792598.1;XP_017698825.1	PHODC	2	MULTICOPY	PREDICTED: L-ascorbate oxidase homolog isoform X2 [Phoenix dactylifera];PREDICTED: L-ascorbate oxidase homolog isoform X1 [Phoenix dactylifera]	LOC103709153_10066
10066	7350	SOLLC	XP_004232058.1	SOLLC	2	MULTICOPY	PREDICTED: L-ascorbate oxidase homolog [Solanum lycopersicum]	LOC101252344_10066
10067	26345	EUTOL	TSA_EVI_ab_kmer_T5602	EUTOL	2	MULTICOPY	g.7014::m.7014 Gene.7014::TSA_EVI_ab_kmer_T5602::g.7014 ORF type:complete len:221 (+) TSA_EVI_ab_kmer_T5602:1571-2233(+)	TSA_EVI_ab_kmer_T5602_10067
10067	26345	SOLLC	XP_004233428.1	SOLLC	3	MULTICOPY	PREDICTED: autophagy-related protein 101 [Solanum lycopersicum]	LOC101263274_10067
10067	26345;31598;27625;27624;27623	PHODC	XP_008792601.1;XP_008792602.1;XP_008792603.1;XP_008792604.1;XP_008792605.1	PHODC	8	MULTICOPY	PREDICTED: autophagy-related protein 101 [Phoenix dactylifera];PREDICTED: autophagy-related protein 101 [Phoenix dactylifera];PREDICTED: autophagy-related protein 101 [Phoenix dactylifera];PREDICTED: autophagy-related protein 101 [Phoenix dactylifera];PREDICTED: autophagy-related protein 101 [Phoenix dactylifera]	LOC103709156_10067
10067	26805	ARATH	ARATH20299	ARATH	1	SINGLECOPY	| AT5G66930.3 | AED98281 | AT5G66930 | BAB08635 | BAH57024 | F4K264_ARATH | unknown protein; CONTAINS InterPro DOMAIN/s: Protein of unknown function DUF1649 (InterPro:IPR012445); Has 236 Blast hits to 236 proteins in 105 species: Archae - 0; Bacteria - 0; Metazoa - 93; Fungi - 70; Plants - 56; Viruses - 0; Other Eukaryotes /.../source: NCBI BLink). [Source:TAIR_LOCUS;Acc:AT5G66930]	AT5G66930_10067
10067	26805	EUTOL	TSA_EVI_ab_kmer_T17751	EUTOL	2	MULTICOPY	g.22840::m.22840 Gene.22840::TSA_EVI_ab_kmer_T17751::g.22840 ORF type:internal len:166 (+) TSA_EVI_ab_kmer_T17751:2-496(+)	TSA_EVI_ab_kmer_T17751_10067
10067	26805	VITVI	XP_002270399.2	VITVI	1	SINGLECOPY	PREDICTED: autophagy-related protein 101 [Vitis vinifera]	LOC100265795_10067
10067	-;26805;29708	PHODC	XP_008776239.1;XP_008776241.1;XP_008776242.1	PHODC	8	MULTICOPY	PREDICTED: autophagy-related protein 101-like isoform X1 [Phoenix dactylifera];PREDICTED: autophagy-related protein 101-like isoform X1 [Phoenix dactylifera];PREDICTED: autophagy-related protein 101-like isoform X2 [Phoenix dactylifera]	LOC103696407_10067
10067	26805;29708	ELAGV	XP_010907556.1;XP_010907557.1	ELAGV	9	MULTICOPY	PREDICTED: autophagy-related protein 101 isoform X1 [Elaeis guineensis];PREDICTED: autophagy-related protein 101 isoform X2 [Elaeis guineensis]	LOC105034200_10067
10067	27625;27624;27623;26345;38977;38976;31598	ELAGV	XP_010908372.1;XP_010908373.1;XP_010908374.1;XP_010908375.1;XP_010908376.1;XP_010908377.1;XP_010908378.1	ELAGV	9	MULTICOPY	PREDICTED: autophagy-related protein 101 isoform X1 [Elaeis guineensis];PREDICTED: autophagy-related protein 101 isoform X1 [Elaeis guineensis];PREDICTED: autophagy-related protein 101 isoform X1 [Elaeis guineensis];PREDICTED: autophagy-related protein 101 isoform X1 [Elaeis guineensis];PREDICTED: autophagy-related protein 101 isoform X2 [Elaeis guineensis];PREDICTED: autophagy-related protein 10…	LOC105034788_10067
10067	38977;38976	SOLLC	XP_004232061.1;XP_010316157.1	SOLLC	3	MULTICOPY	PREDICTED: autophagy-related protein 101 [Solanum lycopersicum];PREDICTED: autophagy-related protein 101 [Solanum lycopersicum]	LOC101253244_10067
10068	-	EUTOL	TSA_EVI_ab_kmer_T16558	EUTOL	2	MULTICOPY	g.21163::m.21163 Gene.21163::TSA_EVI_ab_kmer_T16558::g.21163 ORF type:internal len:159 (+) TSA_EVI_ab_kmer_T16558:3-476(+)	TSA_EVI_ab_kmer_T16558_10068
10068	13660;3146;11154;-;-;-;-;-;-;45087	VITVI	XP_010654052.1;XP_010654055.1;XP_010654059.1;XP_019076792.1;XP_019076796.1;XP_019076798.1;XP_019076806.1;XP_019076811.1;XP_019076815.1;XP_019076818.1	VITVI	11	MULTICOPY	PREDICTED: uncharacterized protein LOC100258143 isoform X4 [Vitis vinifera];PREDICTED: uncharacterized protein LOC100258143 isoform X5 [Vitis vinifera];PREDICTED: uncharacterized protein LOC100258143 isoform X6 [Vitis vinifera];PREDICTED: uncharacterized protein LOC100258143 isoform X1 [Vitis vinifera];PREDICTED: uncharacterized protein LOC100258143 isoform X2 [Vitis vinifera];PREDICTED: uncharac…	LOC100258143_10068
10068	2911	ARATH	ARATH20303	ARATH	2	MULTICOPY	| AT5G66960.1 | AED98284 | AT5G66960 | BAB08935 | Q9FGD4_ARATH | Prolyl oligopeptidase family protein [Source:TAIR_LOCUS;Acc:AT5G66960]	AT5G66960_10068
10068	2911	PHODC	XP_008813198.1	PHODC	2	MULTICOPY	PREDICTED: protease 2 [Phoenix dactylifera]	LOC103723894_10068
10068	2911	VITVI	XP_019076403.1	VITVI	11	MULTICOPY	PREDICTED: uncharacterized protein LOC100263895 [Vitis vinifera]	LOC100263895_10068
10068	2911;15514	ELAGV	XP_010941872.1;XP_019711275.1	ELAGV	3	MULTICOPY	PREDICTED: uncharacterized protein LOC105060018 isoform X1 [Elaeis guineensis];PREDICTED: uncharacterized protein LOC105060018 isoform X2 [Elaeis guineensis]	LOC105060018_10068
10068	2911;15514	SOLLC	XP_004233643.1;XP_010316165.1	SOLLC	5	MULTICOPY	PREDICTED: uncharacterized protein LOC101256840 isoform X1 [Solanum lycopersicum];PREDICTED: uncharacterized protein LOC101256840 isoform X2 [Solanum lycopersicum]	LOC101256840_10068
10068	3146	ARATH	ARATH26254	ARATH	2	MULTICOPY	| AT1G69020.1 | AEE34876 | AT1G69020 | F4I0I5_ARATH | Prolyl oligopeptidase family protein [Source:TAIR_LOCUS;Acc:AT1G69020]	AT1G69020_10068
10068	3146	ELAGV	XP_010943308.1	ELAGV	3	MULTICOPY	PREDICTED: uncharacterized protein LOC105061066 [Elaeis guineensis]	LOC105061066_10068
10068	3146	PHODC	XP_017698137.1	PHODC	2	MULTICOPY	PREDICTED: protease 2 [Phoenix dactylifera]	LOC103706558_10068
10068	3146;11154;13660	SOLLC	XP_010320832.1;XP_010320833.1;XP_010320834.1	SOLLC	5	MULTICOPY	PREDICTED: uncharacterized protein LOC101259045 isoform X1 [Solanum lycopersicum];PREDICTED: uncharacterized protein LOC101259045 isoform X1 [Solanum lycopersicum];PREDICTED: uncharacterized protein LOC101259045 isoform X2 [Solanum lycopersicum]	LOC101259045_10068
10068	45087	EUTOL	TSA_EVI_ab_kmer_T8471	EUTOL	2	MULTICOPY	g.10983::m.10983 Gene.10983::TSA_EVI_ab_kmer_T8471::g.10983 ORF type:internal len:109 (+) TSA_EVI_ab_kmer_T8471:2-325(+)	TSA_EVI_ab_kmer_T8471_10068
10069	9879	ARATH	ARATH20311	ARATH	1	SINGLECOPY	| AT5G67030.1 | AAF82390 | AAF82391 | AAG17703 | AAG38877 | AAL91193 | AAM13144 | AAO00920 | AED98292 | AED98293 | AT5G67030 | BAB08942 | BAB11935 | zeaxanthin epoxidase (ZEP) (ABA1) [Source:TAIR_LOCUS;Acc:AT5G67030]	AT5G67030_10069
10069	9879	EUTOL	TSA_EVI_ab_kmer_T9479	EUTOL	1	SINGLECOPY	g.11915::m.11915 Gene.11915::TSA_EVI_ab_kmer_T9479::g.11915 ORF type:internal len:306 (+) TSA_EVI_ab_kmer_T9479:3-917(+)	TSA_EVI_ab_kmer_T9479_10069
10069	9879	PHODC	XP_008797271.1	PHODC	1	SINGLECOPY	PREDICTED: zeaxanthin epoxidase; chloroplastic [Phoenix dactylifera]	LOC103712512_10069
10069	9879	VITVI	NP_001268202.1	VITVI	1	SINGLECOPY	zeaxanthin epoxidase [Vitis vinifera]	ZEP_10069
10069	9879	SOLLC	NP_001296233.1	SOLLC	1	SINGLECOPY	zeaxanthin epoxidase; chloroplastic [Solanum lycopersicum]	LOC544162_10069
10069	-;-;9879	ELAGV	XP_010939415.1;XP_010939416.1;XP_019710755.1	ELAGV	3	MULTICOPY	PREDICTED: zeaxanthin epoxidase; chloroplastic isoform X1 [Elaeis guineensis];PREDICTED: zeaxanthin epoxidase; chloroplastic isoform X2 [Elaeis guineensis];PREDICTED: zeaxanthin epoxidase; chloroplastic isoform X3 [Elaeis guineensis]	LOC105058237_10069
1007	20323;20324;20325;6956	ELAGV	XP_010917213.1;XP_010917214.1;XP_019704643.1;XP_019704644.1	ELAGV	4	MULTICOPY	PREDICTED: pentatricopeptide repeat-containing protein At1g08070; chloroplastic-like [Elaeis guineensis];PREDICTED: pentatricopeptide repeat-containing protein At1g08070; chloroplastic-like [Elaeis guineensis];PREDICTED: pentatricopeptide repeat-containing protein At1g08070; chloroplastic-like [Elaeis guineensis];PREDICTED: pentatricopeptide repeat-containing protein At1g08070; chloroplastic-like…	LOC105041855_1007
1007	6956	PHODC	XP_008786737.1	PHODC	1	SINGLECOPY	PREDICTED: pentatricopeptide repeat-containing protein At1g08070; chloroplastic-like [Phoenix dactylifera]	LOC103704972_1007
1007	6956;20325;20324;20323;26071	VITVI	XP_010647944.1;XP_019074656.1;XP_019074657.1;XP_019074658.1;XP_019074659.1	VITVI	5	MULTICOPY	PREDICTED: pentatricopeptide repeat-containing protein At3g29230 isoform X1 [Vitis vinifera];PREDICTED: pentatricopeptide repeat-containing protein At3g29230 isoform X1 [Vitis vinifera];PREDICTED: pentatricopeptide repeat-containing protein At3g29230 isoform X1 [Vitis vinifera];PREDICTED: pentatricopeptide repeat-containing protein At3g29230 isoform X1 [Vitis vinifera];PREDICTED: pentatricopeptid…	LOC100250734_1007
1007	6956;26071;20325;20324;20323	SOLLC	XP_004243818.1;XP_010323756.1;XP_010323757.1;XP_019070556.1;XP_019070557.1	SOLLC	5	MULTICOPY	PREDICTED: putative pentatricopeptide repeat-containing protein At3g08820 [Solanum lycopersicum];PREDICTED: putative pentatricopeptide repeat-containing protein At3g08820 [Solanum lycopersicum];PREDICTED: putative pentatricopeptide repeat-containing protein At3g08820 [Solanum lycopersicum];PREDICTED: putative pentatricopeptide repeat-containing protein At3g08820 [Solanum lycopersicum];PREDICTED: …	LOC101266956_1007
10070	36305	ARATH	ARATH20315	ARATH	1	SINGLECOPY	| AT5G67070.1 | AAK44027 | AAM65793 | AAM91805 | AED98297 | AT5G67070 | BAB10941 | ralf-like 34 [Source:TAIR_LOCUS;Acc:AT5G67070]	AT5G67070_10070
10070	36305	ELAGV	XP_010912465.1	ELAGV	2	MULTICOPY	PREDICTED: protein RALF-like 34 [Elaeis guineensis]	LOC105038372_10070
10070	36305	PHODC	XP_008784189.1	PHODC	2	MULTICOPY	PREDICTED: protein RALF-like 34 [Phoenix dactylifera]	LOC103703194_10070
10070	36305	VITVI	XP_002282668.1	VITVI	1	SINGLECOPY	PREDICTED: protein RALF-like 34 [Vitis vinifera]	LOC100264539_10070
10070	36305	SOLLC	XP_004232024.1	SOLLC	1	SINGLECOPY	PREDICTED: protein RALF-like 34 [Solanum lycopersicum]	LOC101266778_10070
10070	37495	ELAGV	XP_010930902.1	ELAGV	2	MULTICOPY	PREDICTED: protein RALF-like 34 [Elaeis guineensis]	LOC105051946_10070
10070	37495	PHODC	XP_017696880.1	PHODC	2	MULTICOPY	PREDICTED: protein RALF-like 34 [Phoenix dactylifera]	LOC103701254_10070
10071	303	ARATH	ARATH20318	ARATH	1	SINGLECOPY	| AT5G67100.1 | AED98300 | AT5G67100 | BAB10944 | DNA-directed DNA polymerases [Source:TAIR_LOCUS;Acc:AT5G67100]	AT5G67100_10071
10071	303	EUTOL	TSA_EVI_ab_kmer_T7954	EUTOL	1	SINGLECOPY	g.10381::m.10381 Gene.10381::TSA_EVI_ab_kmer_T7954::g.10381 ORF type:5prime_partial len:162 (+) TSA_EVI_ab_kmer_T7954:1-486(+)	TSA_EVI_ab_kmer_T7954_10071
10071	303	ELAGV	XP_010912024.1	ELAGV	1	SINGLECOPY	PREDICTED: DNA polymerase alpha catalytic subunit [Elaeis guineensis]	LOC105038038_10071
10071	303	VITVI	XP_010652806.1	VITVI	1	SINGLECOPY	PREDICTED: DNA polymerase alpha catalytic subunit [Vitis vinifera]	LOC100250805_10071
10071	303	SOLLC	NP_001266164.1	SOLLC	1	SINGLECOPY	DNA polymerase alpha catalytic subunit [Solanum lycopersicum]	DNApolalpha_10071
10071	-;303	PHODC	XP_008785858.1;XP_008785859.1	PHODC	2	MULTICOPY	PREDICTED: DNA polymerase alpha catalytic subunit [Phoenix dactylifera];PREDICTED: DNA polymerase alpha catalytic subunit [Phoenix dactylifera]	LOC103704377_10071
10072	12090	ARATH	ARATH20322	ARATH	1	SINGLECOPY	| AT5G67130.1 | AAK96865 | AAM10115 | AAM65394 | AED98305 | AT5G67130 | BAB10947 | PLC-like phosphodiesterases superfamily protein [Source:TAIR_LOCUS;Acc:AT5G67130]	AT5G67130_10072
10072	12090	EUTOL	TSA_EVI_ab_kmer_T6312	EUTOL	1	SINGLECOPY	g.8218::m.8218 Gene.8218::TSA_EVI_ab_kmer_T6312::g.8218 ORF type:5prime_partial len:447 (+) TSA_EVI_ab_kmer_T6312:1-1341(+)	TSA_EVI_ab_kmer_T6312_10072
10072	12090	ELAGV	XP_010906564.1	ELAGV	2	MULTICOPY	PREDICTED: PI-PLC X domain-containing protein At5g67130 [Elaeis guineensis]	LOC105033443_10072
10072	12090	PHODC	XP_008795890.1	PHODC	2	MULTICOPY	PREDICTED: PI-PLC X domain-containing protein At5g67130-like [Phoenix dactylifera]	LOC103711502_10072
10072	12090	VITVI	XP_002282885.1	VITVI	1	SINGLECOPY	PREDICTED: PI-PLC X domain-containing protein At5g67130 [Vitis vinifera]	LOC100261104_10072
10072	12090	SOLLC	XP_010315965.1	SOLLC	1	SINGLECOPY	PREDICTED: PI-PLC X domain-containing protein At5g67130 [Solanum lycopersicum]	LOC101267677_10072
10072	31482	ELAGV	XP_019707764.1	ELAGV	2	MULTICOPY	PREDICTED: LOW QUALITY PROTEIN: PI-PLC X domain-containing protein At5g67130-like [Elaeis guineensis]	LOC105050142_10072
10072	31482	PHODC	XP_008788843.1	PHODC	2	MULTICOPY	PREDICTED: PI-PLC X domain-containing protein At5g67130 [Phoenix dactylifera]	LOC103706502_10072
10073	28606	ARATH	ARATH20323	ARATH	1	SINGLECOPY	| AT5G67140.1 | AAL61920 | AAM47873 | AED98306 | AT5G67140 | BAB10948 | F-box/RNI-like superfamily protein [Source:TAIR_LOCUS;Acc:AT5G67140]	AT5G67140_10073
10073	28606	ELAGV	XP_010932046.2	ELAGV	1	SINGLECOPY	PREDICTED: LOW QUALITY PROTEIN: F-box protein At5g67140 [Elaeis guineensis]	LOC105052812_10073
10073	28606	PHODC	XP_008799010.1	PHODC	1	SINGLECOPY	PREDICTED: F-box protein At5g67140 [Phoenix dactylifera]	LOC103713765_10073
10073	28606	VITVI	XP_002282881.1	VITVI	1	SINGLECOPY	PREDICTED: F-box protein At5g67140 [Vitis vinifera]	LOC100266310_10073
10073	28606	SOLLC	XP_004233602.2	SOLLC	1	SINGLECOPY	PREDICTED: F-box protein At5g67140 [Solanum lycopersicum]	LOC101267378_10073
10074	16501	EUTOL	TSA_EVI_ab_kmer_T8687	EUTOL	1	SINGLECOPY	g.11210::m.11210 Gene.11210::TSA_EVI_ab_kmer_T8687::g.11210 ORF type:internal len:132 (+) TSA_EVI_ab_kmer_T8687:1-393(+)	TSA_EVI_ab_kmer_T8687_10074
10074	16501;16502;16694;-	VITVI	XP_010652789.1;XP_010652790.1;XP_010652791.1;XP_010652792.1	VITVI	4	MULTICOPY	PREDICTED: OTU domain-containing protein 3 isoform X1 [Vitis vinifera];PREDICTED: OTU domain-containing protein 3 isoform X2 [Vitis vinifera];PREDICTED: OTU domain-containing protein 3 isoform X3 [Vitis vinifera];PREDICTED: OTU domain-containing protein 3 isoform X4 [Vitis vinifera]	LOC100257852_10074
10074	16694;16502;19351;16501;22379	ELAGV	XP_010928355.1;XP_010928356.1;XP_010928358.1;XP_019707809.1;XP_019707810.1	ELAGV	5	MULTICOPY	PREDICTED: OTU domain-containing protein 3 isoform X1 [Elaeis guineensis];PREDICTED: OTU domain-containing protein 3 isoform X1 [Elaeis guineensis];PREDICTED: OTU domain-containing protein 3 isoform X2 [Elaeis guineensis];PREDICTED: OTU domain-containing protein 3 isoform X1 [Elaeis guineensis];PREDICTED: OTU domain-containing protein 3 isoform X3 [Elaeis guineensis]	LOC105050149_10074
10074	19351	ARATH	ARATH20326	ARATH	1	SINGLECOPY	| AT5G67170.1 | AAN17412 | AAN72203 | AED98309 | AFS88955 | AT5G67170 | F4K3M5_ARATH | SEC-C motif-containing protein / OTU-like cysteine protease family protein [Source:TAIR_LOCUS;Acc:AT5G67170]	AT5G67170_10074
10074	19351;16694;16502;16501;35826;22379	PHODC	XP_008788849.1;XP_008788851.1;XP_008788853.1;XP_008788854.1;XP_017698106.1;XP_017698107.1	PHODC	6	MULTICOPY	PREDICTED: OTU domain-containing protein 3 isoform X1 [Phoenix dactylifera];PREDICTED: OTU domain-containing protein 3 isoform X1 [Phoenix dactylifera];PREDICTED: OTU domain-containing protein 3 isoform X2 [Phoenix dactylifera];PREDICTED: OTU domain-containing protein 3 isoform X2 [Phoenix dactylifera];PREDICTED: OTU domain-containing protein 3 isoform X3 [Phoenix dactylifera];PREDICTED: OTU doma…	LOC103706509_10074
10074	-;-;22379;35826	SOLLC	XP_004234665.1;XP_010317795.1;XP_010317796.1;XP_019068393.1	SOLLC	4	MULTICOPY	PREDICTED: OTU domain-containing protein 3 isoform X1 [Solanum lycopersicum];PREDICTED: OTU domain-containing protein 3 isoform X2 [Solanum lycopersicum];PREDICTED: OTU domain-containing protein 3 isoform X3 [Solanum lycopersicum];PREDICTED: OTU domain-containing protein 3 isoform X4 [Solanum lycopersicum]	LOC101248175_10074
10075	-	SOLLC	NP_001333857.1	SOLLC	2	MULTICOPY	tRNA-dihydrouridine synthase 1-like protein [Solanum lycopersicum]	LOC101245512_10075
10075	20850	ARATH	ARATH20331	ARATH	1	SINGLECOPY	| AT5G67220.1 | AAK83641 | AAM26724 | AED98315 | AT5G67220 | BAB10956 | BAD94409 | Q9FH91_ARATH | FMN-linked oxidoreductases superfamily protein [Source:TAIR_LOCUS;Acc:AT5G67220]	AT5G67220_10075
10075	20850	EUTOL	TSA_EVI_ab_kmer_T12329	EUTOL	1	SINGLECOPY	g.15551::m.15551 Gene.15551::TSA_EVI_ab_kmer_T12329::g.15551 ORF type:internal len:264 (+) TSA_EVI_ab_kmer_T12329:1-789(+)	TSA_EVI_ab_kmer_T12329_10075
10075	20850	ELAGV	XP_010906387.1	ELAGV	1	SINGLECOPY	PREDICTED: tRNA-dihydrouridine(16/17) synthase [NAD(P)(+)]-like [Elaeis guineensis]	LOC105033329_10075
10075	20850	PHODC	XP_008811934.1	PHODC	1	SINGLECOPY	PREDICTED: tRNA-dihydrouridine(16/17) synthase [NAD(P)(+)]-like [Phoenix dactylifera]	LOC103722958_10075
10075	20850	VITVI	XP_002283225.1	VITVI	1	SINGLECOPY	PREDICTED: tRNA-dihydrouridine(16/17) synthase [NAD(P)(+)]-like [Vitis vinifera]	LOC100249291_10075
10075	20850	SOLLC	XP_004234663.1	SOLLC	2	MULTICOPY	PREDICTED: tRNA-dihydrouridine(16/17) synthase [NAD(P)(+)]-like [Solanum lycopersicum]	LOC101247588_10075
10076	-	ELAGV	XP_010935641.1	ELAGV	2	MULTICOPY	PREDICTED: microtubule-associated protein RP/EB family member 1C-like [Elaeis guineensis]	LOC105055496_10076
10076	17289	ARATH	ARATH20338	ARATH	1	SINGLECOPY	| AT5G67270.1 | AAM65311 | ABI49477 | AED98323 | AT5G67270 | BAB09646 | BAD43258 | end binding protein 1C [Source:TAIR_LOCUS;Acc:AT5G67270]	AT5G67270_10076
10076	17289	ELAGV	XP_010918422.1	ELAGV	2	MULTICOPY	PREDICTED: microtubule-associated protein RP/EB family member 1C [Elaeis guineensis]	LOC105042800_10076
10076	17289	PHODC	XP_008806524.1	PHODC	1	SINGLECOPY	PREDICTED: microtubule-associated protein RP/EB family member 1C [Phoenix dactylifera]	LOC103719185_10076
10076	17289	VITVI	XP_002283607.1	VITVI	1	SINGLECOPY	PREDICTED: microtubule-associated protein RP/EB family member 1C [Vitis vinifera]	LOC100262748_10076
10076	17289	SOLLC	XP_004231880.1	SOLLC	1	SINGLECOPY	PREDICTED: microtubule-associated protein RP/EB family member 1C [Solanum lycopersicum]	LOC101248633_10076
10077	14013	ARATH	ARATH20340	ARATH	1	SINGLECOPY	| AT5G67290.1 | AAM61013 | AAM97010 | AAN15488 | AED98325 | AT5G67290 | BAB09014 | BAE98465 | Q9FN21_ARATH | FAD-dependent oxidoreductase family protein [Source:TAIR_LOCUS;Acc:AT5G67290]	AT5G67290_10077
10077	14013	ELAGV	XP_010909303.1	ELAGV	1	SINGLECOPY	PREDICTED: putative oxidoreductase TDA3 [Elaeis guineensis]	LOC105035444_10077
10077	14013	PHODC	XP_008809587.1	PHODC	1	SINGLECOPY	PREDICTED: putative oxidoreductase TDA3 [Phoenix dactylifera]	LOC103721244_10077
10077	14013	VITVI	XP_002283580.1	VITVI	1	SINGLECOPY	PREDICTED: putative oxidoreductase C1F5.03c [Vitis vinifera]	LOC100257627_10077
10077	14013	SOLLC	XP_004234658.1	SOLLC	1	SINGLECOPY	PREDICTED: putative oxidoreductase TDA3 [Solanum lycopersicum]	LOC101246222_10077
10078	-	EUTOL	TSA_EVI_ab_kmer_T13049	EUTOL	4	MULTICOPY	g.16745::m.16745 Gene.16745::TSA_EVI_ab_kmer_T13049::g.16745 ORF type:internal len:176 (+) TSA_EVI_ab_kmer_T13049:2-526(+)	TSA_EVI_ab_kmer_T13049_10078
10078	-	EUTOL	TSA_EVI_ab_kmer_T20319	EUTOL	4	MULTICOPY	g.26057::m.26057 Gene.26057::TSA_EVI_ab_kmer_T20319::g.26057 ORF type:internal len:210 (+) TSA_EVI_ab_kmer_T20319:2-628(+)	TSA_EVI_ab_kmer_T20319_10078
10078	-	EUTOL	TSA_EVI_ab_kmer_T5607	EUTOL	4	MULTICOPY	g.7024::m.7024 Gene.7024::TSA_EVI_ab_kmer_T5607::g.7024 ORF type:5prime_partial len:459 (+) TSA_EVI_ab_kmer_T5607:1-1377(+)	TSA_EVI_ab_kmer_T5607_10078
10078	-	SOLLC	XP_004252824.1	SOLLC	3	MULTICOPY	PREDICTED: F-box-like/WD repeat-containing protein TBL1XR1 [Solanum lycopersicum]	LOC101256957_10078
10078	40011	EUTOL	TSA_EVI_ab_kmer_T18175	EUTOL	4	MULTICOPY	g.23237::m.23237 Gene.23237::TSA_EVI_ab_kmer_T18175::g.23237 ORF type:internal len:119 (+) TSA_EVI_ab_kmer_T18175:2-355(+)	TSA_EVI_ab_kmer_T18175_10078
10078	44943	VITVI	XP_019082282.1	VITVI	3	MULTICOPY	PREDICTED: F-box-like/WD repeat-containing protein TBL1Y [Vitis vinifera]	LOC100247079_10078
10078	44943	SOLLC	XP_004252823.1	SOLLC	3	MULTICOPY	PREDICTED: F-box-like/WD repeat-containing protein TBL1XR1 [Solanum lycopersicum]	LOC101256365_10078
10078	5607	ARATH	ARATH20343	ARATH	1	SINGLECOPY	| AT5G67320.1 | AAL15328 | AAN28871 | AED98328 | AT5G67320 | BAB09017 | BAD94649 | Q9FN19_ARATH | WD-40 repeat family protein [Source:TAIR_LOCUS;Acc:AT5G67320]	AT5G67320_10078
10078	5607	PHODC	XP_008780930.1	PHODC	2	MULTICOPY	PREDICTED: F-box-like/WD repeat-containing protein TBL1XR1 [Phoenix dactylifera]	LOC103700829_10078
10078	5607	SOLLC	XP_004238118.1	SOLLC	3	MULTICOPY	PREDICTED: F-box-like/WD repeat-containing protein TBL1XR1 [Solanum lycopersicum]	LOC101267804_10078
10078	5607;40011	ELAGV	XP_010906665.1;XP_019702228.1	ELAGV	3	MULTICOPY	PREDICTED: F-box-like/WD repeat-containing protein TBL1XR1 isoform X1 [Elaeis guineensis];PREDICTED: F-box-like/WD repeat-containing protein TBL1XR1-A isoform X2 [Elaeis guineensis]	LOC105033509_10078
10078	5607;6705	VITVI	XP_002283852.1;XP_010652756.1	VITVI	3	MULTICOPY	PREDICTED: F-box-like/WD repeat-containing protein TBL1XR1 isoform X1 [Vitis vinifera];PREDICTED: F-box-like/WD repeat-containing protein TBL1X isoform X2 [Vitis vinifera]	LOC100256008_10078
10078	6705	ELAGV	XP_010906242.1	ELAGV	3	MULTICOPY	PREDICTED: F-box-like/WD repeat-containing protein TBL1XR1 [Elaeis guineensis]	LOC105033233_10078
10078	6705	PHODC	XP_008812893.1	PHODC	2	MULTICOPY	PREDICTED: F-box-like/WD repeat-containing protein TBL1XR1 [Phoenix dactylifera]	LOC103723685_10078
10079	23024	ARATH	ARATH20346	ARATH	1	SINGLECOPY	| AT5G67350.1 | AAO42189 | AAV97794 | AAX12856 | AED98331 | AT5G67350 | BAB09020 | Q9FN16_ARATH | unknown protein; Has 1807 Blast hits to 1807 proteins in 277 species: Archae - 0; Bacteria - 0; Metazoa - 736; Fungi - 347; Plants - 385; Viruses - 0; Other Eukaryotes - 339 (source: NCBI BLink). [Source:TAIR_LOCUS;Acc:AT5G67350]	AT5G67350_10079
10079	23024	ELAGV	XP_010905264.1	ELAGV	1	SINGLECOPY	PREDICTED: uncharacterized protein LOC105032506 [Elaeis guineensis]	LOC105032506_10079
10079	23024	PHODC	XP_008787142.1	PHODC	2	MULTICOPY	PREDICTED: uncharacterized protein C553.10 [Phoenix dactylifera]	LOC103705265_10079
10079	23024	SOLLC	XP_004231897.1	SOLLC	2	MULTICOPY	PREDICTED: probable membrane-associated kinase regulator 1 [Solanum lycopersicum]	LOC101253642_10079
10079	23024;43132	VITVI	XP_010652741.1;XP_010652742.1	VITVI	2	MULTICOPY	PREDICTED: uncharacterized protein LOC104879913 [Vitis vinifera];PREDICTED: uncharacterized protein LOC104879913 [Vitis vinifera]	LOC104879913_10079
10079	43132	PHODC	XP_008807417.2	PHODC	2	MULTICOPY	PREDICTED: uncharacterized protein LOC103719795 [Phoenix dactylifera]	LOC103719795_10079
10079	43132	SOLLC	XP_010317785.1	SOLLC	2	MULTICOPY	PREDICTED: uncharacterized protein LOC104646210 [Solanum lycopersicum]	LOC104646210_10079
1008	4690	ARATH	ARATH03996	ARATH	1	SINGLECOPY	| AT4G37170.1 | AEE86761 | AT4G37170 | CAB16758 | CAB80383 | Pentatricopeptide repeat (PPR) superfamily protein [Source:TAIR_LOCUS;Acc:AT4G37170]	AT4G37170_1008
1008	4690	ELAGV	XP_010939958.1	ELAGV	1	SINGLECOPY	PREDICTED: pentatricopeptide repeat-containing protein At4g37170 [Elaeis guineensis]	LOC105058660_1008
1008	4690	PHODC	XP_008787969.1	PHODC	1	SINGLECOPY	PREDICTED: pentatricopeptide repeat-containing protein At4g37170 [Phoenix dactylifera]	LOC103705863_1008
1008	4690	SOLLC	XP_004229908.1	SOLLC	1	SINGLECOPY	PREDICTED: pentatricopeptide repeat-containing protein At4g37170 [Solanum lycopersicum]	LOC101254733_1008
10080	18210	ARATH	ARATH20348	ARATH	1	SINGLECOPY	| AT5G67370.1 | AAK25837 | AAK93705 | AED98333 | AT5G67370 | BAB09022 | Q9FN15_ARATH | Protein of unknown function (DUF1230) [Source:TAIR_LOCUS;Acc:AT5G67370]	AT5G67370_10080
10080	18210	ELAGV	XP_010905270.1	ELAGV	1	SINGLECOPY	PREDICTED: uncharacterized protein LOC105032510 [Elaeis guineensis]	LOC105032510_10080
10080	18210	VITVI	XP_002284127.1	VITVI	1	SINGLECOPY	PREDICTED: uncharacterized protein ycf36 [Vitis vinifera]	LOC100264675_10080
10080	18210	SOLLC	XP_010316003.1	SOLLC	1	SINGLECOPY	PREDICTED: uncharacterized protein LOC101254550 [Solanum lycopersicum]	LOC101254550_10080
10080	18210;-;-	PHODC	XP_008787147.1;XP_008787148.1;XP_008787149.1	PHODC	3	MULTICOPY	PREDICTED: uncharacterized protein LOC103705270 isoform X1 [Phoenix dactylifera];PREDICTED: uncharacterized protein LOC103705270 isoform X2 [Phoenix dactylifera];PREDICTED: uncharacterized protein LOC103705270 isoform X3 [Phoenix dactylifera]	LOC103705270_10080
10081	22401	SOLLC	NP_001333526.1	SOLLC	2	MULTICOPY	phototropic-responsive NPH3 family protein [Solanum lycopersicum]	LOC101245520_10081
10081	7147	ARATH	ARATH20350	ARATH	1	SINGLECOPY	| AT5G67385.1 | AAU05485 | AAU95431 | AED98336 | AT5G67385 | Phototropic-responsive NPH3 family protein [Source:TAIR_LOCUS;Acc:AT5G67385]	AT5G67385_10081
10081	7147	EUTOL	TSA_EVI_ab_kmer_T5366	EUTOL	1	SINGLECOPY	g.6566::m.6566 Gene.6566::TSA_EVI_ab_kmer_T5366::g.6566 ORF type:complete len:607 (+) TSA_EVI_ab_kmer_T5366:96-1916(+)	TSA_EVI_ab_kmer_T5366_10081
10081	7147	PHODC	XP_008787157.1	PHODC	1	SINGLECOPY	PREDICTED: BTB/POZ domain-containing protein At5g67385 [Phoenix dactylifera]	LOC103705276_10081
10081	7147	VITVI	XP_002284242.2	VITVI	1	SINGLECOPY	PREDICTED: BTB/POZ domain-containing protein At5g67385 [Vitis vinifera]	LOC100244116_10081
10081	7147	SOLLC	XP_004231910.1	SOLLC	2	MULTICOPY	PREDICTED: BTB/POZ domain-containing protein At5g67385 [Solanum lycopersicum]	LOC101257821_10081
10081	7147;22401	ELAGV	XP_010905282.1;XP_010905283.1	ELAGV	2	MULTICOPY	PREDICTED: BTB/POZ domain-containing protein At5g67385 isoform X1 [Elaeis guineensis];PREDICTED: BTB/POZ domain-containing protein At5g67385 isoform X2 [Elaeis guineensis]	LOC105032519_10081
10082	-	SOLLC	XP_004234951.1	SOLLC	1	SINGLECOPY	PREDICTED: succinate dehydrogenase assembly factor 4; mitochondrial [Solanum lycopersicum]	LOC101253364_10082
10082	45400	ARATH	ARATH20362	ARATH	1	SINGLECOPY	| AT5G67490.1 | AAM63454 | AAO22650 | AAV84513 | AAV85671 | ABI49498 | AED98351 | AT5G67490 | BAB08457 | Q8LCR1_ARATH | unknown protein; CONTAINS InterPro DOMAIN/s: Protein of unknown function DUF1674 (InterPro:IPR012875); Has 30201 Blast hits to 17322 proteins in 780 species: Archae - 12; Bacteria - 1396; Metazoa - 17338; Fungi - 3422; Plants - 5037; Viruses - 0; Ot /.../karyotes - 2996 (source:…	AT5G67490_10082
10082	45400	ELAGV	XP_010925723.1	ELAGV	1	SINGLECOPY	PREDICTED: succinate dehydrogenase assembly factor 4; mitochondrial [Elaeis guineensis]	LOC105048198_10082
10082	45400	VITVI	XP_003634169.1	VITVI	1	SINGLECOPY	PREDICTED: succinate dehydrogenase assembly factor 4; mitochondrial [Vitis vinifera]	LOC100252005_10082
10083	-	VITVI	XP_010652707.1	VITVI	4	MULTICOPY	PREDICTED: peptidyl-prolyl cis-trans isomerase CYP65 [Vitis vinifera]	LOC104879909_10083
10083	10061	ARATH	ARATH20366	ARATH	1	SINGLECOPY	| AT5G67530.1 | AAL32594 | AAL32981 | AAM13295 | AAN46760 | AAS75311 | AED98356 | AT5G67530 | BAB08461 | plant U-box 49 [Source:TAIR_LOCUS;Acc:AT5G67530]	AT5G67530_10083
10083	10061	ELAGV	XP_010938977.1	ELAGV	1	SINGLECOPY	PREDICTED: peptidyl-prolyl cis-trans isomerase CYP65 [Elaeis guineensis]	LOC105057946_10083
10083	10061	PHODC	XP_008780040.2	PHODC	2	MULTICOPY	PREDICTED: peptidyl-prolyl cis-trans isomerase CYP65-like; partial [Phoenix dactylifera]	LOC103699815_10083
10083	10061;39058	VITVI	XP_002276839.2;XP_010652704.1	VITVI	4	MULTICOPY	PREDICTED: peptidyl-prolyl cis-trans isomerase CYP65 isoform X1 [Vitis vinifera];PREDICTED: peptidyl-prolyl cis-trans isomerase CYP65 isoform X2 [Vitis vinifera]	LOC100241654_10083
10083	22907	EUTOL	TSA_EVI_ab_kmer_T9503	EUTOL	3	MULTICOPY	g.11929::m.11929 Gene.11929::TSA_EVI_ab_kmer_T9503::g.11929 ORF type:internal len:143 (+) TSA_EVI_ab_kmer_T9503:1-426(+)	TSA_EVI_ab_kmer_T9503_10083
10083	22907	VITVI	XP_010647135.2	VITVI	4	MULTICOPY	PREDICTED: peptidyl-prolyl cis-trans isomerase CYP65 [Vitis vinifera]	LOC100854318_10083
10083	22907	SOLLC	XP_004231924.1	SOLLC	1	SINGLECOPY	PREDICTED: peptidyl-prolyl cis-trans isomerase CYP65 [Solanum lycopersicum]	LOC101261768_10083
10083	36015	EUTOL	TSA_EVI_ab_kmer_T7647	EUTOL	3	MULTICOPY	g.10023::m.10023 Gene.10023::TSA_EVI_ab_kmer_T7647::g.10023 ORF type:internal len:123 (+) TSA_EVI_ab_kmer_T7647:1-366(+)	TSA_EVI_ab_kmer_T7647_10083
10083	36015	PHODC	XP_008803411.1	PHODC	2	MULTICOPY	PREDICTED: peptidyl-prolyl cis-trans isomerase CYP65 [Phoenix dactylifera]	LOC103716969_10083
10083	39058	EUTOL	TSA_EVI_ab_kmer_T13918	EUTOL	3	MULTICOPY	g.17840::m.17840 Gene.17840::TSA_EVI_ab_kmer_T13918::g.17840 ORF type:internal len:109 (+) TSA_EVI_ab_kmer_T13918:1-324(+)	TSA_EVI_ab_kmer_T13918_10083
10085	2913	ARATH	ARATH20370	ARATH	1	SINGLECOPY	| AT5G67570.1 | AED98361 | AT5G67570 | BAB08465 | BAD95068 | BAF01241 | Tetratricopeptide repeat (TPR)-like superfamily protein [Source:TAIR_LOCUS;Acc:AT5G67570]	AT5G67570_10085
10085	2913	EUTOL	TSA_EVI_ab_kmer_T14785	EUTOL	1	SINGLECOPY	g.18731::m.18731 Gene.18731::TSA_EVI_ab_kmer_T14785::g.18731 ORF type:internal len:136 (+) TSA_EVI_ab_kmer_T14785:2-406(+)	TSA_EVI_ab_kmer_T14785_10085
10085	2913	VITVI	XP_010647458.1	VITVI	1	SINGLECOPY	PREDICTED: pentatricopeptide repeat-containing protein At5g67570; chloroplastic [Vitis vinifera]	LOC104878586_10085
10085	2913;3020	ELAGV	XP_010938989.1;XP_010938990.1	ELAGV	2	MULTICOPY	PREDICTED: pentatricopeptide repeat-containing protein At5g67570; chloroplastic isoform X1 [Elaeis guineensis];PREDICTED: pentatricopeptide repeat-containing protein At5g67570; chloroplastic isoform X2 [Elaeis guineensis]	LOC105057954_10085
10085	2913;3020;-	PHODC	XP_008811660.1;XP_008811661.1;XP_017702069.1	PHODC	3	MULTICOPY	PREDICTED: pentatricopeptide repeat-containing protein At5g67570; chloroplastic isoform X1 [Phoenix dactylifera];PREDICTED: pentatricopeptide repeat-containing protein At5g67570; chloroplastic isoform X2 [Phoenix dactylifera];PREDICTED: pentatricopeptide repeat-containing protein At5g67570; chloroplastic isoform X3 [Phoenix dactylifera]	LOC103722764_10085
10086	-	VITVI	XP_003634841.2	VITVI	3	MULTICOPY	PREDICTED: NADH dehydrogenase [ubiquinone] iron-sulfur protein 4; mitochondrial-like [Vitis vinifera]	LOC100852788_10086
10086	-	VITVI	XP_010647472.1	VITVI	3	MULTICOPY	PREDICTED: NADH dehydrogenase [ubiquinone] iron-sulfur protein 4; mitochondrial [Vitis vinifera]	LOC100245052_10086
10086	33567	ARATH	ARATH20372	ARATH	1	SINGLECOPY	| AT5G67590.1 | AAM63888 | AAO39903 | AED98364 | AT5G67590 | BAB08467 | BAC43258 | NADH-ubiquinone oxidoreductase-related [Source:TAIR_LOCUS;Acc:AT5G67590]	AT5G67590_10086
10086	33567	EUTOL	TSA_EVI_ab_kmer_T22211	EUTOL	1	SINGLECOPY	g.28286::m.28286 Gene.28286::TSA_EVI_ab_kmer_T22211::g.28286 ORF type:complete len:159 (+) TSA_EVI_ab_kmer_T22211:57-533(+)	TSA_EVI_ab_kmer_T22211_10086
10086	33567	ELAGV	XP_010938997.1	ELAGV	1	SINGLECOPY	PREDICTED: NADH dehydrogenase [ubiquinone] iron-sulfur protein 4; mitochondrial [Elaeis guineensis]	LOC105057959_10086
10086	33567	PHODC	XP_008811668.1	PHODC	1	SINGLECOPY	PREDICTED: NADH dehydrogenase [ubiquinone] iron-sulfur protein 4; mitochondrial [Phoenix dactylifera]	LOC103722770_10086
10086	33567	VITVI	XP_002265704.1	VITVI	3	MULTICOPY	PREDICTED: NADH dehydrogenase [ubiquinone] iron-sulfur protein 4; mitochondrial [Vitis vinifera]	LOC100250742_10086
10086	33567	SOLLC	XP_004231932.1	SOLLC	1	SINGLECOPY	PREDICTED: NADH dehydrogenase [ubiquinone] iron-sulfur protein 4; mitochondrial [Solanum lycopersicum]	LOC101264166_10086
10087	40496	EUTOL	TSA_EVI_ab_kmer_T7312	EUTOL	1	SINGLECOPY	g.9614::m.9614 Gene.9614::TSA_EVI_ab_kmer_T7312::g.9614 ORF type:5prime_partial len:156 (+) TSA_EVI_ab_kmer_T7312:1-468(+)	TSA_EVI_ab_kmer_T7312_10087
10087	40496;44626	VITVI	XP_002264805.2;XP_010647285.1	VITVI	2	MULTICOPY	PREDICTED: uncharacterized protein LOC100262923 isoform X1 [Vitis vinifera];PREDICTED: uncharacterized protein LOC100262923 isoform X2 [Vitis vinifera]	LOC100262923_10087
10087	-;40496;44626;45846	ELAGV	XP_010936143.2;XP_019710045.1;XP_019710046.1;XP_019710047.1	ELAGV	4	MULTICOPY	PREDICTED: WAS protein family homolog 1 isoform X1 [Elaeis guineensis];PREDICTED: WAS protein family homolog 1 isoform X1 [Elaeis guineensis];PREDICTED: WAS protein family homolog 1 isoform X2 [Elaeis guineensis];PREDICTED: WAS protein family homolog 1 isoform X2 [Elaeis guineensis]	LOC105055841_10087
10087	44626	ARATH	ARATH20377	ARATH	1	SINGLECOPY	| AT5G67640.1 | AED98370 | AT5G67640 | BAB08472 | Q9FJV9_ARATH | unknown protein; Has 1807 Blast hits to 1807 proteins in 277 species: Archae - 0; Bacteria - 0; Metazoa - 736; Fungi - 347; Plants - 385; Viruses - 0; Other Eukaryotes - 339 (source: NCBI BLink). [Source:TAIR_LOCUS;Acc:AT5G67640]	AT5G67640_10087
10087	44626;45846	SOLLC	XP_004231940.1;XP_010316026.1	SOLLC	2	MULTICOPY	PREDICTED: uncharacterized protein LOC101266579 isoform X2 [Solanum lycopersicum];PREDICTED: uncharacterized protein LOC101266579 isoform X1 [Solanum lycopersicum]	LOC101266579_10087
10088	-	EUTOL	TSA_EVI_ab_kmer_T14792	EUTOL	2	MULTICOPY	g.18741::m.18741 Gene.18741::TSA_EVI_ab_kmer_T14792::g.18741 ORF type:5prime_partial len:326 (+) TSA_EVI_ab_kmer_T14792:1-978(+)	TSA_EVI_ab_kmer_T14792_10088
10088	110	ARATH	ARATH20382	ARATH	1	SINGLECOPY	| AT1G01040.2 | AEE27221 | AEZ02176 | AT1G01040 | BAD94606 | F4HQG6_ARATH | dicer-like 1 [Source:TAIR_LOCUS;Acc:AT1G01040]	AT1G01040_10088
10088	110	SOLLC	NP_001289827.1	SOLLC	1	SINGLECOPY	endoribonuclease Dicer homolog 1 [Solanum lycopersicum]	DCL1_10088
10088	110;392	ELAGV	XP_010934025.1;XP_019709304.1	ELAGV	2	MULTICOPY	PREDICTED: endoribonuclease Dicer homolog 1 isoform X1 [Elaeis guineensis];PREDICTED: endoribonuclease Dicer homolog 1 isoform X2 [Elaeis guineensis]	LOC105054242_10088
10088	110;392	PHODC	XP_008783544.1;XP_008783545.1	PHODC	2	MULTICOPY	PREDICTED: endoribonuclease Dicer homolog 1 isoform X1 [Phoenix dactylifera];PREDICTED: endoribonuclease Dicer homolog 1 isoform X2 [Phoenix dactylifera]	LOC103702762_10088
10088	392	EUTOL	TSA_EVI_ab_kmer_T9052	EUTOL	2	MULTICOPY	g.11522::m.11522 Gene.11522::TSA_EVI_ab_kmer_T9052::g.11522 ORF type:internal len:106 (+) TSA_EVI_ab_kmer_T9052:1-315(+)	TSA_EVI_ab_kmer_T9052_10088
10088	392	VITVI	XP_010661522.1	VITVI	1	SINGLECOPY	PREDICTED: endoribonuclease Dicer homolog 1 [Vitis vinifera]	LOC100264308_10088
10089	23359	ARATH	ARATH20387	ARATH	1	SINGLECOPY	| AT1G01080.2 | AEE27232 | AT1G01080 | F4HQH8_ARATH | RNA-binding (RRM/RBD/RNP motifs) family protein [Source:TAIR_LOCUS;Acc:AT1G01080]	AT1G01080_10089
10089	23359	ELAGV	XP_010909894.1	ELAGV	1	SINGLECOPY	PREDICTED: 28 kDa ribonucleoprotein; chloroplastic [Elaeis guineensis]	LOC105035877_10089
10089	23359;-;37673	PHODC	XP_017695956.1;XP_008776411.1;XP_008776412.1	PHODC	3	MULTICOPY	PREDICTED: 28 kDa ribonucleoprotein; chloroplastic [Phoenix dactylifera];PREDICTED: 28 kDa ribonucleoprotein; chloroplastic [Phoenix dactylifera];PREDICTED: 28 kDa ribonucleoprotein; chloroplastic [Phoenix dactylifera]	LOC103696528_10089
10089	37673;23359	VITVI	XP_010661496.2;XP_010661497.2	VITVI	2	MULTICOPY	PREDICTED: 29 kDa ribonucleoprotein A; chloroplastic isoform X1 [Vitis vinifera];PREDICTED: 29 kDa ribonucleoprotein A; chloroplastic isoform X2 [Vitis vinifera]	LOC104881854_10089
1009	4929	ARATH	ARATH11130	ARATH	1	SINGLECOPY	| AT3G24000.1 | AEE76843 | AT3G24000 | BAB03018 | Tetratricopeptide repeat (TPR)-like superfamily protein [Source:TAIR_LOCUS;Acc:AT3G24000]	AT3G24000_1009
1009	4929	PHODC	XP_008775674.1	PHODC	1	SINGLECOPY	PREDICTED: pentatricopeptide repeat-containing protein At3g24000; mitochondrial [Phoenix dactylifera]	LOC103695988_1009
1009	4929	VITVI	XP_010647024.1	VITVI	1	SINGLECOPY	PREDICTED: pentatricopeptide repeat-containing protein At3g24000; mitochondrial [Vitis vinifera]	LOC104878410_1009
1009	4929	SOLLC	XP_010312485.1	SOLLC	1	SINGLECOPY	PREDICTED: pentatricopeptide repeat-containing protein At3g24000; mitochondrial [Solanum lycopersicum]	LOC101265195_1009
1009	-;-;4929	ELAGV	XP_010928025.1;XP_010928026.1;XP_010928027.1	ELAGV	3	MULTICOPY	PREDICTED: pentatricopeptide repeat-containing protein At3g24000; mitochondrial [Elaeis guineensis];PREDICTED: pentatricopeptide repeat-containing protein At3g24000; mitochondrial [Elaeis guineensis];PREDICTED: pentatricopeptide repeat-containing protein At3g24000; mitochondrial [Elaeis guineensis]	LOC105049925_1009
10090	13728	ARATH	ARATH20388	ARATH	1	SINGLECOPY	| AT1G01090.1 | AAB86803 | AAF26472 | AAK96625 | AAL36074 | AEE27233 | AT1G01090 | BAE98984 | pyruvate dehydrogenase E1 alpha [Source:TAIR_LOCUS;Acc:AT1G01090]	AT1G01090_10090
10090	13728	EUTOL	TSA_EVI_ab_kmer_T15031	EUTOL	2	MULTICOPY	g.19175::m.19175 Gene.19175::TSA_EVI_ab_kmer_T15031::g.19175 ORF type:5prime_partial len:433 (+) TSA_EVI_ab_kmer_T15031:3-1301(+)	TSA_EVI_ab_kmer_T15031_10090
10090	13728	ELAGV	XP_010940832.1	ELAGV	1	SINGLECOPY	PREDICTED: LOW QUALITY PROTEIN: pyruvate dehydrogenase E1 component subunit alpha-3; chloroplastic [Elaeis guineensis]	LOC105059287_10090
10090	13728	PHODC	XP_008780050.2	PHODC	2	MULTICOPY	PREDICTED: pyruvate dehydrogenase E1 component subunit alpha-3; chloroplastic; partial [Phoenix dactylifera]	LOC103699826_10090
10090	13728	VITVI	XP_002267676.1	VITVI	1	SINGLECOPY	PREDICTED: pyruvate dehydrogenase E1 component subunit alpha-3; chloroplastic [Vitis vinifera]	LOC100264423_10090
10090	13728	SOLLC	XP_004251714.1	SOLLC	2	MULTICOPY	PREDICTED: pyruvate dehydrogenase E1 component subunit alpha-3; chloroplastic-like [Solanum lycopersicum]	LOC101256654_10090
10090	16076	EUTOL	TSA_EVI_ab_kmer_T5368	EUTOL	2	MULTICOPY	g.6571::m.6571 Gene.6571::TSA_EVI_ab_kmer_T5368::g.6571 ORF type:complete len:343 (+) TSA_EVI_ab_kmer_T5368:1779-2807(+)	TSA_EVI_ab_kmer_T5368_10090
10090	16076	PHODC	XP_008777457.1	PHODC	2	MULTICOPY	PREDICTED: pyruvate dehydrogenase E1 component subunit alpha-3; chloroplastic [Phoenix dactylifera]	LOC103697388_10090
10090	16076	SOLLC	XP_004251713.1	SOLLC	2	MULTICOPY	PREDICTED: pyruvate dehydrogenase E1 component subunit alpha-3; chloroplastic [Solanum lycopersicum]	LOC101256355_10090
10091	-	EUTOL	TSA_EVI_ab_kmer_T6657	EUTOL	1	SINGLECOPY	g.8729::m.8729 Gene.8729::TSA_EVI_ab_kmer_T6657::g.8729 ORF type:3prime_partial len:255 (+) TSA_EVI_ab_kmer_T6657:115-876(+)	TSA_EVI_ab_kmer_T6657_10091
10091	7556	ARATH	ARATH20392	ARATH	1	SINGLECOPY	| AT1G01120.1 | AAC99312 | AAF26470 | AAL66982 | AAM20218 | AEE27241 | AT1G01120 | BAD95286 | BAE98925 | BAH20305 | 3-ketoacyl-CoA synthase 1 [Source:TAIR_LOCUS;Acc:AT1G01120]	AT1G01120_10091
10091	7556	ELAGV	XP_010918296.1	ELAGV	1	SINGLECOPY	PREDICTED: 3-ketoacyl-CoA synthase 1 [Elaeis guineensis]	LOC105042699_10091
10091	7556	PHODC	XP_008811879.1	PHODC	1	SINGLECOPY	PREDICTED: 3-ketoacyl-CoA synthase 1 [Phoenix dactylifera]	LOC103722923_10091
10091	7556	VITVI	XP_002264721.1	VITVI	1	SINGLECOPY	PREDICTED: 3-ketoacyl-CoA synthase 1 [Vitis vinifera]	LOC100247295_10091
10091	7556	SOLLC	XP_004248096.1	SOLLC	1	SINGLECOPY	PREDICTED: 3-ketoacyl-CoA synthase 1 [Solanum lycopersicum]	LOC101268230_10091
10092	-;-	ELAGV	XP_010933947.1;XP_010933949.1	ELAGV	8	MULTICOPY	PREDICTED: CBL-interacting protein kinase 9 isoform X2 [Elaeis guineensis];PREDICTED: CBL-interacting protein kinase 9 isoform X1 [Elaeis guineensis]	LOC105054195_10092
10092	13901	ARATH	ARATH20394	ARATH	1	SINGLECOPY	| AT1G01140.3 | AT1G01140 | CBL-interacting protein kinase 9 [Source:TAIR_LOCUS;Acc:AT1G01140]	AT1G01140_10092
10092	13901	EUTOL	TSA_EVI_ab_kmer_T18384	EUTOL	1	SINGLECOPY	g.23478::m.23478 Gene.23478::TSA_EVI_ab_kmer_T18384::g.23478 ORF type:internal len:170 (+) TSA_EVI_ab_kmer_T18384:2-508(+)	TSA_EVI_ab_kmer_T18384_10092
10092	13901	SOLLC	XP_004240116.1	SOLLC	1	SINGLECOPY	PREDICTED: CBL-interacting serine/threonine-protein kinase 9 [Solanum lycopersicum]	LOC101261122_10092
10092	13902;13901	VITVI	NP_001267941.1;XP_010661479.1	VITVI	2	MULTICOPY	CBL-interacting protein kinase 12 [Vitis vinifera];PREDICTED: CBL-interacting protein kinase 12 isoform X1 [Vitis vinifera]	CIPK12_10092
10092	-;-;-;14083;13902;13901	ELAGV	XP_010919140.1;XP_010919143.1;XP_010919144.1;XP_019705616.1;XP_019705617.1;XP_019705618.1	ELAGV	8	MULTICOPY	PREDICTED: CBL-interacting protein kinase 9 isoform X1 [Elaeis guineensis];PREDICTED: CBL-interacting protein kinase 9 isoform X2 [Elaeis guineensis];PREDICTED: CBL-interacting protein kinase 9 isoform X4 [Elaeis guineensis];PREDICTED: CBL-interacting protein kinase 9 isoform X3 [Elaeis guineensis];PREDICTED: CBL-interacting protein kinase 9 isoform X5 [Elaeis guineensis];PREDICTED: CBL-interacti…	LOC105043331_10092
10092	14083;13902;13901	PHODC	XP_008805575.1;XP_008805576.1;XP_008805577.1	PHODC	3	MULTICOPY	PREDICTED: CBL-interacting protein kinase 9 isoform X1 [Phoenix dactylifera];PREDICTED: CBL-interacting protein kinase 9 isoform X2 [Phoenix dactylifera];PREDICTED: CBL-interacting protein kinase 9 isoform X2 [Phoenix dactylifera]	LOC103718496_10092
10093	20421	ELAGV	XP_010940953.1	ELAGV	1	SINGLECOPY	PREDICTED: LOW QUALITY PROTEIN: uncharacterized protein LOC105059372 [Elaeis guineensis]	LOC105059372_10093
10093	20421	PHODC	XP_008784490.1	PHODC	2	MULTICOPY	PREDICTED: uncharacterized protein LOC103703430 [Phoenix dactylifera]	LOC103703430_10093
10093	20421	VITVI	XP_002266943.1	VITVI	1	SINGLECOPY	PREDICTED: uncharacterized protein LOC100242029 [Vitis vinifera]	LOC100242029_10093
10093	20421	SOLLC	XP_004230023.1	SOLLC	1	SINGLECOPY	PREDICTED: uncharacterized protein LOC101264557 [Solanum lycopersicum]	LOC101264557_10093
10093	38418	ARATH	ARATH20398	ARATH	1	SINGLECOPY	| AT1G01180.1 | AAF26464 | AEE27251 | AT1G01180 | BAF00311 | F4HS78_ARATH | S-adenosyl-L-methionine-dependent methyltransferases superfamily protein [Source:TAIR_LOCUS;Acc:AT1G01180]	AT1G01180_10093
10093	38418	PHODC	XP_008809734.1	PHODC	2	MULTICOPY	PREDICTED: uncharacterized protein LOC103721342 [Phoenix dactylifera]	LOC103721342_10093
10094	-	ELAGV	XP_010926662.1	ELAGV	2	MULTICOPY	PREDICTED: ras-related protein RABA4d-like [Elaeis guineensis]	LOC105048884_10094
10094	24942	ARATH	ARATH20400	ARATH	1	SINGLECOPY	| AT1G01200.1 | AAF97325 | AAR20764 | AAR24757 | AEE27253 | AT1G01200 | RAB GTPase homolog A3 [Source:TAIR_LOCUS;Acc:AT1G01200]	AT1G01200_10094
10094	24942	ELAGV	XP_010934494.1	ELAGV	2	MULTICOPY	PREDICTED: ras-related protein RABA3 [Elaeis guineensis]	LOC105054628_10094
10094	24942	PHODC	XP_008806367.1	PHODC	1	SINGLECOPY	PREDICTED: ras-related protein RABA3 [Phoenix dactylifera]	LOC103719074_10094
10094	24942	VITVI	XP_002262618.3	VITVI	1	SINGLECOPY	PREDICTED: ras-related protein RABA3 [Vitis vinifera]	LOC100260897_10094
10094	24942	SOLLC	XP_004230007.1	SOLLC	1	SINGLECOPY	PREDICTED: ras-related protein RABA3 [Solanum lycopersicum]	LOC101259980_10094
10095	1100	ARATH	ARATH20402	ARATH	1	SINGLECOPY	| AT1G01220.1 | AAF97333 | AEE27255 | AT1G01220 | L-fucokinase/GDP-L-fucose pyrophosphorylase [Source:TAIR_LOCUS;Acc:AT1G01220]	AT1G01220_10095
10095	1100	ELAGV	XP_010919300.1	ELAGV	1	SINGLECOPY	PREDICTED: LOW QUALITY PROTEIN: bifunctional fucokinase/fucose pyrophosphorylase [Elaeis guineensis]	LOC105043452_10095
10095	1100	PHODC	XP_017701298.1	PHODC	1	SINGLECOPY	PREDICTED: LOW QUALITY PROTEIN: bifunctional fucokinase/fucose pyrophosphorylase [Phoenix dactylifera]	LOC103719462_10095
10095	1100;6866	VITVI	XP_010661973.1;XP_019081216.1	VITVI	2	MULTICOPY	PREDICTED: bifunctional fucokinase/fucose pyrophosphorylase isoform X1 [Vitis vinifera];PREDICTED: bifunctional fucokinase/fucose pyrophosphorylase isoform X2 [Vitis vinifera]	LOC100258719_10095
10095	1100;6866	SOLLC	XP_010327202.1;XP_019066436.1	SOLLC	2	MULTICOPY	PREDICTED: bifunctional fucokinase/fucose pyrophosphorylase isoform X1 [Solanum lycopersicum];PREDICTED: bifunctional fucokinase/fucose pyrophosphorylase isoform X2 [Solanum lycopersicum]	LOC101258193_10095
10096	14812	ARATH	ARATH20408	ARATH	1	SINGLECOPY	| AT1G01280.1 | AAF97323 | AAY25435 | AEE27265 | AT1G01280 | cytochrome P450; family 703; subfamily A; polypeptide 2 [Source:TAIR_LOCUS;Acc:AT1G01280]	AT1G01280_10096
10096	14812	ELAGV	XP_010941811.1	ELAGV	1	SINGLECOPY	PREDICTED: cytochrome P450 703A2 [Elaeis guineensis]	LOC105059962_10096
10096	14812	VITVI	XP_002263965.2	VITVI	1	SINGLECOPY	PREDICTED: cytochrome P450 703A2 [Vitis vinifera]	LOC100253484_10096
10096	14812	SOLLC	XP_004248085.1	SOLLC	1	SINGLECOPY	PREDICTED: cytochrome P450 703A2 [Solanum lycopersicum]	LOC101265072_10096
10097	26662	ARATH	ARATH20409	ARATH	1	SINGLECOPY	| AT1G01290.2 | AAF97327 | ABF74702 | AEE27266 | AEE27267 | AT1G01290 | CAA88106 | cofactor of nitrate reductase and xanthine dehydrogenase 3 [Source:TAIR_LOCUS;Acc:AT1G01290]	AT1G01290_10097
10097	26662	VITVI	XP_019081108.1	VITVI	1	SINGLECOPY	PREDICTED: cyclic pyranopterin monophosphate synthase accessory protein; mitochondrial [Vitis vinifera]	LOC100853557_10097
10097	26662	SOLLC	XP_004240071.1	SOLLC	1	SINGLECOPY	PREDICTED: cyclic pyranopterin monophosphate synthase accessory protein; mitochondrial [Solanum lycopersicum]	LOC101247025_10097
10097	26662;29264	PHODC	XP_017696485.1;XP_017696570.1	PHODC	2	MULTICOPY	PREDICTED: cyclic pyranopterin monophosphate synthase accessory protein; mitochondrial isoform X1 [Phoenix dactylifera];PREDICTED: cyclic pyranopterin monophosphate synthase accessory protein; mitochondrial isoform X2 [Phoenix dactylifera]	LOC103720031_10097
10097	26662;-;29264	ELAGV	XP_010925941.1;XP_010925942.1;XP_010925943.1	ELAGV	3	MULTICOPY	PREDICTED: cyclic pyranopterin monophosphate synthase accessory protein; mitochondrial isoform X1 [Elaeis guineensis];PREDICTED: cyclic pyranopterin monophosphate synthase accessory protein; mitochondrial isoform X2 [Elaeis guineensis];PREDICTED: cyclic pyranopterin monophosphate synthase accessory protein; mitochondrial isoform X3 [Elaeis guineensis]	LOC105048348_10097
10098	-	SOLLC	XP_004250682.1	SOLLC	3	MULTICOPY	PREDICTED: histone H3-like centromeric protein HTR12 [Solanum lycopersicum]	LOC101251540_10098
10098	33667;33407	SOLLC	XP_010326926.1;XP_019066380.1	SOLLC	3	MULTICOPY	PREDICTED: histone H3-like centromeric protein HTR12 isoform X1 [Solanum lycopersicum];PREDICTED: histone H3-like centromeric protein HTR12 isoform X2 [Solanum lycopersicum]	LOC104649437_10098
10098	35643;39665	PHODC	XP_008792454.1;XP_017698806.1	PHODC	6	MULTICOPY	PREDICTED: histone H3-like isoform X1 [Phoenix dactylifera];PREDICTED: histone H3 type 3-like isoform X2 [Phoenix dactylifera]	LOC103709056_10098
10098	38347;38161;33667;33407	PHODC	XP_017697741.1;XP_017697742.1;XP_008786751.1;XP_008786752.1	PHODC	6	MULTICOPY	PREDICTED: histone H3-like centromeric protein A isoform X3 [Phoenix dactylifera];PREDICTED: histone H3-like centromeric protein A isoform X4 [Phoenix dactylifera];PREDICTED: histone H3-like isoform X1 [Phoenix dactylifera];PREDICTED: histone H3-like isoform X2 [Phoenix dactylifera]	LOC103704985_10098
10098	-;39665;38161;35643;33407	ELAGV	XP_010904744.1;XP_019701713.1;XP_019701714.1;XP_019701715.1;XP_019701716.1	ELAGV	10	MULTICOPY	PREDICTED: histone H3-like 1 isoform X3 [Elaeis guineensis];PREDICTED: histone H3-like centromeric protein HTR12 isoform X1 [Elaeis guineensis];PREDICTED: histone H3-like 1 isoform X2 [Elaeis guineensis];PREDICTED: histone H3.2-like isoform X4 [Elaeis guineensis];PREDICTED: histone H3.2-like isoform X4 [Elaeis guineensis]	LOC105032090_10098
10098	40871	ARATH	ARATH20418	ARATH	1	SINGLECOPY	| AT1G01370.1 | AAF97340 | AAL86775 | AAM64429 | ABD59109 | AEE27278 | AEE27279 | AT1G01370 | BAC79427 | BAD43603 | Histone superfamily protein [Source:TAIR_LOCUS;Acc:AT1G01370]	AT1G01370_10098
10098	40871;33407;35643	VITVI	XP_002281073.1;XP_010661899.1;XP_010661900.1	VITVI	3	MULTICOPY	PREDICTED: histone H3-like centromeric protein HTR12 isoform X2 [Vitis vinifera];PREDICTED: histone H3-like centromeric protein HTR12 isoform X1 [Vitis vinifera];PREDICTED: histone H3-like centromeric protein HTR12 isoform X3 [Vitis vinifera]	LOC100260234_10098
10098	40871;-;33667;-;38347	ELAGV	XP_010931498.1;XP_010931501.1;XP_019708718.1;XP_019708719.1;XP_019708720.1	ELAGV	10	MULTICOPY	PREDICTED: histone H3.3 type c isoform X2 [Elaeis guineensis];PREDICTED: histone H3-8 isoform X5 [Elaeis guineensis];PREDICTED: histone H3.3 type c isoform X1 [Elaeis guineensis];PREDICTED: histone H3-1 isoform X3 [Elaeis guineensis];PREDICTED: histone H3-like centromeric protein HTR12 isoform X4 [Elaeis guineensis]	LOC105052399_10098
10099	17433	EUTOL	TSA_EVI_ab_kmer_T10886	EUTOL	1	SINGLECOPY	g.13846::m.13846 Gene.13846::TSA_EVI_ab_kmer_T10886::g.13846 ORF type:internal len:225 (+) TSA_EVI_ab_kmer_T10886:2-673(+)	TSA_EVI_ab_kmer_T10886_10099
10099	17433	ELAGV	XP_010934633.1	ELAGV	2	MULTICOPY	PREDICTED: LOW QUALITY PROTEIN: uncharacterized protein At1g01500-like [Elaeis guineensis]	LOC105054746_10099
10099	17433	PHODC	XP_008797172.1	PHODC	2	MULTICOPY	PREDICTED: uncharacterized protein At1g01500-like [Phoenix dactylifera]	LOC103712430_10099
10099	19271	ARATH	ARATH20433	ARATH	1	SINGLECOPY	| AT1G01500.1 | AAF81310 | AAM65896 | AAO00871 | AAP42737 | AEE27297 | AT1G01500 | BAE99186 | CAA71176 | CAA73308 | Erythronate-4-phosphate dehydrogenase family protein [Source:TAIR_LOCUS;Acc:AT1G01500]	AT1G01500_10099
10099	19271	ELAGV	XP_010941072.1	ELAGV	2	MULTICOPY	PREDICTED: LOW QUALITY PROTEIN: uncharacterized protein At1g01500-like [Elaeis guineensis]	LOC105059472_10099
10099	19271	PHODC	XP_008801785.1	PHODC	2	MULTICOPY	PREDICTED: uncharacterized protein At1g01500-like [Phoenix dactylifera]	LOC103715806_10099
10099	19271;17433	SOLLC	XP_004248060.1;XP_010326987.1	SOLLC	2	MULTICOPY	PREDICTED: uncharacterized protein At1g01500 isoform X2 [Solanum lycopersicum];PREDICTED: uncharacterized protein At1g01500 isoform X1 [Solanum lycopersicum]	LOC101257410_10099
101	13781	ARATH	ARATH16007	ARATH	1	SINGLECOPY	| AT5G20050.1 | AAK59800 | AAM63226 | AAO11598 | AED92786 | AT5G20050 | Protein kinase superfamily protein [Source:TAIR_LOCUS;Acc:AT5G20050]	AT5G20050_101
101	13781	ELAGV	XP_010925193.1	ELAGV	2	MULTICOPY	PREDICTED: probable receptor-like protein kinase At5g20050 [Elaeis guineensis]	LOC105047812_101
101	13781	PHODC	XP_008810205.2	PHODC	2	MULTICOPY	PREDICTED: probable receptor-like protein kinase At5g20050 [Phoenix dactylifera]	LOC103721678_101
101	16430	ELAGV	XP_010925524.2	ELAGV	2	MULTICOPY	PREDICTED: LOW QUALITY PROTEIN: probable receptor-like protein kinase At5g20050 [Elaeis guineensis]	LOC105048032_101
101	16430	PHODC	XP_008787374.1	PHODC	2	MULTICOPY	PREDICTED: probable receptor-like protein kinase At5g20050 [Phoenix dactylifera]	LOC103705442_101
101	16430	VITVI	XP_010656399.1	VITVI	1	SINGLECOPY	PREDICTED: probable receptor-like protein kinase At5g20050 [Vitis vinifera]	LOC104880655_101
101	16430	SOLLC	XP_004240528.1	SOLLC	1	SINGLECOPY	PREDICTED: probable receptor-like protein kinase At5g20050 [Solanum lycopersicum]	LOC101253999_101
1010	6244	ELAGV	XP_010911699.1	ELAGV	1	SINGLECOPY	PREDICTED: pentatricopeptide repeat-containing protein At3g29230-like [Elaeis guineensis]	LOC105037768_1010
1010	6244	PHODC	XP_008781036.1	PHODC	1	SINGLECOPY	PREDICTED: pentatricopeptide repeat-containing protein At3g29230-like [Phoenix dactylifera]	LOC103700915_1010
1010	6244	VITVI	XP_010664874.2	VITVI	1	SINGLECOPY	PREDICTED: pentatricopeptide repeat-containing protein At1g08070; chloroplastic [Vitis vinifera]	LOC100262528_1010
10100	-	EUTOL	TSA_EVI_ab_kmer_T6646	EUTOL	2	MULTICOPY	g.8711::m.8711 Gene.8711::TSA_EVI_ab_kmer_T6646::g.8711 ORF type:complete len:432 (+) TSA_EVI_ab_kmer_T6646:218-1513(+)	TSA_EVI_ab_kmer_T6646_10100
10100	-;-	ELAGV	XP_010933955.1;XP_010933957.1	ELAGV	5	MULTICOPY	PREDICTED: C-terminal binding protein AN-like isoform X1 [Elaeis guineensis];PREDICTED: C-terminal binding protein AN-like isoform X2 [Elaeis guineensis]	LOC105054200_10100
10100	41771	EUTOL	TSA_EVI_ab_kmer_T6749	EUTOL	2	MULTICOPY	g.8856::m.8856 Gene.8856::TSA_EVI_ab_kmer_T6749::g.8856 ORF type:3prime_partial len:110 (+) TSA_EVI_ab_kmer_T6749:182-508(+)	TSA_EVI_ab_kmer_T6749_10100
10100	5165	ARATH	ARATH20434	ARATH	1	SINGLECOPY	| AT1G01510.1 | AAF81310 | AAL24311 | AAN15474 | AEE27298 | AT1G01510 | BAB64262 | CAA71175 | CAA73306 | CAA73307 | NAD(P)-binding Rossmann-fold superfamily protein [Source:TAIR_LOCUS;Acc:AT1G01510]	AT1G01510_10100
10100	5165	ELAGV	XP_019705218.1	ELAGV	5	MULTICOPY	PREDICTED: LOW QUALITY PROTEIN: C-terminal binding protein AN-like [Elaeis guineensis]	LOC105043327_10100
10100	5165	PHODC	XP_008805571.1	PHODC	2	MULTICOPY	PREDICTED: C-terminal binding protein AN-like [Phoenix dactylifera]	LOC103718493_10100
10100	5165	VITVI	XP_010661808.1	VITVI	1	SINGLECOPY	PREDICTED: C-terminal binding protein AN [Vitis vinifera]	LOC100243152_10100
10100	5165	SOLLC	XP_004229904.1	SOLLC	1	SINGLECOPY	PREDICTED: C-terminal binding protein AN [Solanum lycopersicum]	LOC101253532_10100
10100	5287	PHODC	XP_017700361.1	PHODC	2	MULTICOPY	PREDICTED: C-terminal binding protein AN-like [Phoenix dactylifera]	LOC103715805_10100
10100	5287;41771	ELAGV	XP_010941074.1;XP_010941075.1	ELAGV	5	MULTICOPY	PREDICTED: C-terminal binding protein AN-like isoform X1 [Elaeis guineensis];PREDICTED: C-terminal binding protein AN-like isoform X2 [Elaeis guineensis]	LOC105059473_10100
10102	25148	ARATH	ARATH20446	ARATH	1	SINGLECOPY	| AT1G01630.1 | AAF78395 | AAL86320 | AAM63169 | AAN12987 | AEE27314 | AT1G01630 | Q9LQ96_ARATH | Sec14p-like phosphatidylinositol transfer family protein [Source:TAIR_LOCUS;Acc:AT1G01630]	AT1G01630_10102
10102	25148	EUTOL	TSA_EVI_ab_kmer_T5357	EUTOL	2	MULTICOPY	g.6545::m.6545 Gene.6545::TSA_EVI_ab_kmer_T5357::g.6545 ORF type:complete len:247 (+) TSA_EVI_ab_kmer_T5357:125-865(+)	TSA_EVI_ab_kmer_T5357_10102
10102	25148	ELAGV	XP_010908323.1	ELAGV	3	MULTICOPY	PREDICTED: SEC14 cytosolic factor [Elaeis guineensis]	LOC105034757_10102
10102	25148	VITVI	XP_002271441.1	VITVI	4	MULTICOPY	PREDICTED: random slug protein 5 [Vitis vinifera]	LOC100252364_10102
10102	25148	SOLLC	XP_004235849.1	SOLLC	2	MULTICOPY	PREDICTED: random slug protein 5 [Solanum lycopersicum]	LOC101268667_10102
10102	25148;36715;30651	PHODC	XP_008813445.1;XP_008813447.1;XP_008813448.1	PHODC	4	MULTICOPY	PREDICTED: SEC14 cytosolic factor-like isoform X1 [Phoenix dactylifera];PREDICTED: random slug protein 5-like isoform X2 [Phoenix dactylifera];PREDICTED: random slug protein 5-like isoform X3 [Phoenix dactylifera]	LOC103724072_10102
10102	28258	EUTOL	TSA_EVI_ab_kmer_T8717	EUTOL	2	MULTICOPY	g.11238::m.11238 Gene.11238::TSA_EVI_ab_kmer_T8717::g.11238 ORF type:internal len:118 (+) TSA_EVI_ab_kmer_T8717:2-352(+)	TSA_EVI_ab_kmer_T8717_10102
10102	28258	ELAGV	XP_010929695.1	ELAGV	3	MULTICOPY	PREDICTED: CRAL-TRIO domain-containing protein YKL091C [Elaeis guineensis]	LOC105051102_10102
10102	28258	PHODC	XP_008797157.1	PHODC	4	MULTICOPY	PREDICTED: random slug protein 5-like [Phoenix dactylifera]	LOC103712417_10102
10102	28258	SOLLC	XP_004241658.1	SOLLC	2	MULTICOPY	PREDICTED: random slug protein 5 [Solanum lycopersicum]	LOC101251192_10102
10102	30651	ELAGV	XP_010908808.1	ELAGV	3	MULTICOPY	PREDICTED: random slug protein 5-like [Elaeis guineensis]	LOC105035096_10102
10102	30651;36715;-	VITVI	XP_002284696.2;XP_010663813.1;XP_010663814.1	VITVI	4	MULTICOPY	PREDICTED: random slug protein 5 isoform X1 [Vitis vinifera];PREDICTED: random slug protein 5 isoform X2 [Vitis vinifera];PREDICTED: random slug protein 5 isoform X3 [Vitis vinifera]	LOC100247551_10102
10103	-	PHODC	XP_008787488.1	PHODC	3	MULTICOPY	PREDICTED: signal peptide peptidase-like 4 [Phoenix dactylifera]	LOC103705526_10103
10103	-	VITVI	XP_010664339.1	VITVI	5	MULTICOPY	PREDICTED: signal peptide peptidase-like 4 [Vitis vinifera]	LOC100259203_10103
10103	14464	ARATH	ARATH20448	ARATH	2	MULTICOPY	| AT1G01650.1 | AAF78405 | AEE27317 | AEE27318 | AT1G01650 | BAF01653 | SIGNAL PEPTIDE PEPTIDASE-LIKE 4 [Source:TAIR_LOCUS;Acc:AT1G01650]	AT1G01650_10103
10103	14464	VITVI	XP_002274726.1	VITVI	5	MULTICOPY	PREDICTED: signal peptide peptidase-like 4 [Vitis vinifera]	LOC100258476_10103
10103	14464	SOLLC	XP_004229902.2	SOLLC	4	MULTICOPY	PREDICTED: signal peptide peptidase-like 4 [Solanum lycopersicum]	LOC101252720_10103
10103	-;22145	SOLLC	XP_004248045.1;XP_010326969.1	SOLLC	4	MULTICOPY	PREDICTED: signal peptide peptidase-like 4 isoform X1 [Solanum lycopersicum];PREDICTED: signal peptide peptidase-like 4 isoform X2 [Solanum lycopersicum]	LOC101252725_10103
10103	8285	EUTOL	TSA_EVI_ab_kmer_T18866	EUTOL	2	MULTICOPY	g.24129::m.24129 Gene.24129::TSA_EVI_ab_kmer_T18866::g.24129 ORF type:complete len:540 (+) TSA_EVI_ab_kmer_T18866:93-1712(+)	TSA_EVI_ab_kmer_T18866_10103
10103	8285	ELAGV	XP_010940491.1	ELAGV	6	MULTICOPY	PREDICTED: signal peptide peptidase-like 4 [Elaeis guineensis]	LOC105059046_10103
10103	9276	ARATH	ARATH25679	ARATH	2	MULTICOPY	| AT1G63690.2 | AEE34133 | AT1G63690 | F4I3Q0_ARATH | SIGNAL PEPTIDE PEPTIDASE-LIKE 2 [Source:TAIR_LOCUS;Acc:AT1G63690]	AT1G63690_10103
10103	9276	EUTOL	TSA_EVI_ab_kmer_T20126	EUTOL	2	MULTICOPY	g.25818::m.25818 Gene.25818::TSA_EVI_ab_kmer_T20126::g.25818 ORF type:complete len:299 (+) TSA_EVI_ab_kmer_T20126:166-1062(+)	TSA_EVI_ab_kmer_T20126_10103
10103	9276	SOLLC	XP_004245597.1	SOLLC	4	MULTICOPY	PREDICTED: signal peptide peptidase-like 2 [Solanum lycopersicum]	LOC101255908_10103
10103	9276;14464;14630;22145;18219	ELAGV	XP_010935854.1;XP_019709687.1;XP_019709688.1;XP_019709689.1;XP_019709690.1	ELAGV	6	MULTICOPY	PREDICTED: signal peptide peptidase-like 4 isoform X1 [Elaeis guineensis];PREDICTED: signal peptide peptidase-like 4 isoform X2 [Elaeis guineensis];PREDICTED: signal peptide peptidase-like 4 isoform X2 [Elaeis guineensis];PREDICTED: signal peptide peptidase-like 4 isoform X3 [Elaeis guineensis];PREDICTED: signal peptide peptidase-like 4 isoform X3 [Elaeis guineensis]	LOC105055646_10103
10103	9276;18219;14630	VITVI	XP_002274996.2;XP_019072460.1;XP_019072462.1	VITVI	5	MULTICOPY	PREDICTED: signal peptide peptidase-like 2 isoform X2 [Vitis vinifera];PREDICTED: signal peptide peptidase-like 2 isoform X1 [Vitis vinifera];PREDICTED: signal peptide peptidase-like 2 isoform X1 [Vitis vinifera]	LOC100241031_10103
10103	9276;8285	PHODC	XP_017696598.1;XP_008778907.1	PHODC	3	MULTICOPY	PREDICTED: signal peptide peptidase-like 4 isoform X1 [Phoenix dactylifera];PREDICTED: signal peptide peptidase-like 4 isoform X2 [Phoenix dactylifera]	LOC103698645_10103
10104	-;-	ELAGV	XP_010907364.1;XP_019702407.1	ELAGV	4	MULTICOPY	PREDICTED: protein PAIR1-like isoform X2 [Elaeis guineensis];PREDICTED: protein PAIR1-like isoform X1 [Elaeis guineensis]	LOC105034042_10104
10104	16222	ARATH	ARATH20452	ARATH	1	SINGLECOPY	| AT1G01690.1 | AAF78420 | AEE27322 | AT1G01690 | BAE98373 | F4HU48_ARATH | putative recombination initiation defects 3 [Source:TAIR_LOCUS;Acc:AT1G01690]	AT1G01690_10104
10104	16222	PHODC	XP_017695832.1	PHODC	1	SINGLECOPY	PREDICTED: protein PAIR1 [Phoenix dactylifera]	LOC103695982_10104
10104	16222	SOLLC	XP_004231186.2	SOLLC	1	SINGLECOPY	PREDICTED: protein PAIR1 [Solanum lycopersicum]	LOC101262968_10104
10104	16222;38931	VITVI	XP_002274925.2;XP_019081030.1	VITVI	2	MULTICOPY	PREDICTED: protein PAIR1 [Vitis vinifera];PREDICTED: protein PAIR1 [Vitis vinifera]	LOC100253319_10104
10104	38931;16222	ELAGV	XP_010904555.1;XP_019701684.1	ELAGV	4	MULTICOPY	PREDICTED: protein PAIR1-like isoform X1 [Elaeis guineensis];PREDICTED: protein PAIR1-like isoform X2 [Elaeis guineensis]	LOC105031954_10104
10105	-	EUTOL	TSA_EVI_ab_kmer_T10452	EUTOL	1	SINGLECOPY	g.13133::m.13133 Gene.13133::TSA_EVI_ab_kmer_T10452::g.13133 ORF type:5prime_partial len:126 (+) TSA_EVI_ab_kmer_T10452:1-378(+)	TSA_EVI_ab_kmer_T10452_10105
10105	-	SOLLC	XP_004229898.1	SOLLC	2	MULTICOPY	PREDICTED: uncharacterized protein LOC101251817 [Solanum lycopersicum]	LOC101251817_10105
10105	11016	ARATH	ARATH20455	ARATH	1	SINGLECOPY	| AT1G01710.1 | AAO63418 | AAR21571 | AEE27325 | AT1G01710 | BAC42016 | BAD93775 | F4HU51_ARATH | Acyl-CoA thioesterase family protein [Source:TAIR_LOCUS;Acc:AT1G01710]	AT1G01710_10105
10105	11016	ELAGV	XP_010907898.1	ELAGV	1	SINGLECOPY	PREDICTED: uncharacterized protein LOC105034433 [Elaeis guineensis]	LOC105034433_10105
10105	11016	PHODC	XP_008811116.1	PHODC	1	SINGLECOPY	PREDICTED: acyl-CoA thioesterase 2-like [Phoenix dactylifera]	LOC103722362_10105
10105	11016	VITVI	XP_002273474.1	VITVI	1	SINGLECOPY	PREDICTED: uncharacterized protein LOC100256759 [Vitis vinifera]	LOC100256759_10105
10105	11016	SOLLC	XP_004229899.1	SOLLC	2	MULTICOPY	PREDICTED: uncharacterized protein LOC101252120 [Solanum lycopersicum]	LOC101252120_10105
10106	31032	ARATH	ARATH20458	ARATH	1	SINGLECOPY	| AT1G01730.1 | AAF78406 | AAG50104 | AAL38857 | AEE27328 | AT1G01730 | Q9LQ83_ARATH | unknown protein; FUNCTIONS IN: molecular_function unknown; INVOLVED IN: biological_process unknown; LOCATED IN: chloroplast; EXPRESSED IN: 23 plant structures; EXPRESSED DURING: 13 growth stages; Has 42 Blast hits to 42 proteins in 17 species: Archa /.../ Bacteria - 2; Metazoa - 5; Fungi - 1; Plants - 34; Virus…	AT1G01730_10106
10106	31032	EUTOL	TSA_EVI_ab_kmer_T10750	EUTOL	1	SINGLECOPY	g.13647::m.13647 Gene.13647::TSA_EVI_ab_kmer_T10750::g.13647 ORF type:complete len:188 (+) TSA_EVI_ab_kmer_T10750:42-605(+)	TSA_EVI_ab_kmer_T10750_10106
10106	31032	ELAGV	XP_010918541.1	ELAGV	1	SINGLECOPY	PREDICTED: uncharacterized protein LOC105042881 [Elaeis guineensis]	LOC105042881_10106
10106	31032	VITVI	XP_002272636.1	VITVI	3	MULTICOPY	PREDICTED: uncharacterized protein LOC100244723 [Vitis vinifera]	LOC100244723_10106
10106	31032	SOLLC	XP_004240105.1	SOLLC	1	SINGLECOPY	PREDICTED: uncharacterized protein LOC101257862 [Solanum lycopersicum]	LOC101257862_10106
10106	31032;45401	PHODC	XP_008806801.1;XP_008806802.1	PHODC	2	MULTICOPY	PREDICTED: uncharacterized protein LOC103719371 isoform X1 [Phoenix dactylifera];PREDICTED: uncharacterized protein LOC103719371 isoform X2 [Phoenix dactylifera]	LOC103719371_10106
10106	45401;-	VITVI	XP_010662740.1;XP_010662741.1	VITVI	3	MULTICOPY	PREDICTED: uncharacterized protein LOC104882199 isoform X1 [Vitis vinifera];PREDICTED: uncharacterized protein LOC104882199 isoform X2 [Vitis vinifera]	LOC104882199_10106
10107	13669	ARATH	ARATH20461	ARATH	1	SINGLECOPY	| AT1G01760.1 | ABE65592 | AEE27332 | AT1G01760 | F4HU58_ARATH | adenosine deaminases;RNA binding;RNA binding;adenosine deaminases [Source:TAIR_LOCUS;Acc:AT1G01760]	AT1G01760_10107
10107	13669	EUTOL	TSA_EVI_ab_kmer_T20270	EUTOL	1	SINGLECOPY	g.26009::m.26009 Gene.26009::TSA_EVI_ab_kmer_T20270::g.26009 ORF type:5prime_partial len:365 (+) TSA_EVI_ab_kmer_T20270:3-1097(+)	TSA_EVI_ab_kmer_T20270_10107
10107	13669;15102;16917;15175;15174;15173;15107	PHODC	XP_008806858.1;XP_008806859.1;XP_008806860.1;XP_008806861.1;XP_008806862.1;XP_008806864.1;XP_008806865.1	PHODC	7	MULTICOPY	PREDICTED: tRNA-specific adenosine deaminase 1 isoform X1 [Phoenix dactylifera];PREDICTED: tRNA-specific adenosine deaminase 1 isoform X2 [Phoenix dactylifera];PREDICTED: tRNA-specific adenosine deaminase 1 isoform X3 [Phoenix dactylifera];PREDICTED: tRNA-specific adenosine deaminase 1 isoform X4 [Phoenix dactylifera];PREDICTED: tRNA-specific adenosine deaminase 1 isoform X5 [Phoenix dactylifera]…	LOC103719412_10107
10107	13669;15107;15102;34564;15173;33965	VITVI	XP_002273023.1;XP_010661754.1;XP_019081180.1;XP_019081181.1;XP_019081182.1;XP_019081183.1	VITVI	6	MULTICOPY	PREDICTED: tRNA-specific adenosine deaminase 1 isoform X2 [Vitis vinifera];PREDICTED: tRNA-specific adenosine deaminase 1 isoform X1 [Vitis vinifera];PREDICTED: tRNA-specific adenosine deaminase 1 isoform X3 [Vitis vinifera];PREDICTED: tRNA-specific adenosine deaminase 1 isoform X4 [Vitis vinifera];PREDICTED: probable double-stranded RNA-specific adenosine deaminase isoform X5 [Vitis vinifera];PR…	LOC100253329_10107
10107	13669;15175;15102;15174;15107;-;15173;16917	ELAGV	XP_010934738.1;XP_010934740.1;XP_010934742.1;XP_010934743.1;XP_010934744.1;XP_010934745.1;XP_010934746.1;XP_010934747.1	ELAGV	8	MULTICOPY	PREDICTED: tRNA-specific adenosine deaminase 1 isoform X1 [Elaeis guineensis];PREDICTED: tRNA-specific adenosine deaminase 1 isoform X2 [Elaeis guineensis];PREDICTED: tRNA-specific adenosine deaminase 1 isoform X3 [Elaeis guineensis];PREDICTED: tRNA-specific adenosine deaminase 1 isoform X4 [Elaeis guineensis];PREDICTED: tRNA-specific adenosine deaminase 1 isoform X5 [Elaeis guineensis];PREDICTED…	LOC105054832_10107
10107	15102;15107;15173;15174;15175;13669;33965;34564	SOLLC	XP_010321527.1;XP_010321528.1;XP_010321529.1;XP_010321530.1;XP_019069348.1;XP_019069349.1;XP_019069350.1;XP_019069351.1	SOLLC	8	MULTICOPY	PREDICTED: double-stranded RNA-specific adenosine deaminase isoform X1 [Solanum lycopersicum];PREDICTED: double-stranded RNA-specific adenosine deaminase isoform X1 [Solanum lycopersicum];PREDICTED: double-stranded RNA-specific adenosine deaminase isoform X1 [Solanum lycopersicum];PREDICTED: double-stranded RNA-specific adenosine deaminase isoform X1 [Solanum lycopersicum];PREDICTED: tRNA-specifi…	LOC101259338_10107
10108	-	EUTOL	TSA_EVI_ab_kmer_T12085	EUTOL	2	MULTICOPY	g.15301::m.15301 Gene.15301::TSA_EVI_ab_kmer_T12085::g.15301 ORF type:5prime_partial len:137 (+) TSA_EVI_ab_kmer_T12085:1-411(+)	TSA_EVI_ab_kmer_T12085_10108
10108	5008	ARATH	ARATH20462	ARATH	1	SINGLECOPY	| AT1G01770.1 | AAF78410 | AEE27333 | AT1G01770 | BAC41831 | BAH56777 | Q8GZ85_ARATH | unknown protein; CONTAINS InterPro DOMAIN/s: Protein of unknown function DUF1446 (InterPro:IPR010839); Has 1597 Blast hits to 1509 proteins in 306 species: Archae - 4; Bacteria - 843; Metazoa - 22; Fungi - 131; Plants - 31; Viruses - 0; Other Eukary /.../ 566 (source: NCBI BLink). [Source:TAIR_LOCUS;Acc:AT1G017…	AT1G01770_10108
10108	5008	SOLLC	XP_010326218.1	SOLLC	1	SINGLECOPY	PREDICTED: uncharacterized protein LOC101260881 [Solanum lycopersicum]	LOC101260881_10108
10108	5008;5161;6779	ELAGV	XP_010905117.1;XP_019701834.1;XP_019701835.1	ELAGV	3	MULTICOPY	PREDICTED: uncharacterized protein LOC105032372 isoform X2 [Elaeis guineensis];PREDICTED: uncharacterized protein LOC105032372 isoform X1 [Elaeis guineensis];PREDICTED: uncharacterized protein LOC105032372 isoform X3 [Elaeis guineensis]	LOC105032372_10108
10108	5008;5161;6779	VITVI	XP_010661741.1;XP_010661742.1;XP_010661743.1	VITVI	3	MULTICOPY	PREDICTED: uncharacterized protein LOC100253419 isoform X1 [Vitis vinifera];PREDICTED: uncharacterized protein LOC100253419 isoform X1 [Vitis vinifera];PREDICTED: uncharacterized protein LOC100253419 isoform X2 [Vitis vinifera]	LOC100253419_10108
10108	5161	EUTOL	TSA_EVI_ab_kmer_T16183	EUTOL	2	MULTICOPY	g.20765::m.20765 Gene.20765::TSA_EVI_ab_kmer_T16183::g.20765 ORF type:5prime_partial len:104 (+) TSA_EVI_ab_kmer_T16183:1-312(+)	TSA_EVI_ab_kmer_T16183_10108
10108	5161;5008;-;-;-;6779	PHODC	XP_008796794.1;XP_008796795.1;XP_008796796.1;XP_008796797.1;XP_008796798.1;XP_017699537.1	PHODC	6	MULTICOPY	PREDICTED: uncharacterized protein LOC103712139 isoform X1 [Phoenix dactylifera];PREDICTED: uncharacterized protein LOC103712139 isoform X2 [Phoenix dactylifera];PREDICTED: uncharacterized protein LOC103712139 isoform X3 [Phoenix dactylifera];PREDICTED: uncharacterized protein LOC103712139 isoform X4 [Phoenix dactylifera];PREDICTED: uncharacterized protein LOC103712139 isoform X5 [Phoenix dactyli…	LOC103712139_10108
10109	-;-	PHODC	XP_008808291.1;XP_008808293.1	PHODC	3	MULTICOPY	PREDICTED: uncharacterized protein LOC103720390 [Phoenix dactylifera];PREDICTED: uncharacterized protein LOC103720390 [Phoenix dactylifera]	LOC103720390_10109
10109	37107	ELAGV	XP_010934042.1	ELAGV	1	SINGLECOPY	PREDICTED: uncharacterized protein LOC105054254 [Elaeis guineensis]	LOC105054254_10109
10109	37107	PHODC	XP_008783553.1	PHODC	3	MULTICOPY	PREDICTED: uncharacterized protein LOC103702772 [Phoenix dactylifera]	LOC103702772_10109
10109	37107	VITVI	XP_002270235.1	VITVI	1	SINGLECOPY	PREDICTED: uncharacterized protein LOC100242127 [Vitis vinifera]	LOC100242127_10109
10109	43315	ARATH	ARATH20469	ARATH	1	SINGLECOPY	| AT1G01840.1 | AAF78413 | AAL25549 | AAM19912 | AEE27343 | AT1G01840 | Q9LQ71_ARATH | unknown protein; Has 23 Blast hits to 23 proteins in 9 species: Archae - 0; Bacteria - 0; Metazoa - 0; Fungi - 0; Plants - 23; Viruses - 0; Other Eukaryotes - 0 (source: NCBI BLink). [Source:TAIR_LOCUS;Acc:AT1G01840]	AT1G01840_10109
10109	43315	SOLLC	XP_019071460.1	SOLLC	1	SINGLECOPY	PREDICTED: uncharacterized protein LOC101263937 [Solanum lycopersicum]	LOC101263937_10109
1011	15721	ARATH	ARATH21247	ARATH	1	SINGLECOPY	| AT1G09190.1 | AAC24086 | AAO42022 | AEE28410 | AT1G09190 | Tetratricopeptide repeat (TPR)-like superfamily protein [Source:TAIR_LOCUS;Acc:AT1G09190]	AT1G09190_1011
1011	15721	ELAGV	XP_010932012.1	ELAGV	1	SINGLECOPY	PREDICTED: pentatricopeptide repeat-containing protein At1g09190 [Elaeis guineensis]	LOC105052772_1011
1011	15721	PHODC	XP_008797437.2	PHODC	1	SINGLECOPY	PREDICTED: pentatricopeptide repeat-containing protein At1g09190; partial [Phoenix dactylifera]	LOC103712641_1011
1011	15721	SOLLC	XP_004230293.1	SOLLC	1	SINGLECOPY	PREDICTED: pentatricopeptide repeat-containing protein At1g09190 [Solanum lycopersicum]	LOC101244713_1011
1011	15721;-	VITVI	XP_002278152.1;XP_010659693.1	VITVI	2	MULTICOPY	PREDICTED: pentatricopeptide repeat-containing protein At1g09190 [Vitis vinifera];PREDICTED: pentatricopeptide repeat-containing protein At1g09190 [Vitis vinifera]	LOC100258012_1011
10110	18137	ARATH	ARATH20470	ARATH	1	SINGLECOPY	| AT1G01860.1 | AAC09322 | AAF76480 | AAF78414 | AAO50630 | AEE27344 | AT1G01860 | BAC42078 | Ribosomal RNA adenine dimethylase family protein [Source:TAIR_LOCUS;Acc:AT1G01860]	AT1G01860_10110
10110	18137	PHODC	XP_008809062.1	PHODC	1	SINGLECOPY	PREDICTED: ribosomal RNA small subunit methyltransferase; chloroplastic [Phoenix dactylifera]	LOC103720885_10110
10110	18137	VITVI	XP_002270274.1	VITVI	1	SINGLECOPY	PREDICTED: ribosomal RNA small subunit methyltransferase; chloroplastic [Vitis vinifera]	LOC100264412_10110
10110	18137	SOLLC	XP_004231174.2	SOLLC	1	SINGLECOPY	PREDICTED: ribosomal RNA small subunit methyltransferase; chloroplastic [Solanum lycopersicum]	LOC101258502_10110
10110	-;18137	ELAGV	XP_010934433.1;XP_010934435.1	ELAGV	2	MULTICOPY	PREDICTED: ribosomal RNA small subunit methyltransferase; chloroplastic [Elaeis guineensis];PREDICTED: ribosomal RNA small subunit methyltransferase; chloroplastic [Elaeis guineensis]	LOC105054590_10110
10111	18583	ARATH	ARATH20471	ARATH	1	SINGLECOPY	| AT1G01880.1 | AAF76467 | AEE27345 | AT1G01880 | 5&apos;-3&apos; exonuclease family protein [Source:TAIR_LOCUS;Acc:AT1G01880]	AT1G01880_10111
10111	18583	PHODC	XP_008809058.1	PHODC	3	MULTICOPY	PREDICTED: flap endonuclease GEN-like 1 [Phoenix dactylifera]	LOC103720883_10111
10111	18583	VITVI	XP_002273159.1	VITVI	1	SINGLECOPY	PREDICTED: flap endonuclease GEN-like 1 [Vitis vinifera]	LOC100259113_10111
10111	18583	SOLLC	XP_004229854.1	SOLLC	1	SINGLECOPY	PREDICTED: flap endonuclease GEN-like 1 [Solanum lycopersicum]	LOC101264254_10111
10111	9781	EUTOL	TSA_EVI_ab_kmer_T2240	EUTOL	1	SINGLECOPY	g.3413::m.3413 Gene.3413::TSA_EVI_ab_kmer_T2240::g.3413 ORF type:5prime_partial len:161 (+) TSA_EVI_ab_kmer_T2240:2-484(+)	TSA_EVI_ab_kmer_T2240_10111
10111	9781	ELAGV	XP_010934428.1	ELAGV	1	SINGLECOPY	PREDICTED: flap endonuclease GEN-like 1 [Elaeis guineensis]	LOC105054587_10111
10111	9781;-	PHODC	XP_017700888.1;XP_017700889.1	PHODC	3	MULTICOPY	PREDICTED: flap endonuclease GEN-like 1 isoform X1 [Phoenix dactylifera];PREDICTED: flap endonuclease GEN-like 1 isoform X2 [Phoenix dactylifera]	LOC103717955_10111
10112	-	SOLLC	XP_004229860.1	SOLLC	2	MULTICOPY	PREDICTED: ATPase GET3 [Solanum lycopersicum]	LOC101266070_10112
10112	14797	ARATH	ARATH20473	ARATH	1	SINGLECOPY	| AT1G01910.4 | AAF76469 | AAK93681 | AAM67526 | AEE27348 | AEE27349 | AEE27351 | AT1G01910 | BAD94314 | Q949M9_ARATH | P-loop containing nucleoside triphosphate hydrolases superfamily protein [Source:TAIR_LOCUS;Acc:AT1G01910]	AT1G01910_10112
10112	14797	EUTOL	TSA_EVI_ab_kmer_T7071	EUTOL	1	SINGLECOPY	g.9297::m.9297 Gene.9297::TSA_EVI_ab_kmer_T7071::g.9297 ORF type:5prime_partial len:357 (+) TSA_EVI_ab_kmer_T7071:3-1073(+)	TSA_EVI_ab_kmer_T7071_10112
10112	14797	ELAGV	XP_010908217.1	ELAGV	1	SINGLECOPY	PREDICTED: ATPase ASNA1 homolog [Elaeis guineensis]	LOC105034678_10112
10112	14797	PHODC	XP_008799789.1	PHODC	1	SINGLECOPY	PREDICTED: ATPase ASNA1 homolog [Phoenix dactylifera]	LOC103714356_10112
10112	14797	VITVI	XP_002278613.2	VITVI	1	SINGLECOPY	PREDICTED: ATPase ASNA1 homolog [Vitis vinifera]	LOC100252297_10112
10112	14797	SOLLC	XP_004248572.1	SOLLC	2	MULTICOPY	PREDICTED: ATPase GET3 [Solanum lycopersicum]	LOC101249310_10112
10113	-	EUTOL	TSA_EVI_ab_kmer_T11500	EUTOL	2	MULTICOPY	g.14700::m.14700 Gene.14700::TSA_EVI_ab_kmer_T11500::g.14700 ORF type:internal len:142 (+) TSA_EVI_ab_kmer_T11500:3-425(+)	TSA_EVI_ab_kmer_T11500_10113
10113	-	EUTOL	TSA_EVI_ab_kmer_T3558	EUTOL	2	MULTICOPY	g.4799::m.4799 Gene.4799::TSA_EVI_ab_kmer_T3558::g.4799 ORF type:internal len:132 (+) TSA_EVI_ab_kmer_T3558:3-395(+)	TSA_EVI_ab_kmer_T3558_10113
10113	11758;8275;7696;11757;7730;11756;9718	ELAGV	XP_010940898.1;XP_010940899.1;XP_010940901.1;XP_010940902.1;XP_010940903.1;XP_019711059.1;XP_019711060.1	ELAGV	7	MULTICOPY	PREDICTED: uncharacterized protein LOC105059337 isoform X1 [Elaeis guineensis];PREDICTED: uncharacterized protein LOC105059337 isoform X1 [Elaeis guineensis];PREDICTED: uncharacterized protein LOC105059337 isoform X1 [Elaeis guineensis];PREDICTED: uncharacterized protein LOC105059337 isoform X2 [Elaeis guineensis];PREDICTED: uncharacterized protein LOC105059337 isoform X2 [Elaeis guineensis];PRED…	LOC105059337_10113
10113	7696	ARATH	ARATH20474	ARATH	1	SINGLECOPY	| AT1G01920.1 | AEE27353 | AT1G01920 | F4HU79_ARATH | SET domain-containing protein [Source:TAIR_LOCUS;Acc:AT1G01920]	AT1G01920_10113
10113	7696;7730	VITVI	XP_010648956.1;XP_019075187.1	VITVI	2	MULTICOPY	PREDICTED: uncharacterized protein LOC100267311 isoform X1 [Vitis vinifera];PREDICTED: uncharacterized protein LOC100267311 isoform X2 [Vitis vinifera]	LOC100267311_10113
10113	7696;7730;9718;11758;11757;8275;11756	PHODC	XP_008809773.1;XP_008809774.1;XP_008809776.1;XP_008809778.1;XP_008809780.1;XP_017701739.1;XP_017701740.1	PHODC	7	MULTICOPY	PREDICTED: uncharacterized protein LOC103721376 isoform X1 [Phoenix dactylifera];PREDICTED: uncharacterized protein LOC103721376 isoform X2 [Phoenix dactylifera];PREDICTED: uncharacterized protein LOC103721376 isoform X4 [Phoenix dactylifera];PREDICTED: uncharacterized protein LOC103721376 isoform X6 [Phoenix dactylifera];PREDICTED: uncharacterized protein LOC103721376 isoform X6 [Phoenix dactyli…	LOC103721376_10113
10113	7696;8275	SOLLC	XP_004229858.1;XP_010326005.1	SOLLC	2	MULTICOPY	PREDICTED: uncharacterized protein LOC101265479 isoform X1 [Solanum lycopersicum];PREDICTED: uncharacterized protein LOC101265479 isoform X2 [Solanum lycopersicum]	LOC101265479_10113
10114	-	EUTOL	TSA_EVI_ab_kmer_T16216	EUTOL	3	MULTICOPY	g.20797::m.20797 Gene.20797::TSA_EVI_ab_kmer_T16216::g.20797 ORF type:3prime_partial len:134 (+) TSA_EVI_ab_kmer_T16216:66-464(+)	TSA_EVI_ab_kmer_T16216_10114
10114	-	EUTOL	TSA_EVI_ab_kmer_T17661	EUTOL	3	MULTICOPY	g.22733::m.22733 Gene.22733::TSA_EVI_ab_kmer_T17661::g.22733 ORF type:internal len:176 (+) TSA_EVI_ab_kmer_T17661:2-526(+)	TSA_EVI_ab_kmer_T17661_10114
10114	35518	EUTOL	TSA_EVI_ab_kmer_T7472	EUTOL	3	MULTICOPY	g.9804::m.9804 Gene.9804::TSA_EVI_ab_kmer_T7472::g.9804 ORF type:5prime_partial len:148 (+) TSA_EVI_ab_kmer_T7472:2-445(+)	TSA_EVI_ab_kmer_T7472_10114
10114	6509	ARATH	ARATH20475	ARATH	1	SINGLECOPY	| AT1G01930.1 | AAF76471 | AAM64442 | AAP04100 | AEE27355 | AT1G01930 | BAC43309 | BAD94130 | Q9LPC8_ARATH | zinc finger protein-related [Source:TAIR_LOCUS;Acc:AT1G01930]	AT1G01930_10114
10114	6509	ELAGV	XP_019705241.1	ELAGV	1	SINGLECOPY	PREDICTED: ankyrin repeat and zinc finger domain-containing protein 1 [Elaeis guineensis]	LOC105043544_10114
10114	6509	VITVI	XP_002270342.1	VITVI	1	SINGLECOPY	PREDICTED: ankyrin repeat and zinc finger domain-containing protein 1 [Vitis vinifera]	LOC100254117_10114
10114	6509	SOLLC	XP_004229826.1	SOLLC	1	SINGLECOPY	PREDICTED: ankyrin repeat and zinc finger domain-containing protein 1 [Solanum lycopersicum]	LOC101256416_10114
10114	6509;35518	PHODC	XP_017696589.1;XP_017696591.1	PHODC	2	MULTICOPY	PREDICTED: ankyrin repeat and zinc finger domain-containing protein 1 isoform X1 [Phoenix dactylifera];PREDICTED: ankyrin repeat and zinc finger domain-containing protein 1 isoform X2 [Phoenix dactylifera]	LOC103699796_10114
10115	31605	ARATH	ARATH20476	ARATH	1	SINGLECOPY	| AT1G01940.1 | AAF76472 | AAO22696 | AAO42397 | AAS75298 | AEE27356 | AT1G01940 | Cyclophilin-like peptidyl-prolyl cis-trans isomerase family protein [Source:TAIR_LOCUS;Acc:AT1G01940]	AT1G01940_10115
10115	31605	VITVI	XP_002274583.1	VITVI	1	SINGLECOPY	PREDICTED: peptidyl-prolyl cis-trans isomerase CYP18-1 [Vitis vinifera]	LOC100247290_10115
10115	31605	SOLLC	XP_004244467.1	SOLLC	1	SINGLECOPY	PREDICTED: peptidyl-prolyl cis-trans isomerase CYP18-1 [Solanum lycopersicum]	LOC101258772_10115
10115	31606;31605	ELAGV	XP_010940927.1;XP_010940928.1	ELAGV	2	MULTICOPY	PREDICTED: peptidyl-prolyl cis-trans isomerase CYP18-1 [Elaeis guineensis];PREDICTED: peptidyl-prolyl cis-trans isomerase CYP18-1 [Elaeis guineensis]	LOC105059358_10115
10115	31606;31605	PHODC	XP_008810298.1;XP_008810299.1	PHODC	2	MULTICOPY	PREDICTED: peptidyl-prolyl cis-trans isomerase CYP18-1 [Phoenix dactylifera];PREDICTED: peptidyl-prolyl cis-trans isomerase CYP18-1 [Phoenix dactylifera]	LOC103721750_10115
10116	-	VITVI	XP_010661715.1	VITVI	5	MULTICOPY	PREDICTED: kinesin-like protein KIN-UA [Vitis vinifera]	LOC100852786_10116
10116	-	VITVI	XP_019081775.1	VITVI	5	MULTICOPY	PREDICTED: kinesin-like protein KIN-UA [Vitis vinifera]	LOC100246107_10116
10116	-	SOLLC	XP_004229824.1	SOLLC	2	MULTICOPY	PREDICTED: kinesin-like protein KIN-UB [Solanum lycopersicum]	LOC101255832_10116
10116	-;-	VITVI	XP_002273752.2;XP_019081287.1	VITVI	5	MULTICOPY	PREDICTED: kinesin-like protein KIN-UB isoform X1 [Vitis vinifera];PREDICTED: kinesin-like protein KIN-UB isoform X2 [Vitis vinifera]	LOC100266167_10116
10116	1721	ARATH	ARATH21611	ARATH	2	MULTICOPY	| AT1G12430.2 | AEE28881 | AT1G12430 | F4IC87_ARATH | armadillo repeat kinesin 3 [Source:TAIR_LOCUS;Acc:AT1G12430]	AT1G12430_10116
10116	1721	ELAGV	XP_010934542.1	ELAGV	4	MULTICOPY	PREDICTED: kinesin-like protein KIN-UB [Elaeis guineensis]	LOC105054668_10116
10116	1721	PHODC	XP_008791266.1	PHODC	2	MULTICOPY	PREDICTED: armadillo repeat-containing kinesin-like protein 2 [Phoenix dactylifera]	LOC103708222_10116
10116	1721	VITVI	XP_019073010.1	VITVI	5	MULTICOPY	PREDICTED: kinesin-like protein KIN-UB [Vitis vinifera]	LOC109121857_10116
10116	1721	SOLLC	XP_004245691.1	SOLLC	2	MULTICOPY	PREDICTED: kinesin-like protein KIN-UB [Solanum lycopersicum]	LOC101258682_10116
10116	1897	ARATH	ARATH20477	ARATH	2	MULTICOPY	| AT1G01950.3 | AEE27359 | AT1G01950 | F4HU83_ARATH | armadillo repeat kinesin 2 [Source:TAIR_LOCUS;Acc:AT1G01950]	AT1G01950_10116
10116	1897	EUTOL	TSA_EVI_ab_kmer_T10173	EUTOL	1	SINGLECOPY	g.12608::m.12608 Gene.12608::TSA_EVI_ab_kmer_T10173::g.12608 ORF type:internal len:124 (+) TSA_EVI_ab_kmer_T10173:3-371(+)	TSA_EVI_ab_kmer_T10173_10116
10116	1897	PHODC	XP_008804004.1	PHODC	2	MULTICOPY	PREDICTED: armadillo repeat-containing kinesin-like protein 2 [Phoenix dactylifera]	LOC103717408_10116
10116	1897;-;-	ELAGV	XP_010940982.1;XP_010940983.1;XP_010940984.1	ELAGV	4	MULTICOPY	PREDICTED: kinesin-like protein KIN-UB isoform X1 [Elaeis guineensis];PREDICTED: kinesin-like protein KIN-UB isoform X2 [Elaeis guineensis];PREDICTED: kinesin-like protein KIN-UB isoform X3 [Elaeis guineensis]	LOC105059403_10116
10117	17939	ARATH	ARATH20479	ARATH	1	SINGLECOPY	| AT1G01970.1 | AAF76475 | AAQ56795 | AEE27361 | AT1G01970 | BAE99830 | Tetratricopeptide repeat (TPR)-like superfamily protein [Source:TAIR_LOCUS;Acc:AT1G01970]	AT1G01970_10117
10117	17939	ELAGV	XP_010921863.1	ELAGV	1	SINGLECOPY	PREDICTED: pentatricopeptide repeat-containing protein At1g01970 [Elaeis guineensis]	LOC105045324_10117
10117	17939	PHODC	XP_017702093.1	PHODC	1	SINGLECOPY	PREDICTED: pentatricopeptide repeat-containing protein At1g01970; partial [Phoenix dactylifera]	LOC103722851_10117
10117	17939	SOLLC	XP_019071392.1	SOLLC	1	SINGLECOPY	PREDICTED: pentatricopeptide repeat-containing protein At1g01970 [Solanum lycopersicum]	LOC101254637_10117
10117	17939;-	VITVI	XP_002273719.2;XP_019080945.1	VITVI	2	MULTICOPY	PREDICTED: pentatricopeptide repeat-containing protein At1g01970 isoform X1 [Vitis vinifera];PREDICTED: pentatricopeptide repeat-containing protein At1g01970 isoform X2 [Vitis vinifera]	LOC100243847_10117
10118	10978;4406;4405	ELAGV	XP_010918310.1;XP_010918311.1;XP_010918313.1	ELAGV	10	MULTICOPY	PREDICTED: SNARE-interacting protein KEULE-like [Elaeis guineensis];PREDICTED: SNARE-interacting protein KEULE-like [Elaeis guineensis];PREDICTED: SNARE-interacting protein KEULE-like [Elaeis guineensis]	LOC105042714_10118
10118	-;-;-;15152;-	ELAGV	XP_010908047.1;XP_010908048.1;XP_010908049.1;XP_010908050.1;XP_010908051.1	ELAGV	10	MULTICOPY	PREDICTED: SNARE-interacting protein KEULE-like isoform X1 [Elaeis guineensis];PREDICTED: SNARE-interacting protein KEULE-like isoform X2 [Elaeis guineensis];PREDICTED: SNARE-interacting protein KEULE-like isoform X3 [Elaeis guineensis];PREDICTED: SNARE-interacting protein KEULE-like isoform X4 [Elaeis guineensis];PREDICTED: SNARE-interacting protein KEULE-like isoform X5 [Elaeis guineensis]	LOC105034540_10118
10118	3994	ARATH	ARATH21602	ARATH	2	MULTICOPY	| AT1G12360.1 | AAF79632 | AAK01291 | AEE28870 | AT1G12360 | BAE99577 | Sec1/munc18-like (SM) proteins superfamily [Source:TAIR_LOCUS;Acc:AT1G12360]	AT1G12360_10118
10118	3994	SOLLC	XP_004245704.1	SOLLC	4	MULTICOPY	PREDICTED: SNARE-interacting protein KEULE [Solanum lycopersicum]	LOC101263140_10118
10118	3994;4919	ELAGV	XP_010934674.1;XP_019709523.1	ELAGV	10	MULTICOPY	PREDICTED: SNARE-interacting protein KEULE-like isoform X2 [Elaeis guineensis];PREDICTED: SNARE-interacting protein KEULE-like isoform X1 [Elaeis guineensis]	LOC105054781_10118
10118	3994;4919	PHODC	XP_008791331.1;XP_017698584.1	PHODC	4	MULTICOPY	PREDICTED: SNARE-interacting protein KEULE isoform X1 [Phoenix dactylifera];PREDICTED: SNARE-interacting protein KEULE isoform X2 [Phoenix dactylifera]	LOC103708268_10118
10118	4405	ARATH	ARATH20483	ARATH	2	MULTICOPY	| AT1G02010.1 | AAC24365 | AAF76479 | AAK15767 | AEE27365 | AT1G02010 | secretory 1A [Source:TAIR_LOCUS;Acc:AT1G02010]	AT1G02010_10118
10118	4405;4919	VITVI	XP_002278966.1;XP_019081009.1	VITVI	5	MULTICOPY	PREDICTED: protein transport Sec1a isoform X1 [Vitis vinifera];PREDICTED: protein transport Sec1a isoform X2 [Vitis vinifera]	LOC100248925_10118
10118	4405;4919;15152	SOLLC	XP_010325714.1;XP_019071378.1;XP_019071380.1	SOLLC	4	MULTICOPY	PREDICTED: protein transport Sec1a isoform X2 [Solanum lycopersicum];PREDICTED: protein transport Sec1a isoform X1 [Solanum lycopersicum];PREDICTED: protein transport Sec1a isoform X1 [Solanum lycopersicum]	LOC101251922_10118
10118	4406	EUTOL	TSA_EVI_ab_kmer_T773	EUTOL	1	SINGLECOPY	g.1431::m.1431 Gene.1431::TSA_EVI_ab_kmer_T773::g.1431 ORF type:complete len:633 (+) TSA_EVI_ab_kmer_T773:219-2117(+)	TSA_EVI_ab_kmer_T773_10118
10118	4406;3994;10978	VITVI	XP_010658345.1;XP_010658346.1;XP_019079958.1	VITVI	5	MULTICOPY	PREDICTED: SNARE-interacting protein KEULE isoform X1 [Vitis vinifera];PREDICTED: SNARE-interacting protein KEULE isoform X2 [Vitis vinifera];PREDICTED: SNARE-interacting protein KEULE isoform X3 [Vitis vinifera]	LOC100258197_10118
10118	4406;4405	PHODC	XP_008798533.1;XP_008798534.1	PHODC	4	MULTICOPY	PREDICTED: SNARE-interacting protein KEULE [Phoenix dactylifera];PREDICTED: SNARE-interacting protein KEULE [Phoenix dactylifera]	LOC103713398_10118
10119	5341	ARATH	ARATH20484	ARATH	1	SINGLECOPY	| AT1G02020.1 | AAC24366 | AAL49814 | AAM67520 | AEE27367 | AT1G02020 | BAD94275 | O23673_ARATH | nitroreductase family protein [Source:TAIR_LOCUS;Acc:AT1G02020]	AT1G02020_10119
10119	5341	EUTOL	TSA_EVI_ab_kmer_T15521	EUTOL	1	SINGLECOPY	g.19964::m.19964 Gene.19964::TSA_EVI_ab_kmer_T15521::g.19964 ORF type:5prime_partial len:146 (+) TSA_EVI_ab_kmer_T15521:1-438(+)	TSA_EVI_ab_kmer_T15521_10119
10119	5341	ELAGV	XP_010934062.1	ELAGV	1	SINGLECOPY	PREDICTED: uncharacterized protein LOC105054269 [Elaeis guineensis]	LOC105054269_10119
10119	5341	PHODC	XP_008783575.1	PHODC	1	SINGLECOPY	PREDICTED: LOW QUALITY PROTEIN: uncharacterized protein LOC103702788 [Phoenix dactylifera]	LOC103702788_10119
10119	5341	VITVI	XP_002274671.2	VITVI	1	SINGLECOPY	PREDICTED: uncharacterized protein LOC100243840 [Vitis vinifera]	LOC100243840_10119
10119	5341	SOLLC	XP_004229802.1	SOLLC	1	SINGLECOPY	PREDICTED: uncharacterized protein LOC101249301 [Solanum lycopersicum]	LOC101249301_10119
1012	24779	ARATH	ARATH08927	ARATH	4	MULTICOPY	| AT3G03980.1 | AAF05857 | AEE74022 | AT3G03980 | Q9SQR4_ARATH | NAD(P)-binding Rossmann-fold superfamily protein [Source:TAIR_LOCUS;Acc:AT3G03980]	AT3G03980_1012
1012	24779	ELAGV	XP_010909403.1	ELAGV	4	MULTICOPY	PREDICTED: short-chain type dehydrogenase/reductase-like [Elaeis guineensis]	LOC105035520_1012
1012	24779	PHODC	XP_008812059.1	PHODC	2	MULTICOPY	PREDICTED: short-chain type dehydrogenase/reductase [Phoenix dactylifera]	LOC103723044_1012
1012	24779	VITVI	XP_002282201.1	VITVI	2	MULTICOPY	PREDICTED: short-chain type dehydrogenase/reductase [Vitis vinifera]	LOC100241750_1012
1012	24779	SOLLC	XP_004241564.1	SOLLC	3	MULTICOPY	PREDICTED: short-chain type dehydrogenase/reductase-like [Solanum lycopersicum]	LOC101249180_1012
1012	25267	ARATH	ARATH01322	ARATH	4	MULTICOPY	| AT4G13180.1 | AAL48236 | AAM19938 | AAM66055 | AEE83241 | AT4G13180 | CAB41928 | CAB78360 | Q9SVQ9_ARATH | NAD(P)-binding Rossmann-fold superfamily protein [Source:TAIR_LOCUS;Acc:AT4G13180]	AT4G13180_1012
1012	25267	ELAGV	XP_010908001.1	ELAGV	4	MULTICOPY	PREDICTED: short-chain type dehydrogenase/reductase-like [Elaeis guineensis]	LOC105034507_1012
1012	25267	PHODC	XP_008812575.1	PHODC	2	MULTICOPY	PREDICTED: short-chain type dehydrogenase/reductase-like [Phoenix dactylifera]	LOC103723445_1012
1012	25267	VITVI	XP_019077167.1	VITVI	2	MULTICOPY	PREDICTED: short-chain type dehydrogenase/reductase-like [Vitis vinifera]	LOC109123025_1012
1012	29848	ARATH	ARATH15803	ARATH	4	MULTICOPY	| AT5G18210.1 | AED92519 | AT5G18210 | BAB09479 | F4JWJ4_ARATH | NAD(P)-binding Rossmann-fold superfamily protein [Source:TAIR_LOCUS;Acc:AT5G18210]	AT5G18210_1012
1012	29848	EUTOL	TSA_EVI_ab_kmer_T10720	EUTOL	1	SINGLECOPY	g.13591::m.13591 Gene.13591::TSA_EVI_ab_kmer_T10720::g.13591 ORF type:internal len:228 (+) TSA_EVI_ab_kmer_T10720:3-683(+)	TSA_EVI_ab_kmer_T10720_1012
1012	29848	ELAGV	XP_010938952.1	ELAGV	4	MULTICOPY	PREDICTED: short-chain type dehydrogenase/reductase-like [Elaeis guineensis]	LOC105057927_1012
1012	29848	SOLLC	XP_004241565.1	SOLLC	3	MULTICOPY	PREDICTED: short-chain type dehydrogenase/reductase-like [Solanum lycopersicum]	LOC101249464_1012
1012	37200	ARATH	ARATH08929	ARATH	4	MULTICOPY	| AT3G04000.1 | AAF05859 | AAK76481 | AAN86154 | AEE74024 | AT3G04000 | Q9SQR2_ARATH | NAD(P)-binding Rossmann-fold superfamily protein [Source:TAIR_LOCUS;Acc:AT3G04000]	AT3G04000_1012
1012	37200	ELAGV	XP_010940125.2	ELAGV	4	MULTICOPY	PREDICTED: short-chain type dehydrogenase/reductase; partial [Elaeis guineensis]	LOC105058779_1012
1012	37200	SOLLC	XP_019070984.1	SOLLC	3	MULTICOPY	PREDICTED: short-chain type dehydrogenase/reductase-like [Solanum lycopersicum]	LOC109118694_1012
10120	6656	ARATH	ARATH20488	ARATH	1	SINGLECOPY	| AT1G02060.1 | AAC24378 | AEE27372 | AT1G02060 | Tetratricopeptide repeat (TPR)-like superfamily protein [Source:TAIR_LOCUS;Acc:AT1G02060]	AT1G02060_10120
10120	6656	EUTOL	TSA_EVI_ab_kmer_T12055	EUTOL	1	SINGLECOPY	g.15263::m.15263 Gene.15263::TSA_EVI_ab_kmer_T12055::g.15263 ORF type:internal len:133 (+) TSA_EVI_ab_kmer_T12055:3-398(+)	TSA_EVI_ab_kmer_T12055_10120
10120	6656	ELAGV	XP_010909614.1	ELAGV	1	SINGLECOPY	PREDICTED: pentatricopeptide repeat-containing protein At1g02060; chloroplastic [Elaeis guineensis]	LOC105035673_10120
10120	6656	PHODC	XP_017696146.1	PHODC	1	SINGLECOPY	PREDICTED: pentatricopeptide repeat-containing protein At1g02060; chloroplastic [Phoenix dactylifera]	LOC103697383_10120
10120	6656	SOLLC	XP_004235443.1	SOLLC	1	SINGLECOPY	PREDICTED: pentatricopeptide repeat-containing protein At1g02060; chloroplastic [Solanum lycopersicum]	LOC101250782_10120
10120	6656;-	VITVI	XP_002266503.1;XP_010650422.1	VITVI	2	MULTICOPY	PREDICTED: pentatricopeptide repeat-containing protein At1g02060; chloroplastic [Vitis vinifera];PREDICTED: pentatricopeptide repeat-containing protein At1g02060; chloroplastic [Vitis vinifera]	LOC100246273_10120
10121	-	EUTOL	TSA_EVI_ab_kmer_T3686	EUTOL	3	MULTICOPY	g.4911::m.4911 Gene.4911::TSA_EVI_ab_kmer_T3686::g.4911 ORF type:internal len:113 (+) TSA_EVI_ab_kmer_T3686:1-336(+)	TSA_EVI_ab_kmer_T3686_10121
10121	-	VITVI	XP_010661326.1	VITVI	7	MULTICOPY	PREDICTED: CCR4-NOT transcription complex subunit 1 [Vitis vinifera]	LOC100261590_10121
10121	40	ARATH	ARATH20492	ARATH	1	SINGLECOPY	| AT1G02080.1 | AAO22642 | AEE27377 | AT1G02080 | F4HVV6_ARATH | transcription regulators [Source:TAIR_LOCUS;Acc:AT1G02080]	AT1G02080_10121
10121	40	ELAGV	XP_019705515.1	ELAGV	2	MULTICOPY	PREDICTED: CCR4-NOT transcription complex subunit 1-like [Elaeis guineensis]	LOC105043649_10121
10121	40	VITVI	XP_003634968.3	VITVI	7	MULTICOPY	PREDICTED: CCR4-NOT transcription complex subunit 1 [Vitis vinifera]	LOC100853179_10121
10121	40	SOLLC	XP_010325526.1	SOLLC	1	SINGLECOPY	PREDICTED: CCR4-NOT transcription complex subunit 1 [Solanum lycopersicum]	LOC101267935_10121
10121	446	EUTOL	TSA_EVI_ab_kmer_T15316	EUTOL	3	MULTICOPY	g.19640::m.19640 Gene.19640::TSA_EVI_ab_kmer_T15316::g.19640 ORF type:5prime_partial len:841 (+) TSA_EVI_ab_kmer_T15316:3-2525(+)	TSA_EVI_ab_kmer_T15316_10121
10121	456;446;472;-;-	VITVI	XP_010662444.1;XP_019081693.1;XP_019081694.1;XP_019081695.1;XP_019081696.1	VITVI	7	MULTICOPY	PREDICTED: CCR4-NOT transcription complex subunit 1 isoform X1 [Vitis vinifera];PREDICTED: CCR4-NOT transcription complex subunit 1 isoform X2 [Vitis vinifera];PREDICTED: CCR4-NOT transcription complex subunit 1 isoform X3 [Vitis vinifera];PREDICTED: CCR4-NOT transcription complex subunit 1 isoform X4 [Vitis vinifera];PREDICTED: CCR4-NOT transcription complex subunit 1 isoform X5 [Vitis vinifera]	LOC100256945_10121
10121	456;472;40;446	PHODC	XP_008802813.1;XP_008802814.1;XP_008802815.1;XP_008802816.1	PHODC	6	MULTICOPY	PREDICTED: CCR4-NOT transcription complex subunit 1-like isoform X1 [Phoenix dactylifera];PREDICTED: CCR4-NOT transcription complex subunit 1-like isoform X2 [Phoenix dactylifera];PREDICTED: CCR4-NOT transcription complex subunit 1-like isoform X3 [Phoenix dactylifera];PREDICTED: CCR4-NOT transcription complex subunit 1-like isoform X4 [Phoenix dactylifera]	LOC103716554_10121
10121	61	EUTOL	TSA_EVI_ab_kmer_T9768	EUTOL	3	MULTICOPY	g.12199::m.12199 Gene.12199::TSA_EVI_ab_kmer_T9768::g.12199 ORF type:internal len:110 (+) TSA_EVI_ab_kmer_T9768:3-329(+)	TSA_EVI_ab_kmer_T9768_10121
10121	61	ELAGV	XP_010933666.1	ELAGV	2	MULTICOPY	PREDICTED: CCR4-NOT transcription complex subunit 1-like [Elaeis guineensis]	LOC105053997_10121
10121	-;61	PHODC	XP_008796099.1;XP_008796100.1	PHODC	6	MULTICOPY	PREDICTED: CCR4-NOT transcription complex subunit 1-like isoform X1 [Phoenix dactylifera];PREDICTED: CCR4-NOT transcription complex subunit 1-like isoform X2 [Phoenix dactylifera]	LOC103711640_10121
10122	23228	ARATH	ARATH20493	ARATH	1	SINGLECOPY	| AT1G02090.1 | AAC25563 | AAK50074 | AAL58108 | AAL58109 | AAM65518 | AAM91348 | AEE27379 | AEE27380 | AT1G02090 | Proteasome component (PCI) domain protein [Source:TAIR_LOCUS;Acc:AT1G02090]	AT1G02090_10122
10122	23228	EUTOL	TSA_EVI_ab_kmer_T21815	EUTOL	1	SINGLECOPY	g.27822::m.27822 Gene.27822::TSA_EVI_ab_kmer_T21815::g.27822 ORF type:5prime_partial len:185 (+) TSA_EVI_ab_kmer_T21815:3-557(+)	TSA_EVI_ab_kmer_T21815_10122
10122	23228;23840;24450	SOLLC	XP_004229749.1;XP_004229750.1;XP_019071294.1	SOLLC	3	MULTICOPY	PREDICTED: COP9 signalosome complex subunit 7 isoform X1 [Solanum lycopersicum];PREDICTED: COP9 signalosome complex subunit 7 isoform X2 [Solanum lycopersicum];PREDICTED: COP9 signalosome complex subunit 7 isoform X3 [Solanum lycopersicum]	LOC101258190_10122
10122	23228;24450	PHODC	XP_008813599.1;XP_008813600.1	PHODC	6	MULTICOPY	PREDICTED: COP9 signalosome complex subunit 7-like isoform X1 [Phoenix dactylifera];PREDICTED: COP9 signalosome complex subunit 7-like isoform X2 [Phoenix dactylifera]	LOC103724192_10122
10122	23228;24450;23840;26317;33205	VITVI	XP_002273686.1;XP_003633896.1;XP_010661395.1;XP_010661396.1;XP_010661399.1	VITVI	5	MULTICOPY	PREDICTED: COP9 signalosome complex subunit 7 isoform X1 [Vitis vinifera];PREDICTED: COP9 signalosome complex subunit 7 isoform X3 [Vitis vinifera];PREDICTED: COP9 signalosome complex subunit 7 isoform X2 [Vitis vinifera];PREDICTED: COP9 signalosome complex subunit 7 isoform X3 [Vitis vinifera];PREDICTED: COP9 signalosome complex subunit 7 isoform X4 [Vitis vinifera]	LOC100261627_10122
10122	23840;26317;27256;31125	PHODC	XP_008786273.1;XP_008786274.1;XP_008786275.1;XP_008786276.1	PHODC	6	MULTICOPY	PREDICTED: COP9 signalosome complex subunit 7-like isoform X1 [Phoenix dactylifera];PREDICTED: COP9 signalosome complex subunit 7-like isoform X2 [Phoenix dactylifera];PREDICTED: COP9 signalosome complex subunit 7-like isoform X3 [Phoenix dactylifera];PREDICTED: COP9 signalosome complex subunit 7-like isoform X4 [Phoenix dactylifera]	LOC103704665_10122
10122	27256;23840;26317	ELAGV	XP_010933599.1;XP_010933600.1;XP_010933601.1	ELAGV	8	MULTICOPY	PREDICTED: COP9 signalosome complex subunit 7 isoform X1 [Elaeis guineensis];PREDICTED: COP9 signalosome complex subunit 7 isoform X2 [Elaeis guineensis];PREDICTED: COP9 signalosome complex subunit 7 isoform X3 [Elaeis guineensis]	LOC105053950_10122
10122	-;33205;31125;23228;24450	ELAGV	XP_010919714.1;XP_010919715.1;XP_010919716.1;XP_010919718.1;XP_010919720.1	ELAGV	8	MULTICOPY	PREDICTED: COP9 signalosome complex subunit 7 isoform X1 [Elaeis guineensis];PREDICTED: COP9 signalosome complex subunit 7 isoform X1 [Elaeis guineensis];PREDICTED: COP9 signalosome complex subunit 7 isoform X1 [Elaeis guineensis];PREDICTED: COP9 signalosome complex subunit 7 isoform X2 [Elaeis guineensis];PREDICTED: COP9 signalosome complex subunit 7 isoform X3 [Elaeis guineensis]	LOC105043736_10122
10123	-	PHODC	XP_017696418.1	PHODC	4	MULTICOPY	PREDICTED: leucine carboxyl methyltransferase 1-like [Phoenix dactylifera]	LOC103698572_10123
10123	-	PHODC	XP_008778828.1	PHODC	4	MULTICOPY	PREDICTED: leucine carboxyl methyltransferase 1-like; partial [Phoenix dactylifera]	LOC103698571_10123
10123	-	PHODC	XP_008778989.1	PHODC	4	MULTICOPY	PREDICTED: leucine carboxyl methyltransferase 1; partial [Phoenix dactylifera]	LOC103698720_10123
10123	18264	ARATH	ARATH20494	ARATH	1	SINGLECOPY	| AT1G02100.1 | AAC24381 | AAL66997 | AAM91678 | AEE27383 | AEE27384 | AT1G02100 | BAD95220 | Q8VY08_ARATH | Leucine carboxyl methyltransferase [Source:TAIR_LOCUS;Acc:AT1G02100]	AT1G02100_10123
10123	18264	EUTOL	TSA_EVI_ab_kmer_T20709	EUTOL	1	SINGLECOPY	g.26438::m.26438 Gene.26438::TSA_EVI_ab_kmer_T20709::g.26438 ORF type:5prime_partial len:401 (+) TSA_EVI_ab_kmer_T20709:1-1203(+)	TSA_EVI_ab_kmer_T20709_10123
10123	18264	VITVI	XP_002271322.1	VITVI	1	SINGLECOPY	PREDICTED: tRNA wybutosine-synthesizing protein 4 [Vitis vinifera]	LOC100251361_10123
10123	18264	SOLLC	XP_004229748.1	SOLLC	1	SINGLECOPY	PREDICTED: tRNA wybutosine-synthesizing protein 4 [Solanum lycopersicum]	LOC101257704_10123
10123	18264;30375	ELAGV	XP_010943903.1;XP_010943904.1	ELAGV	2	MULTICOPY	PREDICTED: tRNA wybutosine-synthesizing protein 4 isoform X1 [Elaeis guineensis];PREDICTED: tRNA wybutosine-synthesizing protein 4 isoform X2 [Elaeis guineensis]	LOC105061523_10123
10123	30375	PHODC	XP_017696014.1	PHODC	4	MULTICOPY	PREDICTED: tRNA wybutosine-synthesizing protein 4-like; partial [Phoenix dactylifera]	LOC103696854_10123
10124	25704	SOLLC	XP_004229745.1	SOLLC	1	SINGLECOPY	PREDICTED: protein VASCULAR ASSOCIATED DEATH 1; chloroplastic [Solanum lycopersicum]	LOC101257108_10124
10124	25704;6731	VITVI	XP_002271102.1;XP_010661402.1	VITVI	2	MULTICOPY	PREDICTED: protein VASCULAR ASSOCIATED DEATH 1; chloroplastic isoform X1 [Vitis vinifera];PREDICTED: protein VASCULAR ASSOCIATED DEATH 1; chloroplastic isoform X2 [Vitis vinifera]	LOC100254750_10124
10124	40235	ARATH	ARATH20496	ARATH	1	SINGLECOPY	| AT1G02120.1 | AAL57639 | AAM47320 | AEE27386 | AT1G02120 | GRAM domain family protein [Source:TAIR_LOCUS;Acc:AT1G02120]	AT1G02120_10124
10124	40235	EUTOL	TSA_EVI_ab_kmer_T9752	EUTOL	2	MULTICOPY	g.12183::m.12183 Gene.12183::TSA_EVI_ab_kmer_T9752::g.12183 ORF type:3prime_partial len:253 (+) TSA_EVI_ab_kmer_T9752:51-806(+)	TSA_EVI_ab_kmer_T9752_10124
10124	6731	EUTOL	TSA_EVI_ab_kmer_T11528	EUTOL	2	MULTICOPY	g.14726::m.14726 Gene.14726::TSA_EVI_ab_kmer_T11528::g.14726 ORF type:internal len:171 (+) TSA_EVI_ab_kmer_T11528:3-512(+)	TSA_EVI_ab_kmer_T11528_10124
10124	6731;9991	PHODC	XP_008798797.1;XP_008798798.1	PHODC	2	MULTICOPY	PREDICTED: protein VASCULAR ASSOCIATED DEATH 1; chloroplastic isoform X1 [Phoenix dactylifera];PREDICTED: protein VASCULAR ASSOCIATED DEATH 1; chloroplastic isoform X2 [Phoenix dactylifera]	LOC103713592_10124
10124	6731;9991;25704	ELAGV	XP_010919726.1;XP_010919728.1;XP_019705250.1	ELAGV	3	MULTICOPY	PREDICTED: protein VASCULAR ASSOCIATED DEATH 1; chloroplastic isoform X1 [Elaeis guineensis];PREDICTED: protein VASCULAR ASSOCIATED DEATH 1; chloroplastic isoform X2 [Elaeis guineensis];PREDICTED: protein VASCULAR ASSOCIATED DEATH 1; chloroplastic isoform X3 [Elaeis guineensis]	LOC105043745_10124
10125	30443	ARATH	ARATH20498	ARATH	1	SINGLECOPY	| AT1G02140.1 | AAC24371 | AAL38333 | AAM47921 | AAM65009 | AEE27388 | AT1G02140 | A0A023T774_ARATH | mago nashi family protein [Source:TAIR_LOCUS;Acc:AT1G02140]	AT1G02140_10125
10125	30443	EUTOL	TSA_EVI_ab_kmer_T19805	EUTOL	1	SINGLECOPY	g.25311::m.25311 Gene.25311::TSA_EVI_ab_kmer_T19805::g.25311 ORF type:3prime_partial len:129 (+) TSA_EVI_ab_kmer_T19805:98-481(+)	TSA_EVI_ab_kmer_T19805_10125
10125	30443	ELAGV	XP_010933587.1	ELAGV	2	MULTICOPY	PREDICTED: protein mago nashi homolog [Elaeis guineensis]	LOC105053939_10125
10125	30443	PHODC	XP_008786283.1	PHODC	2	MULTICOPY	PREDICTED: protein mago nashi homolog [Phoenix dactylifera]	LOC103704670_10125
10125	30443	SOLLC	NP_001278838.1	SOLLC	1	SINGLECOPY	protein mago nashi homolog [Solanum lycopersicum]	LOC101268456_10125
10125	30443;31313	VITVI	XP_002281294.1;XP_003634021.1	VITVI	2	MULTICOPY	PREDICTED: protein mago nashi homolog [Vitis vinifera];PREDICTED: protein mago nashi homolog [Vitis vinifera]	LOC100263147_10125
10125	31313	ELAGV	XP_010919751.1	ELAGV	2	MULTICOPY	PREDICTED: protein mago nashi homolog [Elaeis guineensis]	LOC105043760_10125
10125	31313	PHODC	XP_008798827.1	PHODC	2	MULTICOPY	PREDICTED: protein mago nashi homolog [Phoenix dactylifera]	LOC103713609_10125
10126	16254;11490;8703;8764	PHODC	XP_017697659.1;XP_008786179.1;XP_008786180.1;XP_008786181.1	PHODC	5	MULTICOPY	PREDICTED: dol-P-Man:Man(7)GlcNAc(2)-PP-Dol alpha-1;6-mannosyltransferase isoform X2 [Phoenix dactylifera];PREDICTED: dol-P-Man:Man(7)GlcNAc(2)-PP-Dol alpha-1;6-mannosyltransferase isoform X1 [Phoenix dactylifera];PREDICTED: dol-P-Man:Man(7)GlcNAc(2)-PP-Dol alpha-1;6-mannosyltransferase isoform X3 [Phoenix dactylifera];PREDICTED: dol-P-Man:Man(7)GlcNAc(2)-PP-Dol alpha-1;6-mannosyltransferase isof…	LOC103704603_10126
10126	42451	ELAGV	XP_019705464.1	ELAGV	6	MULTICOPY	PREDICTED: dol-P-Man:Man(7)GlcNAc(2)-PP-Dol alpha-1;6-mannosyltransferase [Elaeis guineensis]	LOC105043767_10126
10126	42451	PHODC	XP_008794913.1	PHODC	5	MULTICOPY	PREDICTED: dol-P-Man:Man(7)GlcNAc(2)-PP-Dol alpha-1;6-mannosyltransferase-like [Phoenix dactylifera]	LOC103710796_10126
10126	8703	ARATH	ARATH20499	ARATH	1	SINGLECOPY	| AT1G02145.3 | ABF59127 | ABF59128 | AEE27389 | AEE27390 | AEE27391 | AEE27392 | AT1G02145 | BAE99711 | A0A0K1SB46_ARATH | homolog of asparagine-linked glycosylation 12 [Source:TAIR_LOCUS;Acc:AT1G02145]	AT1G02145_10126
10126	8703	EUTOL	TSA_EVI_ab_kmer_T12217	EUTOL	1	SINGLECOPY	g.15436::m.15436 Gene.15436::TSA_EVI_ab_kmer_T12217::g.15436 ORF type:internal len:123 (+) TSA_EVI_ab_kmer_T12217:2-367(+)	TSA_EVI_ab_kmer_T12217_10126
10126	8703;16254;8764;11490	SOLLC	XP_004229733.1;XP_010325203.1;XP_019071256.1;XP_019071258.1	SOLLC	4	MULTICOPY	PREDICTED: dol-P-Man:Man(7)GlcNAc(2)-PP-Dol alpha-1;6-mannosyltransferase isoform X1 [Solanum lycopersicum];PREDICTED: dol-P-Man:Man(7)GlcNAc(2)-PP-Dol alpha-1;6-mannosyltransferase isoform X2 [Solanum lycopersicum];PREDICTED: dol-P-Man:Man(7)GlcNAc(2)-PP-Dol alpha-1;6-mannosyltransferase isoform X1 [Solanum lycopersicum];PREDICTED: dol-P-Man:Man(7)GlcNAc(2)-PP-Dol alpha-1;6-mannosyltransferase i…	LOC101253423_10126
10126	8703;8764;11490;-;16254	ELAGV	XP_010933572.1;XP_010933573.1;XP_010933575.1;XP_010933578.1;XP_010933579.1	ELAGV	6	MULTICOPY	PREDICTED: dol-P-Man:Man(7)GlcNAc(2)-PP-Dol alpha-1;6-mannosyltransferase isoform X1 [Elaeis guineensis];PREDICTED: dol-P-Man:Man(7)GlcNAc(2)-PP-Dol alpha-1;6-mannosyltransferase isoform X2 [Elaeis guineensis];PREDICTED: dol-P-Man:Man(7)GlcNAc(2)-PP-Dol alpha-1;6-mannosyltransferase isoform X3 [Elaeis guineensis];PREDICTED: dol-P-Man:Man(7)GlcNAc(2)-PP-Dol alpha-1;6-mannosyltransferase isoform X4…	LOC105053932_10126
10126	8764;8703	VITVI	XP_002271419.2;XP_019081201.1	VITVI	2	MULTICOPY	PREDICTED: dol-P-Man:Man(7)GlcNAc(2)-PP-Dol alpha-1;6-mannosyltransferase isoform X1 [Vitis vinifera];PREDICTED: dol-P-Man:Man(7)GlcNAc(2)-PP-Dol alpha-1;6-mannosyltransferase isoform X2 [Vitis vinifera]	LOC100253051_10126
10127	10625	ARATH	ARATH20500	ARATH	1	SINGLECOPY	| AT1G02150.1 | AAC24372 | AAM19786 | AAO64747 | AEE27393 | AT1G02150 | Tetratricopeptide repeat (TPR)-like superfamily protein [Source:TAIR_LOCUS;Acc:AT1G02150]	AT1G02150_10127
10127	10625	EUTOL	TSA_EVI_ab_kmer_T15582	EUTOL	2	MULTICOPY	g.20062::m.20062 Gene.20062::TSA_EVI_ab_kmer_T15582::g.20062 ORF type:internal len:297 (+) TSA_EVI_ab_kmer_T15582:2-889(+)	TSA_EVI_ab_kmer_T15582_10127
10127	10625	PHODC	XP_008794909.1	PHODC	2	MULTICOPY	PREDICTED: pentatricopeptide repeat-containing protein At1g02150-like [Phoenix dactylifera]	LOC103710792_10127
10127	10625	VITVI	XP_002270492.1	VITVI	1	SINGLECOPY	PREDICTED: pentatricopeptide repeat-containing protein At1g02150 [Vitis vinifera]	LOC100259772_10127
10127	10625	SOLLC	XP_004229730.1	SOLLC	1	SINGLECOPY	PREDICTED: pentatricopeptide repeat-containing protein At1g02150 [Solanum lycopersicum]	LOC101252524_10127
10127	10625;-	ELAGV	XP_010919766.1;XP_019705588.1	ELAGV	3	MULTICOPY	PREDICTED: pentatricopeptide repeat-containing protein At1g02150 isoform X1 [Elaeis guineensis];PREDICTED: pentatricopeptide repeat-containing protein At1g02150 isoform X2 [Elaeis guineensis]	LOC105043771_10127
10127	10908	EUTOL	TSA_EVI_ab_kmer_T2054	EUTOL	2	MULTICOPY	g.3187::m.3187 Gene.3187::TSA_EVI_ab_kmer_T2054::g.3187 ORF type:5prime_partial len:221 (+) TSA_EVI_ab_kmer_T2054:3-665(+)	TSA_EVI_ab_kmer_T2054_10127
10127	10908	ELAGV	XP_010933566.1	ELAGV	3	MULTICOPY	PREDICTED: pentatricopeptide repeat-containing protein At1g02150-like [Elaeis guineensis]	LOC105053926_10127
10127	10908	PHODC	XP_008786192.1	PHODC	2	MULTICOPY	PREDICTED: pentatricopeptide repeat-containing protein At1g02150-like [Phoenix dactylifera]	LOC103704609_10127
10128	42017	ARATH	ARATH20501	ARATH	1	SINGLECOPY	| AT1G02160.2 | AEE27395 | AT1G02160 | A8MQS6_ARATH | Cox19 family protein (CHCH motif) [Source:TAIR_LOCUS;Acc:AT1G02160]	AT1G02160_10128
10128	42017	ELAGV	XP_010934505.1	ELAGV	1	SINGLECOPY	PREDICTED: uncharacterized protein LOC105054638 [Elaeis guineensis]	LOC105054638_10128
10128	42017	PHODC	XP_008812706.1	PHODC	1	SINGLECOPY	PREDICTED: cytochrome c oxidase-assembly factor COX23; mitochondrial [Phoenix dactylifera]	LOC103723540_10128
10128	42017	SOLLC	XP_004229724.1	SOLLC	1	SINGLECOPY	PREDICTED: cytochrome c oxidase-assembly factor COX23; mitochondrial [Solanum lycopersicum]	LOC101250734_10128
10128	42017;-	VITVI	XP_003633907.1;XP_010661416.1	VITVI	2	MULTICOPY	PREDICTED: cytochrome c oxidase-assembly factor COX23; mitochondrial isoform X1 [Vitis vinifera];PREDICTED: cytochrome c oxidase-assembly factor COX23; mitochondrial isoform X2 [Vitis vinifera]	LOC100854269_10128
10129	-;-;-	SOLLC	XP_004235205.1;XP_010318207.1;XP_019068508.1	SOLLC	5	MULTICOPY	PREDICTED: metacaspase-1-like [Solanum lycopersicum];PREDICTED: metacaspase-1-like [Solanum lycopersicum];PREDICTED: metacaspase-1-like [Solanum lycopersicum]	LOC101247995_10129
10129	15734	ARATH	ARATH20503	ARATH	1	SINGLECOPY	| AT1G02170.1 | AAC24380 | AAP44514 | AAP84706 | AEE27396 | AT1G02170 | metacaspase 1 [Source:TAIR_LOCUS;Acc:AT1G02170]	AT1G02170_10129
10129	15734	EUTOL	TSA_EVI_ab_kmer_T1018	EUTOL	3	MULTICOPY	g.1821::m.1821 Gene.1821::TSA_EVI_ab_kmer_T1018::g.1821 ORF type:internal len:159 (+) TSA_EVI_ab_kmer_T1018:2-475(+)	TSA_EVI_ab_kmer_T1018_10129
10129	15734	PHODC	XP_008786204.1	PHODC	2	MULTICOPY	PREDICTED: metacaspase-1-like [Phoenix dactylifera]	LOC103704623_10129
10129	15734	VITVI	XP_002268524.1	VITVI	2	MULTICOPY	PREDICTED: metacaspase-1 [Vitis vinifera]	LOC100249579_10129
10129	15734	SOLLC	XP_004229718.1	SOLLC	5	MULTICOPY	PREDICTED: metacaspase-1 [Solanum lycopersicum]	LOC101249016_10129
10129	15734;23220	ELAGV	XP_010933550.1;XP_010933551.1	ELAGV	3	MULTICOPY	PREDICTED: metacaspase-1 isoform X1 [Elaeis guineensis];PREDICTED: metacaspase-1 isoform X2 [Elaeis guineensis]	LOC105053910_10129
10129	17520	EUTOL	TSA_EVI_ab_kmer_T6662	EUTOL	3	MULTICOPY	g.8738::m.8738 Gene.8738::TSA_EVI_ab_kmer_T6662::g.8738 ORF type:5prime_partial len:283 (+) TSA_EVI_ab_kmer_T6662:3-851(+)	TSA_EVI_ab_kmer_T6662_10129
10129	17520	ELAGV	XP_010941010.2	ELAGV	3	MULTICOPY	PREDICTED: LOW QUALITY PROTEIN: metacaspase-1 [Elaeis guineensis]	LOC105059420_10129
10129	17520	PHODC	XP_008802515.1	PHODC	2	MULTICOPY	PREDICTED: metacaspase-1-like [Phoenix dactylifera]	LOC103716337_10129
10129	23220	VITVI	XP_002280421.1	VITVI	2	MULTICOPY	PREDICTED: metacaspase-1 [Vitis vinifera]	LOC100244240_10129
10129	40390	EUTOL	TSA_EVI_ab_kmer_T14490	EUTOL	3	MULTICOPY	g.18400::m.18400 Gene.18400::TSA_EVI_ab_kmer_T14490::g.18400 ORF type:5prime_partial len:140 (+) TSA_EVI_ab_kmer_T14490:1-420(+)	TSA_EVI_ab_kmer_T14490_10129
10129	40390	SOLLC	XP_004239980.1	SOLLC	5	MULTICOPY	PREDICTED: metacaspase-1-like [Solanum lycopersicum]	LOC101268763_10129
1013	8585	ELAGV	XP_010907572.1	ELAGV	1	SINGLECOPY	PREDICTED: pentatricopeptide repeat-containing protein At3g21470 [Elaeis guineensis]	LOC105034219_1013
10130	29267	ARATH	ARATH20504	ARATH	1	SINGLECOPY	| AT1G02180.1 | AEE27397 | AT1G02180 | BAC42294 | Q8GYG8_ARATH | ferredoxin-related [Source:TAIR_LOCUS;Acc:AT1G02180]	AT1G02180_10130
10130	29267	ELAGV	XP_010934407.1	ELAGV	1	SINGLECOPY	PREDICTED: uncharacterized protein LOC105054571 [Elaeis guineensis]	LOC105054571_10130
10130	29267	PHODC	XP_008775950.1	PHODC	1	SINGLECOPY	PREDICTED: uncharacterized protein LOC103696192 [Phoenix dactylifera]	LOC103696192_10130
10130	29267	VITVI	XP_010661428.1	VITVI	1	SINGLECOPY	PREDICTED: uncharacterized protein LOC100263389 [Vitis vinifera]	LOC100263389_10130
10130	29267	SOLLC	XP_004229711.1	SOLLC	1	SINGLECOPY	PREDICTED: uncharacterized protein LOC101247064 [Solanum lycopersicum]	LOC101247064_10130
10131	-	EUTOL	TSA_EVI_ab_kmer_T6468	EUTOL	3	MULTICOPY	g.8449::m.8449 Gene.8449::TSA_EVI_ab_kmer_T6468::g.8449 ORF type:5prime_partial len:230 (+) TSA_EVI_ab_kmer_T6468:3-692(+)	TSA_EVI_ab_kmer_T6468_10131
10131	10423	PHODC	XP_008798445.1	PHODC	15	MULTICOPY	PREDICTED: putative transporter arsB [Phoenix dactylifera]	LOC103713335_10131
10131	-;10423;-	ELAGV	XP_010918587.1;XP_019705523.1;XP_019705524.1	ELAGV	15	MULTICOPY	PREDICTED: putative transporter arsB isoform X1 [Elaeis guineensis];PREDICTED: putative transporter arsB isoform X1 [Elaeis guineensis];PREDICTED: putative transporter arsB isoform X2 [Elaeis guineensis]	LOC105042913_10131
10131	7419	EUTOL	TSA_EVI_ab_kmer_T7459	EUTOL	3	MULTICOPY	g.9784::m.9784 Gene.9784::TSA_EVI_ab_kmer_T7459::g.9784 ORF type:internal len:104 (+) TSA_EVI_ab_kmer_T7459:1-309(+)	TSA_EVI_ab_kmer_T7459_10131
10131	7419	ELAGV	XP_010918720.1	ELAGV	15	MULTICOPY	PREDICTED: putative transporter arsB [Elaeis guineensis]	LOC105043028_10131
10131	7419	VITVI	XP_002270615.1	VITVI	3	MULTICOPY	PREDICTED: putative transporter arsB [Vitis vinifera]	LOC100259320_10131
10131	-;-;-;-;7419	PHODC	XP_008810123.1;XP_008810125.1;XP_008810126.1;XP_008810127.1;XP_008810128.1	PHODC	15	MULTICOPY	PREDICTED: putative transporter arsB isoform X1 [Phoenix dactylifera];PREDICTED: putative transporter arsB isoform X1 [Phoenix dactylifera];PREDICTED: putative transporter arsB isoform X1 [Phoenix dactylifera];PREDICTED: putative transporter arsB isoform X1 [Phoenix dactylifera];PREDICTED: putative transporter arsB isoform X2 [Phoenix dactylifera]	LOC103721631_10131
10131	8413	ELAGV	XP_010907214.1	ELAGV	15	MULTICOPY	PREDICTED: putative transporter arsB [Elaeis guineensis]	LOC105033927_10131
10131	8413	PHODC	XP_017701309.1	PHODC	15	MULTICOPY	PREDICTED: putative transporter arsB [Phoenix dactylifera]	LOC103719558_10131
10131	8413	SOLLC	XP_010317628.1	SOLLC	2	MULTICOPY	PREDICTED: putative transporter arsB [Solanum lycopersicum]	LOC101259123_10131
10131	8717	EUTOL	TSA_EVI_ab_kmer_T9289	EUTOL	3	MULTICOPY	g.11722::m.11722 Gene.11722::TSA_EVI_ab_kmer_T9289::g.11722 ORF type:5prime_partial len:100 (+) TSA_EVI_ab_kmer_T9289:1-300(+)	TSA_EVI_ab_kmer_T9289_10131
10131	8717	SOLLC	XP_004240725.1	SOLLC	2	MULTICOPY	PREDICTED: putative transporter arsB [Solanum lycopersicum]	LOC101263323_10131
10131	8718	VITVI	XP_010660570.1	VITVI	3	MULTICOPY	PREDICTED: putative transporter arsB [Vitis vinifera]	LOC100242765_10131
10131	-;8718;8717	ELAGV	XP_019710861.1;XP_019710862.1;XP_019710863.1	ELAGV	15	MULTICOPY	PREDICTED: putative transporter arsB [Elaeis guineensis];PREDICTED: putative transporter arsB [Elaeis guineensis];PREDICTED: putative transporter arsB [Elaeis guineensis]	LOC105059082_10131
10131	8718;8717	PHODC	XP_008779194.1;XP_008779197.1	PHODC	15	MULTICOPY	PREDICTED: putative transporter arsB [Phoenix dactylifera];PREDICTED: putative transporter arsB [Phoenix dactylifera]	LOC103698921_10131
10131	8845	ELAGV	XP_010935806.1	ELAGV	15	MULTICOPY	PREDICTED: putative transporter arsB [Elaeis guineensis]	LOC105055616_10131
10131	8845	PHODC	XP_008787434.1	PHODC	15	MULTICOPY	PREDICTED: putative transporter arsB [Phoenix dactylifera]	LOC103705488_10131
10131	8845	VITVI	XP_002284453.1	VITVI	3	MULTICOPY	PREDICTED: putative transporter arsB [Vitis vinifera]	LOC100243964_10131
10131	9448	ELAGV	XP_010908273.1	ELAGV	15	MULTICOPY	PREDICTED: putative transporter arsB [Elaeis guineensis]	LOC105034715_10131
10131	-;9448	PHODC	XP_008807077.1;XP_017701310.1	PHODC	15	MULTICOPY	PREDICTED: putative transporter arsB [Phoenix dactylifera];PREDICTED: putative transporter arsB [Phoenix dactylifera]	LOC103719557_10131
10131	9713	ELAGV	XP_010918586.1	ELAGV	15	MULTICOPY	PREDICTED: putative transporter arsB [Elaeis guineensis]	LOC105042912_10131
10131	9713	PHODC	XP_008798446.1	PHODC	15	MULTICOPY	PREDICTED: putative transporter arsB; partial [Phoenix dactylifera]	LOC103713336_10131
10131	9836	ARATH	ARATH20511	ARATH	1	SINGLECOPY	| AT1G02260.1 | AAC24385 | AAY56454 | AEE27407 | AT1G02260 | O81915_ARATH | Divalent ion symporter [Source:TAIR_LOCUS;Acc:AT1G02260]	AT1G02260_10131
10131	-;9837;9836;-	ELAGV	XP_010907445.1;XP_010907446.1;XP_010907447.1;XP_010907448.1	ELAGV	15	MULTICOPY	PREDICTED: putative transporter arsB isoform X1 [Elaeis guineensis];PREDICTED: putative transporter arsB isoform X1 [Elaeis guineensis];PREDICTED: putative transporter arsB isoform X1 [Elaeis guineensis];PREDICTED: putative transporter arsB isoform X2 [Elaeis guineensis]	LOC105034114_10131
10131	9837;9836	PHODC	XP_008794255.1;XP_008794256.1	PHODC	15	MULTICOPY	PREDICTED: putative transporter arsB [Phoenix dactylifera];PREDICTED: putative transporter arsB [Phoenix dactylifera]	LOC103710354_10131
10132	-	EUTOL	TSA_EVI_ab_kmer_T7205	EUTOL	2	MULTICOPY	g.9480::m.9480 Gene.9480::TSA_EVI_ab_kmer_T7205::g.9480 ORF type:5prime_partial len:179 (+) TSA_EVI_ab_kmer_T7205:3-539(+)	TSA_EVI_ab_kmer_T7205_10132
10132	42176	ARATH	ARATH20514	ARATH	1	SINGLECOPY	| AT1G02290.1 | AAT47797 | AAU05518 | AEE27411 | AT1G02290 | BAD44577 | BAD94249 | Q6GKW8_ARATH | unknown protein; BEST Arabidopsis thaliana protein match is: unknown protein (TAIR:AT3G45830.1); Has 134 Blast hits to 134 proteins in 37 species: Archae - 0; Bacteria - 0; Metazoa - 54; Fungi - 0; Plants - 78; Viruses - 0; Other Eukaryotes - 2 (sou /.../CBI BLink). [Source:TAIR_LOCUS;Acc:AT1G02290]	AT1G02290_10132
10132	-;-;42176;7609	ELAGV	XP_010928161.1;XP_019708016.1;XP_019708017.1;XP_019708018.1	ELAGV	7	MULTICOPY	PREDICTED: uncharacterized protein LOC105050017 isoform X2 [Elaeis guineensis];PREDICTED: uncharacterized protein LOC105050017 isoform X1 [Elaeis guineensis];PREDICTED: uncharacterized protein LOC105050017 isoform X2 [Elaeis guineensis];PREDICTED: uncharacterized protein LOC105050017 isoform X2 [Elaeis guineensis]	LOC105050017_10132
10132	7609	PHODC	XP_008811139.1	PHODC	3	MULTICOPY	PREDICTED: uncharacterized protein LOC103722377 [Phoenix dactylifera]	LOC103722377_10132
10132	7609;8163	VITVI	XP_010652353.1;XP_010652354.1	VITVI	2	MULTICOPY	PREDICTED: uncharacterized protein LOC104879814 [Vitis vinifera];PREDICTED: uncharacterized protein LOC104879814 [Vitis vinifera]	LOC104879814_10132
10132	8162	EUTOL	TSA_EVI_ab_kmer_T17911	EUTOL	2	MULTICOPY	g.23007::m.23007 Gene.23007::TSA_EVI_ab_kmer_T17911::g.23007 ORF type:internal len:198 (+) TSA_EVI_ab_kmer_T17911:2-592(+)	TSA_EVI_ab_kmer_T17911_10132
10132	-;8163;8162	ELAGV	XP_010913239.1;XP_019703262.1;XP_019703265.1	ELAGV	7	MULTICOPY	PREDICTED: uncharacterized protein LOC105038984 [Elaeis guineensis];PREDICTED: uncharacterized protein LOC105038984 [Elaeis guineensis];PREDICTED: uncharacterized protein LOC105038984 [Elaeis guineensis]	LOC105038984_10132
10132	8163;8162	PHODC	XP_008806173.1;XP_008806174.1	PHODC	3	MULTICOPY	PREDICTED: uncharacterized protein LOC103718937 [Phoenix dactylifera];PREDICTED: uncharacterized protein LOC103718937 [Phoenix dactylifera]	LOC103718937_10132
10133	29937	ARATH	ARATH20519	ARATH	1	SINGLECOPY	| AT1G02330.1 | AAG00884 | AAK50072 | AAM91451 | AEE27416 | AT1G02330 | F4HVZ5_ARATH | CONTAINS InterPro DOMAIN/s: Hepatocellular carcinoma-associated antigen 59 (InterPro:IPR010756); Has 1239 Blast hits to 998 proteins in 204 species: Archae - 4; Bacteria - 71; Metazoa - 421; Fungi - 109; Plants - 87; Viruses - 5; Other Eukaryotes - /.../ource: NCBI BLink). [Source:TAIR_LOCUS;Acc:AT1G02330]	AT1G02330_10133
10133	29937	EUTOL	TSA_EVI_ab_kmer_T18499	EUTOL	1	SINGLECOPY	g.23619::m.23619 Gene.23619::TSA_EVI_ab_kmer_T18499::g.23619 ORF type:internal len:191 (+) TSA_EVI_ab_kmer_T18499:2-571(+)	TSA_EVI_ab_kmer_T18499_10133
10133	29937	PHODC	XP_008800292.1	PHODC	1	SINGLECOPY	PREDICTED: uncharacterized protein C9orf78 homolog [Phoenix dactylifera]	LOC103714704_10133
10133	29937	SOLLC	NP_001316507.1	SOLLC	1	SINGLECOPY	COP1 SUPPRESSOR 2-like protein [Solanum lycopersicum]	LOC101252715_10133
10133	29937;36208	ELAGV	XP_019703531.1;XP_019703532.1	ELAGV	2	MULTICOPY	PREDICTED: uncharacterized protein C9orf78 homolog isoform X2 [Elaeis guineensis];PREDICTED: uncharacterized protein C9orf78 homolog isoform X2 [Elaeis guineensis]	LOC105036013_10133
10133	29937;-;-;36208	VITVI	XP_002280535.1;XP_010652312.1;XP_010652313.1;XP_010652314.1	VITVI	4	MULTICOPY	PREDICTED: uncharacterized protein C9orf78 [Vitis vinifera];PREDICTED: uncharacterized protein C9orf78 [Vitis vinifera];PREDICTED: uncharacterized protein C9orf78 [Vitis vinifera];PREDICTED: uncharacterized protein C9orf78 [Vitis vinifera]	LOC100250416_10133
10134	16449	ARATH	ARATH20528	ARATH	2	MULTICOPY	| AT1G02400.1 | AAG00891 | AAT42378 | AAW56770 | AEE27425 | AT1G02400 | BAD94454 | BAF00726 | gibberellin 2-oxidase 6 [Source:TAIR_LOCUS;Acc:AT1G02400]	AT1G02400_10134
10134	16449	ELAGV	XP_010914648.1	ELAGV	3	MULTICOPY	PREDICTED: gibberellin 2-beta-dioxygenase 2 [Elaeis guineensis]	LOC105039985_10134
10134	16449	PHODC	XP_008809946.1	PHODC	3	MULTICOPY	PREDICTED: gibberellin 2-beta-dioxygenase 2-like [Phoenix dactylifera]	LOC103721482_10134
10134	16449	VITVI	XP_002272155.1	VITVI	2	MULTICOPY	PREDICTED: gibberellin 2-beta-dioxygenase 2 [Vitis vinifera]	LOC100248676_10134
10134	16449	SOLLC	XP_004229101.1	SOLLC	3	MULTICOPY	PREDICTED: gibberellin 2-beta-dioxygenase 2-like [Solanum lycopersicum]	LOC101261151_10134
10134	19840	ARATH	ARATH24207	ARATH	2	MULTICOPY	| AT1G47990.1 | AAG51528 | AAW56769 | AEE32235 | AT1G47990 | gibberellin 2-oxidase 4 [Source:TAIR_LOCUS;Acc:AT1G47990]	AT1G47990_10134
10134	19840	ELAGV	XP_010938193.1	ELAGV	3	MULTICOPY	PREDICTED: gibberellin 2-beta-dioxygenase 2-like [Elaeis guineensis]	LOC105057308_10134
10134	19840	PHODC	XP_008793360.1	PHODC	3	MULTICOPY	PREDICTED: gibberellin 2-beta-dioxygenase 2-like [Phoenix dactylifera]	LOC103709678_10134
10134	19840	VITVI	XP_002280426.1	VITVI	2	MULTICOPY	PREDICTED: gibberellin 2-beta-dioxygenase 2 [Vitis vinifera]	LOC100258599_10134
10134	19840	SOLLC	NP_001234865.1	SOLLC	3	MULTICOPY	gibberellin 2-oxidase [Solanum lycopersicum]	GA2ox1_10134
10134	20170	ELAGV	XP_010921400.1	ELAGV	3	MULTICOPY	PREDICTED: gibberellin 2-beta-dioxygenase 2-like [Elaeis guineensis]	LOC105044974_10134
10134	20170	PHODC	XP_008781172.1	PHODC	3	MULTICOPY	PREDICTED: gibberellin 2-beta-dioxygenase 2-like [Phoenix dactylifera]	LOC103701020_10134
10134	20170	SOLLC	NP_001234747.2	SOLLC	3	MULTICOPY	gibberellin 2-oxidase [Solanum lycopersicum]	GA2ox3_10134
10135	24727	ARATH	ARATH20530	ARATH	1	SINGLECOPY	| AT1G02410.1 | AAG00893 | AAO63344 | AEE27427 | AT1G02410 | BAC43281 | cytochrome c oxidase assembly protein CtaG / Cox11 family [Source:TAIR_LOCUS;Acc:AT1G02410]	AT1G02410_10135
10135	24727	EUTOL	TSA_EVI_ab_kmer_T3397	EUTOL	1	SINGLECOPY	g.4656::m.4656 Gene.4656::TSA_EVI_ab_kmer_T3397::g.4656 ORF type:5prime_partial len:135 (+) TSA_EVI_ab_kmer_T3397:2-406(+)	TSA_EVI_ab_kmer_T3397_10135
10135	24727	ELAGV	XP_010936849.1	ELAGV	1	SINGLECOPY	PREDICTED: cytochrome c oxidase assembly protein COX11; mitochondrial [Elaeis guineensis]	LOC105056376_10135
10135	24727	PHODC	XP_008798202.1	PHODC	1	SINGLECOPY	PREDICTED: cytochrome c oxidase assembly protein COX11; mitochondrial [Phoenix dactylifera]	LOC103713153_10135
10135	24727	VITVI	XP_002277478.1	VITVI	1	SINGLECOPY	PREDICTED: cytochrome c oxidase assembly protein COX11; mitochondrial [Vitis vinifera]	LOC100242637_10135
10135	24727	SOLLC	XP_004239062.1	SOLLC	1	SINGLECOPY	PREDICTED: cytochrome c oxidase assembly protein COX11; mitochondrial [Solanum lycopersicum]	LOC101246346_10135
10136	-	EUTOL	TSA_EVI_ab_kmer_T4732	EUTOL	2	MULTICOPY	g.5685::m.5685 Gene.5685::TSA_EVI_ab_kmer_T4732::g.5685 ORF type:internal len:120 (+) TSA_EVI_ab_kmer_T4732:1-357(+)	TSA_EVI_ab_kmer_T4732_10136
10136	11102	ARATH	ARATH20531	ARATH	1	SINGLECOPY	| AT1G02420.1 | AAG00894 | AEE27428 | AT1G02420 | Pentatricopeptide repeat (PPR) superfamily protein [Source:TAIR_LOCUS;Acc:AT1G02420]	AT1G02420_10136
10136	11102	PHODC	XP_008787305.1	PHODC	1	SINGLECOPY	PREDICTED: putative pentatricopeptide repeat-containing protein At1g02420 [Phoenix dactylifera]	LOC103705387_10136
10136	11102	VITVI	XP_002279193.1	VITVI	1	SINGLECOPY	PREDICTED: putative pentatricopeptide repeat-containing protein At1g02420 [Vitis vinifera]	LOC100245186_10136
10136	11102;21399	SOLLC	XP_004251431.1;XP_010313475.1	SOLLC	2	MULTICOPY	PREDICTED: putative pentatricopeptide repeat-containing protein At1g02420 [Solanum lycopersicum];PREDICTED: putative pentatricopeptide repeat-containing protein At1g02420 [Solanum lycopersicum]	LOC101259811_10136
10136	35378	EUTOL	TSA_EVI_ab_kmer_T8475	EUTOL	2	MULTICOPY	g.10988::m.10988 Gene.10988::TSA_EVI_ab_kmer_T8475::g.10988 ORF type:internal len:132 (+) TSA_EVI_ab_kmer_T8475:2-394(+)	TSA_EVI_ab_kmer_T8475_10136
10136	35378;21399;11102	ELAGV	XP_010941505.1;XP_019711126.1;XP_019711127.1	ELAGV	3	MULTICOPY	PREDICTED: putative pentatricopeptide repeat-containing protein At1g02420 [Elaeis guineensis];PREDICTED: putative pentatricopeptide repeat-containing protein At1g02420 [Elaeis guineensis];PREDICTED: putative pentatricopeptide repeat-containing protein At1g02420 [Elaeis guineensis]	LOC105059773_10136
10138	19955	ARATH	ARATH20545	ARATH	1	SINGLECOPY	| AT1G02560.1 | AAG10637 | AAM60971 | ABD65590 | AEE27444 | AT1G02560 | BAA82065 | CAB43488 | nuclear encoded CLP protease 5 [Source:TAIR_LOCUS;Acc:AT1G02560]	AT1G02560_10138
10138	19955	EUTOL	TSA_EVI_ab_kmer_T21686	EUTOL	2	MULTICOPY	g.27621::m.27621 Gene.27621::TSA_EVI_ab_kmer_T21686::g.27621 ORF type:5prime_partial len:119 (+) TSA_EVI_ab_kmer_T21686:3-359(+)	TSA_EVI_ab_kmer_T21686_10138
10138	19955	ELAGV	XP_019706499.1	ELAGV	2	MULTICOPY	PREDICTED: ATP-dependent Clp protease proteolytic subunit 5; chloroplastic [Elaeis guineensis]	LOC105045117_10138
10138	19955	PHODC	XP_008781113.1	PHODC	3	MULTICOPY	PREDICTED: ATP-dependent Clp protease proteolytic subunit 5; chloroplastic-like [Phoenix dactylifera]	LOC103700979_10138
10138	19955	VITVI	XP_002277104.1	VITVI	1	SINGLECOPY	PREDICTED: ATP-dependent Clp protease proteolytic subunit 5; chloroplastic [Vitis vinifera]	LOC100246849_10138
10138	19955	SOLLC	NP_001334032.1	SOLLC	1	SINGLECOPY	Clp protease 2 proteolytic subunit [Solanum lycopersicum]	clpP2_10138
10138	21116	ELAGV	XP_010938253.1	ELAGV	2	MULTICOPY	PREDICTED: ATP-dependent Clp protease proteolytic subunit 5; chloroplastic [Elaeis guineensis]	LOC105057346_10138
10138	21116;23922	PHODC	XP_008808669.1;XP_008808670.1	PHODC	3	MULTICOPY	PREDICTED: ATP-dependent Clp protease proteolytic subunit 5; chloroplastic-like isoform X1 [Phoenix dactylifera];PREDICTED: ATP-dependent Clp protease proteolytic subunit 5; chloroplastic-like isoform X2 [Phoenix dactylifera]	LOC103720645_10138
10138	23922	EUTOL	TSA_EVI_ab_kmer_T5479	EUTOL	2	MULTICOPY	g.6788::m.6788 Gene.6788::TSA_EVI_ab_kmer_T5479::g.6788 ORF type:complete len:298 (+) TSA_EVI_ab_kmer_T5479:202-1095(+)	TSA_EVI_ab_kmer_T5479_10138
1014	7880	ARATH	ARATH15495	ARATH	1	SINGLECOPY	| AT5G15300.1 | AED92145 | AT5G15300 | CAB89340 | Pentatricopeptide repeat (PPR) superfamily protein [Source:TAIR_LOCUS;Acc:AT5G15300]	AT5G15300_1014
1014	7880	ELAGV	XP_010917077.1	ELAGV	1	SINGLECOPY	PREDICTED: pentatricopeptide repeat-containing protein At5g15300 [Elaeis guineensis]	LOC105041756_1014
1014	7880	PHODC	XP_008778338.1	PHODC	1	SINGLECOPY	PREDICTED: pentatricopeptide repeat-containing protein At5g15300 [Phoenix dactylifera]	LOC103698129_1014
1014	7880	VITVI	XP_002283796.2	VITVI	1	SINGLECOPY	PREDICTED: pentatricopeptide repeat-containing protein At5g15300 [Vitis vinifera]	LOC100256152_1014
1014	7880	SOLLC	XP_010316250.1	SOLLC	1	SINGLECOPY	PREDICTED: pentatricopeptide repeat-containing protein At5g15300 [Solanum lycopersicum]	LOC101250759_1014
10140	34214	ARATH	ARATH20557	ARATH	1	SINGLECOPY	| AT1G02680.1 | AAQ65105 | AAR28017 | AEE27457 | AT1G02680 | BAD43669 | BAD43729 | BAD44617 | BAD94327 | BAH30264 | TBP-associated factor 13 [Source:TAIR_LOCUS;Acc:AT1G02680]	AT1G02680_10140
10140	34214	EUTOL	TSA_EVI_ab_kmer_T389	EUTOL	1	SINGLECOPY	g.791::m.791 Gene.791::TSA_EVI_ab_kmer_T389::g.791 ORF type:5prime_partial len:175 (+) TSA_EVI_ab_kmer_T389:2-526(+)	TSA_EVI_ab_kmer_T389_10140
10140	34214	PHODC	XP_008797476.1	PHODC	1	SINGLECOPY	PREDICTED: transcription initiation factor TFIID subunit 13 [Phoenix dactylifera]	LOC103712671_10140
10140	34214	SOLLC	XP_004232867.1	SOLLC	4	MULTICOPY	PREDICTED: transcription initiation factor TFIID subunit 13 [Solanum lycopersicum]	LOC101247489_10140
10140	34214;-;-;43200;37865;-	VITVI	XP_002275286.1;XP_002275335.1;XP_002275358.1;XP_003632408.1;XP_010652232.1;XP_019076782.1	VITVI	6	MULTICOPY	PREDICTED: transcription initiation factor TFIID subunit 13 isoform X1 [Vitis vinifera];PREDICTED: transcription initiation factor TFIID subunit 13 isoform X1 [Vitis vinifera];PREDICTED: transcription initiation factor TFIID subunit 13 isoform X1 [Vitis vinifera];PREDICTED: transcription initiation factor TFIID subunit 13 isoform X1 [Vitis vinifera];PREDICTED: transcription initiation factor TFII…	LOC100246965_10140
10140	37865;34214	ELAGV	XP_010931737.1;XP_010931738.1	ELAGV	2	MULTICOPY	PREDICTED: transcription initiation factor TFIID subunit 13 [Elaeis guineensis];PREDICTED: transcription initiation factor TFIID subunit 13 [Elaeis guineensis]	LOC105052582_10140
10140	43200;37865;-	SOLLC	XP_004232870.1;XP_010316745.1;XP_010316747.1	SOLLC	4	MULTICOPY	PREDICTED: transcription initiation factor TFIID subunit 13 isoform X2 [Solanum lycopersicum];PREDICTED: transcription initiation factor TFIID subunit 13 isoform X1 [Solanum lycopersicum];PREDICTED: transcription initiation factor TFIID subunit 13 isoform X3 [Solanum lycopersicum]	LOC101248069_10140
10141	-	EUTOL	TSA_EVI_ab_kmer_T11469	EUTOL	1	SINGLECOPY	g.14661::m.14661 Gene.14661::TSA_EVI_ab_kmer_T11469::g.14661 ORF type:internal len:158 (+) TSA_EVI_ab_kmer_T11469:1-471(+)	TSA_EVI_ab_kmer_T11469_10141
10141	29029	ARATH	ARATH20559	ARATH	1	SINGLECOPY	| AT1G02700.1 | AAG10623 | AAL07177 | AAM14131 | AEE27460 | AT1G02700 | Q9FWY8_ARATH | unknown protein; FUNCTIONS IN: molecular_function unknown; INVOLVED IN: biological_process unknown; LOCATED IN: mitochondrion; BEST Arabidopsis thaliana protein match is: unknown protein (TAIR:AT4G02140.1); Has 49 Blast hits to 49 proteins in 21 spe /.../Archae - 0; Bacteria - 0; Metazoa - 10; Fungi - 6; Plants…	AT1G02700_10141
10141	29029	ELAGV	XP_010911672.1	ELAGV	1	SINGLECOPY	PREDICTED: uncharacterized protein LOC105037740 [Elaeis guineensis]	LOC105037740_10141
10141	29029	PHODC	XP_008795769.1	PHODC	1	SINGLECOPY	PREDICTED: uncharacterized protein LOC103711414 [Phoenix dactylifera]	LOC103711414_10141
10141	29029	VITVI	XP_002269552.3	VITVI	1	SINGLECOPY	PREDICTED: uncharacterized protein LOC100262313 [Vitis vinifera]	LOC100262313_10141
10141	29029	SOLLC	XP_004247384.1	SOLLC	1	SINGLECOPY	PREDICTED: uncharacterized protein LOC101261956 [Solanum lycopersicum]	LOC101261956_10141
10142	692	ARATH	ARATH20562	ARATH	1	SINGLECOPY	| AT1G02730.1 | AAF02892 | AEE27464 | AT1G02730 | W8QPC8_ARATH | cellulose synthase-like D5 [Source:TAIR_LOCUS;Acc:AT1G02730]	AT1G02730_10142
10142	692	ELAGV	XP_010931704.1	ELAGV	1	SINGLECOPY	PREDICTED: cellulose synthase-like protein D5 [Elaeis guineensis]	LOC105052561_10142
10142	692	PHODC	XP_008797401.1	PHODC	1	SINGLECOPY	PREDICTED: cellulose synthase-like protein D5 [Phoenix dactylifera]	LOC103712614_10142
10142	692	VITVI	XP_002274010.1	VITVI	1	SINGLECOPY	PREDICTED: cellulose synthase-like protein D5 [Vitis vinifera]	LOC100243459_10142
10142	692	SOLLC	XP_004247387.1	SOLLC	1	SINGLECOPY	PREDICTED: cellulose synthase-like protein D5 [Solanum lycopersicum]	LOC101262856_10142
10143	16335	ARATH	ARATH20576	ARATH	1	SINGLECOPY	| AT1G02860.1 | AAF02879 | AAM67132 | AAY57582 | ACI31316 | AEE27485 | AEE27486 | AT1G02860 | BAF01258 | SPX (SYG1/Pho81/XPR1) domain-containing protein [Source:TAIR_LOCUS;Acc:AT1G02860]	AT1G02860_10143
10143	16335	EUTOL	TSA_EVI_ab_kmer_T5793	EUTOL	1	SINGLECOPY	g.7336::m.7336 Gene.7336::TSA_EVI_ab_kmer_T5793::g.7336 ORF type:complete len:331 (+) TSA_EVI_ab_kmer_T5793:35-1027(+)	TSA_EVI_ab_kmer_T5793_10143
10143	16335	ELAGV	XP_010921686.1	ELAGV	5	MULTICOPY	PREDICTED: probable E3 ubiquitin-protein ligase BAH1-like 1 [Elaeis guineensis]	LOC105045206_10143
10143	16335	VITVI	XP_002265436.1	VITVI	1	SINGLECOPY	PREDICTED: probable E3 ubiquitin-protein ligase BAH1-like 1 [Vitis vinifera]	LOC100243466_10143
10143	16335	SOLLC	NP_001306253.1	SOLLC	1	SINGLECOPY	probable E3 ubiquitin-protein ligase BAH1-like 1 [Solanum lycopersicum]	LOC101248613_10143
10143	16335;-	PHODC	XP_008801100.1;XP_008801101.1	PHODC	8	MULTICOPY	PREDICTED: probable E3 ubiquitin-protein ligase BAH1-like 1 [Phoenix dactylifera];PREDICTED: probable E3 ubiquitin-protein ligase BAH1-like 1 [Phoenix dactylifera]	LOC103715294_10143
10143	16797	ELAGV	XP_010914448.1	ELAGV	5	MULTICOPY	PREDICTED: probable E3 ubiquitin-protein ligase BAH1-like 1 [Elaeis guineensis]	LOC105039845_10143
10143	16797;-	PHODC	XP_008812605.1;XP_017702223.1	PHODC	8	MULTICOPY	PREDICTED: probable E3 ubiquitin-protein ligase BAH1-like 1 isoform X1 [Phoenix dactylifera];PREDICTED: probable E3 ubiquitin-protein ligase BAH1-like 1 isoform X2 [Phoenix dactylifera]	LOC103723470_10143
10143	-;17569;17568;17567	PHODC	XP_008789880.1;XP_008789881.1;XP_017698335.1;XP_017698336.1	PHODC	8	MULTICOPY	PREDICTED: probable E3 ubiquitin-protein ligase BAH1-like 1 [Phoenix dactylifera];PREDICTED: probable E3 ubiquitin-protein ligase BAH1-like 1 [Phoenix dactylifera];PREDICTED: probable E3 ubiquitin-protein ligase BAH1-like 1 [Phoenix dactylifera];PREDICTED: probable E3 ubiquitin-protein ligase BAH1-like 1 [Phoenix dactylifera]	LOC103707247_10143
10143	17569;17568;17567	ELAGV	XP_010938402.1;XP_010938403.1;XP_019710422.1	ELAGV	5	MULTICOPY	PREDICTED: probable E3 ubiquitin-protein ligase BAH1-like 1 [Elaeis guineensis];PREDICTED: probable E3 ubiquitin-protein ligase BAH1-like 1 [Elaeis guineensis];PREDICTED: probable E3 ubiquitin-protein ligase BAH1-like 1 [Elaeis guineensis]	LOC105057480_10143
10144	31078	ARATH	ARATH20577	ARATH	1	SINGLECOPY	| AT1G02870.1 | AAM13032 | AAM65856 | AAP21378 | AEE27487 | AT1G02870 | Q8RWK5_ARATH | FUNCTIONS IN: molecular_function unknown; INVOLVED IN: biological_process unknown; EXPRESSED IN: 23 plant structures; EXPRESSED DURING: 13 growth stages; CONTAINS InterPro DOMAIN/s: Ribosome biogenesis protein Nop16 (InterPro:IPR019002); Has 104 Bla /.../s to 104 proteins in 57 species: Archae - 0; Bacteria - 0…	AT1G02870_10144
10144	31078	ELAGV	XP_010921693.1	ELAGV	1	SINGLECOPY	PREDICTED: nucleolar protein 16 [Elaeis guineensis]	LOC105045208_10144
10144	31078	PHODC	XP_008801097.1	PHODC	1	SINGLECOPY	PREDICTED: uncharacterized protein LOC103715292 [Phoenix dactylifera]	LOC103715292_10144
10144	31078	VITVI	XP_002265366.1	VITVI	1	SINGLECOPY	PREDICTED: nucleolar protein 16 [Vitis vinifera]	LOC100248599_10144
10144	31078	SOLLC	XP_004247426.1	SOLLC	1	SINGLECOPY	PREDICTED: uncharacterized protein LOC101248915 [Solanum lycopersicum]	LOC101248915_10144
10145	14696	ARATH	ARATH20581	ARATH	1	SINGLECOPY	| AT1G02910.1 | AAF02875 | AEE27495 | AT1G02910 | tetratricopeptide repeat (TPR)-containing protein [Source:TAIR_LOCUS;Acc:AT1G02910]	AT1G02910_10145
10145	14696	EUTOL	TSA_EVI_ab_kmer_T17575	EUTOL	1	SINGLECOPY	g.22622::m.22622 Gene.22622::TSA_EVI_ab_kmer_T17575::g.22622 ORF type:3prime_partial len:139 (+) TSA_EVI_ab_kmer_T17575:84-497(+)	TSA_EVI_ab_kmer_T17575_10145
10145	14696	ELAGV	XP_010931637.1	ELAGV	1	SINGLECOPY	PREDICTED: protein LOW PSII ACCUMULATION 1; chloroplastic [Elaeis guineensis]	LOC105052504_10145
10145	14696	SOLLC	XP_004247437.1	SOLLC	1	SINGLECOPY	PREDICTED: protein LOW PSII ACCUMULATION 1; chloroplastic [Solanum lycopersicum]	LOC101252117_10145
10145	14696;-;21037	VITVI	XP_002263425.1;XP_010652168.1;XP_010652169.1	VITVI	3	MULTICOPY	PREDICTED: protein LOW PSII ACCUMULATION 1; chloroplastic isoform X1 [Vitis vinifera];PREDICTED: protein LOW PSII ACCUMULATION 1; chloroplastic isoform X2 [Vitis vinifera];PREDICTED: protein LOW PSII ACCUMULATION 1; chloroplastic isoform X3 [Vitis vinifera]	LOC100245310_10145
10145	21037;14696	PHODC	XP_008800839.1;XP_008800840.1	PHODC	2	MULTICOPY	PREDICTED: protein LOW PSII ACCUMULATION 1; chloroplastic isoform X1 [Phoenix dactylifera];PREDICTED: protein LOW PSII ACCUMULATION 1; chloroplastic isoform X2 [Phoenix dactylifera]	LOC103715095_10145
10146	-	EUTOL	TSA_EVI_ab_kmer_T9008	EUTOL	2	MULTICOPY	g.11481::m.11481 Gene.11481::TSA_EVI_ab_kmer_T9008::g.11481 ORF type:internal len:146 (+) TSA_EVI_ab_kmer_T9008:3-437(+)	TSA_EVI_ab_kmer_T9008_10146
10146	14619	ARATH	ARATH20586	ARATH	1	SINGLECOPY	| AT1G02960.2 | AAF02870 | AAP04111 | AEE27505 | AT1G02960 | BAC43534 | BAH57045 | BAH57196 | Q8GWB5_ARATH | unknown protein; BEST Arabidopsis thaliana protein match is: unknown protein (TAIR:AT1G02965.1); Has 83 Blast hits to 82 proteins in 37 species: Archae - 0; Bacteria - 2; Metazoa - 20; Fungi - 7; Plants - 29; Viruses - 0; Other Eukaryotes - 25 (sour /.../BI BLink). [Source:TAIR_LOCUS;Acc:A…	AT1G02960_10146
10146	14619	ELAGV	XP_019702056.1	ELAGV	1	SINGLECOPY	PREDICTED: uncharacterized protein LOC105032970 [Elaeis guineensis]	LOC105032970_10146
10146	14619;33326	PHODC	XP_017697025.1;XP_008782380.1	PHODC	2	MULTICOPY	PREDICTED: uncharacterized protein LOC103701934 [Phoenix dactylifera];PREDICTED: uncharacterized protein LOC103701934 [Phoenix dactylifera]	LOC103701934_10146
10146	33326	EUTOL	TSA_EVI_ab_kmer_T12122	EUTOL	2	MULTICOPY	g.15333::m.15333 Gene.15333::TSA_EVI_ab_kmer_T12122::g.15333 ORF type:5prime_partial len:151 (+) TSA_EVI_ab_kmer_T12122:1-453(+)	TSA_EVI_ab_kmer_T12122_10146
10146	33326;41411;41425;14619;41392;41162;41335;42775	SOLLC	XP_010326586.1;XP_010326587.1;XP_010326588.1;XP_010326589.1;XP_010326590.1;XP_010326591.1;XP_019071317.1;XP_019071318.1	SOLLC	8	MULTICOPY	PREDICTED: uncharacterized protein LOC101258897 isoform X1 [Solanum lycopersicum];PREDICTED: uncharacterized protein LOC101258897 isoform X2 [Solanum lycopersicum];PREDICTED: uncharacterized protein LOC101258897 isoform X3 [Solanum lycopersicum];PREDICTED: uncharacterized protein LOC101258897 isoform X4 [Solanum lycopersicum];PREDICTED: uncharacterized protein LOC101258897 isoform X5 [Solanum lyc…	LOC101258897_10146
10146	33326;41425;41411;41392;14619;-;-;-;-;41335;41162;-;-;-;42775	VITVI	XP_003632351.2;XP_010652027.1;XP_010652028.1;XP_010652029.1;XP_010652030.1;XP_010652031.1;XP_010652033.1;XP_010652034.1;XP_010652035.1;XP_019076414.1;XP_019076415.1;XP_019076416.1;XP_019076417.1;XP_019076418.1;XP_019076419.1	VITVI	15	MULTICOPY	PREDICTED: uncharacterized protein LOC100854629 isoform X6 [Vitis vinifera];PREDICTED: uncharacterized protein LOC100854629 isoform X1 [Vitis vinifera];PREDICTED: uncharacterized protein LOC100854629 isoform X1 [Vitis vinifera];PREDICTED: uncharacterized protein LOC100854629 isoform X1 [Vitis vinifera];PREDICTED: uncharacterized protein LOC100854629 isoform X3 [Vitis vinifera];PREDICTED: uncharac…	LOC100854629_10146
10147	-;-	VITVI	XP_002268578.2;XP_019076733.1	VITVI	3	MULTICOPY	PREDICTED: wee1-like protein kinase isoform X1 [Vitis vinifera];PREDICTED: wee1-like protein kinase isoform X2 [Vitis vinifera]	LOC100247725_10147
10147	8156	ARATH	ARATH20588	ARATH	1	SINGLECOPY	| AT1G02970.1 | AAF02869 | AEE27508 | AT1G02970 | BAC11716 | CAD28679 | WEE1 kinase homolog [Source:TAIR_LOCUS;Acc:AT1G02970]	AT1G02970_10147
10147	8156	ELAGV	XP_010940009.1	ELAGV	1	SINGLECOPY	PREDICTED: wee1-like protein kinase [Elaeis guineensis]	LOC105058695_10147
10147	8156	PHODC	XP_008787922.1	PHODC	1	SINGLECOPY	PREDICTED: wee1-like protein kinase [Phoenix dactylifera]	LOC103705828_10147
10147	8156	VITVI	XP_019076504.1	VITVI	3	MULTICOPY	PREDICTED: LOW QUALITY PROTEIN: wee1-like protein kinase [Vitis vinifera]	LOC100242588_10147
10147	8156	SOLLC	NP_001234875.1	SOLLC	1	SINGLECOPY	protein kinase WEE1 [Solanum lycopersicum]	wee1_10147
10148	-	ARATH	ARATH20589	ARATH	2	MULTICOPY	| AT1G02980.1 | AAF02868 | AAP12880 | AEE27509 | AT1G02980 | BAC42547 | cullin 2 [Source:TAIR_LOCUS;Acc:AT1G02980]	AT1G02980_10148
10148	-	ARATH	ARATH23982	ARATH	2	MULTICOPY	| AT1G43140.1 | AEE31948 | AT1G43140 | Cullin family protein [Source:TAIR_LOCUS;Acc:AT1G43140]	AT1G43140_10148
10148	-	SOLLC	XP_004247448.1	SOLLC	11	MULTICOPY	PREDICTED: cullin-1 [Solanum lycopersicum]	LOC101255534_10148
10148	-;-;-;-;-;-;-;-;-;-	SOLLC	XP_019070354.1;XP_019070355.1;XP_019070357.1;XP_019070359.1;XP_019070361.1;XP_019070364.1;XP_019070367.1;XP_019070370.1;XP_019070371.1;XP_019070372.1	SOLLC	11	MULTICOPY	PREDICTED: cullin-1-like isoform X1 [Solanum lycopersicum];PREDICTED: cullin-1-like isoform X1 [Solanum lycopersicum];PREDICTED: cullin-1-like isoform X1 [Solanum lycopersicum];PREDICTED: cullin-1-like isoform X1 [Solanum lycopersicum];PREDICTED: cullin-1-like isoform X1 [Solanum lycopersicum];PREDICTED: cullin-1-like isoform X1 [Solanum lycopersicum];PREDICTED: cullin-1-like isoform X1 [Solanum …	LOC101248419_10148
10148	38697	EUTOL	TSA_EVI_ab_kmer_T18479	EUTOL	1	SINGLECOPY	g.23594::m.23594 Gene.23594::TSA_EVI_ab_kmer_T18479::g.23594 ORF type:internal len:111 (+) TSA_EVI_ab_kmer_T18479:1-330(+)	TSA_EVI_ab_kmer_T18479_10148
10148	38697	VITVI	XP_002266031.1	VITVI	1	SINGLECOPY	PREDICTED: cullin-1 [Vitis vinifera]	LOC100261361_10148
10149	10427	EUTOL	TSA_EVI_ab_kmer_T11456	EUTOL	1	SINGLECOPY	g.14646::m.14646 Gene.14646::TSA_EVI_ab_kmer_T11456::g.14646 ORF type:5prime_partial len:285 (+) TSA_EVI_ab_kmer_T11456:3-857(+)	TSA_EVI_ab_kmer_T11456_10149
10149	1877	ARATH	ARATH20591	ARATH	1	SINGLECOPY	| AT1G03000.1 | AAD25809 | AAL84960 | AAN64542 | AAQ90161 | AEE27513 | AT1G03000 | peroxin 6 [Source:TAIR_LOCUS;Acc:AT1G03000]	AT1G03000_10149
10149	1877	PHODC	XP_008810671.1	PHODC	1	SINGLECOPY	PREDICTED: peroxisome biogenesis protein 6 [Phoenix dactylifera]	LOC103722032_10149
10149	1877	SOLLC	XP_004240517.1	SOLLC	1	SINGLECOPY	PREDICTED: peroxisome biogenesis protein 6 [Solanum lycopersicum]	LOC101250222_10149
10149	1877;10427	VITVI	XP_010652050.1;XP_010652051.1	VITVI	2	MULTICOPY	PREDICTED: peroxisome biogenesis protein 6 isoform X1 [Vitis vinifera];PREDICTED: peroxisome biogenesis protein 6 isoform X2 [Vitis vinifera]	LOC100259587_10149
10149	1877;-;10427	ELAGV	XP_010907043.1;XP_010907044.1;XP_019702339.1	ELAGV	3	MULTICOPY	PREDICTED: peroxisome biogenesis protein 6 isoform X1 [Elaeis guineensis];PREDICTED: peroxisome biogenesis protein 6 isoform X2 [Elaeis guineensis];PREDICTED: peroxisome biogenesis protein 6 isoform X3 [Elaeis guineensis]	LOC105033814_10149
1015	2962	ARATH	ARATH14357	ARATH	1	SINGLECOPY	| AT5G03800.1 | AAW62960 | AAW62961 | AED90656 | AT5G03800 | BAB08606 | BAC41880 | CAB85500 | W8PUG9_ARATH | Pentatricopeptide repeat (PPR) superfamily protein [Source:TAIR_LOCUS;Acc:AT5G03800]	AT5G03800_1015
1015	2962	ELAGV	XP_010908658.1	ELAGV	1	SINGLECOPY	PREDICTED: pentatricopeptide repeat-containing protein At5g03800 [Elaeis guineensis]	LOC105034986_1015
1015	2962	PHODC	XP_008805381.1	PHODC	1	SINGLECOPY	PREDICTED: pentatricopeptide repeat-containing protein At5g03800 [Phoenix dactylifera]	LOC103718370_1015
1015	2962	VITVI	XP_002277923.1	VITVI	1	SINGLECOPY	PREDICTED: pentatricopeptide repeat-containing protein At5g03800 [Vitis vinifera]	LOC100266541_1015
1015	2962;-	SOLLC	XP_004231252.1;XP_010312264.1	SOLLC	2	MULTICOPY	PREDICTED: pentatricopeptide repeat-containing protein At5g03800 isoform X1 [Solanum lycopersicum];PREDICTED: pentatricopeptide repeat-containing protein At5g03800 isoform X2 [Solanum lycopersicum]	LOC101259005_1015
10150	19845	ARATH	ARATH20595	ARATH	1	SINGLECOPY	| AT1G03030.1 | AAY34179 | ABF85769 | AEE27517 | AT1G03030 | BAF00628 | Q500U9_ARATH | P-loop containing nucleoside triphosphate hydrolases superfamily protein [Source:TAIR_LOCUS;Acc:AT1G03030]	AT1G03030_10150
10150	19845	EUTOL	TSA_EVI_ab_kmer_T1542	EUTOL	1	SINGLECOPY	g.2548::m.2548 Gene.2548::TSA_EVI_ab_kmer_T1542::g.2548 ORF type:internal len:236 (+) TSA_EVI_ab_kmer_T1542:1-705(+)	TSA_EVI_ab_kmer_T1542_10150
10150	19845	VITVI	XP_002281875.1	VITVI	1	SINGLECOPY	PREDICTED: putative uridine kinase C227.14 [Vitis vinifera]	LOC100254581_10150
10150	19845;22966;25681;-;29901;27333	ELAGV	XP_010936181.1;XP_010936189.1;XP_010936197.1;XP_010936204.1;XP_010936212.1;XP_010936220.1	ELAGV	6	MULTICOPY	PREDICTED: putative uridine kinase C227.14 isoform X1 [Elaeis guineensis];PREDICTED: putative uridine kinase C227.14 isoform X2 [Elaeis guineensis];PREDICTED: putative uridine kinase C227.14 isoform X3 [Elaeis guineensis];PREDICTED: putative uridine kinase C227.14 isoform X4 [Elaeis guineensis];PREDICTED: putative uridine kinase C227.14 isoform X4 [Elaeis guineensis];PREDICTED: putative uridine k…	LOC105055869_10150
10150	19845;25681;22966	SOLLC	XP_004247213.1;XP_010326426.1;XP_010326427.1	SOLLC	3	MULTICOPY	PREDICTED: putative uridine kinase C227.14 isoform X1 [Solanum lycopersicum];PREDICTED: putative uridine kinase C227.14 isoform X2 [Solanum lycopersicum];PREDICTED: putative uridine kinase C227.14 isoform X3 [Solanum lycopersicum]	LOC101244991_10150
10150	25681;19845;22966;29901;27333	PHODC	XP_017697995.1;XP_008788127.1;XP_008788128.1;XP_008788129.1;XP_008788130.1	PHODC	5	MULTICOPY	PREDICTED: putative uridine kinase C227.14 isoform X2 [Phoenix dactylifera];PREDICTED: putative uridine kinase C227.14 isoform X1 [Phoenix dactylifera];PREDICTED: putative uridine kinase C227.14 isoform X3 [Phoenix dactylifera];PREDICTED: putative uridine kinase C227.14 isoform X4 [Phoenix dactylifera];PREDICTED: putative uridine kinase C227.14 isoform X5 [Phoenix dactylifera]	LOC103705979_10150
10151	-	PHODC	XP_017700507.1	PHODC	3	MULTICOPY	PREDICTED: beta-carotene isomerase D27; chloroplastic-like [Phoenix dactylifera]	LOC108511621_10151
10151	-	PHODC	XP_017700508.1	PHODC	3	MULTICOPY	PREDICTED: beta-carotene isomerase D27; chloroplastic-like [Phoenix dactylifera]	LOC103716373_10151
10151	23579	ARATH	ARATH20598	ARATH	1	SINGLECOPY	| AT1G03055.1 | AAQ22624 | AEE27521 | AT1G03055 | unknown protein; BEST Arabidopsis thaliana protein match is: unknown protein (TAIR:AT1G64680.1); Has 143 Blast hits to 143 proteins in 26 species: Archae - 0; Bacteria - 6; Metazoa - 0; Fungi - 0; Plants - 122; Viruses - 0; Other Eukaryotes - 15 (so /.../NCBI BLink). [Source:TAIR_LOCUS;Acc:AT1G03055]	AT1G03055_10151
10151	23579	EUTOL	TSA_EVI_ab_kmer_T6425	EUTOL	1	SINGLECOPY	g.8383::m.8383 Gene.8383::TSA_EVI_ab_kmer_T6425::g.8383 ORF type:5prime_partial len:266 (+) TSA_EVI_ab_kmer_T6425:3-800(+)	TSA_EVI_ab_kmer_T6425_10151
10151	23579	ELAGV	XP_010932838.1	ELAGV	2	MULTICOPY	PREDICTED: beta-carotene isomerase D27; chloroplastic [Elaeis guineensis]	LOC105053408_10151
10151	23579	VITVI	XP_003634993.2	VITVI	1	SINGLECOPY	PREDICTED: beta-carotene isomerase D27; chloroplastic [Vitis vinifera]	LOC100853223_10151
10151	23579	SOLLC	XP_019071121.1	SOLLC	1	SINGLECOPY	PREDICTED: beta-carotene isomerase D27; chloroplastic [Solanum lycopersicum]	LOC101266560_10151
10151	34728	ELAGV	XP_019704779.1	ELAGV	2	MULTICOPY	PREDICTED: beta-carotene isomerase D27; chloroplastic-like [Elaeis guineensis]	LOC105042224_10151
10151	34728	PHODC	XP_008808026.1	PHODC	3	MULTICOPY	PREDICTED: beta-carotene isomerase D27; chloroplastic-like [Phoenix dactylifera]	LOC103720202_10151
10152	3442	ARATH	ARATH20602	ARATH	1	SINGLECOPY	| AT1G03090.2 | AAA67356 | AAD25800 | AAL50065 | AEE27527 | AEE27528 | AT1G03090 | methylcrotonyl-CoA carboxylase alpha chain; mitochondrial / 3-methylcrotonyl-CoA carboxylase 1 (MCCA) [Source:TAIR_LOCUS;Acc:AT1G03090]	AT1G03090_10152
10152	3442	EUTOL	TSA_EVI_ab_kmer_T11915	EUTOL	1	SINGLECOPY	g.15130::m.15130 Gene.15130::TSA_EVI_ab_kmer_T11915::g.15130 ORF type:internal len:131 (+) TSA_EVI_ab_kmer_T11915:2-391(+)	TSA_EVI_ab_kmer_T11915_10152
10152	3442;6014	ELAGV	XP_010938258.1;XP_019706221.1	ELAGV	2	MULTICOPY	PREDICTED: methylcrotonoyl-CoA carboxylase subunit alpha; mitochondrial isoform X2 [Elaeis guineensis];PREDICTED: methylcrotonoyl-CoA carboxylase subunit alpha; mitochondrial isoform X1 [Elaeis guineensis]	LOC105057347_10152
10152	3442;6014	PHODC	XP_008795681.1;XP_008795683.1	PHODC	2	MULTICOPY	PREDICTED: methylcrotonoyl-CoA carboxylase subunit alpha; mitochondrial isoform X1 [Phoenix dactylifera];PREDICTED: methylcrotonoyl-CoA carboxylase subunit alpha; mitochondrial isoform X2 [Phoenix dactylifera]	LOC103711349_10152
10152	3442;9346	SOLLC	NP_001296112.1;XP_010326394.1	SOLLC	2	MULTICOPY	biotin carboxyl carrier protein of acetyl-CoA carboxylase [Solanum lycopersicum];PREDICTED: biotin carboxyl carrier protein of acetyl-CoA carboxylase isoform X1 [Solanum lycopersicum]	LOC543993_10152
10152	6014;9346;3442;-	VITVI	XP_010652000.1;XP_019076855.1;XP_019076856.1;XP_019076857.1	VITVI	4	MULTICOPY	PREDICTED: methylcrotonoyl-CoA carboxylase subunit alpha; mitochondrial isoform X3 [Vitis vinifera];PREDICTED: methylcrotonoyl-CoA carboxylase subunit alpha; mitochondrial isoform X1 [Vitis vinifera];PREDICTED: methylcrotonoyl-CoA carboxylase subunit alpha; mitochondrial isoform X2 [Vitis vinifera];PREDICTED: methylcrotonoyl-CoA carboxylase subunit alpha; mitochondrial isoform X4 [Vitis vinifera]	LOC100853875_10152
10153	10273	ARATH	ARATH20603	ARATH	1	SINGLECOPY	| AT1G03100.1 | AAD25799 | AAS49057 | AEE27529 | AT1G03100 | Pentatricopeptide repeat (PPR) superfamily protein [Source:TAIR_LOCUS;Acc:AT1G03100]	AT1G03100_10153
10153	10273	SOLLC	XP_004237184.1	SOLLC	1	SINGLECOPY	PREDICTED: pentatricopeptide repeat-containing protein At1g03100; mitochondrial [Solanum lycopersicum]	LOC101255488_10153
10153	10273;12979;12978	ELAGV	XP_010932779.1;XP_010932781.1;XP_010932782.1	ELAGV	3	MULTICOPY	PREDICTED: pentatricopeptide repeat-containing protein At1g03100; mitochondrial isoform X1 [Elaeis guineensis];PREDICTED: pentatricopeptide repeat-containing protein At1g03100; mitochondrial isoform X2 [Elaeis guineensis];PREDICTED: pentatricopeptide repeat-containing protein At1g03100; mitochondrial isoform X1 [Elaeis guineensis]	LOC105053369_10153
10153	12979;12978;10273	VITVI	XP_003632339.1;XP_010651991.1;XP_019076395.1	VITVI	3	MULTICOPY	PREDICTED: pentatricopeptide repeat-containing protein At1g03100; mitochondrial [Vitis vinifera];PREDICTED: pentatricopeptide repeat-containing protein At1g03100; mitochondrial [Vitis vinifera];PREDICTED: pentatricopeptide repeat-containing protein At1g03100; mitochondrial [Vitis vinifera]	LOC100853788_10153
10154	13774	ARATH	ARATH20606	ARATH	1	SINGLECOPY	| AT1G03110.1 | AAK44043 | AAL15226 | AEE27532 | AT1G03110 | Q93WD7_ARATH | Transducin/WD40 repeat-like superfamily protein [Source:TAIR_LOCUS;Acc:AT1G03110]	AT1G03110_10154
10154	13774	EUTOL	TSA_EVI_ab_kmer_T10209	EUTOL	1	SINGLECOPY	g.12649::m.12649 Gene.12649::TSA_EVI_ab_kmer_T10209::g.12649 ORF type:5prime_partial len:157 (+) TSA_EVI_ab_kmer_T10209:2-472(+)	TSA_EVI_ab_kmer_T10209_10154
10154	13774	PHODC	XP_008804955.1	PHODC	1	SINGLECOPY	PREDICTED: tRNA (guanine-N(7)-)-methyltransferase non-catalytic subunit wdr4 [Phoenix dactylifera]	LOC103718085_10154
10154	13774	VITVI	XP_003632308.1	VITVI	1	SINGLECOPY	PREDICTED: COMPASS-like H3K4 histone methylase component WDR5A [Vitis vinifera]	LOC100855304_10154
10154	13774;37653	ELAGV	XP_010917762.1;XP_019705205.1	ELAGV	2	MULTICOPY	PREDICTED: tRNA (guanine-N(7)-)-methyltransferase non-catalytic subunit wdr4 isoform X1 [Elaeis guineensis];PREDICTED: tRNA (guanine-N(7)-)-methyltransferase non-catalytic subunit WDR4 isoform X2 [Elaeis guineensis]	LOC105042309_10154
10154	13774;37653	SOLLC	XP_004240516.1;XP_010321834.1	SOLLC	2	MULTICOPY	PREDICTED: tRNA (guanine-N(7)-)-methyltransferase non-catalytic subunit wdr4 isoform X1 [Solanum lycopersicum];PREDICTED: tRNA (guanine-N(7)-)-methyltransferase non-catalytic subunit wdr4 isoform X2 [Solanum lycopersicum]	LOC101249926_10154
10155	-	PHODC	XP_008802680.1	PHODC	3	MULTICOPY	PREDICTED: pre-mRNA-splicing factor 18-like [Phoenix dactylifera]	LOC103716454_10155
10155	17113	ARATH	ARATH20609	ARATH	2	MULTICOPY	| AT1G03140.1 | AAD25794 | AAK25940 | AAK93697 | AEE27535 | AT1G03140 | Q9SA55_ARATH | splicing factor Prp18 family protein [Source:TAIR_LOCUS;Acc:AT1G03140]	AT1G03140_10155
10155	17113	EUTOL	TSA_EVI_ab_kmer_T6121	EUTOL	1	SINGLECOPY	g.7907::m.7907 Gene.7907::TSA_EVI_ab_kmer_T6121::g.7907 ORF type:5prime_partial len:320 (+) TSA_EVI_ab_kmer_T6121:2-961(+)	TSA_EVI_ab_kmer_T6121_10155
10155	17113	ELAGV	XP_010923398.1	ELAGV	2	MULTICOPY	PREDICTED: pre-mRNA-splicing factor 18 [Elaeis guineensis]	LOC105046506_10155
10155	17113	VITVI	XP_002278267.1	VITVI	1	SINGLECOPY	PREDICTED: pre-mRNA-splicing factor 18 [Vitis vinifera]	LOC100247737_10155
10155	17113	SOLLC	XP_004247169.1	SOLLC	2	MULTICOPY	PREDICTED: pre-mRNA-splicing factor 18 [Solanum lycopersicum]	LOC101257403_10155
10155	33305	ARATH	ARATH24904	ARATH	2	MULTICOPY	| AT1G54590.1 | AAC64877 | AEE33122 | AT1G54590 | F4HWZ0_ARATH | INVOLVED IN: RNA splicing; LOCATED IN: spliceosomal complex; CONTAINS InterPro DOMAIN/s: Prp18 (InterPro:IPR004098); BEST Arabidopsis thaliana protein match is: splicing factor Prp18 family protein (TAIR:AT1G03140.1); Has 388 Blast hits to 388 prote /.../ 196 species: Archae - 0; Bacteria - 0; Metazoa - 136; Fungi - 132; Plants - 48…	AT1G54590_10155
10155	33305	ELAGV	XP_019709783.1	ELAGV	2	MULTICOPY	PREDICTED: LOW QUALITY PROTEIN: pre-mRNA-splicing factor 18-like [Elaeis guineensis]	LOC105055049_10155
10155	33305	PHODC	XP_017700799.1	PHODC	3	MULTICOPY	PREDICTED: uncharacterized protein LOC103717672 [Phoenix dactylifera]	LOC103717672_10155
10155	38199	PHODC	XP_008801706.1	PHODC	3	MULTICOPY	PREDICTED: pre-mRNA-splicing factor 18-like [Phoenix dactylifera]	LOC103715747_10155
10155	38199	SOLLC	XP_004243846.2	SOLLC	2	MULTICOPY	PREDICTED: pre-mRNA-splicing factor 18-like [Solanum lycopersicum]	LOC101252506_10155
10156	29652	ARATH	ARATH20610	ARATH	1	SINGLECOPY	| AT1G03150.1 | AAK62458 | AAM10028 | AAM60842 | AEE27536 | AT1G03150 | Q8LGI8_ARATH | Acyl-CoA N-acyltransferases (NAT) superfamily protein [Source:TAIR_LOCUS;Acc:AT1G03150]	AT1G03150_10156
10156	29652	EUTOL	TSA_EVI_ab_kmer_T21918	EUTOL	1	SINGLECOPY	g.27920::m.27920 Gene.27920::TSA_EVI_ab_kmer_T21918::g.27920 ORF type:complete len:175 (+) TSA_EVI_ab_kmer_T21918:126-650(+)	TSA_EVI_ab_kmer_T21918_10156
10156	29652	VITVI	XP_002278246.1	VITVI	1	SINGLECOPY	PREDICTED: N-alpha-acetyltransferase 20 [Vitis vinifera]	LOC100252851_10156
10156	29652;44560	ELAGV	XP_010907780.1;XP_019702526.1	ELAGV	2	MULTICOPY	PREDICTED: N-alpha-acetyltransferase 20 isoform X1 [Elaeis guineensis];PREDICTED: N-alpha-acetyltransferase 20 isoform X2 [Elaeis guineensis]	LOC105034350_10156
10156	29652;44560	SOLLC	XP_004241836.1;XP_010322767.1	SOLLC	2	MULTICOPY	PREDICTED: N-alpha-acetyltransferase 20 isoform X1 [Solanum lycopersicum];PREDICTED: N-alpha-acetyltransferase 20 isoform X2 [Solanum lycopersicum]	LOC101254396_10156
10157	2631	ARATH	ARATH20611	ARATH	1	SINGLECOPY	| AT1G03160.1 | AAD25810 | AAQ65198 | ABE96616 | AEE27537 | AT1G03160 | FZO-like [Source:TAIR_LOCUS;Acc:AT1G03160]	AT1G03160_10157
10157	2631	EUTOL	TSA_EVI_ab_kmer_T2637	EUTOL	1	SINGLECOPY	g.3864::m.3864 Gene.3864::TSA_EVI_ab_kmer_T2637::g.3864 ORF type:internal len:432 (+) TSA_EVI_ab_kmer_T2637:1-1293(+)	TSA_EVI_ab_kmer_T2637_10157
10157	2631;3095	ELAGV	XP_010927023.1;XP_010927024.1	ELAGV	2	MULTICOPY	PREDICTED: probable transmembrane GTPase FZO-like; chloroplastic isoform X1 [Elaeis guineensis];PREDICTED: probable transmembrane GTPase FZO-like; chloroplastic isoform X2 [Elaeis guineensis]	LOC105049151_10157
10157	2631;3095	PHODC	XP_017697169.1;XP_008783174.1	PHODC	2	MULTICOPY	PREDICTED: probable transmembrane GTPase FZO-like; chloroplastic isoform X2 [Phoenix dactylifera];PREDICTED: probable transmembrane GTPase FZO-like; chloroplastic isoform X1 [Phoenix dactylifera]	LOC103702498_10157
10157	2631;3095	VITVI	XP_002275196.1;XP_019076735.1	VITVI	2	MULTICOPY	PREDICTED: probable transmembrane GTPase FZO-like; chloroplastic isoform X1 [Vitis vinifera];PREDICTED: probable transmembrane GTPase FZO-like; chloroplastic isoform X2 [Vitis vinifera]	LOC100256371_10157
10157	2631;3095	SOLLC	XP_004247163.1;XP_010326373.1	SOLLC	2	MULTICOPY	PREDICTED: probable transmembrane GTPase FZO-like; chloroplastic isoform X1 [Solanum lycopersicum];PREDICTED: probable transmembrane GTPase FZO-like; chloroplastic isoform X2 [Solanum lycopersicum]	LOC101255731_10157
10158	22548	ARATH	ARATH20613	ARATH	1	SINGLECOPY	| AT1G03180.1 | AAC72115 | AAV68794 | AAX23724 | AEE27540 | AT1G03180 | Q5Q0J3_ARATH | unknown protein; Has 36 Blast hits to 36 proteins in 15 species: Archae - 0; Bacteria - 0; Metazoa - 3; Fungi - 0; Plants - 33; Viruses - 0; Other Eukaryotes - 0 (source: NCBI BLink). [Source:TAIR_LOCUS;Acc:AT1G03180]	AT1G03180_10158
10158	22548	PHODC	XP_008807285.1	PHODC	1	SINGLECOPY	PREDICTED: uncharacterized protein LOC103719697 [Phoenix dactylifera]	LOC103719697_10158
10158	22548	VITVI	XP_002272463.2	VITVI	1	SINGLECOPY	PREDICTED: uncharacterized protein LOC100261429 [Vitis vinifera]	LOC100261429_10158
10158	22548;-;39469	SOLLC	XP_004247160.1;XP_010326369.1;XP_010326370.1	SOLLC	3	MULTICOPY	PREDICTED: uncharacterized protein LOC101254834 [Solanum lycopersicum];PREDICTED: uncharacterized protein LOC101254834 [Solanum lycopersicum];PREDICTED: uncharacterized protein LOC101254834 [Solanum lycopersicum]	LOC101254834_10158
10158	39469;22548	ELAGV	XP_010941758.1;XP_010941759.1	ELAGV	2	MULTICOPY	PREDICTED: uncharacterized protein LOC105059935 isoform X1 [Elaeis guineensis];PREDICTED: uncharacterized protein LOC105059935 isoform X2 [Elaeis guineensis]	LOC105059935_10158
10159	2471	ARATH	ARATH20615	ARATH	1	SINGLECOPY	| AT1G03190.1 | AAC72116 | AAF14582 | AAL32549 | AAM10793 | AAM13910 | AAQ56787 | AEE27542 | AEE27543 | AT1G03190 | RAD3-like DNA-binding helicase protein [Source:TAIR_LOCUS;Acc:AT1G03190]	AT1G03190_10159
10159	2471	EUTOL	TSA_EVI_ab_kmer_T2934	EUTOL	1	SINGLECOPY	g.4182::m.4182 Gene.4182::TSA_EVI_ab_kmer_T2934::g.4182 ORF type:internal len:184 (+) TSA_EVI_ab_kmer_T2934:2-550(+)	TSA_EVI_ab_kmer_T2934_10159
10159	2471	ELAGV	XP_010914378.1	ELAGV	1	SINGLECOPY	PREDICTED: DNA repair helicase XPD [Elaeis guineensis]	LOC105039800_10159
10159	2471	PHODC	XP_008805052.1	PHODC	1	SINGLECOPY	PREDICTED: LOW QUALITY PROTEIN: DNA repair helicase XPD [Phoenix dactylifera]	LOC103718149_10159
10159	2471	VITVI	XP_002277634.1	VITVI	1	SINGLECOPY	PREDICTED: DNA repair helicase XPD [Vitis vinifera]	LOC100240869_10159
10159	2471	SOLLC	XP_004240533.1	SOLLC	1	SINGLECOPY	PREDICTED: DNA repair helicase XPD [Solanum lycopersicum]	LOC101255497_10159
1016	4530	ARATH	ARATH12379	ARATH	1	SINGLECOPY	| AT3G47840.1 | AEE78339 | AT3G47840 | CAB41867 | Tetratricopeptide repeat (TPR)-like superfamily protein [Source:TAIR_LOCUS;Acc:AT3G47840]	AT3G47840_1016
1016	4530	ELAGV	XP_010926141.1	ELAGV	1	SINGLECOPY	PREDICTED: putative pentatricopeptide repeat-containing protein At3g47840 [Elaeis guineensis]	LOC105048514_1016
1016	4530	PHODC	XP_008797527.1	PHODC	1	SINGLECOPY	PREDICTED: putative pentatricopeptide repeat-containing protein At3g47840 [Phoenix dactylifera]	LOC103712709_1016
1016	4530	VITVI	XP_002266026.1	VITVI	1	SINGLECOPY	PREDICTED: putative pentatricopeptide repeat-containing protein At3g47840 [Vitis vinifera]	LOC100247943_1016
1016	4530	SOLLC	XP_004233908.1	SOLLC	1	SINGLECOPY	PREDICTED: putative pentatricopeptide repeat-containing protein At3g47840 [Solanum lycopersicum]	LOC101247291_1016
10160	-	ARATH	ARATH20619	ARATH	2	MULTICOPY	| AT1G03230.1 | AAC72120 | AAG48774 | AEE27547 | AT1G03230 | CAA84576 | Q9ZVS5_ARATH | Eukaryotic aspartyl protease family protein [Source:TAIR_LOCUS;Acc:AT1G03230]	AT1G03230_10160
10160	-	VITVI	XP_002277699.1	VITVI	2	MULTICOPY	PREDICTED: basic 7S globulin [Vitis vinifera]	LOC100251215_10160
10160	-	SOLLC	XP_004229432.1	SOLLC	2	MULTICOPY	PREDICTED: basic 7S globulin-like [Solanum lycopersicum]	LOC101254728_10160
10160	13712	ARATH	ARATH20618	ARATH	2	MULTICOPY	| AT1G03220.1 | AAC72119 | AAK17160 | AAK59531 | AAL15204 | AAM61574 | AEE27546 | AT1G03220 | CAA84576 | Q9ZVS4_ARATH | Eukaryotic aspartyl protease family protein [Source:TAIR_LOCUS;Acc:AT1G03220]	AT1G03220_10160
10160	13712	ELAGV	XP_010938774.1	ELAGV	1	SINGLECOPY	PREDICTED: basic 7S globulin-like [Elaeis guineensis]	LOC105057778_10160
10160	13712	PHODC	XP_008810759.1	PHODC	1	SINGLECOPY	PREDICTED: basic 7S globulin-like [Phoenix dactylifera]	LOC103722096_10160
10160	13712	VITVI	XP_002272235.1	VITVI	2	MULTICOPY	PREDICTED: basic 7S globulin [Vitis vinifera]	LOC100264861_10160
10160	13712	SOLLC	NP_001234249.2	SOLLC	2	MULTICOPY	xyloglucan-specific fungal endoglucanase inhibitor protein precursor [Solanum lycopersicum]	Xegip_10160
10161	24476	ARATH	ARATH20621	ARATH	1	SINGLECOPY	| AT1G03250.2 | AEE27550 | AT1G03250 | F4I0U6_ARATH | unknown protein; Has 89 Blast hits to 89 proteins in 31 species: Archae - 0; Bacteria - 0; Metazoa - 31; Fungi - 0; Plants - 48; Viruses - 0; Other Eukaryotes - 10 (source: NCBI BLink). [Source:TAIR_LOCUS;Acc:AT1G03250]	AT1G03250_10161
10161	24476	EUTOL	TSA_EVI_ab_kmer_T20591	EUTOL	1	SINGLECOPY	g.26293::m.26293 Gene.26293::TSA_EVI_ab_kmer_T20591::g.26293 ORF type:complete len:309 (+) TSA_EVI_ab_kmer_T20591:47-973(+)	TSA_EVI_ab_kmer_T20591_10161
10161	24476	ELAGV	XP_010907348.1	ELAGV	1	SINGLECOPY	PREDICTED: R3H domain-containing protein 4 [Elaeis guineensis]	LOC105034017_10161
10161	33094;24476	PHODC	XP_008790969.1;XP_008790970.1	PHODC	2	MULTICOPY	PREDICTED: R3H domain-containing protein 4 isoform X1 [Phoenix dactylifera];PREDICTED: R3H domain-containing protein 4 isoform X2 [Phoenix dactylifera]	LOC103708000_10161
10161	33094;24476	VITVI	XP_010652141.1;XP_010652143.1	VITVI	2	MULTICOPY	PREDICTED: R3H domain-containing protein 4 isoform X1 [Vitis vinifera];PREDICTED: R3H domain-containing protein 4 isoform X2 [Vitis vinifera]	LOC100254487_10161
10161	33094;-;24476	SOLLC	XP_010326360.1;XP_010326361.1;XP_019071213.1	SOLLC	3	MULTICOPY	PREDICTED: uncharacterized protein LOC101252813 isoform X2 [Solanum lycopersicum];PREDICTED: uncharacterized protein LOC101252813 isoform X3 [Solanum lycopersicum];PREDICTED: uncharacterized protein LOC101252813 isoform X4 [Solanum lycopersicum]	LOC101252813_10161
10162	3771	ARATH	ARATH20627	ARATH	1	SINGLECOPY	| AT1G03310.1 | AAC72113 | AAM98123 | AEE27557 | AEE27558 | AT1G03310 | debranching enzyme 1 [Source:TAIR_LOCUS;Acc:AT1G03310]	AT1G03310_10162
10162	3771	EUTOL	TSA_EVI_ab_kmer_T6352	EUTOL	1	SINGLECOPY	g.8269::m.8269 Gene.8269::TSA_EVI_ab_kmer_T6352::g.8269 ORF type:5prime_partial len:393 (+) TSA_EVI_ab_kmer_T6352:1-1179(+)	TSA_EVI_ab_kmer_T6352_10162
10162	3771	ELAGV	XP_010938750.1	ELAGV	1	SINGLECOPY	PREDICTED: isoamylase 2; chloroplastic [Elaeis guineensis]	LOC105057759_10162
10162	3771	PHODC	XP_008799133.1	PHODC	1	SINGLECOPY	PREDICTED: isoamylase 2; chloroplastic [Phoenix dactylifera]	LOC103713862_10162
10162	3771	VITVI	XP_002271798.1	VITVI	1	SINGLECOPY	PREDICTED: isoamylase 2; chloroplastic [Vitis vinifera]	LOC100244186_10162
10162	3771	SOLLC	XP_004247144.2	SOLLC	1	SINGLECOPY	PREDICTED: isoamylase 2; chloroplastic [Solanum lycopersicum]	LOC101250336_10162
10163	38043	ARATH	ARATH20629	ARATH	1	SINGLECOPY	| AT1G03330.1 | AAC72111 | AAM62994 | ABF58987 | AEE27560 | AT1G03330 | Small nuclear ribonucleoprotein family protein [Source:TAIR_LOCUS;Acc:AT1G03330]	AT1G03330_10163
10163	38043	EUTOL	TSA_EVI_ab_kmer_T64	EUTOL	2	MULTICOPY	g.142::m.142 Gene.142::TSA_EVI_ab_kmer_T64::g.142 ORF type:complete len:148 (+) TSA_EVI_ab_kmer_T64:850-1293(+)	TSA_EVI_ab_kmer_T64_10163
10163	38043	ELAGV	XP_010909268.1	ELAGV	2	MULTICOPY	PREDICTED: sm-like protein LSM2 [Elaeis guineensis]	LOC105035419_10163
10163	38043	PHODC	XP_008802647.1	PHODC	3	MULTICOPY	PREDICTED: sm-like protein LSM2 [Phoenix dactylifera]	LOC103716436_10163
10163	38043	VITVI	XP_010652110.1	VITVI	1	SINGLECOPY	PREDICTED: sm-like protein LSM2 [Vitis vinifera]	LOC104879775_10163
10163	38043;38559	SOLLC	XP_010326627.1;XP_010326628.1	SOLLC	4	MULTICOPY	PREDICTED: sm-like protein LSM2 [Solanum lycopersicum];PREDICTED: sm-like protein LSM2 [Solanum lycopersicum]	LOC104649355_10163
10163	38559	EUTOL	TSA_EVI_ab_kmer_T19182	EUTOL	2	MULTICOPY	g.24625::m.24625 Gene.24625::TSA_EVI_ab_kmer_T19182::g.24625 ORF type:5prime_partial len:127 (+) TSA_EVI_ab_kmer_T19182:3-383(+)	TSA_EVI_ab_kmer_T19182_10163
10163	38559	ELAGV	XP_010931941.1	ELAGV	2	MULTICOPY	PREDICTED: sm-like protein LSM2 [Elaeis guineensis]	LOC105052717_10163
10163	38559	PHODC	XP_008790996.1	PHODC	3	MULTICOPY	PREDICTED: sm-like protein LSM2 [Phoenix dactylifera]	LOC103708021_10163
10163	40069	PHODC	XP_008793665.1	PHODC	3	MULTICOPY	PREDICTED: sm-like protein LSM2 [Phoenix dactylifera]	LOC103709913_10163
10163	-;40069	SOLLC	XP_004242327.1;XP_010323036.1	SOLLC	4	MULTICOPY	PREDICTED: sm-like protein LSM2 [Solanum lycopersicum];PREDICTED: sm-like protein LSM2 [Solanum lycopersicum]	LOC101250608_10163
10164	17280	ARATH	ARATH20632	ARATH	1	SINGLECOPY	| AT1G03360.1 | AAC72108 | AAQ65156 | AEE27563 | AT1G03360 | BAD43995 | ribosomal RNA processing 4 [Source:TAIR_LOCUS;Acc:AT1G03360]	AT1G03360_10164
10164	17280	EUTOL	TSA_EVI_ab_kmer_T786	EUTOL	2	MULTICOPY	g.1451::m.1451 Gene.1451::TSA_EVI_ab_kmer_T786::g.1451 ORF type:complete len:326 (+) TSA_EVI_ab_kmer_T786:172-1149(+)	TSA_EVI_ab_kmer_T786_10164
10164	17280	VITVI	XP_002271258.1	VITVI	1	SINGLECOPY	PREDICTED: exosome complex component RRP4 homolog [Vitis vinifera]	LOC100244305_10164
10164	17280	SOLLC	XP_004247486.1	SOLLC	1	SINGLECOPY	PREDICTED: exosome complex component RRP4 homolog [Solanum lycopersicum]	LOC101267058_10164
10164	-;-;-;17280	PHODC	XP_008791544.1;XP_008791545.1;XP_008791546.1;XP_008791547.1	PHODC	5	MULTICOPY	PREDICTED: exosome complex component RRP4 homolog isoform X1 [Phoenix dactylifera];PREDICTED: exosome complex component RRP4 homolog isoform X1 [Phoenix dactylifera];PREDICTED: exosome complex component RRP4 homolog isoform X1 [Phoenix dactylifera];PREDICTED: exosome complex component RRP4 homolog isoform X2 [Phoenix dactylifera]	LOC103708413_10164
10164	36735	EUTOL	TSA_EVI_ab_kmer_T19337	EUTOL	2	MULTICOPY	g.24813::m.24813 Gene.24813::TSA_EVI_ab_kmer_T19337::g.24813 ORF type:3prime_partial len:106 (+) TSA_EVI_ab_kmer_T19337:191-505(+)	TSA_EVI_ab_kmer_T19337_10164
10164	36735	PHODC	XP_008780046.2	PHODC	5	MULTICOPY	PREDICTED: exosome complex component RRP4 homolog; partial [Phoenix dactylifera]	LOC103699821_10164
10164	-;-;-;-;-;-;36735;17280	ELAGV	XP_010920429.1;XP_010920430.1;XP_010920432.1;XP_010920433.1;XP_010920434.1;XP_010920436.1;XP_010920437.1;XP_019705589.1	ELAGV	8	MULTICOPY	PREDICTED: exosome complex component RRP4 homolog [Elaeis guineensis];PREDICTED: exosome complex component RRP4 homolog [Elaeis guineensis];PREDICTED: exosome complex component RRP4 homolog [Elaeis guineensis];PREDICTED: exosome complex component RRP4 homolog [Elaeis guineensis];PREDICTED: exosome complex component RRP4 homolog [Elaeis guineensis];PREDICTED: exosome complex component RRP4 homolog…	LOC105044295_10164
10165	-	PHODC	XP_017698419.1	PHODC	1	SINGLECOPY	PREDICTED: omega-hydroxypalmitate O-feruloyl transferase-like [Phoenix dactylifera]	LOC108511331_10165
10165	22691	ARATH	ARATH20636	ARATH	1	SINGLECOPY	| AT1G03390.1 | AAF86541 | AAY78602 | AEE27567 | AT1G03390 | Q9LR83_ARATH | HXXXD-type acyl-transferase family protein [Source:TAIR_LOCUS;Acc:AT1G03390]	AT1G03390_10165
10165	22691	VITVI	XP_002281531.1	VITVI	1	SINGLECOPY	PREDICTED: omega-hydroxypalmitate O-feruloyl transferase [Vitis vinifera]	LOC100267915_10165
10165	22691	SOLLC	XP_004244815.1	SOLLC	1	SINGLECOPY	PREDICTED: omega-hydroxypalmitate O-feruloyl transferase [Solanum lycopersicum]	LOC101244975_10165
10166	13803	ARATH	ARATH20644	ARATH	1	SINGLECOPY	| AT1G03475.1 | AAF86536 | AAK53008 | AAM47469 | AEE27577 | AT1G03475 | BAB61876 | CAD12661 | Coproporphyrinogen III oxidase [Source:TAIR_LOCUS;Acc:AT1G03475]	AT1G03475_10166
10166	13803	ELAGV	XP_010941727.1	ELAGV	3	MULTICOPY	PREDICTED: oxygen-dependent coproporphyrinogen-III oxidase; chloroplastic-like [Elaeis guineensis]	LOC105059913_10166
10166	13803	PHODC	XP_008809139.2	PHODC	2	MULTICOPY	PREDICTED: LOW QUALITY PROTEIN: oxygen-dependent coproporphyrinogen-III oxidase; chloroplastic-like [Phoenix dactylifera]	LOC103720941_10166
10166	13803	VITVI	XP_002263190.1	VITVI	1	SINGLECOPY	PREDICTED: oxygen-dependent coproporphyrinogen-III oxidase; chloroplastic [Vitis vinifera]	LOC100243271_10166
10166	13803	SOLLC	XP_004248412.1	SOLLC	1	SINGLECOPY	PREDICTED: coproporphyrinogen-III oxidase 1; chloroplastic [Solanum lycopersicum]	LOC101260673_10166
10166	14533	EUTOL	TSA_EVI_ab_kmer_T12639	EUTOL	1	SINGLECOPY	g.16043::m.16043 Gene.16043::TSA_EVI_ab_kmer_T12639::g.16043 ORF type:5prime_partial len:371 (+) TSA_EVI_ab_kmer_T12639:3-1115(+)	TSA_EVI_ab_kmer_T12639_10166
10166	14533	PHODC	XP_008802314.1	PHODC	2	MULTICOPY	PREDICTED: oxygen-dependent coproporphyrinogen-III oxidase; chloroplastic-like [Phoenix dactylifera]	LOC103716185_10166
10166	-;14533	ELAGV	XP_010914333.1;XP_010914334.1	ELAGV	3	MULTICOPY	PREDICTED: coproporphyrinogen-III oxidase 1; chloroplastic isoform X1 [Elaeis guineensis];PREDICTED: coproporphyrinogen-III oxidase 1; chloroplastic isoform X2 [Elaeis guineensis]	LOC105039768_10166
10167	-	EUTOL	TSA_EVI_ab_kmer_T11595	EUTOL	2	MULTICOPY	g.14810::m.14810 Gene.14810::TSA_EVI_ab_kmer_T11595::g.14810 ORF type:internal len:224 (+) TSA_EVI_ab_kmer_T11595:2-670(+)	TSA_EVI_ab_kmer_T11595_10167
10167	21613	PHODC	XP_008793688.1	PHODC	4	MULTICOPY	PREDICTED: uncharacterized protein LOC103709931 [Phoenix dactylifera]	LOC103709931_10167
10167	22528	EUTOL	TSA_EVI_ab_kmer_T10949	EUTOL	2	MULTICOPY	g.13939::m.13939 Gene.13939::TSA_EVI_ab_kmer_T10949::g.13939 ORF type:internal len:385 (+) TSA_EVI_ab_kmer_T10949:2-1153(+)	TSA_EVI_ab_kmer_T10949_10167
10167	22528;21613	ELAGV	XP_010931920.1;XP_010931921.1	ELAGV	5	MULTICOPY	PREDICTED: uncharacterized protein LOC105052702 isoform X2 [Elaeis guineensis];PREDICTED: uncharacterized protein LOC105052702 isoform X1 [Elaeis guineensis]	LOC105052702_10167
10167	39444;7260	ELAGV	XP_010921984.1;XP_019706508.1	ELAGV	5	MULTICOPY	PREDICTED: H/ACA ribonucleoprotein complex non-core subunit NAF1 [Elaeis guineensis];PREDICTED: H/ACA ribonucleoprotein complex non-core subunit NAF1 [Elaeis guineensis]	LOC105045412_10167
10167	7076	ARATH	ARATH20649	ARATH	1	SINGLECOPY	| AT1G03530.1 | AAF86533 | AAO64742 | AEE27583 | AT1G03530 | BAE99959 | BAH30265 | Q9LR70_ARATH | nuclear assembly factor 1 [Source:TAIR_LOCUS;Acc:AT1G03530]	AT1G03530_10167
10167	7076	ELAGV	XP_010905257.1	ELAGV	5	MULTICOPY	PREDICTED: H/ACA ribonucleoprotein complex non-core subunit NAF1-like [Elaeis guineensis]	LOC105032496_10167
10167	7076	VITVI	XP_010657283.1	VITVI	1	SINGLECOPY	PREDICTED: H/ACA ribonucleoprotein complex non-core subunit NAF1 [Vitis vinifera]	LOC104880882_10167
10167	7076;-	PHODC	XP_008775441.1;XP_008775442.1	PHODC	4	MULTICOPY	PREDICTED: H/ACA ribonucleoprotein complex non-core subunit NAF1-like isoform X1 [Phoenix dactylifera];PREDICTED: H/ACA ribonucleoprotein complex non-core subunit NAF1-like isoform X2 [Phoenix dactylifera]	LOC103695803_10167
10167	7260	PHODC	XP_008776744.1	PHODC	4	MULTICOPY	PREDICTED: H/ACA ribonucleoprotein complex non-core subunit NAF1-like [Phoenix dactylifera]	LOC103696803_10167
10167	7260;39444	SOLLC	XP_004243804.1;XP_010323717.1	SOLLC	2	MULTICOPY	PREDICTED: uncharacterized protein LOC101262131 isoform X1 [Solanum lycopersicum];PREDICTED: H/ACA ribonucleoprotein complex non-core subunit NAF1 isoform X2 [Solanum lycopersicum]	LOC101262131_10167
10168	31880	ARATH	ARATH20654	ARATH	1	SINGLECOPY	| AT1G03600.1 | AAF86516 | AAG40041 | AAK48966 | AAK73273 | AAM47889 | AAM61118 | AEE27588 | AT1G03600 | photosystem II family protein [Source:TAIR_LOCUS;Acc:AT1G03600]	AT1G03600_10168
10168	31880	EUTOL	TSA_EVI_ab_kmer_T6058	EUTOL	1	SINGLECOPY	g.7800::m.7800 Gene.7800::TSA_EVI_ab_kmer_T6058::g.7800 ORF type:complete len:179 (+) TSA_EVI_ab_kmer_T6058:164-700(+)	TSA_EVI_ab_kmer_T6058_10168
10168	31880	ELAGV	XP_010924068.1	ELAGV	1	SINGLECOPY	PREDICTED: photosystem II repair protein PSB27-H1; chloroplastic [Elaeis guineensis]	LOC105047004_10168
10168	31880	PHODC	XP_008800135.1	PHODC	1	SINGLECOPY	PREDICTED: photosystem II repair protein PSB27-H1; chloroplastic [Phoenix dactylifera]	LOC103714605_10168
10168	31880	VITVI	XP_002277789.1	VITVI	1	SINGLECOPY	PREDICTED: photosystem II repair protein PSB27-H1; chloroplastic [Vitis vinifera]	LOC100263742_10168
10168	31880	SOLLC	XP_004243333.3	SOLLC	1	SINGLECOPY	PREDICTED: LOW QUALITY PROTEIN: photosystem II repair protein PSB27-H1; chloroplastic [Solanum lycopersicum]	LOC101263132_10168
10169	32661	ARATH	ARATH20658	ARATH	1	SINGLECOPY	| AT1G03650.1 | AAF86528 | AAO50486 | AEE27593 | AT1G03650 | BAC43342 | Q8GWN1_ARATH | Acyl-CoA N-acyltransferases (NAT) superfamily protein [Source:TAIR_LOCUS;Acc:AT1G03650]	AT1G03650_10169
10169	32661	EUTOL	TSA_EVI_ab_kmer_T8039	EUTOL	1	SINGLECOPY	g.10487::m.10487 Gene.10487::TSA_EVI_ab_kmer_T8039::g.10487 ORF type:complete len:162 (+) TSA_EVI_ab_kmer_T8039:80-565(+)	TSA_EVI_ab_kmer_T8039_10169
10169	32661	ELAGV	XP_010905523.1	ELAGV	1	SINGLECOPY	PREDICTED: uncharacterized protein LOC105032704 [Elaeis guineensis]	LOC105032704_10169
10169	32661	PHODC	XP_008806542.1	PHODC	1	SINGLECOPY	PREDICTED: mycothiol acetyltransferase [Phoenix dactylifera]	LOC103719195_10169
10169	32661	VITVI	XP_002267085.1	VITVI	1	SINGLECOPY	PREDICTED: uncharacterized protein LOC100265407 [Vitis vinifera]	LOC100265407_10169
10169	32661	SOLLC	XP_004251790.1	SOLLC	1	SINGLECOPY	PREDICTED: uncharacterized protein LOC101254277 [Solanum lycopersicum]	LOC101254277_10169
1017	3955	ARATH	ARATH05265	ARATH	1	SINGLECOPY	| AT2G17210.1 | AAD25139 | AEC06598 | AT2G17210 | Tetratricopeptide repeat (TPR)-like superfamily protein [Source:TAIR_LOCUS;Acc:AT2G17210]	AT2G17210_1017
1017	3955	ELAGV	XP_010935408.1	ELAGV	1	SINGLECOPY	PREDICTED: pentatricopeptide repeat-containing protein At2g17210 [Elaeis guineensis]	LOC105055337_1017
1017	3955	PHODC	XP_008781371.2	PHODC	1	SINGLECOPY	PREDICTED: pentatricopeptide repeat-containing protein At2g17210 [Phoenix dactylifera]	LOC103701176_1017
1017	3955	VITVI	XP_002279627.1	VITVI	1	SINGLECOPY	PREDICTED: pentatricopeptide repeat-containing protein At2g17210 [Vitis vinifera]	LOC100252032_1017
1017	3955	SOLLC	XP_004231461.1	SOLLC	1	SINGLECOPY	PREDICTED: pentatricopeptide repeat-containing protein At2g17210 [Solanum lycopersicum]	LOC101257815_1017
10170	-;-;-	ELAGV	XP_010925968.2;XP_010925970.2;XP_019707187.1	ELAGV	5	MULTICOPY	PREDICTED: uncharacterized protein LOC105048366 isoform X1 [Elaeis guineensis];PREDICTED: uncharacterized protein LOC105048366 isoform X2 [Elaeis guineensis];PREDICTED: uncharacterized protein LOC105048366 isoform X3 [Elaeis guineensis]	LOC105048366_10170
10170	17575	ARATH	ARATH20662	ARATH	1	SINGLECOPY	| AT1G03687.1 | ABN04743 | AEE27597 | AEE27598 | AT1G03687 | F4I2G3_ARATH | DTW domain-containing protein [Source:TAIR_LOCUS;Acc:AT1G03687]	AT1G03687_10170
10170	17575	EUTOL	TSA_EVI_ab_kmer_T6561	EUTOL	1	SINGLECOPY	g.8581::m.8581 Gene.8581::TSA_EVI_ab_kmer_T6561::g.8581 ORF type:5prime_partial len:315 (+) TSA_EVI_ab_kmer_T6561:2-946(+)	TSA_EVI_ab_kmer_T6561_10170
10170	17575	SOLLC	XP_004243350.2	SOLLC	1	SINGLECOPY	PREDICTED: uncharacterized protein LOC101268201 [Solanum lycopersicum]	LOC101268201_10170
10170	17575;21784	ELAGV	XP_010915995.1;XP_010915996.1	ELAGV	5	MULTICOPY	PREDICTED: uncharacterized protein LOC105040935 isoform X1 [Elaeis guineensis];PREDICTED: uncharacterized protein LOC105040935 isoform X2 [Elaeis guineensis]	LOC105040935_10170
10170	21784;17575	PHODC	XP_008783148.1;XP_008783149.1	PHODC	2	MULTICOPY	PREDICTED: uncharacterized protein LOC103702481 isoform X1 [Phoenix dactylifera];PREDICTED: uncharacterized protein LOC103702481 isoform X2 [Phoenix dactylifera]	LOC103702481_10170
10170	21784;17575	VITVI	XP_002273967.1;XP_010656966.1	VITVI	2	MULTICOPY	PREDICTED: uncharacterized protein LOC100267683 isoform X1 [Vitis vinifera];PREDICTED: uncharacterized protein LOC100267683 isoform X2 [Vitis vinifera]	LOC100267683_10170
10171	2295	ARATH	ARATH20668	ARATH	1	SINGLECOPY	| AT1G03750.1 | AAD10693 | AEE27606 | AT1G03750 | switch 2 [Source:TAIR_LOCUS;Acc:AT1G03750]	AT1G03750_10171
10171	2295	EUTOL	TSA_EVI_ab_kmer_T7858	EUTOL	1	SINGLECOPY	g.10269::m.10269 Gene.10269::TSA_EVI_ab_kmer_T7858::g.10269 ORF type:internal len:126 (+) TSA_EVI_ab_kmer_T7858:3-377(+)	TSA_EVI_ab_kmer_T7858_10171
10171	2295	ELAGV	XP_010929000.1	ELAGV	1	SINGLECOPY	PREDICTED: switch 2 [Elaeis guineensis]	LOC105050614_10171
10171	2295	PHODC	XP_008789755.1	PHODC	1	SINGLECOPY	PREDICTED: switch 2 [Phoenix dactylifera]	LOC103707150_10171
10171	2295	VITVI	XP_010656983.1	VITVI	1	SINGLECOPY	PREDICTED: switch 2 [Vitis vinifera]	LOC100259230_10171
10171	2295	SOLLC	XP_010323743.1	SOLLC	1	SINGLECOPY	PREDICTED: switch 2 [Solanum lycopersicum]	LOC101246547_10171
10172	20872	ARATH	ARATH20669	ARATH	1	SINGLECOPY	| AT1G03760.1 | AAD10692 | AAO64054 | AEE27607 | AT1G03760 | BAC43320 | Q8GWP1_ARATH | Prefoldin chaperone subunit family protein [Source:TAIR_LOCUS;Acc:AT1G03760]	AT1G03760_10172
10172	20872	EUTOL	TSA_EVI_ab_kmer_T20148	EUTOL	1	SINGLECOPY	g.25847::m.25847 Gene.25847::TSA_EVI_ab_kmer_T20148::g.25847 ORF type:5prime_partial len:299 (+) TSA_EVI_ab_kmer_T20148:1-897(+)	TSA_EVI_ab_kmer_T20148_10172
10172	20872	ELAGV	XP_010923721.1	ELAGV	1	SINGLECOPY	PREDICTED: RNA polymerase II subunit 5-mediating protein homolog [Elaeis guineensis]	LOC105046732_10172
10172	36679;20872	PHODC	XP_008813686.1;XP_008813687.1	PHODC	2	MULTICOPY	PREDICTED: RNA polymerase II subunit 5-mediating protein homolog isoform X1 [Phoenix dactylifera];PREDICTED: unconventional prefoldin RPB5 interactor isoform X2 [Phoenix dactylifera]	LOC103724261_10172
10172	36679;20872	VITVI	XP_010656984.1;XP_019079284.1	VITVI	2	MULTICOPY	PREDICTED: RNA polymerase II subunit 5-mediating protein homolog isoform X1 [Vitis vinifera];PREDICTED: RNA polymerase II subunit 5-mediating protein homolog isoform X2 [Vitis vinifera]	LOC100254110_10172
10172	36679;20872	SOLLC	XP_004243363.1;XP_010323742.1	SOLLC	2	MULTICOPY	PREDICTED: RNA polymerase II subunit 5-mediating protein homolog isoform X1 [Solanum lycopersicum];PREDICTED: RNA polymerase II subunit 5-mediating protein homolog isoform X2 [Solanum lycopersicum]	LOC101247038_10172
10173	-	ARATH	ARATH20679	ARATH	2	MULTICOPY	| AT1G03850.2 | AAD10683 | AAK59517 | AAL34226 | AAM63783 | AAO64780 | ACO50422 | AEE27622 | AEE27623 | AT1G03850 | BAE99333 | BAF00376 | Glutaredoxin family protein [Source:TAIR_LOCUS;Acc:AT1G03850]	AT1G03850_10173
10173	-	SOLLC	XP_004233840.1	SOLLC	5	MULTICOPY	PREDICTED: monothiol glutaredoxin-S9-like [Solanum lycopersicum]	LOC101249707_10173
10173	34221	ARATH	ARATH23217	ARATH	2	MULTICOPY	| AT1G28480.1 | AAF16751 | AAG40382 | ABK32150 | ACO50423 | AEE30981 | AT1G28480 | BAF01232 | Thioredoxin superfamily protein [Source:TAIR_LOCUS;Acc:AT1G28480]	AT1G28480_10173
10173	34221	ELAGV	XP_010911008.1	ELAGV	3	MULTICOPY	PREDICTED: monothiol glutaredoxin-S9-like [Elaeis guineensis]	LOC105036995_10173
10173	34221	PHODC	XP_008798271.1	PHODC	4	MULTICOPY	PREDICTED: monothiol glutaredoxin-S9-like [Phoenix dactylifera]	LOC103713208_10173
10173	34221	VITVI	XP_002262673.1	VITVI	3	MULTICOPY	PREDICTED: glutaredoxin-C9 [Vitis vinifera]	LOC100247528_10173
10173	34221	SOLLC	XP_010323755.1	SOLLC	5	MULTICOPY	PREDICTED: glutaredoxin-C9-like [Solanum lycopersicum]	LOC101255509_10173
10173	34894	ELAGV	XP_010919211.1	ELAGV	3	MULTICOPY	PREDICTED: monothiol glutaredoxin-S9-like [Elaeis guineensis]	LOC105043381_10173
10173	34894	PHODC	XP_008798206.1	PHODC	4	MULTICOPY	PREDICTED: monothiol glutaredoxin-S9-like [Phoenix dactylifera]	LOC103713160_10173
10173	34894	VITVI	XP_002278515.1	VITVI	3	MULTICOPY	PREDICTED: glutaredoxin-C9 [Vitis vinifera]	LOC100255569_10173
10173	34894;36572	SOLLC	XP_010327035.1;XP_010327036.1	SOLLC	5	MULTICOPY	PREDICTED: glutaredoxin-C9-like isoform X1 [Solanum lycopersicum];PREDICTED: glutaredoxin-C9-like isoform X2 [Solanum lycopersicum]	LOC101250342_10173
10173	36572	ELAGV	XP_010904892.1	ELAGV	3	MULTICOPY	PREDICTED: monothiol glutaredoxin-S3-like [Elaeis guineensis]	LOC105032213_10173
10173	36572	PHODC	XP_008777321.1	PHODC	4	MULTICOPY	PREDICTED: monothiol glutaredoxin-S3-like [Phoenix dactylifera]	LOC103697245_10173
10173	36572	VITVI	XP_010646336.1	VITVI	3	MULTICOPY	PREDICTED: monothiol glutaredoxin-S3-like [Vitis vinifera]	LOC104878168_10173
10173	44915	PHODC	XP_008783123.1	PHODC	4	MULTICOPY	PREDICTED: monothiol glutaredoxin-S3-like [Phoenix dactylifera]	LOC103702459_10173
10173	44915	SOLLC	XP_004248179.3	SOLLC	5	MULTICOPY	PREDICTED: glutaredoxin-C9-like [Solanum lycopersicum]	LOC101267563_10173
10174	7837	ARATH	ARATH20686	ARATH	1	SINGLECOPY	| AT1G03910.2 | AEE27633 | AT1G03910 | EXPRESSED IN: 25 plant structures; EXPRESSED DURING: 13 growth stages; CONTAINS InterPro DOMAIN/s: Cactin protein; cactus-binding domain; C-terminal (InterPro:IPR019134); Cactin; central region (InterPro:IPR018816); BEST Arabidopsis thaliana protein ;.../ is: unknown protein (TAIR:AT2G36815.2); Has 11711 Blast hits to 7382 proteins in 452 species: Archae - 3…	AT1G03910_10174
10174	7837	EUTOL	TSA_EVI_ab_kmer_T15505	EUTOL	1	SINGLECOPY	g.19933::m.19933 Gene.19933::TSA_EVI_ab_kmer_T15505::g.19933 ORF type:5prime_partial len:396 (+) TSA_EVI_ab_kmer_T15505:2-1189(+)	TSA_EVI_ab_kmer_T15505_10174
10174	7837	ELAGV	XP_010933314.1	ELAGV	1	SINGLECOPY	PREDICTED: cactin [Elaeis guineensis]	LOC105053740_10174
10174	7837	PHODC	XP_008811029.1	PHODC	1	SINGLECOPY	PREDICTED: cactin; partial [Phoenix dactylifera]	LOC103722304_10174
10174	7837	VITVI	XP_002264567.1	VITVI	1	SINGLECOPY	PREDICTED: cactin [Vitis vinifera]	LOC100245238_10174
10174	7837	SOLLC	XP_004249590.1	SOLLC	1	SINGLECOPY	PREDICTED: cactin [Solanum lycopersicum]	LOC101252831_10174
10175	4472	ARATH	ARATH20697	ARATH	1	SINGLECOPY	| AT1G04010.1 | AAD10668 | AAY43920 | AEE27645 | AT1G04010 | phospholipid sterol acyl transferase 1 [Source:TAIR_LOCUS;Acc:AT1G04010]	AT1G04010_10175
10175	4472	EUTOL	TSA_EVI_ab_kmer_T7723	EUTOL	1	SINGLECOPY	g.10114::m.10114 Gene.10114::TSA_EVI_ab_kmer_T7723::g.10114 ORF type:5prime_partial len:406 (+) TSA_EVI_ab_kmer_T7723:3-1220(+)	TSA_EVI_ab_kmer_T7723_10175
10175	4472;4874	SOLLC	XP_004247505.1;XP_010326645.1	SOLLC	2	MULTICOPY	PREDICTED: phospholipid--sterol O-acyltransferase isoform X2 [Solanum lycopersicum];PREDICTED: phospholipid--sterol O-acyltransferase isoform X1 [Solanum lycopersicum]	LOC101247958_10175
10175	4472;4874;5222	VITVI	XP_002271509.1;XP_010652397.1;XP_010652398.1	VITVI	3	MULTICOPY	PREDICTED: phospholipid--sterol O-acyltransferase isoform X2 [Vitis vinifera];PREDICTED: phospholipid--sterol O-acyltransferase isoform X1 [Vitis vinifera];PREDICTED: phospholipid--sterol O-acyltransferase isoform X3 [Vitis vinifera]	LOC100265301_10175
10175	4472;4874;5222;6964	ELAGV	XP_010940720.1;XP_010940721.1;XP_010940722.1;XP_010940724.1	ELAGV	4	MULTICOPY	PREDICTED: phospholipid--sterol O-acyltransferase isoform X1 [Elaeis guineensis];PREDICTED: phospholipid--sterol O-acyltransferase isoform X2 [Elaeis guineensis];PREDICTED: phospholipid--sterol O-acyltransferase isoform X3 [Elaeis guineensis];PREDICTED: phospholipid--sterol O-acyltransferase isoform X4 [Elaeis guineensis]	LOC105059187_10175
10175	5222;4874;6964;4472	PHODC	XP_008789448.1;XP_017698224.1;XP_017698225.1;XP_017698226.1	PHODC	4	MULTICOPY	PREDICTED: phospholipid--sterol O-acyltransferase isoform X1 [Phoenix dactylifera];PREDICTED: phospholipid--sterol O-acyltransferase isoform X1 [Phoenix dactylifera];PREDICTED: phospholipid--sterol O-acyltransferase isoform X2 [Phoenix dactylifera];PREDICTED: phospholipid--sterol O-acyltransferase isoform X3 [Phoenix dactylifera]	LOC103706944_10175
10176	-	EUTOL	TSA_EVI_ab_kmer_T13090	EUTOL	2	MULTICOPY	g.16808::m.16808 Gene.16808::TSA_EVI_ab_kmer_T13090::g.16808 ORF type:5prime_partial len:459 (+) TSA_EVI_ab_kmer_T13090:2-1378(+)	TSA_EVI_ab_kmer_T13090_10176
10176	13831	ELAGV	XP_010910741.1	ELAGV	6	MULTICOPY	PREDICTED: uncharacterized protein LOC105036694 [Elaeis guineensis]	LOC105036694_10176
10176	13831;2513	PHODC	XP_008785146.1;XP_008785147.1	PHODC	3	MULTICOPY	PREDICTED: pre-mRNA-processing factor 39 [Phoenix dactylifera];PREDICTED: pre-mRNA-processing factor 39 [Phoenix dactylifera]	LOC103703888_10176
10176	-;14198;10901;2623	ELAGV	XP_010920282.1;XP_010920283.1;XP_010920284.1;XP_010920285.1	ELAGV	6	MULTICOPY	PREDICTED: pre-mRNA-processing factor 39-like [Elaeis guineensis];PREDICTED: pre-mRNA-processing factor 39-like [Elaeis guineensis];PREDICTED: pre-mRNA-processing factor 39-like [Elaeis guineensis];PREDICTED: pre-mRNA-processing factor 39-like [Elaeis guineensis]	LOC105044172_10176
10176	2513	ARATH	ARATH20703	ARATH	1	SINGLECOPY	| AT1G04080.3 | AEE27654 | AT1G04080 | F4I448_ARATH | Tetratricopeptide repeat (TPR)-like superfamily protein [Source:TAIR_LOCUS;Acc:AT1G04080]	AT1G04080_10176
10176	2513	EUTOL	TSA_EVI_ab_kmer_T14732	EUTOL	2	MULTICOPY	g.18676::m.18676 Gene.18676::TSA_EVI_ab_kmer_T14732::g.18676 ORF type:internal len:103 (+) TSA_EVI_ab_kmer_T14732:2-307(+)	TSA_EVI_ab_kmer_T14732_10176
10176	2513	ELAGV	XP_010934229.1	ELAGV	6	MULTICOPY	PREDICTED: pre-mRNA-processing factor 39-like [Elaeis guineensis]	LOC105054427_10176
10176	2513;14198;13831;2623	SOLLC	XP_004247135.1;XP_010326347.1;XP_010326348.1;XP_010326350.1	SOLLC	4	MULTICOPY	PREDICTED: pre-mRNA-processing factor 39 isoform X2 [Solanum lycopersicum];PREDICTED: pre-mRNA-processing factor 39 isoform X1 [Solanum lycopersicum];PREDICTED: pre-mRNA-processing factor 39 isoform X1 [Solanum lycopersicum];PREDICTED: pre-mRNA-processing factor 39 isoform X3 [Solanum lycopersicum]	LOC101247553_10176
10176	2623	PHODC	XP_008801264.2	PHODC	3	MULTICOPY	PREDICTED: LOW QUALITY PROTEIN: pre-mRNA-processing factor 39-like [Phoenix dactylifera]	LOC103715431_10176
10176	2623;10901	VITVI	XP_002272685.1;XP_019076729.1	VITVI	2	MULTICOPY	PREDICTED: pre-mRNA-processing factor 39 isoform X2 [Vitis vinifera];PREDICTED: pre-mRNA-processing factor 39 isoform X1 [Vitis vinifera]	LOC100244562_10176
10177	-	EUTOL	TSA_EVI_ab_kmer_T13146	EUTOL	5	MULTICOPY	g.16894::m.16894 Gene.16894::TSA_EVI_ab_kmer_T13146::g.16894 ORF type:complete len:367 (+) TSA_EVI_ab_kmer_T13146:96-1196(+)	TSA_EVI_ab_kmer_T13146_10177
10177	-	EUTOL	TSA_EVI_ab_kmer_T18591	EUTOL	5	MULTICOPY	g.23727::m.23727 Gene.23727::TSA_EVI_ab_kmer_T18591::g.23727 ORF type:internal len:195 (+) TSA_EVI_ab_kmer_T18591:3-584(+)	TSA_EVI_ab_kmer_T18591_10177
10177	-	EUTOL	TSA_EVI_ab_kmer_T6663	EUTOL	5	MULTICOPY	g.8739::m.8739 Gene.8739::TSA_EVI_ab_kmer_T6663::g.8739 ORF type:5prime_partial len:395 (+) TSA_EVI_ab_kmer_T6663:3-1187(+)	TSA_EVI_ab_kmer_T6663_10177
10177	20789	EUTOL	TSA_EVI_ab_kmer_T2320	EUTOL	5	MULTICOPY	g.3506::m.3506 Gene.3506::TSA_EVI_ab_kmer_T2320::g.3506 ORF type:5prime_partial len:271 (+) TSA_EVI_ab_kmer_T2320:2-814(+)	TSA_EVI_ab_kmer_T2320_10177
10177	297	ARATH	ARATH20707	ARATH	1	SINGLECOPY	| AT1G04120.1 | AAC16754 | AAG14965 | AEE27658 | AT1G04120 | BAD94167 | BAF01321 | CAA72120 | multidrug resistance-associated protein 5 [Source:TAIR_LOCUS;Acc:AT1G04120]	AT1G04120_10177
10177	297	VITVI	XP_010652424.1	VITVI	2	MULTICOPY	PREDICTED: ABC transporter C family member 5 [Vitis vinifera]	LOC100258320_10177
10177	297;362	PHODC	XP_008778002.1;XP_008778003.1	PHODC	4	MULTICOPY	PREDICTED: ABC transporter C family member 5-like isoform X1 [Phoenix dactylifera];PREDICTED: ABC transporter C family member 13-like isoform X2 [Phoenix dactylifera]	LOC103697840_10177
10177	325	VITVI	XP_019076407.1	VITVI	2	MULTICOPY	PREDICTED: ABC transporter C family member 5 [Vitis vinifera]	LOC100261770_10177
10177	325;424	SOLLC	XP_004247127.1;XP_019071211.1	SOLLC	2	MULTICOPY	PREDICTED: ABC transporter C family member 5 [Solanum lycopersicum];PREDICTED: ABC transporter C family member 5 [Solanum lycopersicum]	LOC101244990_10177
10177	325;424;20789	ELAGV	XP_010936069.1;XP_010936070.1;XP_010936071.1	ELAGV	6	MULTICOPY	PREDICTED: ABC transporter C family member 5 isoform X1 [Elaeis guineensis];PREDICTED: ABC transporter C family member 5 isoform X2 [Elaeis guineensis];PREDICTED: ABC transporter C family member 5 isoform X3 [Elaeis guineensis]	LOC105055780_10177
10177	362	EUTOL	TSA_EVI_ab_kmer_T6816	EUTOL	5	MULTICOPY	g.8949::m.8949 Gene.8949::TSA_EVI_ab_kmer_T6816::g.8949 ORF type:internal len:149 (+) TSA_EVI_ab_kmer_T6816:2-445(+)	TSA_EVI_ab_kmer_T6816_10177
10177	362;297;-	ELAGV	XP_019705688.1;XP_019705689.1;XP_019705690.1	ELAGV	6	MULTICOPY	PREDICTED: ABC transporter C family member 5-like isoform X1 [Elaeis guineensis];PREDICTED: ABC transporter C family member 5-like isoform X1 [Elaeis guineensis];PREDICTED: ABC transporter C family member 5-like isoform X2 [Elaeis guineensis]	LOC105043189_10177
10177	424;325	PHODC	XP_008796397.1;XP_008796398.1	PHODC	4	MULTICOPY	PREDICTED: ABC transporter C family member 5 [Phoenix dactylifera];PREDICTED: ABC transporter C family member 5 [Phoenix dactylifera]	LOC103711867_10177
10178	16396	ARATH	ARATH20708	ARATH	1	SINGLECOPY	| AT1G04130.1 | AAL06831 | AAL47404 | AEE27660 | AT1G04130 | F4I456_ARATH | Tetratricopeptide repeat (TPR)-like superfamily protein [Source:TAIR_LOCUS;Acc:AT1G04130]	AT1G04130_10178
10178	16396	EUTOL	TSA_EVI_ab_kmer_T7701	EUTOL	1	SINGLECOPY	g.10087::m.10087 Gene.10087::TSA_EVI_ab_kmer_T7701::g.10087 ORF type:complete len:270 (+) TSA_EVI_ab_kmer_T7701:55-864(+)	TSA_EVI_ab_kmer_T7701_10178
10178	16396	ELAGV	XP_010917895.1	ELAGV	1	SINGLECOPY	PREDICTED: tetratricopeptide repeat protein 4 homolog [Elaeis guineensis]	LOC105042401_10178
10178	16396	PHODC	XP_008789930.1	PHODC	1	SINGLECOPY	PREDICTED: tetratricopeptide repeat protein 4 homolog [Phoenix dactylifera]	LOC103707280_10178
10178	16396	VITVI	XP_002269637.1	VITVI	1	SINGLECOPY	PREDICTED: tetratricopeptide repeat protein 4 homolog [Vitis vinifera]	LOC100253278_10178
10178	16396	SOLLC	NP_001306177.1	SOLLC	1	SINGLECOPY	tetratricopeptide repeat protein [Solanum lycopersicum]	LOC101244029_10178
10179	-	ARATH	ARATH20710	ARATH	1	SINGLECOPY	| AT1G04150.1 | AAC16746 | AEE27663 | AT1G04150 | O64492_ARATH | C2 calcium/lipid-binding plant phosphoribosyltransferase family protein [Source:TAIR_LOCUS;Acc:AT1G04150]	AT1G04150_10179
10179	1343	ELAGV	XP_010936078.1	ELAGV	1	SINGLECOPY	PREDICTED: FT-interacting protein 1 [Elaeis guineensis]	LOC105055785_10179
10179	1343	PHODC	XP_008796405.1	PHODC	1	SINGLECOPY	PREDICTED: FT-interacting protein 1 [Phoenix dactylifera]	LOC103711871_10179
10179	1343	VITVI	XP_002268191.1	VITVI	1	SINGLECOPY	PREDICTED: FT-interacting protein 1 [Vitis vinifera]	LOC100246307_10179
10179	1343	SOLLC	XP_004247307.1	SOLLC	1	SINGLECOPY	PREDICTED: FT-interacting protein 1 [Solanum lycopersicum]	LOC101253421_10179
1018	9796	ELAGV	XP_010910203.1	ELAGV	1	SINGLECOPY	PREDICTED: pentatricopeptide repeat-containing protein At3g28660-like [Elaeis guineensis]	LOC105036152_1018
10180	-;-	SOLLC	XP_004252908.1;XP_019067050.1	SOLLC	8	MULTICOPY	PREDICTED: eukaryotic translation initiation factor 2 subunit gamma [Solanum lycopersicum];PREDICTED: eukaryotic translation initiation factor 2 subunit gamma [Solanum lycopersicum]	LOC101262400_10180
10180	10771;9032	PHODC	XP_008791820.1;XP_008791821.1	PHODC	3	MULTICOPY	PREDICTED: eukaryotic translation initiation factor 2 subunit 3; X-linked-like [Phoenix dactylifera];PREDICTED: eukaryotic translation initiation factor 2 subunit 3; X-linked-like [Phoenix dactylifera]	LOC103708589_10180
10180	8235	ARATH	ARATH20712	ARATH	1	SINGLECOPY	| AT1G04170.1 | AAC16745 | AAK29674 | AAM12972 | AAM65226 | AAN72106 | AEE27665 | AT1G04170 | O64490_ARATH | eukaryotic translation initiation factor 2 gamma subunit [Source:TAIR_LOCUS;Acc:AT1G04170]	AT1G04170_10180
10180	8235	EUTOL	TSA_EVI_ab_kmer_T380	EUTOL	1	SINGLECOPY	g.775::m.775 Gene.775::TSA_EVI_ab_kmer_T380::g.775 ORF type:complete len:465 (+) TSA_EVI_ab_kmer_T380:162-1556(+)	TSA_EVI_ab_kmer_T380_10180
10180	8235	ELAGV	XP_010930281.1	ELAGV	2	MULTICOPY	PREDICTED: eukaryotic translation initiation factor 2 subunit gamma [Elaeis guineensis]	LOC105051498_10180
10180	8235	PHODC	XP_008800867.1	PHODC	3	MULTICOPY	PREDICTED: eukaryotic translation initiation factor 2 subunit gamma-like [Phoenix dactylifera]	LOC103715111_10180
10180	8235	VITVI	XP_019078241.1	VITVI	5	MULTICOPY	PREDICTED: eukaryotic translation initiation factor 2 subunit gamma [Vitis vinifera]	LOC100252857_10180
10180	-;-;-;8235;10771	SOLLC	XP_004239809.1;XP_004239810.1;XP_004239811.1;XP_010321384.1;XP_010321385.1	SOLLC	8	MULTICOPY	PREDICTED: eukaryotic translation initiation factor 2 subunit gamma-like isoform X1 [Solanum lycopersicum];PREDICTED: eukaryotic translation initiation factor 2 subunit gamma-like isoform X2 [Solanum lycopersicum];PREDICTED: eukaryotic translation initiation factor 2 subunit 3-like isoform X3 [Solanum lycopersicum];PREDICTED: eukaryotic translation initiation factor 2 subunit 3; X-linked-like iso…	LOC101244374_10180
10180	9032	ELAGV	XP_010912763.1	ELAGV	2	MULTICOPY	PREDICTED: eukaryotic translation initiation factor 2 subunit gamma [Elaeis guineensis]	LOC105038605_10180
10180	9032	SOLLC	XP_004229250.2	SOLLC	8	MULTICOPY	PREDICTED: eukaryotic translation initiation factor 2 subunit gamma-like [Solanum lycopersicum]	LOC101256915_10180
10180	9032;-;-;10771	VITVI	XP_002271240.1;XP_010658690.1;XP_010658691.1;XP_010658692.1	VITVI	5	MULTICOPY	PREDICTED: eukaryotic translation initiation factor 2 subunit gamma [Vitis vinifera];PREDICTED: eukaryotic translation initiation factor 2 subunit gamma [Vitis vinifera];PREDICTED: eukaryotic translation initiation factor 2 subunit gamma [Vitis vinifera];PREDICTED: eukaryotic translation initiation factor 2 subunit gamma [Vitis vinifera]	LOC100257493_10180
10181	-;-	ELAGV	XP_010938344.1;XP_010938351.1	ELAGV	5	MULTICOPY	PREDICTED: serine/threonine-protein phosphatase 5 isoform X1 [Elaeis guineensis];PREDICTED: serine/threonine-protein phosphatase 5 isoform X2 [Elaeis guineensis]	LOC105057433_10181
10181	18837	ARATH	ARATH20715	ARATH	1	SINGLECOPY	| AT1G04190.1 | AAC16743 | AAL87273 | AAM45091 | ABY61847 | ABY61848 | ABY61849 | ABY61850 | ABY61851 | ABY61852 | ABY61853 | ABY61854 | ABY61855 | ABY61856 | ABY61857 | ABY61858 | ABY61859 | ABY61860 | AEE27668 | AT1G04190 | Q8RXN1_ARATH | Tetratricopeptide repeat (TPR)-like superfamily protein [Source:TAIR_LOCUS;Acc:AT1G04190]	AT1G04190_10181
10181	18837	PHODC	XP_008786040.1	PHODC	3	MULTICOPY	PREDICTED: serine/threonine-protein phosphatase 5-like [Phoenix dactylifera]	LOC103704502_10181
10181	18837	VITVI	XP_002283155.1	VITVI	1	SINGLECOPY	PREDICTED: stress-induced-phosphoprotein 1 [Vitis vinifera]	LOC100266608_10181
10181	18837;23454	ELAGV	XP_010910794.1;XP_019703237.1	ELAGV	5	MULTICOPY	PREDICTED: stress-induced-phosphoprotein 1 isoform X1 [Elaeis guineensis];PREDICTED: heat shock protein STI1 isoform X2 [Elaeis guineensis]	LOC105036758_10181
10181	27318	ELAGV	XP_019703248.1	ELAGV	5	MULTICOPY	PREDICTED: hsp70-Hsp90 organizing protein 3-like [Elaeis guineensis]	LOC105036792_10181
10181	27318	SOLLC	XP_004247592.1	SOLLC	1	SINGLECOPY	PREDICTED: E3 ubiquitin-protein ligase CHIP [Solanum lycopersicum]	LOC101253624_10181
10181	27318;23454	PHODC	XP_008798455.1;XP_008798456.1	PHODC	3	MULTICOPY	PREDICTED: STIP1 homology and U box-containing protein 1-like isoform X1 [Phoenix dactylifera];PREDICTED: STIP1 homology and U box-containing protein 1-like isoform X2 [Phoenix dactylifera]	LOC103713346_10181
10182	9904	ARATH	ARATH20716	ARATH	1	SINGLECOPY	| AT1G04200.1 | AAM14043 | AAM67565 | AEE27669 | AT1G04200 | Q8RWV1_ARATH | FUNCTIONS IN: molecular_function unknown; INVOLVED IN: N-terminal protein myristoylation; LOCATED IN: cellular_component unknown; EXPRESSED IN: 22 plant structures; EXPRESSED DURING: 13 growth stages; CONTAINS InterPro DOMAIN/s: Dymeclin (InterPro:I /.../42); Has 395 Blast hits to 389 proteins in 117 species: Archae - 0; …	AT1G04200_10182
10182	9904	EUTOL	TSA_EVI_ab_kmer_T6650	EUTOL	1	SINGLECOPY	g.8718::m.8718 Gene.8718::TSA_EVI_ab_kmer_T6650::g.8718 ORF type:complete len:267 (+) TSA_EVI_ab_kmer_T6650:154-954(+)	TSA_EVI_ab_kmer_T6650_10182
10182	9904	PHODC	XP_008777103.2	PHODC	1	SINGLECOPY	PREDICTED: dymeclin [Phoenix dactylifera]	LOC103697098_10182
10182	9904	VITVI	XP_002283373.2	VITVI	1	SINGLECOPY	PREDICTED: dymeclin [Vitis vinifera]	LOC100240922_10182
10182	9904	SOLLC	XP_004247601.1	SOLLC	1	SINGLECOPY	PREDICTED: dymeclin [Solanum lycopersicum]	LOC101256218_10182
10182	-;9904	ELAGV	XP_010935661.1;XP_019710285.1	ELAGV	2	MULTICOPY	PREDICTED: dymeclin isoform X1 [Elaeis guineensis];PREDICTED: dymeclin isoform X2 [Elaeis guineensis]	LOC105055514_10182
10183	997	ARATH	ARATH20717	ARATH	1	SINGLECOPY	| AT1G04210.1 | AAC16742 | AAM20583 | AAQ65084 | ABY61863 | ABY61864 | ABY61865 | ABY61866 | ABY61867 | ABY61868 | ABY61869 | ABY61870 | ABY61871 | ABY61872 | ABY61873 | ABY61874 | ABY61875 | ABY61876 | AEE27670 | AT1G04210 | O64486_ARATH | Leucine-rich repeat protein kinase family protein [Source:TAIR_LOCUS;Acc:AT1G04210]	AT1G04210_10183
10183	997	EUTOL	TSA_EVI_ab_kmer_T4894	EUTOL	1	SINGLECOPY	g.5809::m.5809 Gene.5809::TSA_EVI_ab_kmer_T4894::g.5809 ORF type:5prime_partial len:113 (+) TSA_EVI_ab_kmer_T4894:3-341(+)	TSA_EVI_ab_kmer_T4894_10183
10183	997	VITVI	XP_002279386.1	VITVI	1	SINGLECOPY	PREDICTED: ras guanine nucleotide exchange factor L [Vitis vinifera]	LOC100249467_10183
10183	997	SOLLC	XP_004247677.1	SOLLC	1	SINGLECOPY	PREDICTED: uncharacterized protein LOC101254942 [Solanum lycopersicum]	LOC101254942_10183
10183	-;997;1064	PHODC	XP_017696189.1;XP_008777677.1;XP_008777678.1	PHODC	3	MULTICOPY	PREDICTED: uncharacterized protein LOC103697568 isoform X3 [Phoenix dactylifera];PREDICTED: uncharacterized protein LOC103697568 isoform X1 [Phoenix dactylifera];PREDICTED: uncharacterized protein LOC103697568 isoform X2 [Phoenix dactylifera]	LOC103697568_10183
10183	997;1064	ELAGV	XP_010917626.1;XP_010917627.1	ELAGV	2	MULTICOPY	PREDICTED: uncharacterized protein LOC105042204 isoform X1 [Elaeis guineensis];PREDICTED: uncharacterized protein LOC105042204 isoform X2 [Elaeis guineensis]	LOC105042204_10183
10184	-	VITVI	XP_002271369.1	VITVI	2	MULTICOPY	PREDICTED: acyl-coenzyme A thioesterase 13 [Vitis vinifera]	LOC100251023_10184
10184	32444	EUTOL	TSA_EVI_ab_kmer_T12794	EUTOL	2	MULTICOPY	g.16317::m.16317 Gene.16317::TSA_EVI_ab_kmer_T12794::g.16317 ORF type:5prime_partial len:198 (+) TSA_EVI_ab_kmer_T12794:1-594(+)	TSA_EVI_ab_kmer_T12794_10184
10184	32444	ELAGV	XP_010911767.1	ELAGV	2	MULTICOPY	PREDICTED: acyl-coenzyme A thioesterase 13-like [Elaeis guineensis]	LOC105037851_10184
10184	32444	PHODC	XP_008805875.1	PHODC	2	MULTICOPY	PREDICTED: acyl-coenzyme A thioesterase 13-like [Phoenix dactylifera]	LOC103718716_10184
10184	32444	VITVI	XP_002271479.1	VITVI	2	MULTICOPY	PREDICTED: acyl-coenzyme A thioesterase 13 [Vitis vinifera]	LOC100245883_10184
10184	32444	SOLLC	XP_004246762.1	SOLLC	1	SINGLECOPY	PREDICTED: acyl-coenzyme A thioesterase 13 [Solanum lycopersicum]	LOC101251914_10184
10184	35301	ARATH	ARATH20725	ARATH	1	SINGLECOPY	| AT1G04290.1 | AAB70447 | AAK32936 | AAL69536 | AAM66935 | ABY67490 | ABY67491 | ABY67492 | ABY67493 | ABY67494 | ABY67495 | ABY67496 | ABY67497 | ABY67498 | ABY67499 | ABY67500 | ABY67501 | ABY67502 | ABY67503 | ABY67504 | ABY67505 | ABY67506 | ABY67507 | ABY67508 | ABY67509 | ABY67510 | ABY67511 | ABY67512 | ABY67513 | ABY67514 | ABY67515 | ABY67516 | ABY67517 | ABY67518 | ABY67519 | ABY67520 …	AT1G04290_10184
10184	35301	EUTOL	TSA_EVI_ab_kmer_T6185	EUTOL	2	MULTICOPY	g.8017::m.8017 Gene.8017::TSA_EVI_ab_kmer_T6185::g.8017 ORF type:5prime_partial len:100 (+) TSA_EVI_ab_kmer_T6185:1-300(+)	TSA_EVI_ab_kmer_T6185_10184
10184	35301	ELAGV	XP_010912580.1	ELAGV	2	MULTICOPY	PREDICTED: acyl-coenzyme A thioesterase 13 [Elaeis guineensis]	LOC105038474_10184
10184	35301	PHODC	XP_008799061.1	PHODC	2	MULTICOPY	PREDICTED: acyl-coenzyme A thioesterase 13-like [Phoenix dactylifera]	LOC103713814_10184
10185	2382	ARATH	ARATH20734	ARATH	1	SINGLECOPY	| AT1G04390.1 | AAT80438 | AAT80439 | AAT80440 | AAT80441 | AAT80442 | AAT80443 | AAT80444 | AAT80445 | AAT80446 | AAT80447 | AAT80448 | AAT80449 | AAT80450 | AAT80451 | AAT80452 | AAT80453 | AAT80454 | AAT80455 | AAT80456 | AAT80457 | AAT80458 | AAT80459 | AAT80460 | AAT80461 | AAT80462 | AAT80463 | AAT80464 | AAT80465 | AAT80466 | AAT80467 | AAT80468 | ABY75888 | ABY75889 | ABY75890 | ABY75891 …	AT1G04390_10185
10185	2382;33144;3769;28655	ELAGV	XP_010941581.1;XP_010941582.1;XP_019711219.1;XP_019711220.1	ELAGV	4	MULTICOPY	PREDICTED: BTB/POZ domain-containing protein At1g04390 isoform X1 [Elaeis guineensis];PREDICTED: BTB/POZ domain-containing protein At1g04390 isoform X3 [Elaeis guineensis];PREDICTED: BTB/POZ domain-containing protein At1g04390 isoform X2 [Elaeis guineensis];PREDICTED: BTB/POZ domain-containing protein At1g04390 isoform X4 [Elaeis guineensis]	LOC105059827_10185
10185	2382;3769	PHODC	XP_008806460.1;XP_008806462.1	PHODC	2	MULTICOPY	PREDICTED: BTB/POZ domain-containing protein At1g04390 isoform X1 [Phoenix dactylifera];PREDICTED: BTB/POZ domain-containing protein At1g04390 isoform X2 [Phoenix dactylifera]	LOC103719138_10185
10185	2382;3769	VITVI	XP_010644999.1;XP_019072904.1	VITVI	4	MULTICOPY	PREDICTED: BTB/POZ domain-containing protein At1g04390 isoform X1 [Vitis vinifera];PREDICTED: BTB/POZ domain-containing protein At1g04390 isoform X2 [Vitis vinifera]	LOC100264649_10185
10185	2382;3769	SOLLC	XP_010327224.1;XP_010327225.1	SOLLC	2	MULTICOPY	PREDICTED: BTB/POZ domain-containing protein At1g04390 isoform X1 [Solanum lycopersicum];PREDICTED: BTB/POZ domain-containing protein At1g04390 isoform X2 [Solanum lycopersicum]	LOC101268724_10185
10185	28655;33144	VITVI	XP_010644996.1;XP_019072483.1	VITVI	4	MULTICOPY	PREDICTED: BTB/POZ domain-containing protein At1g04390 isoform X1 [Vitis vinifera];PREDICTED: BTB/POZ domain-containing protein At1g04390 isoform X2 [Vitis vinifera]	LOC100268020_10185
10186	-	EUTOL	TSA_EVI_ab_kmer_T16139	EUTOL	2	MULTICOPY	g.20727::m.20727 Gene.20727::TSA_EVI_ab_kmer_T16139::g.20727 ORF type:internal len:120 (+) TSA_EVI_ab_kmer_T16139:2-358(+)	TSA_EVI_ab_kmer_T16139_10186
10186	4779	ARATH	ARATH20735	ARATH	1	SINGLECOPY	| AT1G04400.1 | AAB04996 | AAB04997 | AAB70435 | AAD09837 | AAL16377 | AAL16378 | AAL16379 | AAP40403 | AAP40463 | AAT80593 | AAT80594 | AAT80595 | AAT80596 | AAT80597 | AAT80598 | AAT80599 | AAT80600 | AAT80601 | AAT80602 | AAT80603 | AAT80604 | AAT80605 | AAT80606 | AAT80607 | AAT80608 | AAT80609 | AAT80610 | AAT80611 | AAT80612 | AAT80613 | AAT80614 | AAT80615 | AAT80616 | AAT80617 | AAT80618 …	AT1G04400_10186
10186	4779;4780	SOLLC	NP_001234245.1;XP_010326737.1	SOLLC	2	MULTICOPY	cryptochrome 2 [Solanum lycopersicum];PREDICTED: cryptochrome 2 isoform X1 [Solanum lycopersicum]	LOC543596_10186
10186	4779;4780;4877	VITVI	XP_002285169.2;XP_010650088.1;XP_019075543.1	VITVI	3	MULTICOPY	PREDICTED: cryptochrome-1 isoform X3 [Vitis vinifera];PREDICTED: cryptochrome-1 isoform X2 [Vitis vinifera];PREDICTED: cryptochrome-1 isoform X1 [Vitis vinifera]	LOC100247664_10186
10186	4780;4779;4877;7151	ELAGV	XP_010920468.1;XP_010920469.1;XP_010920471.1;XP_010920472.1	ELAGV	4	MULTICOPY	PREDICTED: cryptochrome-1 isoform X1 [Elaeis guineensis];PREDICTED: cryptochrome-1 isoform X1 [Elaeis guineensis];PREDICTED: cryptochrome-1 isoform X2 [Elaeis guineensis];PREDICTED: cryptochrome-1 isoform X3 [Elaeis guineensis]	LOC105044317_10186
10186	4877	EUTOL	TSA_EVI_ab_kmer_T9742	EUTOL	2	MULTICOPY	g.12171::m.12171 Gene.12171::TSA_EVI_ab_kmer_T9742::g.12171 ORF type:internal len:361 (+) TSA_EVI_ab_kmer_T9742:2-1081(+)	TSA_EVI_ab_kmer_T9742_10186
10186	7151;4877;4780;4779	PHODC	XP_008791590.1;XP_017698650.1;XP_017698651.1;XP_017698652.1	PHODC	4	MULTICOPY	PREDICTED: cryptochrome-1 [Phoenix dactylifera];PREDICTED: cryptochrome-1 [Phoenix dactylifera];PREDICTED: cryptochrome-1 [Phoenix dactylifera];PREDICTED: cryptochrome-1 [Phoenix dactylifera]	LOC103708440_10186
10187	-	VITVI	XP_019075245.1	VITVI	2	MULTICOPY	PREDICTED: uncharacterized protein LOC109122546 [Vitis vinifera]	LOC109122546_10187
10187	13827	ARATH	ARATH20737	ARATH	1	SINGLECOPY	| AT1G04420.1 | AAL38802 | AAM67473 | AEE27695 | AT1G04420 | BAD95024 | Q8VZ23_ARATH | NAD(P)-linked oxidoreductase superfamily protein [Source:TAIR_LOCUS;Acc:AT1G04420]	AT1G04420_10187
10187	13827	EUTOL	TSA_EVI_ab_kmer_T1848	EUTOL	1	SINGLECOPY	g.2925::m.2925 Gene.2925::TSA_EVI_ab_kmer_T1848::g.2925 ORF type:5prime_partial len:379 (+) TSA_EVI_ab_kmer_T1848:3-1139(+)	TSA_EVI_ab_kmer_T1848_10187
10187	13827	PHODC	XP_008805239.1	PHODC	1	SINGLECOPY	PREDICTED: protein tas [Phoenix dactylifera]	LOC103718275_10187
10187	13827	VITVI	XP_010650093.1	VITVI	2	MULTICOPY	PREDICTED: uncharacterized protein LOC100259668 [Vitis vinifera]	LOC100259668_10187
10187	13827	SOLLC	XP_004241009.1	SOLLC	1	SINGLECOPY	PREDICTED: uncharacterized protein LOC101249178 [Solanum lycopersicum]	LOC101249178_10187
10187	13827;-	ELAGV	XP_010935909.1;XP_010935911.1	ELAGV	2	MULTICOPY	PREDICTED: uncharacterized protein LOC105055687 isoform X1 [Elaeis guineensis];PREDICTED: uncharacterized protein LOC105055687 isoform X2 [Elaeis guineensis]	LOC105055687_10187
10188	-	ELAGV	XP_010942115.1	ELAGV	6	MULTICOPY	PREDICTED: 60S ribosomal protein L23 [Elaeis guineensis]	LOC105060204_10188
10188	32351	ARATH	ARATH20743	ARATH	1	SINGLECOPY	| AT1G04480.1 | AAB70426 | AAB80655 | AAF63771 | AAK68783 | AAK96699 | AAL66896 | AAM10239 | AAM63901 | AAM65768 | AAM67199 | AAT80531 | AAT80532 | AAT80533 | AAT80534 | AAT80535 | AAT80536 | AAT80537 | AAT80538 | AAT80539 | AAT80540 | AAT80541 | AAT80542 | AAT80543 | AAT80544 | AAT80545 | AAT80546 | AAT80547 | AAT80548 | AAT80549 | AAT80550 | AAT80551 | AAT80552 | AAT80553 | AAT80554 | AAT80555 …	AT1G04480_10188
10188	32351	EUTOL	TSA_EVI_ab_kmer_T19995	EUTOL	3	MULTICOPY	g.25589::m.25589 Gene.25589::TSA_EVI_ab_kmer_T19995::g.25589 ORF type:complete len:165 (+) TSA_EVI_ab_kmer_T19995:374-868(+)	TSA_EVI_ab_kmer_T19995_10188
10188	32351	ELAGV	XP_010927527.1	ELAGV	6	MULTICOPY	PREDICTED: 60S ribosomal protein L23 [Elaeis guineensis]	LOC105049547_10188
10188	32351	PHODC	XP_008807448.1	PHODC	4	MULTICOPY	PREDICTED: 60S ribosomal protein L23 [Phoenix dactylifera]	LOC103719815_10188
10188	32351	VITVI	XP_002285443.1	VITVI	1	SINGLECOPY	PREDICTED: 60S ribosomal protein L23 [Vitis vinifera]	LOC100242525_10188
10188	32351	SOLLC	NP_001296814.1	SOLLC	5	MULTICOPY	60S ribosomal protein L23 [Solanum lycopersicum]	L23_10188
10188	32352	EUTOL	TSA_EVI_ab_kmer_T20916	EUTOL	3	MULTICOPY	g.26745::m.26745 Gene.26745::TSA_EVI_ab_kmer_T20916::g.26745 ORF type:5prime_partial len:151 (+) TSA_EVI_ab_kmer_T20916:1-453(+)	TSA_EVI_ab_kmer_T20916_10188
10188	32352	ELAGV	XP_010940715.1	ELAGV	6	MULTICOPY	PREDICTED: 60S ribosomal protein L23 [Elaeis guineensis]	LOC105059181_10188
10188	32352	PHODC	XP_008799638.1	PHODC	4	MULTICOPY	PREDICTED: 60S ribosomal protein L23 [Phoenix dactylifera]	LOC103714232_10188
10188	32352	SOLLC	XP_004240479.1	SOLLC	5	MULTICOPY	PREDICTED: 60S ribosomal protein L23 [Solanum lycopersicum]	LOC101263520_10188
10188	32353	EUTOL	TSA_EVI_ab_kmer_T21865	EUTOL	3	MULTICOPY	g.27868::m.27868 Gene.27868::TSA_EVI_ab_kmer_T21865::g.27868 ORF type:5prime_partial len:151 (+) TSA_EVI_ab_kmer_T21865:1-453(+)	TSA_EVI_ab_kmer_T21865_10188
10188	32353	PHODC	XP_008796917.1	PHODC	4	MULTICOPY	PREDICTED: 60S ribosomal protein L23 [Phoenix dactylifera]	LOC103712223_10188
10188	32353	SOLLC	XP_004247766.1	SOLLC	5	MULTICOPY	PREDICTED: 60S ribosomal protein L23 [Solanum lycopersicum]	LOC101262859_10188
10188	32354	PHODC	XP_008796374.1	PHODC	4	MULTICOPY	PREDICTED: 60S ribosomal protein L23 [Phoenix dactylifera]	LOC103711848_10188
10188	32354;32353	ELAGV	XP_010936032.1;XP_010936033.1	ELAGV	6	MULTICOPY	PREDICTED: 60S ribosomal protein L23 [Elaeis guineensis];PREDICTED: 60S ribosomal protein L23 [Elaeis guineensis]	LOC105055759_10188
10188	32354;32682	SOLLC	XP_010326636.1;XP_019071233.1	SOLLC	5	MULTICOPY	PREDICTED: 60S ribosomal protein L23 [Solanum lycopersicum];PREDICTED: 60S ribosomal protein L23 [Solanum lycopersicum]	LOC101245201_10188
10188	32682	ELAGV	XP_010932241.1	ELAGV	6	MULTICOPY	PREDICTED: 60S ribosomal protein L23 [Elaeis guineensis]	LOC105052953_10188
10189	-	VITVI	XP_010650173.1	VITVI	2	MULTICOPY	PREDICTED: uncharacterized protein LOC104879306 [Vitis vinifera]	LOC104879306_10189
10189	33302	ARATH	ARATH20752	ARATH	1	SINGLECOPY	| AT1G04555.1 | ABF59177 | ABF59255 | ABK28350 | AEE27714 | AT1G04555 | Q1G3F4_ARATH | unknown protein; FUNCTIONS IN: molecular_function unknown; INVOLVED IN: biological_process unknown; LOCATED IN: cellular_component unknown; BEST Arabidopsis thaliana protein match is: unknown protein (TAIR:AT4G33380.1); Has 84 Blast hits to 83 prote /.../ 15 species: Archae - 0; Bacteria - 0; Metazoa - 9; Fungi…	AT1G04555_10189
10189	33302	EUTOL	TSA_EVI_ab_kmer_T20989	EUTOL	1	SINGLECOPY	g.26850::m.26850 Gene.26850::TSA_EVI_ab_kmer_T20989::g.26850 ORF type:5prime_partial len:156 (+) TSA_EVI_ab_kmer_T20989:2-469(+)	TSA_EVI_ab_kmer_T20989_10189
10189	33302	ELAGV	XP_010936108.1	ELAGV	1	SINGLECOPY	PREDICTED: uncharacterized protein LOC105055808 [Elaeis guineensis]	LOC105055808_10189
10189	33302	PHODC	XP_008812739.1	PHODC	1	SINGLECOPY	PREDICTED: uncharacterized protein LOC103723564 [Phoenix dactylifera]	LOC103723564_10189
10189	33302	VITVI	XP_002282378.3	VITVI	2	MULTICOPY	PREDICTED: uncharacterized protein LOC100266501 [Vitis vinifera]	LOC100266501_10189
10189	33302	SOLLC	XP_004247783.1	SOLLC	1	SINGLECOPY	PREDICTED: uncharacterized protein LOC101267845 [Solanum lycopersicum]	LOC101267845_10189
1019	4438	ELAGV	XP_010925180.1	ELAGV	1	SINGLECOPY	PREDICTED: pentatricopeptide repeat-containing protein At2g13600-like [Elaeis guineensis]	LOC105047789_1019
1019	4438	PHODC	XP_008791433.1	PHODC	1	SINGLECOPY	PREDICTED: pentatricopeptide repeat-containing protein At2g13600-like [Phoenix dactylifera]	LOC103708334_1019
1019	4438	VITVI	XP_002267928.2	VITVI	1	SINGLECOPY	PREDICTED: pentatricopeptide repeat-containing protein At1g28690; mitochondrial [Vitis vinifera]	LOC100241523_1019
1019	4438	SOLLC	XP_010317475.1	SOLLC	1	SINGLECOPY	PREDICTED: pentatricopeptide repeat-containing protein At3g16610-like [Solanum lycopersicum]	LOC101255766_1019
10190	36054	ARATH	ARATH20753	ARATH	1	SINGLECOPY	| AT1G04560.1 | AAB80630 | AAK28640 | AAK93757 | AEE27715 | AT1G04560 | O23029_ARATH | AWPM-19-like family protein [Source:TAIR_LOCUS;Acc:AT1G04560]	AT1G04560_10190
10190	36054	VITVI	XP_002285517.1	VITVI	1	SINGLECOPY	PREDICTED: uncharacterized protein LOC100240897 [Vitis vinifera]	LOC100240897_10190
10190	36054	SOLLC	XP_004239899.1	SOLLC	2	MULTICOPY	PREDICTED: uncharacterized protein LOC101245363 [Solanum lycopersicum]	LOC101245363_10190
10190	36054;40327	ELAGV	XP_010918948.1;XP_010918949.1	ELAGV	2	MULTICOPY	PREDICTED: uncharacterized protein LOC105043190 isoform X1 [Elaeis guineensis];PREDICTED: uncharacterized protein LOC105043190 isoform X2 [Elaeis guineensis]	LOC105043190_10190
10190	40327	SOLLC	XP_004247780.1	SOLLC	2	MULTICOPY	PREDICTED: uncharacterized protein LOC101267061 [Solanum lycopersicum]	LOC101267061_10190
10191	10639	ARATH	ARATH20759	ARATH	1	SINGLECOPY	| AT1G04620.1 | AAB80625 | AAN72040 | AAP31947 | AEE27722 | AT1G04620 | BAC42618 | coenzyme F420 hydrogenase family / dehydrogenase; beta subunit family [Source:TAIR_LOCUS;Acc:AT1G04620]	AT1G04620_10191
10191	10639	EUTOL	TSA_EVI_ab_kmer_T14288	EUTOL	1	SINGLECOPY	g.18181::m.18181 Gene.18181::TSA_EVI_ab_kmer_T14288::g.18181 ORF type:5prime_partial len:165 (+) TSA_EVI_ab_kmer_T14288:2-496(+)	TSA_EVI_ab_kmer_T14288_10191
10191	10639	SOLLC	NP_001309778.1	SOLLC	1	SINGLECOPY	coenzyme F420 hydrogenase_dehydrogenase beta subunit-like [Solanum lycopersicum]	LOC101248918_10191
10191	10639;10765;18325	VITVI	XP_002285592.1;XP_019075673.1;XP_019075674.1	VITVI	3	MULTICOPY	PREDICTED: 7-hydroxymethyl chlorophyll a reductase; chloroplastic isoform X1 [Vitis vinifera];PREDICTED: 7-hydroxymethyl chlorophyll a reductase; chloroplastic isoform X2 [Vitis vinifera];PREDICTED: 7-hydroxymethyl chlorophyll a reductase; chloroplastic isoform X3 [Vitis vinifera]	LOC100254621_10191
10191	10765;10639	ELAGV	XP_010936097.1;XP_010936098.1	ELAGV	2	MULTICOPY	PREDICTED: 7-hydroxymethyl chlorophyll a reductase; chloroplastic isoform X1 [Elaeis guineensis];PREDICTED: 7-hydroxymethyl chlorophyll a reductase; chloroplastic isoform X2 [Elaeis guineensis]	LOC105055800_10191
10191	18325;10765;10639	PHODC	XP_008796418.1;XP_008796419.1;XP_008796420.1	PHODC	3	MULTICOPY	PREDICTED: 7-hydroxymethyl chlorophyll a reductase; chloroplastic [Phoenix dactylifera];PREDICTED: 7-hydroxymethyl chlorophyll a reductase; chloroplastic [Phoenix dactylifera];PREDICTED: 7-hydroxymethyl chlorophyll a reductase; chloroplastic [Phoenix dactylifera]	LOC103711882_10191
10192	32138	ARATH	ARATH20762	ARATH	1	SINGLECOPY	| AT1G04635.1 | AAB80636 | AAT85743 | AAU95432 | AEE27725 | AT1G04635 | ribonuclease P family protein / Rpp14 family protein [Source:TAIR_LOCUS;Acc:AT1G04635]	AT1G04635_10192
10192	32138	EUTOL	TSA_EVI_ab_kmer_T18701	EUTOL	1	SINGLECOPY	g.23842::m.23842 Gene.23842::TSA_EVI_ab_kmer_T18701::g.23842 ORF type:5prime_partial len:175 (+) TSA_EVI_ab_kmer_T18701:3-527(+)	TSA_EVI_ab_kmer_T18701_10192
10192	32138	SOLLC	XP_004228720.1	SOLLC	1	SINGLECOPY	PREDICTED: probable ribonuclease P/MRP protein subunit POP5 [Solanum lycopersicum]	LOC101249952_10192
10192	32138;32139;-;-;-;38535	VITVI	XP_002268478.1;XP_010662942.1;XP_010662943.1;XP_019081761.1;XP_019081762.1;XP_019081763.1	VITVI	6	MULTICOPY	PREDICTED: probable ribonuclease P/MRP protein subunit POP5 [Vitis vinifera];PREDICTED: probable ribonuclease P/MRP protein subunit POP5 [Vitis vinifera];PREDICTED: probable ribonuclease P/MRP protein subunit POP5 [Vitis vinifera];PREDICTED: probable ribonuclease P/MRP protein subunit POP5 [Vitis vinifera];PREDICTED: probable ribonuclease P/MRP protein subunit POP5 [Vitis vinifera];PREDICTED: pro…	LOC100257250_10192
10192	32139;32138	ELAGV	XP_010919449.1;XP_010919450.1	ELAGV	2	MULTICOPY	PREDICTED: probable ribonuclease P/MRP protein subunit POP5 [Elaeis guineensis];PREDICTED: probable ribonuclease P/MRP protein subunit POP5 [Elaeis guineensis]	LOC105043577_10192
10192	38535;32139;32138	PHODC	XP_008791685.1;XP_008791686.1;XP_008791688.1	PHODC	3	MULTICOPY	PREDICTED: probable ribonuclease P/MRP protein subunit POP5 [Phoenix dactylifera];PREDICTED: probable ribonuclease P/MRP protein subunit POP5 [Phoenix dactylifera];PREDICTED: probable ribonuclease P/MRP protein subunit POP5 [Phoenix dactylifera]	LOC103708506_10192
10193	25801	ARATH	ARATH20763	ARATH	1	SINGLECOPY	| AT1G04640.1 | AAB80636 | AAL16120 | AAM91458 | AEE27726 | AEE27727 | AT1G04640 | BAA78386 | BAH19403 | lipoyltransferase 2 [Source:TAIR_LOCUS;Acc:AT1G04640]	AT1G04640_10193
10193	25801	EUTOL	TSA_EVI_ab_kmer_T4461	EUTOL	1	SINGLECOPY	g.5474::m.5474 Gene.5474::TSA_EVI_ab_kmer_T4461::g.5474 ORF type:internal len:130 (+) TSA_EVI_ab_kmer_T4461:1-387(+)	TSA_EVI_ab_kmer_T4461_10193
10193	25801	PHODC	XP_008806615.1	PHODC	1	SINGLECOPY	PREDICTED: octanoyltransferase-like [Phoenix dactylifera]	LOC103719245_10193
10193	25801	VITVI	XP_019076177.1	VITVI	1	SINGLECOPY	PREDICTED: octanoyltransferase isoform X1 [Vitis vinifera]	LOC100251835_10193
10193	25801;-;-;-;33191;33190;33189	SOLLC	XP_004232934.1;XP_004232937.1;XP_010316783.1;XP_010316785.1;XP_010316787.1;XP_019067844.1;XP_019067845.1	SOLLC	7	MULTICOPY	PREDICTED: octanoyltransferase [Solanum lycopersicum];PREDICTED: octanoyltransferase [Solanum lycopersicum];PREDICTED: octanoyltransferase [Solanum lycopersicum];PREDICTED: octanoyltransferase [Solanum lycopersicum];PREDICTED: octanoyltransferase [Solanum lycopersicum];PREDICTED: octanoyltransferase [Solanum lycopersicum];PREDICTED: octanoyltransferase [Solanum lycopersicum]	LOC101266992_10193
10193	33191;33190;33189;25801	ELAGV	XP_010909626.1;XP_010909627.1;XP_010909628.1;XP_010909629.1	ELAGV	4	MULTICOPY	PREDICTED: octanoyltransferase isoform X1 [Elaeis guineensis];PREDICTED: octanoyltransferase isoform X2 [Elaeis guineensis];PREDICTED: octanoyltransferase isoform X2 [Elaeis guineensis];PREDICTED: octanoyltransferase isoform X2 [Elaeis guineensis]	LOC105035680_10193
10194	2234	ARATH	ARATH20765	ARATH	1	SINGLECOPY	| AT1G04650.1 | AAB80635 | AEE27729 | AT1G04650 | F4I5R5_ARATH | unknown protein; Has 30201 Blast hits to 17322 proteins in 780 species: Archae - 12; Bacteria - 1396; Metazoa - 17338; Fungi - 3422; Plants - 5037; Viruses - 0; Other Eukaryotes - 2996 (source: NCBI BLink). [Source:TAIR_LOCUS;Acc:AT1G04650]	AT1G04650_10194
10194	2234;18188;2387	ELAGV	XP_010933139.2;XP_010933140.1;XP_019709098.1	ELAGV	3	MULTICOPY	PREDICTED: uncharacterized protein LOC105053605 isoform X1 [Elaeis guineensis];PREDICTED: uncharacterized protein LOC105053605 isoform X3 [Elaeis guineensis];PREDICTED: uncharacterized protein LOC105053605 isoform X2 [Elaeis guineensis]	LOC105053605_10194
10194	2234;2387	SOLLC	XP_010326809.1;XP_010326810.1	SOLLC	2	MULTICOPY	PREDICTED: uncharacterized protein LOC101267650 isoform X1 [Solanum lycopersicum];PREDICTED: uncharacterized protein LOC101267650 isoform X2 [Solanum lycopersicum]	LOC101267650_10194
10194	2234;2387;-;18188	VITVI	XP_010650223.1;XP_010650224.1;XP_019075831.1;XP_019075832.1	VITVI	4	MULTICOPY	PREDICTED: uncharacterized protein LOC100264819 isoform X1 [Vitis vinifera];PREDICTED: uncharacterized protein LOC100264819 isoform X3 [Vitis vinifera];PREDICTED: uncharacterized protein LOC100264819 isoform X2 [Vitis vinifera];PREDICTED: uncharacterized protein LOC100264819 isoform X4 [Vitis vinifera]	LOC100264819_10194
10194	2387;2234	PHODC	XP_008804747.1;XP_017700886.1	PHODC	2	MULTICOPY	PREDICTED: uncharacterized protein LOC103717938 [Phoenix dactylifera];PREDICTED: uncharacterized protein LOC103717938 [Phoenix dactylifera]	LOC103717938_10194
10196	16213	ARATH	ARATH20770	ARATH	1	SINGLECOPY	| AT1G04690.1 | AAA87294 | AAB80621 | AAC15999 | AAK92756 | AAM14363 | AEE27734 | AT1G04690 | BAD93988 | potassium channel beta subunit 1 [Source:TAIR_LOCUS;Acc:AT1G04690]	AT1G04690_10196
10196	16213	EUTOL	TSA_EVI_ab_kmer_T10280	EUTOL	1	SINGLECOPY	g.12782::m.12782 Gene.12782::TSA_EVI_ab_kmer_T10280::g.12782 ORF type:complete len:342 (+) TSA_EVI_ab_kmer_T10280:2-1027(+)	TSA_EVI_ab_kmer_T10280_10196
10196	16213	ELAGV	XP_010935681.1	ELAGV	2	MULTICOPY	PREDICTED: probable voltage-gated potassium channel subunit beta [Elaeis guineensis]	LOC105055548_10196
10196	16213	PHODC	XP_008800567.1	PHODC	2	MULTICOPY	PREDICTED: probable voltage-gated potassium channel subunit beta [Phoenix dactylifera]	LOC103714896_10196
10196	16213	VITVI	XP_002285645.1	VITVI	1	SINGLECOPY	PREDICTED: probable voltage-gated potassium channel subunit beta [Vitis vinifera]	LOC100263047_10196
10196	16213	SOLLC	XP_004253006.1	SOLLC	1	SINGLECOPY	PREDICTED: probable voltage-gated potassium channel subunit beta [Solanum lycopersicum]	LOC101265522_10196
10196	16851	ELAGV	XP_010940652.1	ELAGV	2	MULTICOPY	PREDICTED: probable voltage-gated potassium channel subunit beta [Elaeis guineensis]	LOC105059133_10196
10196	16851	PHODC	XP_008789524.1	PHODC	2	MULTICOPY	PREDICTED: probable voltage-gated potassium channel subunit beta [Phoenix dactylifera]	LOC103706988_10196
10197	2423	ARATH	ARATH20773	ARATH	1	SINGLECOPY	| AT1G04730.1 | AEE27737 | AT1G04730 | F4I5S3_ARATH | P-loop containing nucleoside triphosphate hydrolases superfamily protein [Source:TAIR_LOCUS;Acc:AT1G04730]	AT1G04730_10197
10197	2423	ELAGV	XP_010923107.1	ELAGV	1	SINGLECOPY	PREDICTED: chromosome transmission fidelity protein 18 homolog [Elaeis guineensis]	LOC105046264_10197
10197	2423	PHODC	XP_017697515.1	PHODC	1	SINGLECOPY	PREDICTED: chromosome transmission fidelity protein 18 homolog [Phoenix dactylifera]	LOC103704175_10197
10197	2423	VITVI	XP_019075985.1	VITVI	1	SINGLECOPY	PREDICTED: chromosome transmission fidelity protein 18 homolog [Vitis vinifera]	LOC109122741_10197
10197	2423;-	SOLLC	XP_004247840.1;XP_010326820.1	SOLLC	2	MULTICOPY	PREDICTED: chromosome transmission fidelity protein 18 homolog isoform X1 [Solanum lycopersicum];PREDICTED: chromosome transmission fidelity protein 18 homolog isoform X2 [Solanum lycopersicum]	LOC101259579_10197
10198	-	EUTOL	TSA_EVI_ab_kmer_T16981	EUTOL	2	MULTICOPY	g.21637::m.21637 Gene.21637::TSA_EVI_ab_kmer_T16981::g.21637 ORF type:5prime_partial len:375 (+) TSA_EVI_ab_kmer_T16981:3-1127(+)	TSA_EVI_ab_kmer_T16981_10198
10198	13009	ARATH	ARATH20784	ARATH	1	SINGLECOPY	| AT1G04850.1 | AAF40452 | AAL32687 | AAM65971 | AAN15466 | AEE27751 | AT1G04850 | Q9MAT3_ARATH | ubiquitin-associated (UBA)/TS-N domain-containing protein [Source:TAIR_LOCUS;Acc:AT1G04850]	AT1G04850_10198
10198	13009	EUTOL	TSA_EVI_ab_kmer_T15040	EUTOL	2	MULTICOPY	g.19198::m.19198 Gene.19198::TSA_EVI_ab_kmer_T15040::g.19198 ORF type:5prime_partial len:442 (+) TSA_EVI_ab_kmer_T15040:3-1328(+)	TSA_EVI_ab_kmer_T15040_10198
10198	13009	ELAGV	XP_010929798.1	ELAGV	1	SINGLECOPY	PREDICTED: chromatin assembly factor 1 subunit A-B [Elaeis guineensis]	LOC105051187_10198
10198	13009	PHODC	XP_008775253.1	PHODC	1	SINGLECOPY	PREDICTED: chromatin assembly factor 1 subunit A-B [Phoenix dactylifera]	LOC103695657_10198
10198	13009	VITVI	XP_002273725.1	VITVI	1	SINGLECOPY	PREDICTED: UBX domain-containing protein 4 [Vitis vinifera]	LOC100248761_10198
10198	13009	SOLLC	XP_010314755.1	SOLLC	1	SINGLECOPY	PREDICTED: troponin T; fast skeletal muscle [Solanum lycopersicum]	LOC101261210_10198
10199	14928	ARATH	ARATH20786	ARATH	1	SINGLECOPY	| AT1G04870.2 | AAF40450 | AAL24234 | AAL32019 | AAM91044 | AEE27753 | AEE27754 | AT1G04870 | protein arginine methyltransferase 10 [Source:TAIR_LOCUS;Acc:AT1G04870]	AT1G04870_10199
10199	14928	EUTOL	TSA_EVI_ab_kmer_T1169	EUTOL	1	SINGLECOPY	g.2042::m.2042 Gene.2042::TSA_EVI_ab_kmer_T1169::g.2042 ORF type:5prime_partial len:222 (+) TSA_EVI_ab_kmer_T1169:3-668(+)	TSA_EVI_ab_kmer_T1169_10199
10199	14928	ELAGV	XP_010925253.1	ELAGV	1	SINGLECOPY	PREDICTED: protein arginine N-methyltransferase PRMT10 [Elaeis guineensis]	LOC105047845_10199
10199	14928	VITVI	XP_002285026.1	VITVI	1	SINGLECOPY	PREDICTED: protein arginine N-methyltransferase PRMT10 [Vitis vinifera]	LOC100262845_10199
10199	14928	SOLLC	XP_004245194.1	SOLLC	1	SINGLECOPY	PREDICTED: protein arginine N-methyltransferase PRMT10 [Solanum lycopersicum]	LOC101263337_10199
10199	14928;-;-	PHODC	XP_017697835.1;XP_008785256.2;XP_008785266.1	PHODC	3	MULTICOPY	PREDICTED: protein arginine N-methyltransferase PRMT10 isoform X2 [Phoenix dactylifera];PREDICTED: protein arginine N-methyltransferase PRMT10 isoform X1 [Phoenix dactylifera];PREDICTED: protein arginine N-methyltransferase PRMT10 isoform X3 [Phoenix dactylifera]	LOC103703948_10199
102	1366	ARATH	ARATH19127	ARATH	2	MULTICOPY	| AT5G56040.2 | AED96714 | AT5G56040 | F4K6B8_ARATH | Leucine-rich receptor-like protein kinase family protein [Source:TAIR_LOCUS;Acc:AT5G56040]	AT5G56040_102
102	1366	ELAGV	XP_010928049.1	ELAGV	2	MULTICOPY	PREDICTED: probable LRR receptor-like serine/threonine-protein kinase At4g26540 [Elaeis guineensis]	LOC105049940_102
102	1366	PHODC	XP_008809625.1	PHODC	1	SINGLECOPY	PREDICTED: probable LRR receptor-like serine/threonine-protein kinase At4g26540 [Phoenix dactylifera]	LOC103721265_102
102	1366	VITVI	XP_002267870.2	VITVI	1	SINGLECOPY	PREDICTED: probable LRR receptor-like serine/threonine-protein kinase At4g26540 [Vitis vinifera]	LOC100256562_102
102	1366	SOLLC	XP_004244023.1	SOLLC	1	SINGLECOPY	PREDICTED: probable LRR receptor-like serine/threonine-protein kinase At4g26540 [Solanum lycopersicum]	LOC101244788_102
102	7674	ARATH	ARATH02837	ARATH	2	MULTICOPY	| AT4G26540.1 | AAL32011 | ACN59348 | AEE85216 | AT4G26540 | CAA18216 | CAB79509 | Leucine-rich repeat receptor-like protein kinase family protein [Source:TAIR_LOCUS;Acc:AT4G26540]	AT4G26540_102
102	7674	ELAGV	XP_010928125.1	ELAGV	2	MULTICOPY	PREDICTED: probable LRR receptor-like serine/threonine-protein kinase At4g26540 [Elaeis guineensis]	LOC105049982_102
1020	9687	ELAGV	XP_010934519.1	ELAGV	1	SINGLECOPY	PREDICTED: pentatricopeptide repeat-containing protein At1g08070; chloroplastic [Elaeis guineensis]	LOC105054648_1020
10200	-;-	PHODC	XP_008813622.1;XP_008813623.1	PHODC	5	MULTICOPY	PREDICTED: high mobility group B protein 15-like [Phoenix dactylifera];PREDICTED: high mobility group B protein 15-like [Phoenix dactylifera]	LOC103724208_10200
10200	10938	ARATH	ARATH20787	ARATH	1	SINGLECOPY	| AT1G04880.1 | AAF40449 | AAV84476 | AAW30021 | AEE27755 | AT1G04880 | BAH30271 | HMG (high mobility group) box protein with ARID/BRIGHT DNA-binding domain [Source:TAIR_LOCUS;Acc:AT1G04880]	AT1G04880_10200
10200	10938	EUTOL	TSA_EVI_ab_kmer_T2019	EUTOL	1	SINGLECOPY	g.3141::m.3141 Gene.3141::TSA_EVI_ab_kmer_T2019::g.3141 ORF type:internal len:370 (+) TSA_EVI_ab_kmer_T2019:3-1109(+)	TSA_EVI_ab_kmer_T2019_10200
10200	10938;11344	SOLLC	XP_010326834.1;XP_010326835.1	SOLLC	2	MULTICOPY	PREDICTED: high mobility group B protein 15 [Solanum lycopersicum];PREDICTED: high mobility group B protein 15 [Solanum lycopersicum]	LOC101265586_10200
10200	10938;11344;11345;29577;29576;29954	VITVI	XP_002266394.2;XP_010650344.1;XP_010650346.1;XP_010650348.1;XP_019075261.1;XP_019075262.1	VITVI	6	MULTICOPY	PREDICTED: high mobility group B protein 15 isoform X1 [Vitis vinifera];PREDICTED: high mobility group B protein 15 isoform X1 [Vitis vinifera];PREDICTED: high mobility group B protein 15 isoform X1 [Vitis vinifera];PREDICTED: high mobility group B protein 15 isoform X1 [Vitis vinifera];PREDICTED: high mobility group B protein 15 isoform X1 [Vitis vinifera];PREDICTED: high mobility group B protei…	LOC100260501_10200
10200	11344;10938;11345	PHODC	XP_017696272.1;XP_008778104.1;XP_008778105.1	PHODC	5	MULTICOPY	PREDICTED: high mobility group B protein 15-like isoform X2 [Phoenix dactylifera];PREDICTED: high mobility group B protein 15-like isoform X1 [Phoenix dactylifera];PREDICTED: high mobility group B protein 15-like isoform X2 [Phoenix dactylifera]	LOC103697941_10200
10200	29954;10938;29577;29576;11345;11344	ELAGV	XP_010908013.1;XP_010908014.1;XP_010908015.1;XP_010908016.1;XP_010908017.1;XP_010908018.1	ELAGV	6	MULTICOPY	PREDICTED: high mobility group B protein 15 isoform X1 [Elaeis guineensis];PREDICTED: high mobility group B protein 15 isoform X1 [Elaeis guineensis];PREDICTED: high mobility group B protein 15 isoform X2 [Elaeis guineensis];PREDICTED: high mobility group B protein 15 isoform X2 [Elaeis guineensis];PREDICTED: high mobility group B protein 15 isoform X2 [Elaeis guineensis];PREDICTED: high mobility…	LOC105034518_10200
10201	11879	ARATH	ARATH20789	ARATH	1	SINGLECOPY	| AT1G04900.1 | AAK59566 | AAM44929 | AAM67196 | AEE27757 | AT1G04900 | Q94C90_ARATH | Protein of unknown function (DUF185) [Source:TAIR_LOCUS;Acc:AT1G04900]	AT1G04900_10201
10201	11879	SOLLC	XP_004252996.1	SOLLC	1	SINGLECOPY	PREDICTED: protein arginine methyltransferase NDUFAF7 homolog; mitochondrial [Solanum lycopersicum]	LOC101262603_10201
10201	11879;16482	ELAGV	XP_010926602.1;XP_010926603.1	ELAGV	2	MULTICOPY	PREDICTED: uncharacterized protein LOC105048836 isoform X1 [Elaeis guineensis];PREDICTED: uncharacterized protein LOC105048836 isoform X2 [Elaeis guineensis]	LOC105048836_10201
10201	11879;-;16482;34998	VITVI	XP_002263790.1;XP_010650266.1;XP_010650268.1;XP_010650269.1	VITVI	4	MULTICOPY	PREDICTED: protein arginine methyltransferase NDUFAF7 homolog; mitochondrial isoform X4 [Vitis vinifera];PREDICTED: protein arginine methyltransferase NDUFAF7 homolog; mitochondrial isoform X1 [Vitis vinifera];PREDICTED: protein arginine methyltransferase NDUFAF7 homolog; mitochondrial isoform X2 [Vitis vinifera];PREDICTED: protein arginine methyltransferase NDUFAF7 homolog; mitochondrial isoform…	LOC100251392_10201
10201	16482;11879	PHODC	XP_017697908.1;XP_008787724.1	PHODC	2	MULTICOPY	PREDICTED: NADH dehydrogenase [ubiquinone] complex I; assembly factor 7 homolog isoform X1 [Phoenix dactylifera];PREDICTED: NADH dehydrogenase [ubiquinone] complex I; assembly factor 7 homolog isoform X2 [Phoenix dactylifera]	LOC103705689_10201
10201	34998;-	EUTOL	TSA_EVI_ab_kmer_T6742;TSA_EVI_ab_kmer_T6742	EUTOL	2	MULTICOPY	g.8845::m.8845 Gene.8845::TSA_EVI_ab_kmer_T6742::g.8845 ORF type:5prime_partial len:276 (+) TSA_EVI_ab_kmer_T6742:3-830(+)	TSA_EVI_ab_kmer_T6742_10201
10202	-	EUTOL	TSA_EVI_ab_kmer_T1229	EUTOL	3	MULTICOPY	g.2131::m.2131 Gene.2131::TSA_EVI_ab_kmer_T1229::g.2131 ORF type:5prime_partial len:227 (+) TSA_EVI_ab_kmer_T1229:1-681(+)	TSA_EVI_ab_kmer_T1229_10202
10202	13282	PHODC	XP_008808193.1	PHODC	5	MULTICOPY	PREDICTED: uncharacterized protein At1g04910-like [Phoenix dactylifera]	LOC103720327_10202
10202	13282	SOLLC	XP_004239859.1	SOLLC	1	SINGLECOPY	PREDICTED: uncharacterized protein At1g04910 [Solanum lycopersicum]	LOC101258956_10202
10202	17573;13282	ELAGV	XP_010913046.1;XP_010913047.1	ELAGV	5	MULTICOPY	PREDICTED: uncharacterized protein At1g04910-like isoform X1 [Elaeis guineensis];PREDICTED: uncharacterized protein At1g04910-like isoform X2 [Elaeis guineensis]	LOC105038835_10202
10202	17573;18218;21539	VITVI	XP_010652603.1;XP_010652604.1;XP_019076774.1	VITVI	4	MULTICOPY	PREDICTED: uncharacterized protein At1g04910 isoform X1 [Vitis vinifera];PREDICTED: uncharacterized protein At1g04910 isoform X2 [Vitis vinifera];PREDICTED: uncharacterized protein At1g04910 isoform X3 [Vitis vinifera]	LOC100241672_10202
10202	18218;21539;8508	ELAGV	XP_010929742.1;XP_010929743.1;XP_019708576.1	ELAGV	5	MULTICOPY	PREDICTED: uncharacterized protein At1g04910 isoform X1 [Elaeis guineensis];PREDICTED: uncharacterized protein At1g04910 isoform X2 [Elaeis guineensis];PREDICTED: uncharacterized protein At1g04910 isoform X1 [Elaeis guineensis]	LOC105051139_10202
10202	23030	EUTOL	TSA_EVI_ab_kmer_T12800	EUTOL	3	MULTICOPY	g.16326::m.16326 Gene.16326::TSA_EVI_ab_kmer_T12800::g.16326 ORF type:internal len:270 (+) TSA_EVI_ab_kmer_T12800:1-807(+)	TSA_EVI_ab_kmer_T12800_10202
10202	23030;-;17573	PHODC	XP_008809937.1;XP_008809938.1;XP_008809939.1	PHODC	5	MULTICOPY	PREDICTED: uncharacterized protein At1g04910-like isoform X1 [Phoenix dactylifera];PREDICTED: uncharacterized protein At1g04910-like isoform X2 [Phoenix dactylifera];PREDICTED: uncharacterized protein At1g04910-like isoform X3 [Phoenix dactylifera]	LOC103721476_10202
10202	8508	ARATH	ARATH20790	ARATH	1	SINGLECOPY	| AT1G04910.1 | AAF40446 | AAL32840 | AAP68319 | AEE27758 | AT1G04910 | BAD94749 | O-fucosyltransferase family protein [Source:TAIR_LOCUS;Acc:AT1G04910]	AT1G04910_10202
10202	8508	EUTOL	TSA_EVI_ab_kmer_T19774	EUTOL	3	MULTICOPY	g.25270::m.25270 Gene.25270::TSA_EVI_ab_kmer_T19774::g.25270 ORF type:internal len:145 (+) TSA_EVI_ab_kmer_T19774:3-434(+)	TSA_EVI_ab_kmer_T19774_10202
10202	8508	PHODC	XP_017699221.1	PHODC	5	MULTICOPY	PREDICTED: uncharacterized protein At1g04910 [Phoenix dactylifera]	LOC103710825_10202
10202	8508	VITVI	XP_010650286.1	VITVI	4	MULTICOPY	PREDICTED: uncharacterized protein At1g04910 [Vitis vinifera]	LOC100247000_10202
10203	21886	EUTOL	TSA_EVI_ab_kmer_T21733	EUTOL	1	SINGLECOPY	g.27682::m.27682 Gene.27682::TSA_EVI_ab_kmer_T21733::g.27682 ORF type:complete len:275 (+) TSA_EVI_ab_kmer_T21733:160-984(+)	TSA_EVI_ab_kmer_T21733_10203
10203	21886	ELAGV	XP_010931914.1	ELAGV	1	SINGLECOPY	PREDICTED: protein TIC 20-I; chloroplastic [Elaeis guineensis]	LOC105052700_10203
10203	21886	PHODC	XP_017698969.1	PHODC	2	MULTICOPY	PREDICTED: protein TIC 20-I; chloroplastic-like [Phoenix dactylifera]	LOC103709930_10203
10203	21886	SOLLC	XP_004239772.1	SOLLC	3	MULTICOPY	PREDICTED: protein TIC 20-I; chloroplastic-like [Solanum lycopersicum]	LOC101258263_10203
10203	21886;30409;30408	VITVI	XP_002281211.1;XP_010664725.1;XP_019072350.1	VITVI	3	MULTICOPY	PREDICTED: protein TIC 20-I; chloroplastic [Vitis vinifera];PREDICTED: protein TIC 20-I; chloroplastic [Vitis vinifera];PREDICTED: protein TIC 20-I; chloroplastic [Vitis vinifera]	LOC100264361_10203
10203	30408	ARATH	ARATH20793	ARATH	1	SINGLECOPY	| AT1G04945.3 | AEE27764 | AT1G04945 | F4I765_ARATH | HIT-type Zinc finger family protein [Source:TAIR_LOCUS;Acc:AT1G04945]	AT1G04945_10203
10203	30408	PHODC	XP_008805834.1	PHODC	2	MULTICOPY	PREDICTED: protein TIC 20-I; chloroplastic-like [Phoenix dactylifera]	LOC103718687_10203
10203	30409;30408	SOLLC	XP_004238024.1;XP_004238025.1	SOLLC	3	MULTICOPY	PREDICTED: protein TIC 20-I; chloroplastic isoform X1 [Solanum lycopersicum];PREDICTED: protein TIC 20-I; chloroplastic isoform X2 [Solanum lycopersicum]	LOC101263407_10203
10204	-;-;-;-	VITVI	XP_002264290.1;XP_010657180.1;XP_019079341.1;XP_019079342.1	VITVI	9	MULTICOPY	PREDICTED: transcription initiation factor TFIID subunit 6 isoform X2 [Vitis vinifera];PREDICTED: transcription initiation factor TFIID subunit 6 isoform X2 [Vitis vinifera];PREDICTED: transcription initiation factor TFIID subunit 6 isoform X1 [Vitis vinifera];PREDICTED: transcription initiation factor TFIID subunit 6 isoform X1 [Vitis vinifera]	LOC100263756_10204
10204	18783	SOLLC	XP_004244343.1	SOLLC	2	MULTICOPY	PREDICTED: transcription initiation factor TFIID subunit 6-like [Solanum lycopersicum]	LOC101264035_10204
10204	25341	ARATH	ARATH24879	ARATH	2	MULTICOPY	| AT1G54360.2 | AEE33085 | AEE33087 | AT1G54360 | TBP-ASSOCIATED FACTOR 6B [Source:TAIR_LOCUS;Acc:AT1G54360]	AT1G54360_10204
10204	6414	ARATH	ARATH20794	ARATH	2	MULTICOPY	| AT1G04950.2 | AAF40443 | AAK93639 | AAM14231 | AAR28023 | AEE27766 | AEE27767 | AEE27768 | AT1G04950 | BAH19928 | BAH20105 | CAA74021 | TATA BOX ASSOCIATED FACTOR II 59 [Source:TAIR_LOCUS;Acc:AT1G04950]	AT1G04950_10204
10204	6414	EUTOL	TSA_EVI_ab_kmer_T1088	EUTOL	1	SINGLECOPY	g.1926::m.1926 Gene.1926::TSA_EVI_ab_kmer_T1088::g.1926 ORF type:5prime_partial len:575 (+) TSA_EVI_ab_kmer_T1088:3-1727(+)	TSA_EVI_ab_kmer_T1088_10204
10204	6414	ELAGV	XP_010913968.1	ELAGV	1	SINGLECOPY	PREDICTED: transcription initiation factor TFIID subunit 6 [Elaeis guineensis]	LOC105039498_10204
10204	6414	PHODC	XP_008798778.1	PHODC	1	SINGLECOPY	PREDICTED: transcription initiation factor TFIID subunit 6-like [Phoenix dactylifera]	LOC103713576_10204
10204	6414	SOLLC	XP_004248302.1	SOLLC	2	MULTICOPY	PREDICTED: transcription initiation factor TFIID subunit 6 [Solanum lycopersicum]	LOC101253325_10204
10204	6414;25341;18783;-;-	VITVI	XP_010644505.1;XP_010644506.1;XP_010644507.1;XP_019072912.1;XP_019072913.1	VITVI	9	MULTICOPY	PREDICTED: transcription initiation factor TFIID subunit 6 isoform X1 [Vitis vinifera];PREDICTED: transcription initiation factor TFIID subunit 6 isoform X1 [Vitis vinifera];PREDICTED: transcription initiation factor TFIID subunit 6 isoform X1 [Vitis vinifera];PREDICTED: transcription initiation factor TFIID subunit 6 isoform X2 [Vitis vinifera];PREDICTED: transcription initiation factor TFIID su…	LOC100265835_10204
10205	18467	ARATH	ARATH20795	ARATH	1	SINGLECOPY	| AT1G04960.2 | AEE27770 | AT1G04960 | A8MRN9_ARATH | Protein of unknown function (DUF1664) [Source:TAIR_LOCUS;Acc:AT1G04960]	AT1G04960_10205
10205	18467	EUTOL	TSA_EVI_ab_kmer_T5905	EUTOL	1	SINGLECOPY	g.7547::m.7547 Gene.7547::TSA_EVI_ab_kmer_T5905::g.7547 ORF type:5prime_partial len:333 (+) TSA_EVI_ab_kmer_T5905:2-1000(+)	TSA_EVI_ab_kmer_T5905_10205
10205	18467	ELAGV	XP_010913208.1	ELAGV	1	SINGLECOPY	PREDICTED: uncharacterized protein LOC105038961 [Elaeis guineensis]	LOC105038961_10205
10205	18467	PHODC	XP_008798840.1	PHODC	1	SINGLECOPY	PREDICTED: uncharacterized protein LOC103713619 [Phoenix dactylifera]	LOC103713619_10205
10205	18467	SOLLC	XP_004245490.1	SOLLC	1	SINGLECOPY	PREDICTED: uncharacterized protein LOC101248698 [Solanum lycopersicum]	LOC101248698_10205
10205	-;18467	VITVI	XP_002277295.1;XP_019079282.1	VITVI	2	MULTICOPY	PREDICTED: uncharacterized protein LOC100261969 isoform X1 [Vitis vinifera];PREDICTED: uncharacterized protein LOC100261969 isoform X2 [Vitis vinifera]	LOC100261969_10205
10206	-	VITVI	XP_002277143.2	VITVI	2	MULTICOPY	PREDICTED: putative BPI/LBP family protein At1g04970 [Vitis vinifera]	LOC100264027_10206
10206	10886	ARATH	ARATH20796	ARATH	1	SINGLECOPY	| AT1G04970.1 | AAF40464 | AAM65272 | AAO42277 | AAO64007 | AEE27771 | AEE27772 | AT1G04970 | lipid-binding serum glycoprotein family protein [Source:TAIR_LOCUS;Acc:AT1G04970]	AT1G04970_10206
10206	10886	EUTOL	TSA_EVI_ab_kmer_T10532	EUTOL	1	SINGLECOPY	g.13270::m.13270 Gene.13270::TSA_EVI_ab_kmer_T10532::g.13270 ORF type:5prime_partial len:533 (+) TSA_EVI_ab_kmer_T10532:1-1599(+)	TSA_EVI_ab_kmer_T10532_10206
10206	10886	ELAGV	XP_010913209.1	ELAGV	2	MULTICOPY	PREDICTED: putative BPI/LBP family protein At1g04970 [Elaeis guineensis]	LOC105038962_10206
10206	10886	VITVI	XP_002272020.1	VITVI	2	MULTICOPY	PREDICTED: putative BPI/LBP family protein At1g04970 [Vitis vinifera]	LOC100265388_10206
10206	10886	SOLLC	XP_004244083.1	SOLLC	1	SINGLECOPY	PREDICTED: putative BPI/LBP family protein At1g04970 [Solanum lycopersicum]	LOC101263335_10206
10206	-;10886;-	PHODC	XP_008798837.1;XP_008798838.1;XP_008798839.1	PHODC	4	MULTICOPY	PREDICTED: putative BPI/LBP family protein At1g04970 isoform X1 [Phoenix dactylifera];PREDICTED: putative BPI/LBP family protein At1g04970 isoform X2 [Phoenix dactylifera];PREDICTED: putative BPI/LBP family protein At1g04970 isoform X3 [Phoenix dactylifera]	LOC103713618_10206
10206	11082	ELAGV	XP_010928142.1	ELAGV	2	MULTICOPY	PREDICTED: putative BPI/LBP family protein At1g04970 [Elaeis guineensis]	LOC105050003_10206
10206	11082	PHODC	XP_008775975.1	PHODC	4	MULTICOPY	PREDICTED: putative BPI/LBP family protein At1g04970 [Phoenix dactylifera]	LOC103696215_10206
10207	-	ELAGV	XP_019701506.1	ELAGV	3	MULTICOPY	PREDICTED: uncharacterized protein LOC109504843 [Elaeis guineensis]	LOC109504843_10207
10207	29074	ARATH	ARATH20798	ARATH	1	SINGLECOPY	| AT1G04985.1 | AAF40462 | AAO22782 | AAO42407 | AEE27774 | AT1G04985 | Q84JL8_ARATH | unknown protein; Has 37 Blast hits to 37 proteins in 11 species: Archae - 0; Bacteria - 0; Metazoa - 0; Fungi - 0; Plants - 37; Viruses - 0; Other Eukaryotes - 0 (source: NCBI BLink). [Source:TAIR_LOCUS;Acc:AT1G04985]	AT1G04985_10207
10207	29074	EUTOL	TSA_EVI_ab_kmer_T6217	EUTOL	1	SINGLECOPY	g.8064::m.8064 Gene.8064::TSA_EVI_ab_kmer_T6217::g.8064 ORF type:complete len:213 (+) TSA_EVI_ab_kmer_T6217:106-744(+)	TSA_EVI_ab_kmer_T6217_10207
10207	29074	PHODC	XP_008799446.1	PHODC	1	SINGLECOPY	PREDICTED: uncharacterized protein LOC103714087 [Phoenix dactylifera]	LOC103714087_10207
10207	29074;40310	ELAGV	XP_010928408.1;XP_010928409.1	ELAGV	3	MULTICOPY	PREDICTED: uncharacterized protein LOC105050184 isoform X1 [Elaeis guineensis];PREDICTED: uncharacterized protein LOC105050184 isoform X2 [Elaeis guineensis]	LOC105050184_10207
10207	29074;40310	VITVI	XP_010657248.1;XP_019079080.1	VITVI	2	MULTICOPY	PREDICTED: uncharacterized protein LOC100258502 isoform X1 [Vitis vinifera];PREDICTED: uncharacterized protein LOC100258502 isoform X2 [Vitis vinifera]	LOC100258502_10207
10207	29074;40310	SOLLC	XP_010323852.1;XP_019070547.1	SOLLC	2	MULTICOPY	PREDICTED: uncharacterized protein LOC101266045 [Solanum lycopersicum];PREDICTED: uncharacterized protein LOC101266045 [Solanum lycopersicum]	LOC101266045_10207
10208	-	SOLLC	NP_001234638.1	SOLLC	5	MULTICOPY	1-aminocyclopropane-1-carboxylate oxidase [Solanum lycopersicum]	LOC100125909_10208
10208	-	SOLLC	NP_001316842.1	SOLLC	5	MULTICOPY	1-aminocyclopropane-1-carboxylate oxidase [Solanum lycopersicum]	LOC101251255_10208
10208	20034	ARATH	ARATH20801	ARATH	3	MULTICOPY	| AT1G05010.1 | AAC97998 | AAK43970 | AAN12929 | AEE27779 | AT1G05010 | CAA47251 | ethylene-forming enzyme [Source:TAIR_LOCUS;Acc:AT1G05010]	AT1G05010_10208
10208	20034	EUTOL	TSA_EVI_ab_kmer_T5110	EUTOL	2	MULTICOPY	g.6022::m.6022 Gene.6022::TSA_EVI_ab_kmer_T5110::g.6022 ORF type:complete len:387 (+) TSA_EVI_ab_kmer_T5110:190-1350(+)	TSA_EVI_ab_kmer_T5110_10208
10208	20034	ELAGV	XP_010943257.1	ELAGV	2	MULTICOPY	PREDICTED: 1-aminocyclopropane-1-carboxylate oxidase [Elaeis guineensis]	LOC105061033_10208
10208	20034	PHODC	XP_008803519.1	PHODC	2	MULTICOPY	PREDICTED: 1-aminocyclopropane-1-carboxylate oxidase-like [Phoenix dactylifera]	LOC103717060_10208
10208	20034	VITVI	XP_002273430.3	VITVI	2	MULTICOPY	PREDICTED: 1-aminocyclopropane-1-carboxylate oxidase [Vitis vinifera]	LOC100232928_10208
10208	20034	SOLLC	NP_001234024.2	SOLLC	5	MULTICOPY	1-aminocyclopropane-1-carboxylate oxidase 1 [Solanum lycopersicum]	ACO1_10208
10208	21124	ARATH	ARATH25537	ARATH	3	MULTICOPY	| AT1G62380.1 | AAC27484 | AAF70838 | AAK76550 | AAL32763 | AAM13380 | AAM91785 | AEE33960 | AFI41198 | AT1G62380 | BAF02150 | CAA79062 | ACC oxidase 2 [Source:TAIR_LOCUS;Acc:AT1G62380]	AT1G62380_10208
10208	21124	EUTOL	TSA_EVI_ab_kmer_T13653	EUTOL	2	MULTICOPY	g.17565::m.17565 Gene.17565::TSA_EVI_ab_kmer_T13653::g.17565 ORF type:internal len:208 (+) TSA_EVI_ab_kmer_T13653:2-622(+)	TSA_EVI_ab_kmer_T13653_10208
10208	21124	ELAGV	XP_010913394.1	ELAGV	2	MULTICOPY	PREDICTED: 1-aminocyclopropane-1-carboxylate oxidase 3 [Elaeis guineensis]	LOC105039092_10208
10208	21124	PHODC	XP_008805606.1	PHODC	2	MULTICOPY	PREDICTED: 1-aminocyclopropane-1-carboxylate oxidase 1-like [Phoenix dactylifera]	LOC103718519_10208
10208	21124	VITVI	NP_001267871.1	VITVI	2	MULTICOPY	aconitase 2; mitochondrial [Vitis vinifera]	ACO2_10208
10208	21124	SOLLC	NP_001233928.1	SOLLC	5	MULTICOPY	1-aminocyclopropane-1-carboxylate oxidase 4 [Solanum lycopersicum]	ACO4_10208
10208	28096	ARATH	ARATH21564	ARATH	3	MULTICOPY	| AT1G12010.1 | AAC17613 | AAK96598 | AAL38607 | AEE28826 | AT1G12010 | 2-oxoglutarate (2OG) and Fe(II)-dependent oxygenase superfamily protein [Source:TAIR_LOCUS;Acc:AT1G12010]	AT1G12010_10208
10208	28096	SOLLC	NP_001233867.2	SOLLC	5	MULTICOPY	1-aminocyclopropane-1-carboxylate oxidase [Solanum lycopersicum]	ACO4-like_10208
10209	-	SOLLC	XP_004251531.1	SOLLC	2	MULTICOPY	PREDICTED: clathrin coat assembly protein AP180-like [Solanum lycopersicum]	LOC101252748_10209
10209	11388	ARATH	ARATH20802	ARATH	1	SINGLECOPY	| AT1G05020.1 | AAC97997 | AAO50717 | AEE27780 | AT1G05020 | BAC42127 | ENTH/ANTH/VHS superfamily protein [Source:TAIR_LOCUS;Acc:AT1G05020]	AT1G05020_10209
10209	11388	ELAGV	XP_010917235.1	ELAGV	1	SINGLECOPY	PREDICTED: clathrin coat assembly protein AP180 [Elaeis guineensis]	LOC105041871_10209
10209	11388	PHODC	XP_008786734.1	PHODC	1	SINGLECOPY	PREDICTED: clathrin coat assembly protein AP180 [Phoenix dactylifera]	LOC103704969_10209
10209	11388	VITVI	XP_002271237.1	VITVI	1	SINGLECOPY	PREDICTED: clathrin coat assembly protein AP180 [Vitis vinifera]	LOC100246581_10209
10209	11388	SOLLC	XP_004243514.1	SOLLC	2	MULTICOPY	PREDICTED: clathrin coat assembly protein AP180 [Solanum lycopersicum]	LOC101268120_10209
1021	6899	ELAGV	XP_010934881.1	ELAGV	1	SINGLECOPY	PREDICTED: putative pentatricopeptide repeat-containing protein At5g37570 [Elaeis guineensis]	LOC105054929_1021
10210	10977	ARATH	ARATH20803	ARATH	1	SINGLECOPY	| AT1G05030.1 | AAC98002 | AAU94377 | AAV59260 | AEE27781 | AT1G05030 | BAE98899 | Major facilitator superfamily protein [Source:TAIR_LOCUS;Acc:AT1G05030]	AT1G05030_10210
10210	10977	PHODC	XP_008805612.1	PHODC	1	SINGLECOPY	PREDICTED: probable plastidic glucose transporter 1 [Phoenix dactylifera]	LOC103718523_10210
10210	10977	SOLLC	NP_001287652.1	SOLLC	1	SINGLECOPY	probable plastidic glucose transporter 1-like [Solanum lycopersicum]	pGlcT4_10210
10210	10977;22694	VITVI	XP_010657230.1;XP_019079088.1	VITVI	2	MULTICOPY	PREDICTED: probable plastidic glucose transporter 1 isoform X1 [Vitis vinifera];PREDICTED: probable plastidic glucose transporter 1 isoform X2 [Vitis vinifera]	LOC100261947_10210
10210	10977;38647;22694;-;33140	ELAGV	XP_010913404.1;XP_010913405.1;XP_019703941.1;XP_019703942.1;XP_019703943.1	ELAGV	5	MULTICOPY	PREDICTED: probable plastidic glucose transporter 1 isoform X1 [Elaeis guineensis];PREDICTED: probable plastidic glucose transporter 1 isoform X4 [Elaeis guineensis];PREDICTED: probable plastidic glucose transporter 1 isoform X2 [Elaeis guineensis];PREDICTED: probable plastidic glucose transporter 1 isoform X3 [Elaeis guineensis];PREDICTED: probable plastidic glucose transporter 1 isoform X5 [Ela…	LOC105039104_10210
10210	33140	EUTOL	TSA_EVI_ab_kmer_T1752	EUTOL	2	MULTICOPY	g.2807::m.2807 Gene.2807::TSA_EVI_ab_kmer_T1752::g.2807 ORF type:complete len:151 (+) TSA_EVI_ab_kmer_T1752:76-528(+)	TSA_EVI_ab_kmer_T1752_10210
10210	38647	EUTOL	TSA_EVI_ab_kmer_T18645	EUTOL	2	MULTICOPY	g.23784::m.23784 Gene.23784::TSA_EVI_ab_kmer_T18645::g.23784 ORF type:internal len:237 (+) TSA_EVI_ab_kmer_T18645:2-709(+)	TSA_EVI_ab_kmer_T18645_10210
10211	12595	ARATH	ARATH20806	ARATH	1	SINGLECOPY	| AT1G05055.1 | AAC97995 | AAM90909 | AEE27784 | AT1G05055 | BAF01337 | BAF01859 | general transcription factor II H2 [Source:TAIR_LOCUS;Acc:AT1G05055]	AT1G05055_10211
10211	12595	EUTOL	TSA_EVI_ab_kmer_T2736	EUTOL	1	SINGLECOPY	g.3967::m.3967 Gene.3967::TSA_EVI_ab_kmer_T2736::g.3967 ORF type:internal len:198 (+) TSA_EVI_ab_kmer_T2736:3-593(+)	TSA_EVI_ab_kmer_T2736_10211
10211	12595	ELAGV	XP_010933222.1	ELAGV	3	MULTICOPY	PREDICTED: general transcription factor IIH subunit 2-like [Elaeis guineensis]	LOC105053666_10211
10211	12595	PHODC	XP_008783737.1	PHODC	3	MULTICOPY	PREDICTED: general transcription factor IIH subunit 2 [Phoenix dactylifera]	LOC103702884_10211
10211	12595;18300	SOLLC	XP_004237420.1;XP_010319752.1	SOLLC	2	MULTICOPY	PREDICTED: general transcription factor IIH subunit 2 isoform X1 [Solanum lycopersicum];PREDICTED: general transcription factor IIH subunit 2 isoform X2 [Solanum lycopersicum]	LOC101268093_10211
10211	12595;18300;-;-;-;27943	VITVI	XP_002284994.1;XP_010651135.1;XP_010651136.1;XP_019076101.1;XP_019076102.1;XP_019076103.1	VITVI	6	MULTICOPY	PREDICTED: general transcription factor IIH subunit 2 isoform X2 [Vitis vinifera];PREDICTED: general transcription factor IIH subunit 2 isoform X2 [Vitis vinifera];PREDICTED: general transcription factor IIH subunit 2 isoform X2 [Vitis vinifera];PREDICTED: general transcription factor IIH subunit 2 isoform X1 [Vitis vinifera];PREDICTED: general transcription factor IIH subunit 2 isoform X1 [Vitis…	LOC100253554_10211
10211	18300;-	ELAGV	XP_010918956.1;XP_010918957.1	ELAGV	3	MULTICOPY	PREDICTED: general transcription factor IIH subunit 2-like isoform X1 [Elaeis guineensis];PREDICTED: general transcription factor IIH subunit 2-like isoform X2 [Elaeis guineensis]	LOC105043197_10211
10211	27943;18300	PHODC	XP_017696246.1;XP_008778005.1	PHODC	3	MULTICOPY	PREDICTED: general transcription factor IIH subunit 2-like isoform X2 [Phoenix dactylifera];PREDICTED: general transcription factor IIH subunit 2-like isoform X1 [Phoenix dactylifera]	LOC103697841_10211
10212	24626	ARATH	ARATH20807	ARATH	1	SINGLECOPY	| AT1G05060.1 | AAC98001 | AAM65199 | AAO42854 | AEE27785 | AT1G05060 | BAE99489 | Q9ZVP0_ARATH | unknown protein; Has 34 Blast hits to 34 proteins in 13 species: Archae - 0; Bacteria - 0; Metazoa - 0; Fungi - 0; Plants - 34; Viruses - 0; Other Eukaryotes - 0 (source: NCBI BLink). [Source:TAIR_LOCUS;Acc:AT1G05060]	AT1G05060_10212
10212	24626	EUTOL	TSA_EVI_ab_kmer_T15324	EUTOL	1	SINGLECOPY	g.19651::m.19651 Gene.19651::TSA_EVI_ab_kmer_T15324::g.19651 ORF type:5prime_partial len:311 (+) TSA_EVI_ab_kmer_T15324:1-933(+)	TSA_EVI_ab_kmer_T15324_10212
10212	24626	ELAGV	XP_010913444.1	ELAGV	1	SINGLECOPY	PREDICTED: uncharacterized protein LOC105039129 [Elaeis guineensis]	LOC105039129_10212
10212	24626	PHODC	XP_008798040.1	PHODC	1	SINGLECOPY	PREDICTED: uncharacterized protein LOC103713055 [Phoenix dactylifera]	LOC103713055_10212
10212	24626	VITVI	XP_002273465.1	VITVI	1	SINGLECOPY	PREDICTED: uncharacterized protein LOC100263749 [Vitis vinifera]	LOC100263749_10212
10212	24626;-	SOLLC	XP_004243530.1;XP_010323857.1	SOLLC	2	MULTICOPY	PREDICTED: uncharacterized protein LOC101247442 isoform X2 [Solanum lycopersicum];PREDICTED: uncharacterized protein LOC101247442 isoform X1 [Solanum lycopersicum]	LOC101247442_10212
10213	30815	ARATH	ARATH20821	ARATH	1	SINGLECOPY	| AT1G05190.1 | AAB71459 | AAK25975 | AAK64135 | AAM62933 | AEE27802 | AT1G05190 | BAH20405 | Ribosomal protein L6 family [Source:TAIR_LOCUS;Acc:AT1G05190]	AT1G05190_10213
10213	30815	EUTOL	TSA_EVI_ab_kmer_T14866	EUTOL	1	SINGLECOPY	g.18853::m.18853 Gene.18853::TSA_EVI_ab_kmer_T14866::g.18853 ORF type:5prime_partial len:167 (+) TSA_EVI_ab_kmer_T14866:3-503(+)	TSA_EVI_ab_kmer_T14866_10213
10213	30815	ELAGV	XP_010907839.1	ELAGV	1	SINGLECOPY	PREDICTED: 50S ribosomal protein L6; chloroplastic [Elaeis guineensis]	LOC105034395_10213
10213	30815	PHODC	XP_008802994.1	PHODC	1	SINGLECOPY	PREDICTED: 50S ribosomal protein L6; chloroplastic [Phoenix dactylifera]	LOC103716674_10213
10213	30815	VITVI	XP_002279657.2	VITVI	1	SINGLECOPY	PREDICTED: 50S ribosomal protein L6; chloroplastic [Vitis vinifera]	LOC100263647_10213
10213	30815	SOLLC	XP_004252860.1	SOLLC	1	SINGLECOPY	PREDICTED: 50S ribosomal protein L6; chloroplastic [Solanum lycopersicum]	LOC101248086_10213
10214	38907	ARATH	ARATH20823	ARATH	1	SINGLECOPY	| AT1G05205.1 | AAM61024 | ABD38877 | AEE27805 | AT1G05205 | Q8LG56_ARATH | unknown protein; Has 44 Blast hits to 44 proteins in 16 species: Archae - 0; Bacteria - 0; Metazoa - 0; Fungi - 0; Plants - 44; Viruses - 0; Other Eukaryotes - 0 (source: NCBI BLink). [Source:TAIR_LOCUS;Acc:AT1G05205]	AT1G05205_10214
10214	38907	ELAGV	XP_010931809.1	ELAGV	1	SINGLECOPY	PREDICTED: uncharacterized protein LOC105052633 [Elaeis guineensis]	LOC105052633_10214
10214	38907	VITVI	XP_002266186.1	VITVI	1	SINGLECOPY	PREDICTED: uncharacterized protein LOC100265882 [Vitis vinifera]	LOC100265882_10214
10214	38907;40141;40140	SOLLC	XP_004243466.1;XP_010323815.1;XP_010323816.1	SOLLC	3	MULTICOPY	PREDICTED: uncharacterized protein LOC101252302 [Solanum lycopersicum];PREDICTED: uncharacterized protein LOC101252302 [Solanum lycopersicum];PREDICTED: uncharacterized protein LOC101252302 [Solanum lycopersicum]	LOC101252302_10214
10214	40141;40140;38907	PHODC	XP_008812261.1;XP_008812263.1;XP_017702164.1	PHODC	3	MULTICOPY	PREDICTED: uncharacterized protein LOC103723198 [Phoenix dactylifera];PREDICTED: uncharacterized protein LOC103723198 [Phoenix dactylifera];PREDICTED: uncharacterized protein LOC103723198 [Phoenix dactylifera]	LOC103723198_10214
10215	24369	ARATH	ARATH20834	ARATH	1	SINGLECOPY	| AT1G05310.1 | AAB71446 | AEE27822 | AT1G05310 | Pectin lyase-like superfamily protein [Source:TAIR_LOCUS;Acc:AT1G05310]	AT1G05310_10215
10215	24369	ELAGV	XP_010911368.1	ELAGV	1	SINGLECOPY	PREDICTED: probable pectinesterase 8; partial [Elaeis guineensis]	LOC105037393_10215
10215	24369	PHODC	XP_008809346.1	PHODC	1	SINGLECOPY	PREDICTED: probable pectinesterase 8 [Phoenix dactylifera]	LOC103721083_10215
10215	24369	VITVI	XP_002267842.1	VITVI	1	SINGLECOPY	PREDICTED: probable pectinesterase 8 [Vitis vinifera]	LOC100241515_10215
10215	24369	SOLLC	XP_004243648.1	SOLLC	1	SINGLECOPY	PREDICTED: probable pectinesterase 8 [Solanum lycopersicum]	LOC101257682_10215
10216	11972	ELAGV	XP_019704420.1	ELAGV	2	MULTICOPY	PREDICTED: ubiquitin-like modifier-activating enzyme 5 [Elaeis guineensis]	LOC105042124_10216
10216	11972	PHODC	XP_008805329.1	PHODC	3	MULTICOPY	PREDICTED: ubiquitin-like modifier-activating enzyme 5 [Phoenix dactylifera]	LOC103718330_10216
10216	11972	VITVI	XP_002283797.1	VITVI	1	SINGLECOPY	PREDICTED: ubiquitin-like modifier-activating enzyme 5 [Vitis vinifera]	LOC100266337_10216
10216	11972	SOLLC	XP_004236327.1	SOLLC	1	SINGLECOPY	PREDICTED: ubiquitin-like modifier-activating enzyme 5 [Solanum lycopersicum]	LOC101261907_10216
10216	21321	ARATH	ARATH20838	ARATH	1	SINGLECOPY	| AT1G05350.1 | AAB71466 | AEE27828 | AT1G05350 | NAD(P)-binding Rossmann-fold superfamily protein [Source:TAIR_LOCUS;Acc:AT1G05350]	AT1G05350_10216
10216	21321	EUTOL	TSA_EVI_ab_kmer_T530	EUTOL	1	SINGLECOPY	g.1038::m.1038 Gene.1038::TSA_EVI_ab_kmer_T530::g.1038 ORF type:5prime_partial len:515 (+) TSA_EVI_ab_kmer_T530:3-1547(+)	TSA_EVI_ab_kmer_T530_10216
10216	21321	PHODC	XP_008779297.1	PHODC	3	MULTICOPY	PREDICTED: ubiquitin-like modifier-activating enzyme 5; partial [Phoenix dactylifera]	LOC103699034_10216
10216	38383	ELAGV	XP_010911273.1	ELAGV	2	MULTICOPY	PREDICTED: ubiquitin-like modifier-activating enzyme 5 [Elaeis guineensis]	LOC105037287_10216
10216	38383	PHODC	XP_008801839.1	PHODC	3	MULTICOPY	PREDICTED: LOW QUALITY PROTEIN: ubiquitin-like modifier-activating enzyme 5 [Phoenix dactylifera]	LOC103715851_10216
10217	28534	ARATH	ARATH20842	ARATH	1	SINGLECOPY	| AT1G05385.1 | AAF79740 | AAK44057 | AAN13149 | AEE27833 | AT1G05385 | BAC42906 | photosystem II 11 kDa protein-related [Source:TAIR_LOCUS;Acc:AT1G05385]	AT1G05385_10217
10217	28534	EUTOL	TSA_EVI_ab_kmer_T830	EUTOL	1	SINGLECOPY	g.1525::m.1525 Gene.1525::TSA_EVI_ab_kmer_T830::g.1525 ORF type:5prime_partial len:206 (+) TSA_EVI_ab_kmer_T830:1-618(+)	TSA_EVI_ab_kmer_T830_10217
10217	28534	SOLLC	XP_004247356.1	SOLLC	1	SINGLECOPY	PREDICTED: photosystem II D1 precursor processing protein PSB27-H2; chloroplastic [Solanum lycopersicum]	LOC101252922_10217
10217	28534;40865;28562	ELAGV	XP_010917724.1;XP_010917725.1;XP_010917727.1	ELAGV	3	MULTICOPY	PREDICTED: photosystem II D1 precursor processing protein PSB27-H2; chloroplastic [Elaeis guineensis];PREDICTED: photosystem II D1 precursor processing protein PSB27-H2; chloroplastic [Elaeis guineensis];PREDICTED: photosystem II D1 precursor processing protein PSB27-H2; chloroplastic [Elaeis guineensis]	LOC105042288_10217
10217	28562;28534	PHODC	XP_008797337.1;XP_008797338.1	PHODC	2	MULTICOPY	PREDICTED: photosystem II D1 precursor processing protein PSB27-H2; chloroplastic isoform X1 [Phoenix dactylifera];PREDICTED: photosystem II D1 precursor processing protein PSB27-H2; chloroplastic isoform X2 [Phoenix dactylifera]	LOC103712564_10217
10217	28562;40865;28534	VITVI	XP_002282406.1;XP_003631991.1;XP_010649899.1	VITVI	3	MULTICOPY	PREDICTED: photosystem II D1 precursor processing protein PSB27-H2; chloroplastic isoform X2 [Vitis vinifera];PREDICTED: photosystem II D1 precursor processing protein PSB27-H2; chloroplastic isoform X1 [Vitis vinifera];PREDICTED: photosystem II D1 precursor processing protein PSB27-H2; chloroplastic isoform X3 [Vitis vinifera]	LOC100259756_10217
10218	27239	ARATH	ARATH20846	ARATH	1	SINGLECOPY	| AT1G05430.1 | AAM63855 | AAO41894 | AAO50665 | AEE27839 | AT1G05430 | Q8LC42_ARATH | unknown protein; Has 31 Blast hits to 31 proteins in 9 species: Archae - 0; Bacteria - 0; Metazoa - 0; Fungi - 0; Plants - 31; Viruses - 0; Other Eukaryotes - 0 (source: NCBI BLink). [Source:TAIR_LOCUS;Acc:AT1G05430]	AT1G05430_10218
10218	27239	EUTOL	TSA_EVI_ab_kmer_T1223	EUTOL	1	SINGLECOPY	g.2124::m.2124 Gene.2124::TSA_EVI_ab_kmer_T1223::g.2124 ORF type:5prime_partial len:239 (+) TSA_EVI_ab_kmer_T1223:3-719(+)	TSA_EVI_ab_kmer_T1223_10218
10218	27239	PHODC	XP_008804949.1	PHODC	1	SINGLECOPY	PREDICTED: uncharacterized protein LOC103718080 [Phoenix dactylifera]	LOC103718080_10218
10218	27239	VITVI	XP_010649919.1	VITVI	1	SINGLECOPY	PREDICTED: uncharacterized protein LOC100242594 [Vitis vinifera]	LOC100242594_10218
10218	27239;-	SOLLC	XP_004241049.1;XP_010322257.1	SOLLC	3	MULTICOPY	PREDICTED: uncharacterized protein LOC101260650 isoform X1 [Solanum lycopersicum];PREDICTED: uncharacterized protein LOC101260650 isoform X2 [Solanum lycopersicum]	LOC101260650_10218
10218	27239;44695	ELAGV	XP_010917754.1;XP_010917756.1	ELAGV	2	MULTICOPY	PREDICTED: uncharacterized protein LOC105042304 isoform X1 [Elaeis guineensis];PREDICTED: uncharacterized protein LOC105042304 isoform X2 [Elaeis guineensis]	LOC105042304_10218
10218	44695	SOLLC	XP_004247569.1	SOLLC	3	MULTICOPY	PREDICTED: uncharacterized protein LOC101246471 [Solanum lycopersicum]	LOC101246471_10218
10219	-	ELAGV	XP_010932771.1	ELAGV	2	MULTICOPY	PREDICTED: uncharacterized protein LOC105053365 [Elaeis guineensis]	LOC105053365_10219
10219	20028	ARATH	ARATH20847	ARATH	1	SINGLECOPY	| AT1G05440.1 | AAF79737 | AAV68799 | AAX23728 | AEE27840 | AT1G05440 | Q5Q0I8_ARATH | C-8 sterol isomerases [Source:TAIR_LOCUS;Acc:AT1G05440]	AT1G05440_10219
10219	20028	ELAGV	XP_010917758.1	ELAGV	2	MULTICOPY	PREDICTED: uncharacterized protein LOC105042306 [Elaeis guineensis]	LOC105042306_10219
10219	20028	PHODC	XP_008804953.1	PHODC	1	SINGLECOPY	PREDICTED: uncharacterized protein LOC103718083 [Phoenix dactylifera]	LOC103718083_10219
10219	20028	VITVI	XP_002278782.2	VITVI	1	SINGLECOPY	PREDICTED: uncharacterized protein LOC100259691 [Vitis vinifera]	LOC100259691_10219
10219	20028	SOLLC	XP_004247665.1	SOLLC	1	SINGLECOPY	PREDICTED: uncharacterized protein LOC101250447 [Solanum lycopersicum]	LOC101250447_10219
1022	7079	ELAGV	XP_010935756.1	ELAGV	1	SINGLECOPY	PREDICTED: pentatricopeptide repeat-containing protein At1g06145 [Elaeis guineensis]	LOC105055591_1022
10220	2002	ARATH	ARATH20849	ARATH	1	SINGLECOPY	| AT1G05460.1 | AAF79736 | AAK40099 | AEE27843 | AT1G05460 | BAC42350 | P-loop containing nucleoside triphosphate hydrolases superfamily protein [Source:TAIR_LOCUS;Acc:AT1G05460]	AT1G05460_10220
10220	2002	EUTOL	TSA_EVI_ab_kmer_T4165	EUTOL	1	SINGLECOPY	g.5252::m.5252 Gene.5252::TSA_EVI_ab_kmer_T4165::g.5252 ORF type:internal len:127 (+) TSA_EVI_ab_kmer_T4165:2-379(+)	TSA_EVI_ab_kmer_T4165_10220
10220	2002	ELAGV	XP_010917774.1	ELAGV	1	SINGLECOPY	PREDICTED: LOW QUALITY PROTEIN: probable RNA helicase SDE3 [Elaeis guineensis]	LOC105042319_10220
10220	2002	SOLLC	XP_004241042.1	SOLLC	2	MULTICOPY	PREDICTED: probable RNA helicase SDE3 [Solanum lycopersicum]	LOC101258662_10220
10220	2002;-;-;-;-;-;9974	VITVI	XP_002282919.1;XP_010649926.1;XP_010649927.1;XP_010649928.1;XP_019075770.1;XP_019075771.1;XP_019075772.1	VITVI	7	MULTICOPY	PREDICTED: probable RNA helicase SDE3 [Vitis vinifera];PREDICTED: probable RNA helicase SDE3 [Vitis vinifera];PREDICTED: probable RNA helicase SDE3 [Vitis vinifera];PREDICTED: probable RNA helicase SDE3 [Vitis vinifera];PREDICTED: probable RNA helicase SDE3 [Vitis vinifera];PREDICTED: probable RNA helicase SDE3 [Vitis vinifera];PREDICTED: probable RNA helicase SDE3 [Vitis vinifera]	LOC100247679_10220
10220	9974	SOLLC	XP_019069889.1	SOLLC	2	MULTICOPY	PREDICTED: probable RNA helicase SDE3 [Solanum lycopersicum]	LOC101251686_10220
10220	9974;2002	PHODC	XP_008804960.1;XP_008804964.1	PHODC	2	MULTICOPY	PREDICTED: probable RNA helicase SDE3 [Phoenix dactylifera];PREDICTED: probable RNA helicase SDE3 [Phoenix dactylifera]	LOC103718089_10220
10221	25432	PHODC	XP_008791111.2	PHODC	1	SINGLECOPY	PREDICTED: uncharacterized protein LOC103708106 [Phoenix dactylifera]	LOC103708106_10221
10221	25432;-	ELAGV	XP_010934573.2;XP_019708308.1	ELAGV	2	MULTICOPY	PREDICTED: uncharacterized protein LOC105054698 isoform X1 [Elaeis guineensis];PREDICTED: uncharacterized protein LOC105054698 isoform X2 [Elaeis guineensis]	LOC105054698_10221
10221	25432;38265	SOLLC	XP_010323476.1;XP_019070945.1	SOLLC	2	MULTICOPY	PREDICTED: protein UPSTREAM OF FLC isoform X1 [Solanum lycopersicum];PREDICTED: protein UPSTREAM OF FLC isoform X2 [Solanum lycopersicum]	LOC101266263_10221
10221	25432;-;39308;38265	VITVI	XP_010659607.1;XP_010659608.1;XP_010659609.1;XP_010659610.1	VITVI	4	MULTICOPY	PREDICTED: protein UPSTREAM OF FLC isoform X1 [Vitis vinifera];PREDICTED: protein UPSTREAM OF FLC isoform X2 [Vitis vinifera];PREDICTED: protein UPSTREAM OF FLC isoform X2 [Vitis vinifera];PREDICTED: protein UPSTREAM OF FLC isoform X3 [Vitis vinifera]	LOC100263103_10221
10221	39308	ARATH	ARATH20862	ARATH	1	SINGLECOPY	| AT1G05577.1 | AAD30611 | AAV68800 | AAX23729 | AEE27858 | AT1G05577 | Q9SYJ8_ARATH | Domain of unknown function (DUF966) [Source:TAIR_LOCUS;Acc:AT1G05577]	AT1G05577_10221
10222	6649	EUTOL	TSA_EVI_ab_kmer_T4621	EUTOL	1	SINGLECOPY	g.5593::m.5593 Gene.5593::TSA_EVI_ab_kmer_T4621::g.5593 ORF type:internal len:216 (+) TSA_EVI_ab_kmer_T4621:2-646(+)	TSA_EVI_ab_kmer_T4621_10222
10222	6649	ELAGV	XP_010910083.1	ELAGV	2	MULTICOPY	PREDICTED: beta-hexosaminidase 2-like [Elaeis guineensis]	LOC105036046_10222
10222	6649	PHODC	XP_008803429.1	PHODC	2	MULTICOPY	PREDICTED: beta-hexosaminidase 2-like [Phoenix dactylifera]	LOC103716985_10222
10222	6649	SOLLC	NP_001234608.1	SOLLC	1	SINGLECOPY	beta-hexosaminidase 1 precursor [Solanum lycopersicum]	LOC100529103_10222
10222	8170	ARATH	ARATH20864	ARATH	1	SINGLECOPY	| AT1G05590.1 | AAD30612 | AEE27861 | AT1G05590 | beta-hexosaminidase 2 [Source:TAIR_LOCUS;Acc:AT1G05590]	AT1G05590_10222
10222	8170	ELAGV	XP_010935505.1	ELAGV	2	MULTICOPY	PREDICTED: beta-hexosaminidase 2 [Elaeis guineensis]	LOC105055403_10222
10222	8170	PHODC	XP_017702294.1	PHODC	2	MULTICOPY	PREDICTED: beta-hexosaminidase 2 [Phoenix dactylifera]	LOC103723816_10222
10222	8170	VITVI	XP_002266897.1	VITVI	1	SINGLECOPY	PREDICTED: beta-hexosaminidase 2 [Vitis vinifera]	LOC100240836_10222
10223	13678	ARATH	ARATH20865	ARATH	1	SINGLECOPY	| AT1G05600.2 | AAD30626 | AAU94393 | AAW30029 | AEE27862 | AEE27863 | AT1G05600 | Tetratricopeptide repeat (TPR)-like superfamily protein [Source:TAIR_LOCUS;Acc:AT1G05600]	AT1G05600_10223
10223	13678	ELAGV	XP_019702597.1	ELAGV	1	SINGLECOPY	PREDICTED: LOW QUALITY PROTEIN: pentatricopeptide repeat-containing protein At1g05600 [Elaeis guineensis]	LOC105034614_10223
10223	13678	PHODC	XP_017702109.1	PHODC	1	SINGLECOPY	PREDICTED: pentatricopeptide repeat-containing protein At1g05600 [Phoenix dactylifera]	LOC103722925_10223
10223	13678	VITVI	XP_002268415.1	VITVI	1	SINGLECOPY	PREDICTED: pentatricopeptide repeat-containing protein At1g05600 [Vitis vinifera]	LOC100256815_10223
10223	13678;-;-;-;-;-;-;-;-;-;-;-;-;-	SOLLC	XP_019070477.1;XP_019070478.1;XP_019070479.1;XP_019070480.1;XP_019070481.1;XP_019070482.1;XP_019070483.1;XP_019070484.1;XP_019070485.1;XP_019070486.1;XP_019070487.1;XP_019070488.1;XP_019070489.1;XP_019070490.1	SOLLC	14	MULTICOPY	PREDICTED: pentatricopeptide repeat-containing protein At1g05600 [Solanum lycopersicum];PREDICTED: pentatricopeptide repeat-containing protein At1g05600 [Solanum lycopersicum];PREDICTED: pentatricopeptide repeat-containing protein At1g05600 [Solanum lycopersicum];PREDICTED: pentatricopeptide repeat-containing protein At1g05600 [Solanum lycopersicum];PREDICTED: pentatricopeptide repeat-containing …	LOC101261725_10223
10224	12847	ARATH	ARATH20866	ARATH	1	SINGLECOPY	| AT1G05610.1 | AAD30613 | AEE27864 | AT1G05610 | CAD60664 | ADP-glucose pyrophosphorylase small subunit 2 [Source:TAIR_LOCUS;Acc:AT1G05610]	AT1G05610_10224
10224	12847	ELAGV	XP_019703692.1	ELAGV	1	SINGLECOPY	PREDICTED: inactive glucose-1-phosphate adenylyltransferase small subunit 2; chloroplastic [Elaeis guineensis]	LOC105035803_10224
10224	12847	PHODC	XP_008788350.1	PHODC	1	SINGLECOPY	PREDICTED: inactive glucose-1-phosphate adenylyltransferase small subunit 2; chloroplastic [Phoenix dactylifera]	LOC103706122_10224
10224	12847	VITVI	XP_010650758.1	VITVI	1	SINGLECOPY	PREDICTED: inactive glucose-1-phosphate adenylyltransferase small subunit 2; chloroplastic [Vitis vinifera]	LOC100262934_10224
10224	12847	SOLLC	XP_019070656.1	SOLLC	1	SINGLECOPY	PREDICTED: inactive glucose-1-phosphate adenylyltransferase small subunit 2; chloroplastic [Solanum lycopersicum]	LOC101250823_10224
10225	-	ELAGV	XP_010910645.1	ELAGV	2	MULTICOPY	PREDICTED: probable uridine nucleosidase 2 [Elaeis guineensis]	LOC105036593_10225
10225	19358	ARATH	ARATH20868	ARATH	1	SINGLECOPY	| AT1G05620.1 | AAD30614 | AAM65464 | AAN72060 | AAP42733 | AEE27866 | AEE27867 | AT1G05620 | uridine-ribohydrolase 2 [Source:TAIR_LOCUS;Acc:AT1G05620]	AT1G05620_10225
10225	19358	EUTOL	TSA_EVI_ab_kmer_T5417	EUTOL	1	SINGLECOPY	g.6657::m.6657 Gene.6657::TSA_EVI_ab_kmer_T5417::g.6657 ORF type:5prime_partial len:335 (+) TSA_EVI_ab_kmer_T5417:3-1007(+)	TSA_EVI_ab_kmer_T5417_10225
10225	19358	ELAGV	XP_010912743.1	ELAGV	2	MULTICOPY	PREDICTED: probable uridine nucleosidase 2 [Elaeis guineensis]	LOC105038591_10225
10225	19358	VITVI	XP_002280271.1	VITVI	1	SINGLECOPY	PREDICTED: probable uridine nucleosidase 2 [Vitis vinifera]	LOC100254160_10225
10225	19358	SOLLC	XP_004251983.1	SOLLC	1	SINGLECOPY	PREDICTED: probable uridine nucleosidase 2 [Solanum lycopersicum]	LOC101262693_10225
10226	32362	ARATH	ARATH20879	ARATH	1	SINGLECOPY	| AT1G05720.1 | AAD30621 | AAM63825 | AAO50498 | AEE27884 | AT1G05720 | BAC43306 | Q8GWP6_ARATH | selenoprotein family protein [Source:TAIR_LOCUS;Acc:AT1G05720]	AT1G05720_10226
10226	32362	EUTOL	TSA_EVI_ab_kmer_T259	EUTOL	1	SINGLECOPY	g.551::m.551 Gene.551::TSA_EVI_ab_kmer_T259::g.551 ORF type:5prime_partial len:205 (+) TSA_EVI_ab_kmer_T259:3-617(+)	TSA_EVI_ab_kmer_T259_10226
10226	32362	ELAGV	XP_010909212.1	ELAGV	1	SINGLECOPY	PREDICTED: 15 kDa selenoprotein [Elaeis guineensis]	LOC105035360_10226
10226	32362	PHODC	XP_008788184.1	PHODC	1	SINGLECOPY	PREDICTED: 15 kDa selenoprotein [Phoenix dactylifera]	LOC103706025_10226
10226	32362	VITVI	XP_002273955.1	VITVI	1	SINGLECOPY	PREDICTED: 15 kDa selenoprotein [Vitis vinifera]	LOC100266214_10226
10226	32362	SOLLC	XP_004240996.1	SOLLC	1	SINGLECOPY	PREDICTED: selenoprotein family protein [Solanum lycopersicum]	LOC101245367_10226
10227	35183	ARATH	ARATH20886	ARATH	1	SINGLECOPY	| AT1G05785.1 | AAO64085 | AEE27891 | AEE27892 | AT1G05785 | BAC43432 | Q8GWH4_ARATH | Got1/Sft2-like vescicle transport protein family [Source:TAIR_LOCUS;Acc:AT1G05785]	AT1G05785_10227
10227	35183	EUTOL	TSA_EVI_ab_kmer_T17829	EUTOL	1	SINGLECOPY	g.22930::m.22930 Gene.22930::TSA_EVI_ab_kmer_T17829::g.22930 ORF type:3prime_partial len:114 (+) TSA_EVI_ab_kmer_T17829:64-402(+)	TSA_EVI_ab_kmer_T17829_10227
10227	35183	ELAGV	XP_010912817.1	ELAGV	1	SINGLECOPY	PREDICTED: vesicle transport protein GOT1 [Elaeis guineensis]	LOC105038646_10227
10227	35183	SOLLC	XP_004247981.1	SOLLC	1	SINGLECOPY	PREDICTED: vesicle transport protein GOT1 [Solanum lycopersicum]	LOC101255337_10227
10227	35183;42527;44113	VITVI	XP_002271144.1;XP_010650463.1;XP_019075249.1	VITVI	3	MULTICOPY	PREDICTED: vesicle transport protein GOT1 isoform X1 [Vitis vinifera];PREDICTED: vesicle transport protein GOT1 isoform X3 [Vitis vinifera];PREDICTED: vesicle transport protein GOT1 isoform X2 [Vitis vinifera]	LOC100256647_10227
10227	-;-;44113;42527;35183	PHODC	XP_008791740.1;XP_008791741.1;XP_008791742.1;XP_008791743.1;XP_017698677.1	PHODC	5	MULTICOPY	PREDICTED: vesicle transport protein GOT1B [Phoenix dactylifera];PREDICTED: vesicle transport protein GOT1B [Phoenix dactylifera];PREDICTED: vesicle transport protein GOT1B [Phoenix dactylifera];PREDICTED: vesicle transport protein GOT1B [Phoenix dactylifera];PREDICTED: vesicle transport protein GOT1B [Phoenix dactylifera]	LOC103708551_10227
10228	-;-	PHODC	XP_008783785.1;XP_008783786.1	PHODC	3	MULTICOPY	PREDICTED: uncharacterized protein LOC103702924 isoform X1 [Phoenix dactylifera];PREDICTED: uncharacterized protein LOC103702924 isoform X2 [Phoenix dactylifera]	LOC103702924_10228
10228	18675	EUTOL	TSA_EVI_ab_kmer_T3735	EUTOL	1	SINGLECOPY	g.4941::m.4941 Gene.4941::TSA_EVI_ab_kmer_T3735::g.4941 ORF type:internal len:151 (+) TSA_EVI_ab_kmer_T3735:2-451(+)	TSA_EVI_ab_kmer_T3735_10228
10228	18675;19088	SOLLC	XP_004247983.1;XP_010326914.1	SOLLC	2	MULTICOPY	PREDICTED: sn1-specific diacylglycerol lipase beta isoform X1 [Solanum lycopersicum];PREDICTED: sn1-specific diacylglycerol lipase beta isoform X2 [Solanum lycopersicum]	LOC101255926_10228
10228	-;18675;20343;19088	VITVI	XP_010650464.1;XP_010650465.1;XP_010650466.1;XP_019075727.1	VITVI	4	MULTICOPY	PREDICTED: uncharacterized protein LOC100248021 isoform X1 [Vitis vinifera];PREDICTED: uncharacterized protein LOC100248021 isoform X1 [Vitis vinifera];PREDICTED: uncharacterized protein LOC100248021 isoform X3 [Vitis vinifera];PREDICTED: uncharacterized protein LOC100248021 isoform X2 [Vitis vinifera]	LOC100248021_10228
10228	19088	ARATH	ARATH20887	ARATH	1	SINGLECOPY	| AT1G05790.1 | AEE27893 | AT1G05790 | A8MRJ1_ARATH | lipase class 3 family protein [Source:TAIR_LOCUS;Acc:AT1G05790]	AT1G05790_10228
10228	19088;20343;24521	ELAGV	XP_010930153.1;XP_010930154.1;XP_019708442.1	ELAGV	3	MULTICOPY	PREDICTED: uncharacterized protein LOC105051408 isoform X1 [Elaeis guineensis];PREDICTED: uncharacterized protein LOC105051408 isoform X3 [Elaeis guineensis];PREDICTED: uncharacterized protein LOC105051408 isoform X2 [Elaeis guineensis]	LOC105051408_10228
10228	24521	PHODC	XP_008804210.1	PHODC	3	MULTICOPY	PREDICTED: uncharacterized protein LOC103717554; partial [Phoenix dactylifera]	LOC103717554_10228
10229	36121	ARATH	ARATH20893	ARATH	1	SINGLECOPY	| AT1G05835.1 | AAF29390 | AAL87299 | AEE27902 | AT1G05835 | PHD finger protein [Source:TAIR_LOCUS;Acc:AT1G05835]	AT1G05835_10229
10229	36121	EUTOL	TSA_EVI_ab_kmer_T15929	EUTOL	1	SINGLECOPY	g.20525::m.20525 Gene.20525::TSA_EVI_ab_kmer_T15929::g.20525 ORF type:complete len:100 (-) TSA_EVI_ab_kmer_T15929:151-450(-)	TSA_EVI_ab_kmer_T15929_10229
10229	36121	ELAGV	XP_010927632.1	ELAGV	1	SINGLECOPY	PREDICTED: uncharacterized protein At1g05835-like [Elaeis guineensis]	LOC105049614_10229
10229	36121	PHODC	XP_008800963.1	PHODC	1	SINGLECOPY	PREDICTED: uncharacterized protein At1g05835 [Phoenix dactylifera]	LOC103715191_10229
10229	36121;-	VITVI	XP_002269806.1;XP_010650429.1	VITVI	2	MULTICOPY	PREDICTED: uncharacterized protein At1g05835 isoform X2 [Vitis vinifera];PREDICTED: uncharacterized protein At1g05835 isoform X1 [Vitis vinifera]	LOC100244608_10229
1023	7438	ARATH	ARATH12659	ARATH	1	SINGLECOPY	| AT3G50420.1 | AEE78665 | AT3G50420 | CAB62471 | Pentatricopeptide repeat (PPR) superfamily protein [Source:TAIR_LOCUS;Acc:AT3G50420]	AT3G50420_1023
1023	7438	ELAGV	XP_019711034.1	ELAGV	1	SINGLECOPY	PREDICTED: pentatricopeptide repeat-containing protein At3g50420 [Elaeis guineensis]	LOC105059205_1023
1023	7438	PHODC	XP_008813757.2	PHODC	1	SINGLECOPY	PREDICTED: pentatricopeptide repeat-containing protein At3g50420 [Phoenix dactylifera]	LOC103724310_1023
1023	7438	SOLLC	XP_004233642.2	SOLLC	1	SINGLECOPY	PREDICTED: pentatricopeptide repeat-containing protein At3g50420 isoform X1 [Solanum lycopersicum]	LOC101256553_1023
10230	-	ARATH	ARATH20900	ARATH	1	SINGLECOPY	| AT1G05894.1 | AAF29396 | ABF59311 | AEE27914 | AT1G05894 | Q9MA36_ARATH | unknown protein; LOCATED IN: chloroplast; BEST Arabidopsis thaliana protein match is: unknown protein (TAIR:AT2G31480.1); Has 35333 Blast hits to 34131 proteins in 2444 species: Archae - 798; Bacteria - 22429; Metazoa - 974; Fungi - 991; Plants - 53 /.../uses - 0; Other Eukaryotes - 9610 (source: NCBI BLink). [Source:TAIR…	AT1G05894_10230
10230	-	PHODC	XP_008791775.2	PHODC	2	MULTICOPY	PREDICTED: uncharacterized protein LOC103708567 [Phoenix dactylifera]	LOC103708567_10230
10230	10914	EUTOL	TSA_EVI_ab_kmer_T11854	EUTOL	1	SINGLECOPY	g.15078::m.15078 Gene.15078::TSA_EVI_ab_kmer_T11854::g.15078 ORF type:internal len:127 (+) TSA_EVI_ab_kmer_T11854:3-380(+)	TSA_EVI_ab_kmer_T11854_10230
10230	10914	PHODC	XP_008801938.1	PHODC	2	MULTICOPY	PREDICTED: uncharacterized protein LOC103715916 [Phoenix dactylifera]	LOC103715916_10230
10230	45173	VITVI	XP_019075331.1	VITVI	1	SINGLECOPY	PREDICTED: uncharacterized protein LOC104879452 [Vitis vinifera]	LOC104879452_10230
10230	45173;10914	ELAGV	XP_010930201.1;XP_019708279.1	ELAGV	2	MULTICOPY	PREDICTED: uncharacterized protein LOC105051447 [Elaeis guineensis];PREDICTED: uncharacterized protein LOC105051447 [Elaeis guineensis]	LOC105051447_10230
10231	2119	ARATH	ARATH20902	ARATH	1	SINGLECOPY	| AT1G05910.1 | AAF29398 | AAL10476 | AAO11644 | AEE27917 | AT1G05910 | cell division cycle protein 48-related / CDC48- related [Source:TAIR_LOCUS;Acc:AT1G05910]	AT1G05910_10231
10231	2119	EUTOL	TSA_EVI_ab_kmer_T13601	EUTOL	1	SINGLECOPY	g.17502::m.17502 Gene.17502::TSA_EVI_ab_kmer_T13601::g.17502 ORF type:internal len:315 (+) TSA_EVI_ab_kmer_T13601:1-942(+)	TSA_EVI_ab_kmer_T13601_10231
10231	2119	PHODC	XP_008790675.1	PHODC	1	SINGLECOPY	PREDICTED: LOW QUALITY PROTEIN: ATPase family AAA domain-containing protein At1g05910-like [Phoenix dactylifera]	LOC103707795_10231
10231	2119;2250	SOLLC	XP_004237983.1;XP_010320201.1	SOLLC	2	MULTICOPY	PREDICTED: ATPase family AAA domain-containing protein At1g05910 [Solanum lycopersicum];PREDICTED: ATPase family AAA domain-containing protein At1g05910 [Solanum lycopersicum]	LOC101251280_10231
10231	2119;-;-;-;-;-;-;-;-;-;-;-;-;-;-;-;-;-;-;-;-;2250	VITVI	XP_002264772.1;XP_010650544.1;XP_010650545.1;XP_010650546.1;XP_010650547.1;XP_010650548.1;XP_010650549.1;XP_010650550.1;XP_010650551.1;XP_010650552.1;XP_010650553.1;XP_010650554.1;XP_010650555.1;XP_019075532.1;XP_019075533.1;XP_019075534.1;XP_019075535.1;XP_019075536.1;XP_019075537.1;XP_019075538.1;XP_019075539.1;XP_019075540.1	VITVI	22	MULTICOPY	PREDICTED: ATPase family AAA domain-containing protein At1g05910 [Vitis vinifera];PREDICTED: ATPase family AAA domain-containing protein At1g05910 [Vitis vinifera];PREDICTED: ATPase family AAA domain-containing protein At1g05910 [Vitis vinifera];PREDICTED: ATPase family AAA domain-containing protein At1g05910 [Vitis vinifera];PREDICTED: ATPase family AAA domain-containing protein At1g05910 [Vitis…	LOC100242365_10231
10231	2250;2119	ELAGV	XP_010907678.1;XP_010907679.1	ELAGV	2	MULTICOPY	PREDICTED: ATPase family AAA domain-containing protein At1g05910 [Elaeis guineensis];PREDICTED: ATPase family AAA domain-containing protein At1g05910 [Elaeis guineensis]	LOC105034291_10231
10232	-	EUTOL	TSA_EVI_ab_kmer_T12225	EUTOL	2	MULTICOPY	g.15444::m.15444 Gene.15444::TSA_EVI_ab_kmer_T12225::g.15444 ORF type:5prime_partial len:184 (+) TSA_EVI_ab_kmer_T12225:1-552(+)	TSA_EVI_ab_kmer_T12225_10232
10232	27121	EUTOL	TSA_EVI_ab_kmer_T2392	EUTOL	2	MULTICOPY	g.3595::m.3595 Gene.3595::TSA_EVI_ab_kmer_T2392::g.3595 ORF type:internal len:283 (+) TSA_EVI_ab_kmer_T2392:2-847(+)	TSA_EVI_ab_kmer_T2392_10232
10232	7277	ARATH	ARATH20906	ARATH	1	SINGLECOPY	| AT1G05940.1 | AAF80119 | AAK26031 | AAM44938 | AEE27921 | AT1G05940 | cationic amino acid transporter 9 [Source:TAIR_LOCUS;Acc:AT1G05940]	AT1G05940_10232
10232	7277	ELAGV	XP_010919688.1	ELAGV	1	SINGLECOPY	PREDICTED: cationic amino acid transporter 9; chloroplastic [Elaeis guineensis]	LOC105043721_10232
10232	7277	PHODC	XP_008798783.1	PHODC	1	SINGLECOPY	PREDICTED: cationic amino acid transporter 9; chloroplastic [Phoenix dactylifera]	LOC103713582_10232
10232	7277	SOLLC	XP_004248551.1	SOLLC	1	SINGLECOPY	PREDICTED: cationic amino acid transporter 9; chloroplastic [Solanum lycopersicum]	LOC101268038_10232
10232	7277;27121	VITVI	XP_002272634.3;XP_010661384.1	VITVI	2	MULTICOPY	PREDICTED: cationic amino acid transporter 9; chloroplastic isoform X1 [Vitis vinifera];PREDICTED: cationic amino acid transporter 9; chloroplastic isoform X2 [Vitis vinifera]	LOC100253107_10232
10233	33394	SOLLC	XP_004235580.1	SOLLC	4	MULTICOPY	PREDICTED: uncharacterized protein LOC101261598 [Solanum lycopersicum]	LOC101261598_10233
10233	38021;6055	PHODC	XP_008810768.1;XP_008810769.1	PHODC	5	MULTICOPY	PREDICTED: uncharacterized protein LOC103722106 isoform X1 [Phoenix dactylifera];PREDICTED: uncharacterized protein LOC103722106 isoform X2 [Phoenix dactylifera]	LOC103722106_10233
10233	4575	ARATH	ARATH20907	ARATH	1	SINGLECOPY	| AT1G05950.1 | AEE27922 | AT1G05950 | F4IAF4_ARATH | unknown protein; Has 50 Blast hits to 45 proteins in 14 species: Archae - 5; Bacteria - 0; Metazoa - 4; Fungi - 0; Plants - 34; Viruses - 0; Other Eukaryotes - 7 (source: NCBI BLink). [Source:TAIR_LOCUS;Acc:AT1G05950]	AT1G05950_10233
10233	4575;5483;6055	SOLLC	XP_004244325.1;XP_010324220.1;XP_019070347.1	SOLLC	4	MULTICOPY	PREDICTED: uncharacterized protein LOC101257787 isoform X1 [Solanum lycopersicum];PREDICTED: uncharacterized protein LOC101257787 isoform X1 [Solanum lycopersicum];PREDICTED: uncharacterized protein LOC101257787 isoform X2 [Solanum lycopersicum]	LOC101257787_10233
10233	4575;5483;6536	ELAGV	XP_010907677.1;XP_019702500.1;XP_019702501.1	ELAGV	4	MULTICOPY	PREDICTED: uncharacterized protein LOC105034290 isoform X1 [Elaeis guineensis];PREDICTED: uncharacterized protein LOC105034290 isoform X2 [Elaeis guineensis];PREDICTED: uncharacterized protein LOC105034290 isoform X3 [Elaeis guineensis]	LOC105034290_10233
10233	4575;5483;6536	PHODC	XP_008790624.1;XP_008790625.1;XP_008790626.1	PHODC	5	MULTICOPY	PREDICTED: uncharacterized protein LOC103707769 isoform X1 [Phoenix dactylifera];PREDICTED: uncharacterized protein LOC103707769 isoform X2 [Phoenix dactylifera];PREDICTED: uncharacterized protein LOC103707769 isoform X3 [Phoenix dactylifera]	LOC103707769_10233
10233	5483;6536;-;-;-;4575;6055;33394;38021	VITVI	XP_010650537.1;XP_010650538.1;XP_010650539.1;XP_010650540.1;XP_010650541.1;XP_010650542.1;XP_010650543.1;XP_019075541.1;XP_019075542.1	VITVI	9	MULTICOPY	PREDICTED: uncharacterized protein LOC104879453 isoform X1 [Vitis vinifera];PREDICTED: uncharacterized protein LOC104879453 isoform X1 [Vitis vinifera];PREDICTED: uncharacterized protein LOC104879453 isoform X1 [Vitis vinifera];PREDICTED: uncharacterized protein LOC104879453 isoform X1 [Vitis vinifera];PREDICTED: uncharacterized protein LOC104879453 isoform X1 [Vitis vinifera];PREDICTED: uncharac…	LOC104879453_10233
10233	6055	EUTOL	TSA_EVI_ab_kmer_T3085	EUTOL	1	SINGLECOPY	g.4347::m.4347 Gene.4347::TSA_EVI_ab_kmer_T3085::g.4347 ORF type:internal len:103 (+) TSA_EVI_ab_kmer_T3085:3-308(+)	TSA_EVI_ab_kmer_T3085_10233
10233	6055	ELAGV	XP_010912110.1	ELAGV	4	MULTICOPY	PREDICTED: uncharacterized protein LOC105038115 [Elaeis guineensis]	LOC105038115_10233
10234	30549	ARATH	ARATH20909	ARATH	1	SINGLECOPY	| AT1G05970.2 | AAF80121 | AEE27926 | AT1G05970 | BAF00381 | Q9LNE8_ARATH | RNA-binding (RRM/RBD/RNP motifs) family protein [Source:TAIR_LOCUS;Acc:AT1G05970]	AT1G05970_10234
10234	30549	EUTOL	TSA_EVI_ab_kmer_T12822	EUTOL	1	SINGLECOPY	g.16366::m.16366 Gene.16366::TSA_EVI_ab_kmer_T12822::g.16366 ORF type:complete len:203 (+) TSA_EVI_ab_kmer_T12822:196-804(+)	TSA_EVI_ab_kmer_T12822_10234
10234	30549	VITVI	XP_002269083.1	VITVI	1	SINGLECOPY	PREDICTED: uncharacterized protein LOC100255901 [Vitis vinifera]	LOC100255901_10234
10234	30549	SOLLC	XP_004249245.1	SOLLC	1	SINGLECOPY	PREDICTED: uncharacterized protein LOC101249221 [Solanum lycopersicum]	LOC101249221_10234
10234	30549;31185;31184;31183	ELAGV	XP_010912036.1;XP_010912037.1;XP_010912038.1;XP_019702745.1	ELAGV	4	MULTICOPY	PREDICTED: uncharacterized protein LOC105038047 [Elaeis guineensis];PREDICTED: uncharacterized protein LOC105038047 [Elaeis guineensis];PREDICTED: uncharacterized protein LOC105038047 [Elaeis guineensis];PREDICTED: uncharacterized protein LOC105038047 [Elaeis guineensis]	LOC105038047_10234
10234	31185;31184;31183;30549	PHODC	XP_008785867.1;XP_008785868.1;XP_008785869.1;XP_008785870.1	PHODC	4	MULTICOPY	PREDICTED: uncharacterized protein LOC103704384 [Phoenix dactylifera];PREDICTED: uncharacterized protein LOC103704384 [Phoenix dactylifera];PREDICTED: uncharacterized protein LOC103704384 [Phoenix dactylifera];PREDICTED: uncharacterized protein LOC103704384 [Phoenix dactylifera]	LOC103704384_10234
10236	19392	ARATH	ARATH20916	ARATH	1	SINGLECOPY	| AT1G06050.1 | AAF80127 | AAM67228 | AEE27934 | AT1G06050 | F4IBY8_ARATH | Protein of unknown function (DUF1336) [Source:TAIR_LOCUS;Acc:AT1G06050]	AT1G06050_10236
10236	19392	EUTOL	TSA_EVI_ab_kmer_T9392	EUTOL	1	SINGLECOPY	g.11824::m.11824 Gene.11824::TSA_EVI_ab_kmer_T9392::g.11824 ORF type:internal len:257 (+) TSA_EVI_ab_kmer_T9392:2-769(+)	TSA_EVI_ab_kmer_T9392_10236
10236	19392	ELAGV	XP_010934598.1	ELAGV	1	SINGLECOPY	PREDICTED: protein ENHANCED DISEASE RESISTANCE 2-like [Elaeis guineensis]	LOC105054725_10236
10236	19392	SOLLC	XP_004240989.1	SOLLC	1	SINGLECOPY	PREDICTED: protein ENHANCED DISEASE RESISTANCE 2-like [Solanum lycopersicum]	LOC101268401_10236
10236	19392;-;28448	VITVI	XP_002268865.1;XP_010650599.1;XP_010650600.1	VITVI	3	MULTICOPY	PREDICTED: protein ENHANCED DISEASE RESISTANCE 2 isoform X2 [Vitis vinifera];PREDICTED: protein ENHANCED DISEASE RESISTANCE 2 isoform X1 [Vitis vinifera];PREDICTED: protein ENHANCED DISEASE RESISTANCE 2 isoform X1 [Vitis vinifera]	LOC100247353_10236
10236	28448;19392	PHODC	XP_008810369.1;XP_008810370.1	PHODC	2	MULTICOPY	PREDICTED: protein ENHANCED DISEASE RESISTANCE 2-like [Phoenix dactylifera];PREDICTED: protein ENHANCED DISEASE RESISTANCE 2-like [Phoenix dactylifera]	LOC103721804_10236
10237	26269	EUTOL	TSA_EVI_ab_kmer_T13124	EUTOL	2	MULTICOPY	g.16861::m.16861 Gene.16861::TSA_EVI_ab_kmer_T13124::g.16861 ORF type:5prime_partial len:272 (+) TSA_EVI_ab_kmer_T13124:2-817(+)	TSA_EVI_ab_kmer_T13124_10237
10237	27034	ARATH	ARATH20917	ARATH	1	SINGLECOPY	| AT1G06060.1 | AAF80129 | AAM62740 | AAO44043 | AEE27935 | AT1G06060 | BAE99479 | Q9LNE1_ARATH | LisH and RanBPM domains containing protein [Source:TAIR_LOCUS;Acc:AT1G06060]	AT1G06060_10237
10237	27034	EUTOL	TSA_EVI_ab_kmer_T19498	EUTOL	2	MULTICOPY	g.24956::m.24956 Gene.24956::TSA_EVI_ab_kmer_T19498::g.24956 ORF type:complete len:173 (+) TSA_EVI_ab_kmer_T19498:2-520(+)	TSA_EVI_ab_kmer_T19498_10237
10237	27034	VITVI	XP_002280458.1	VITVI	1	SINGLECOPY	PREDICTED: glucose-induced degradation protein 8 homolog [Vitis vinifera]	LOC100260821_10237
10237	27034;30830	PHODC	XP_008796610.1;XP_008796611.1	PHODC	8	MULTICOPY	PREDICTED: glucose-induced degradation protein 8 homolog isoform X1 [Phoenix dactylifera];PREDICTED: glucose-induced degradation protein 8 homolog isoform X2 [Phoenix dactylifera]	LOC103712020_10237
10237	27034;36002;-;30830	ELAGV	XP_010923261.1;XP_010923262.1;XP_010923263.1;XP_010923264.1	ELAGV	9	MULTICOPY	PREDICTED: glucose-induced degradation protein 8 homolog isoform X1 [Elaeis guineensis];PREDICTED: glucose-induced degradation protein 8 homolog isoform X2 [Elaeis guineensis];PREDICTED: glucose-induced degradation protein 8 homolog isoform X3 [Elaeis guineensis];PREDICTED: glucose-induced degradation protein 8 homolog isoform X3 [Elaeis guineensis]	LOC105046390_10237
10237	27655	ELAGV	XP_010933050.2	ELAGV	9	MULTICOPY	PREDICTED: LOW QUALITY PROTEIN: glucose-induced degradation protein 8 homolog [Elaeis guineensis]	LOC105053538_10237
10237	-;32398;32736;32735;27655;26269	PHODC	XP_008804541.1;XP_008804542.1;XP_008804543.1;XP_008804544.1;XP_008804545.1;XP_008804546.1	PHODC	8	MULTICOPY	PREDICTED: glucose-induced degradation protein 8 homolog isoform X1 [Phoenix dactylifera];PREDICTED: glucose-induced degradation protein 8 homolog isoform X2 [Phoenix dactylifera];PREDICTED: glucose-induced degradation protein 8 homolog isoform X3 [Phoenix dactylifera];PREDICTED: glucose-induced degradation protein 8 homolog isoform X4 [Phoenix dactylifera];PREDICTED: glucose-induced degradation …	LOC103717800_10237
10237	32736;26269;32735;32398	ELAGV	XP_010933002.1;XP_010933012.1;XP_010933021.1;XP_010933029.1	ELAGV	9	MULTICOPY	PREDICTED: glucose-induced degradation protein 8 homolog isoform X1 [Elaeis guineensis];PREDICTED: glucose-induced degradation protein 8 homolog isoform X2 [Elaeis guineensis];PREDICTED: glucose-induced degradation protein 8 homolog isoform X3 [Elaeis guineensis];PREDICTED: glucose-induced degradation protein 8 homolog isoform X4 [Elaeis guineensis]	LOC105053505_10237
10237	36002;30830	SOLLC	XP_010320406.1;XP_010320407.1	SOLLC	2	MULTICOPY	PREDICTED: glucose-induced degradation protein 8 homolog isoform X1 [Solanum lycopersicum];PREDICTED: glucose-induced degradation protein 8 homolog isoform X2 [Solanum lycopersicum]	LOC101249355_10237
10238	-;-	VITVI	XP_010650617.1;XP_019075548.1	VITVI	7	MULTICOPY	PREDICTED: F-box protein SKIP16 isoform X3 [Vitis vinifera];PREDICTED: F-box protein SKIP16 isoform X1 [Vitis vinifera]	LOC100256107_10238
10238	12502	ARATH	ARATH20922	ARATH	1	SINGLECOPY	| AT1G06110.1 | AAF80134 | AAL31931 | AAM20423 | AAN72153 | AEE27940 | AT1G06110 | SKP1/ASK-interacting protein 16 [Source:TAIR_LOCUS;Acc:AT1G06110]	AT1G06110_10238
10238	12502	EUTOL	TSA_EVI_ab_kmer_T5767	EUTOL	1	SINGLECOPY	g.7294::m.7294 Gene.7294::TSA_EVI_ab_kmer_T5767::g.7294 ORF type:5prime_partial len:455 (+) TSA_EVI_ab_kmer_T5767:1-1365(+)	TSA_EVI_ab_kmer_T5767_10238
10238	12502	ELAGV	XP_010906050.2	ELAGV	2	MULTICOPY	PREDICTED: LOW QUALITY PROTEIN: F-box protein SKIP16 [Elaeis guineensis]	LOC105033093_10238
10238	12502	PHODC	XP_008778607.1	PHODC	1	SINGLECOPY	PREDICTED: F-box protein SKIP16 [Phoenix dactylifera]	LOC103698386_10238
10238	12502	SOLLC	XP_004240986.1	SOLLC	1	SINGLECOPY	PREDICTED: F-box protein SKIP16 [Solanum lycopersicum]	LOC101267814_10238
10238	28177	ELAGV	XP_010930254.1	ELAGV	2	MULTICOPY	PREDICTED: F-box protein SKIP16 [Elaeis guineensis]	LOC105051479_10238
10238	28177;-;12502;-;-	VITVI	XP_002271000.1;XP_010650620.1;XP_010650621.1;XP_010650622.1;XP_019075549.1	VITVI	7	MULTICOPY	PREDICTED: F-box protein SKIP16 isoform X1 [Vitis vinifera];PREDICTED: F-box protein SKIP16 isoform X2 [Vitis vinifera];PREDICTED: F-box protein SKIP16 isoform X3 [Vitis vinifera];PREDICTED: F-box protein SKIP16 isoform X4 [Vitis vinifera];PREDICTED: F-box protein SKIP16 isoform X5 [Vitis vinifera]	LOC100261191_10238
10239	16062	ARATH	ARATH20936	ARATH	1	SINGLECOPY	| AT1G06210.1 | AAF80218 | AAK96627 | AAN18147 | AEE27960 | AT1G06210 | Q9LNC6_ARATH | ENTH/VHS/GAT family protein [Source:TAIR_LOCUS;Acc:AT1G06210]	AT1G06210_10239
10239	16062	EUTOL	TSA_EVI_ab_kmer_T372	EUTOL	1	SINGLECOPY	g.763::m.763 Gene.763::TSA_EVI_ab_kmer_T372::g.763 ORF type:complete len:353 (+) TSA_EVI_ab_kmer_T372:238-1296(+)	TSA_EVI_ab_kmer_T372_10239
10239	16062	ELAGV	XP_010935906.1	ELAGV	1	SINGLECOPY	PREDICTED: TOM1-like protein 2 [Elaeis guineensis]	LOC105055683_10239
10239	16062	SOLLC	XP_004246945.1	SOLLC	1	SINGLECOPY	PREDICTED: TOM1-like protein 2 [Solanum lycopersicum]	LOC101259571_10239
10239	16062;-;32438;32437	VITVI	XP_010652371.1;XP_010652373.1;XP_019076871.1;XP_019076873.1	VITVI	4	MULTICOPY	PREDICTED: TOM1-like protein 2 [Vitis vinifera];PREDICTED: TOM1-like protein 2 [Vitis vinifera];PREDICTED: TOM1-like protein 2 [Vitis vinifera];PREDICTED: TOM1-like protein 2 [Vitis vinifera]	LOC100251552_10239
10239	16062;32438;32437	PHODC	XP_008805226.1;XP_008805228.1;XP_017701002.1	PHODC	3	MULTICOPY	PREDICTED: TOM1-like protein 2 [Phoenix dactylifera];PREDICTED: TOM1-like protein 2 [Phoenix dactylifera];PREDICTED: TOM1-like protein 2 [Phoenix dactylifera]	LOC103718270_10239
1024	4298	ARATH	ARATH16664	ARATH	1	SINGLECOPY	| AT5G27110.1 | AAB61067 | AED93651 | AT5G27110 | Tetratricopeptide repeat (TPR)-like superfamily protein [Source:TAIR_LOCUS;Acc:AT5G27110]	AT5G27110_1024
1024	4298	ELAGV	XP_010920030.1	ELAGV	1	SINGLECOPY	PREDICTED: pentatricopeptide repeat-containing protein At5g27110 [Elaeis guineensis]	LOC105043973_1024
1024	4298	PHODC	XP_008791010.1	PHODC	1	SINGLECOPY	PREDICTED: pentatricopeptide repeat-containing protein At5g27110 [Phoenix dactylifera]	LOC103708031_1024
1024	4298	VITVI	XP_002275537.1	VITVI	1	SINGLECOPY	PREDICTED: pentatricopeptide repeat-containing protein At5g27110 [Vitis vinifera]	LOC100246628_1024
1024	4298	SOLLC	XP_010315549.1	SOLLC	1	SINGLECOPY	PREDICTED: LOW QUALITY PROTEIN: pentatricopeptide repeat-containing protein At5g27110 [Solanum lycopersicum]	LOC101257516_1024
10240	15840	ARATH	ARATH20940	ARATH	1	SINGLECOPY	| AT1G06240.1 | AAF80221 | AAL85983 | AAN41316 | AEE27967 | AT1G06240 | Q8H109_ARATH | Protein of unknown function DUF455 [Source:TAIR_LOCUS;Acc:AT1G06240]	AT1G06240_10240
10240	15840	EUTOL	TSA_EVI_ab_kmer_T1447	EUTOL	1	SINGLECOPY	g.2431::m.2431 Gene.2431::TSA_EVI_ab_kmer_T1447::g.2431 ORF type:5prime_partial len:271 (+) TSA_EVI_ab_kmer_T1447:3-815(+)	TSA_EVI_ab_kmer_T1447_10240
10240	15840	PHODC	XP_008783911.1	PHODC	1	SINGLECOPY	PREDICTED: uncharacterized protein HI_0077 [Phoenix dactylifera]	LOC103703007_10240
10240	15840	VITVI	XP_002279537.2	VITVI	1	SINGLECOPY	PREDICTED: uncharacterized protein LOC100265975 [Vitis vinifera]	LOC100265975_10240
10240	15840	SOLLC	XP_004248188.1	SOLLC	1	SINGLECOPY	PREDICTED: uncharacterized protein LOC101244715 [Solanum lycopersicum]	LOC101244715_10240
10240	-;15840	ELAGV	XP_010915602.1;XP_010915603.1	ELAGV	2	MULTICOPY	PREDICTED: uncharacterized protein LOC105040660 [Elaeis guineensis];PREDICTED: uncharacterized protein LOC105040660 [Elaeis guineensis]	LOC105040660_10240
10241	18982	ELAGV	XP_010917956.2	ELAGV	1	SINGLECOPY	PREDICTED: senescence-specific cysteine protease SAG39-like; partial [Elaeis guineensis]	LOC105042438_10241
10241	18982	PHODC	XP_008790576.1	PHODC	1	SINGLECOPY	PREDICTED: ervatamin-B-like [Phoenix dactylifera]	LOC103707740_10241
10241	18982	VITVI	XP_002275891.1	VITVI	1	SINGLECOPY	PREDICTED: zingipain-2 [Vitis vinifera]	LOC100248881_10241
10241	34461	ARATH	ARATH20942	ARATH	1	SINGLECOPY	| AT1G06260.1 | AAF80223 | AEE27969 | AT1G06260 | Q9LNC1_ARATH | Cysteine proteinases superfamily protein [Source:TAIR_LOCUS;Acc:AT1G06260]	AT1G06260_10241
10241	34461	SOLLC	XP_004243398.1	SOLLC	1	SINGLECOPY	PREDICTED: ervatamin-B [Solanum lycopersicum]	LOC101257785_10241
10242	19753	ARATH	ARATH20943	ARATH	1	SINGLECOPY	| AT1G06270.1 | AAF80224 | AAL38823 | AAM20196 | AAM60933 | AEE27970 | AT1G06270 | Pentatricopeptide repeat (PPR) superfamily protein [Source:TAIR_LOCUS;Acc:AT1G06270]	AT1G06270_10242
10242	19753	ELAGV	XP_010918939.1	ELAGV	1	SINGLECOPY	PREDICTED: pentatricopeptide repeat-containing protein At1g06270 [Elaeis guineensis]	LOC105043184_10242
10242	19753	PHODC	XP_008811542.1	PHODC	1	SINGLECOPY	PREDICTED: pentatricopeptide repeat-containing protein At1g06270 [Phoenix dactylifera]	LOC103722679_10242
10242	19753	VITVI	XP_019078782.1	VITVI	1	SINGLECOPY	PREDICTED: pentatricopeptide repeat-containing protein At1g06270 [Vitis vinifera]	LOC100259255_10242
10242	19753	SOLLC	XP_004229701.1	SOLLC	1	SINGLECOPY	PREDICTED: pentatricopeptide repeat-containing protein At1g06270 [Solanum lycopersicum]	LOC101244229_10242
10243	4459	ARATH	ARATH20946	ARATH	2	MULTICOPY	| AT1G06310.1 | AAF82160 | AEE27973 | AT1G06310 | acyl-CoA oxidase 6 [Source:TAIR_LOCUS;Acc:AT1G06310]	AT1G06310_10243
10243	4459	EUTOL	TSA_EVI_ab_kmer_T1179	EUTOL	1	SINGLECOPY	g.2055::m.2055 Gene.2055::TSA_EVI_ab_kmer_T1179::g.2055 ORF type:internal len:259 (+) TSA_EVI_ab_kmer_T1179:2-775(+)	TSA_EVI_ab_kmer_T1179_10243
10243	4459	ELAGV	XP_010916040.1	ELAGV	1	SINGLECOPY	PREDICTED: acyl-coenzyme A oxidase 3; peroxisomal-like [Elaeis guineensis]	LOC105040970_10243
10243	4459	PHODC	XP_008784451.1	PHODC	1	SINGLECOPY	PREDICTED: acyl-coenzyme A oxidase 3; peroxisomal-like [Phoenix dactylifera]	LOC103703385_10243
10243	4459	VITVI	XP_002278663.1	VITVI	1	SINGLECOPY	PREDICTED: acyl-coenzyme A oxidase 3; peroxisomal [Vitis vinifera]	LOC100257524_10243
10243	4459;9789	SOLLC	XP_004248184.1;XP_004248185.1	SOLLC	2	MULTICOPY	PREDICTED: acyl-coenzyme A oxidase 3; peroxisomal-like isoform X1 [Solanum lycopersicum];PREDICTED: acyl-coenzyme A oxidase 3; peroxisomal-like isoform X2 [Solanum lycopersicum]	LOC101243641_10243
10243	9789	ARATH	ARATH20945	ARATH	2	MULTICOPY	| AT1G06290.1 | AAF73843 | AAF76137 | AAF80226 | AAF82159 | AAM20431 | AAP37772 | AEE27972 | AT1G06290 | BAD44020 | acyl-CoA oxidase 3 [Source:TAIR_LOCUS;Acc:AT1G06290]	AT1G06290_10243
10244	32598	ARATH	ARATH20947	ARATH	1	SINGLECOPY	| AT1G06320.1 | ABE65604 | ABK28388 | AEE27974 | AT1G06320 | Q3EDH7_ARATH | unknown protein; Has 24 Blast hits to 24 proteins in 10 species: Archae - 0; Bacteria - 2; Metazoa - 0; Fungi - 0; Plants - 20; Viruses - 0; Other Eukaryotes - 2 (source: NCBI BLink). [Source:TAIR_LOCUS;Acc:AT1G06320]	AT1G06320_10244
10244	32598;36500	ELAGV	XP_010921470.1;XP_019706224.1	ELAGV	4	MULTICOPY	PREDICTED: probable pathogenesis-related protein ARB_02861 isoform X1 [Elaeis guineensis];PREDICTED: probable pathogenesis-related protein ARB_02861 isoform X2 [Elaeis guineensis]	LOC105045015_10244
10244	36500;32598	PHODC	XP_017696821.1;XP_008781134.1	PHODC	4	MULTICOPY	PREDICTED: uncharacterized protein LOC103700991 isoform X1 [Phoenix dactylifera];PREDICTED: uncharacterized protein LOC103700991 isoform X2 [Phoenix dactylifera]	LOC103700991_10244
10244	36500;32598	SOLLC	XP_004251801.1;XP_010313869.1	SOLLC	2	MULTICOPY	PREDICTED: uncharacterized protein LOC101257540 isoform X1 [Solanum lycopersicum];PREDICTED: uncharacterized protein LOC101257540 isoform X2 [Solanum lycopersicum]	LOC101257540_10244
10244	37682	ELAGV	XP_010931740.1	ELAGV	4	MULTICOPY	PREDICTED: uncharacterized protein LOC105052585 [Elaeis guineensis]	LOC105052585_10244
10244	37682	VITVI	XP_010649519.1	VITVI	3	MULTICOPY	PREDICTED: uncharacterized protein LOC100853348 [Vitis vinifera]	LOC100853348_10244
10244	37682;-	PHODC	XP_008797444.1;XP_008797445.1	PHODC	4	MULTICOPY	PREDICTED: uncharacterized protein LOC103712646 isoform X1 [Phoenix dactylifera];PREDICTED: uncharacterized protein LOC103712646 isoform X2 [Phoenix dactylifera]	LOC103712646_10244
10244	46635	ELAGV	XP_010921471.1	ELAGV	4	MULTICOPY	PREDICTED: uncharacterized protein LOC105045016 [Elaeis guineensis]	LOC105045016_10244
10244	46635;32598	VITVI	XP_010657151.1;XP_019079270.1	VITVI	3	MULTICOPY	PREDICTED: uncharacterized protein LOC104880851 isoform X2 [Vitis vinifera];PREDICTED: uncharacterized protein LOC104880851 isoform X1 [Vitis vinifera]	LOC104880851_10244
10245	-;-;-;-;-	VITVI	XP_019075579.1;XP_019075580.1;XP_019075581.1;XP_019075582.1;XP_019075583.1	VITVI	6	MULTICOPY	PREDICTED: protein ROOT PRIMORDIUM DEFECTIVE 1 [Vitis vinifera];PREDICTED: protein ROOT PRIMORDIUM DEFECTIVE 1 [Vitis vinifera];PREDICTED: protein ROOT PRIMORDIUM DEFECTIVE 1 [Vitis vinifera];PREDICTED: protein ROOT PRIMORDIUM DEFECTIVE 1 [Vitis vinifera];PREDICTED: protein ROOT PRIMORDIUM DEFECTIVE 1 [Vitis vinifera]	LOC100243520_10245
10245	15389	ARATH	ARATH20958	ARATH	1	SINGLECOPY	| AT1G06440.1 | AAF24818 | AAU84676 | AAX22272 | AEE27987 | AT1G06440 | BAF00518 | Q9SHI9_ARATH | Ubiquitin carboxyl-terminal hydrolase family protein [Source:TAIR_LOCUS;Acc:AT1G06440]	AT1G06440_10245
10245	15389	ELAGV	XP_010940377.1	ELAGV	1	SINGLECOPY	PREDICTED: protein ROOT PRIMORDIUM DEFECTIVE 1-like [Elaeis guineensis]	LOC105058976_10245
10245	15389	PHODC	XP_008811131.1	PHODC	1	SINGLECOPY	PREDICTED: protein ROOT PRIMORDIUM DEFECTIVE 1 [Phoenix dactylifera]	LOC103722369_10245
10245	15389	VITVI	XP_002264536.1	VITVI	6	MULTICOPY	PREDICTED: protein ROOT PRIMORDIUM DEFECTIVE 1 [Vitis vinifera]	LOC100261573_10245
10245	15389;-	SOLLC	XP_004233771.1;XP_010316537.1	SOLLC	2	MULTICOPY	PREDICTED: protein ROOT PRIMORDIUM DEFECTIVE 1 [Solanum lycopersicum];PREDICTED: protein ROOT PRIMORDIUM DEFECTIVE 1 [Solanum lycopersicum]	LOC101250659_10245
10246	27741	ARATH	ARATH20960	ARATH	1	SINGLECOPY	| AT1G06460.1 | AAM63342 | ABD67503 | ABF74713 | AEE27989 | AT1G06460 | BAF80148 | Q208N7_ARATH | alpha-crystallin domain 32.1 [Source:TAIR_LOCUS;Acc:AT1G06460]	AT1G06460_10246
10246	27741;28653	ELAGV	XP_010925588.1;XP_010925589.1	ELAGV	2	MULTICOPY	PREDICTED: uncharacterized protein LOC105048092 isoform X1 [Elaeis guineensis];PREDICTED: uncharacterized protein LOC105048092 isoform X2 [Elaeis guineensis]	LOC105048092_10246
10246	27741;28653	PHODC	XP_008794154.1;XP_008794155.1	PHODC	2	MULTICOPY	PREDICTED: uncharacterized protein LOC103710269 isoform X1 [Phoenix dactylifera];PREDICTED: uncharacterized protein LOC103710269 isoform X2 [Phoenix dactylifera]	LOC103710269_10246
10246	27741;28653	VITVI	XP_002282438.1;XP_010657078.1	VITVI	2	MULTICOPY	PREDICTED: uncharacterized protein LOC100267696 isoform X1 [Vitis vinifera];PREDICTED: uncharacterized protein LOC100267696 isoform X2 [Vitis vinifera]	LOC100267696_10246
10246	27741;28653	SOLLC	XP_004243244.1;XP_010323663.1	SOLLC	2	MULTICOPY	PREDICTED: uncharacterized protein LOC101259555 isoform X2 [Solanum lycopersicum];PREDICTED: uncharacterized protein LOC101259555 isoform X1 [Solanum lycopersicum]	LOC101259555_10246
10247	-	EUTOL	TSA_EVI_ab_kmer_T13313	EUTOL	4	MULTICOPY	g.17147::m.17147 Gene.17147::TSA_EVI_ab_kmer_T13313::g.17147 ORF type:internal len:327 (+) TSA_EVI_ab_kmer_T13313:2-979(+)	TSA_EVI_ab_kmer_T13313_10247
10247	-	EUTOL	TSA_EVI_ab_kmer_T16133	EUTOL	4	MULTICOPY	g.20725::m.20725 Gene.20725::TSA_EVI_ab_kmer_T16133::g.20725 ORF type:5prime_partial len:130 (+) TSA_EVI_ab_kmer_T16133:3-392(+)	TSA_EVI_ab_kmer_T16133_10247
[truncated: 120,976 more rows]
