# Supplementary material for: Elucidating the Mesocarp Drupe Transcriptome of Açai (Euterpe oleracea Mart.): An Amazonian Tree Palm Producer of Bioactive Compounds
Source: Int J Mol Sci. 2023 May 26;24(11):9315. doi: 10.3390/ijms24119315 (PMC10253617; doi:10.3390/ijms24119315)
Supplement: Supplementary file 1 [file ijms-24-09315-s001.zip › HierarchicalGroups.orthoxml]

<?xml version="1.0" encoding="UTF-8"?>
<orthoXML xmlns="http://orthoXML.org/2011/" version="0.3" origin="OMA standalone" originVersion="1.1.2">
 <notes>
MinScore=181; LengthTol=0.3; StablePairTol=1.81; VerifiedPairTol=1.53; MinSeqLen=50; ReachabilityCutoff=0.65
 </notes>
 <species name="ARATH" NCBITaxId="-1">
  <database name="ARATH" version="Cache/DB/ARATH.db">
   <genes>
    <gene id="1" protId="ARATH00001 | ATCG00020.1 | ATCG00020 | BAA84365 | CAA56270 | photosystem II reaction center protein A [Source:TAIR_LOCUS;Acc:ATCG00020]"/>
    <gene id="2" protId="ARATH00002 | ATCG00040.1 | AAG43317 | AAG43339 | AAG43340 | AAG43341 | AAG43342 | AAG43343 | AAG43344 | AAG43345 | AAG43346 | AAG43347 | AEK34833 | AFC82249 | AFC82250 | AFC82995 | AFJ75445 | ATCG00040 | BAA84366 | CAI99004 | CAI99005 | maturase K [Source:TAIR_LOCUS;Acc:ATCG00040]"/>
    <gene id="3" protId="ARATH00003 | ATCG00050.1 | ATCG00050 | BAA84367 | ribosomal protein S16 [Source:TAIR_LOCUS;Acc:ATCG00050]"/>
    <gene id="4" protId="ARATH00004 | ATCG00070.1 | ATCG00070 | BAA84368 | photosystem II reaction center protein K precursor [Source:TAIR_LOCUS;Acc:ATCG00070]"/>
    <gene id="5" protId="ARATH00005 | ATCG00080.1 | ATCG00080 | BAA84369 | photosystem II reaction center protein I [Source:TAIR_LOCUS;Acc:ATCG00080]"/>
    <gene id="6" protId="ARATH00006 | ATCG00120.1 | AAN86913 | AAN86914 | AAN86915 | AAN86916 | AAN86917 | AAN86918 | AAN86919 | AAN86920 | AAN86921 | AAN86922 | AAN86923 | AAN86924 | AAN86925 | AAN86926 | AAN86927 | AAN86928 | AAN86929 | AAN86930 | AAN86931 | AAN86932 | AAN86933 | AAN86934 | AAN86935 | AAN86936 | AAN86937 | ATCG00120 | BAA84370 | CAI98996 | CAI98997 | ATP synthase subunit alpha [Source:TAIR_LOCUS;Acc:ATCG00120]"/>
    <gene id="7" protId="ARATH00007 | ATCG00130.1 | ATCG00130 | BAA84371 | CAI99000 | CAI99001 | ATPase, F0 complex, subunit B/B&apos;, bacterial/chloroplast [Source:TAIR_LOCUS;Acc:ATCG00130]"/>
    <gene id="8" protId="ARATH00008 | ATCG00140.1 | ATCG00140 | BAA84372 | ATP synthase subunit C family protein [Source:TAIR_LOCUS;Acc:ATCG00140]"/>
    <gene id="9" protId="ARATH00009 | ATCG00150.1 | ATCG00150 | BAA84373 | ATPase, F0 complex, subunit A protein [Source:TAIR_LOCUS;Acc:ATCG00150]"/>
    <gene id="10" protId="ARATH00010 | ATCG00160.1 | ATCG00160 | BAA84374 | ribosomal protein S2 [Source:TAIR_LOCUS;Acc:ATCG00160]"/>
    <gene id="11" protId="ARATH00011 | ATCG00170.1 | AAA17834 | ATCG00170 | BAA84375 | DNA-directed RNA polymerase family protein [Source:TAIR_LOCUS;Acc:ATCG00170]"/>
    <gene id="12" protId="ARATH00012 | ATCG00180.1 | ATCG00180 | BAA84376 | CAB56766 | CAB56767 | DNA-directed RNA polymerase family protein [Source:TAIR_LOCUS;Acc:ATCG00180]"/>
    <gene id="13" protId="ARATH00013 | ATCG00190.1 | ATCG00190 | BAA84377 | CAA58965 | CAA74024 | CAI99072 | CAI99077 | CAI99086 | CAI99091 | RNA polymerase subunit beta [Source:TAIR_LOCUS;Acc:ATCG00190]"/>
    <gene id="14" protId="ARATH00014 | ATCG00210.1 | ATCG00210 | BAA84378 | electron transporter, transferring electrons within cytochrome b6/f complex of photosystem IIs [Source:TAIR_LOCUS;Acc:ATCG00210]"/>
    <gene id="15" protId="ARATH00015 | ATCG00220.1 | ATCG00220 | BAA84379 | photosystem II reaction center protein M [Source:TAIR_LOCUS;Acc:ATCG00220]"/>
    <gene id="16" protId="ARATH00016 | ATCG00270.1 | AAO13251 | ATCG00270 | BAA84380 | photosystem II reaction center protein D [Source:TAIR_LOCUS;Acc:ATCG00270]"/>
    <gene id="17" protId="ARATH00017 | ATCG00280.1 | AAO13252 | ATCG00280 | BAA84381 | photosystem II reaction center protein C [Source:TAIR_LOCUS;Acc:ATCG00280]"/>
    <gene id="18" protId="ARATH00018 | ATCG00300.1 | ATCG00300 | BAA84382 | YCF9 [Source:TAIR_LOCUS;Acc:ATCG00300]"/>
    <gene id="19" protId="ARATH00019 | ATCG00330.1 | ATCG00330 | BAA84383 | CAA79051 | CAI99096 | CAI99097 | chloroplast ribosomal protein S14 [Source:TAIR_LOCUS;Acc:ATCG00330]"/>
    <gene id="20" protId="ARATH00020 | ATCG00340.1 | ATCG00340 | BAA84384 | Photosystem I, PsaA/PsaB protein [Source:TAIR_LOCUS;Acc:ATCG00340]"/>
    <gene id="21" protId="ARATH00021 | ATCG00350.1 | AAB67985 | ATCG00350 | BAA84385 | Photosystem I, PsaA/PsaB protein [Source:TAIR_LOCUS;Acc:ATCG00350]"/>
    <gene id="22" protId="ARATH00022 | ATCG00360.1 | ATCG00360 | BAA84386 | Tetratricopeptide repeat (TPR)-like superfamily protein [Source:TAIR_LOCUS;Acc:ATCG00360]"/>
    <gene id="23" protId="ARATH00023 | ATCG00380.1 | ATCG00380 | BAA84387 | chloroplast ribosomal protein S4 [Source:TAIR_LOCUS;Acc:ATCG00380]"/>
    <gene id="24" protId="ARATH00024 | ATCG00420.1 | ABY57490 | ATCG00420 | BAA84388 | NADH dehydrogenase subunit J [Source:TAIR_LOCUS;Acc:ATCG00420]"/>
    <gene id="25" protId="ARATH00025 | ATCG00430.1 | ATCG00430 | BAA84389 | CAI99039 | CAI99042 | photosystem II reaction center protein G [Source:TAIR_LOCUS;Acc:ATCG00430]"/>
    <gene id="26" protId="ARATH00026 | ATCG00440.1 | ATCG00440 | BAA84390 | NADH:ubiquinone/plastoquinone oxidoreductase, chain 3 protein [Source:TAIR_LOCUS;Acc:ATCG00440]"/>
    <gene id="27" protId="ARATH00027 | ATCG00470.1 | ATCG00470 | BAA84391 | CAA31381 | CAA81283 | ATP synthase epsilon chain [Source:TAIR_LOCUS;Acc:ATCG00470]"/>
    <gene id="28" protId="ARATH00028 | ATCG00480.1 | ATCG00480 | BAA20945 | BAA84392 | CAA31380 | CAA81110 | CAI98998 | CAI98999 | ATP synthase subunit beta [Source:TAIR_LOCUS;Acc:ATCG00480]"/>
    <gene id="29" protId="ARATH00029 | ATCG00490.1 | AAB68400 | AAF35257 | AAO19414 | AAO19415 | AAO19416 | AAO19417 | AAO19418 | AAO19419 | AAO19420 | AEK33884 | AFC78996 | AFC78997 | AFC79997 | ATCG00490 | BAA19595 | BAA20946 | BAA84393 | ribulose-bisphosphate carboxylases [Source:TAIR_LOCUS;Acc:ATCG00490]"/>
    <gene id="30" protId="ARATH00030 | ATCG00500.1 | AAF35256 | ABY57505 | AEO92127 | AEQ19139 | ATCG00500 | BAA84394 | CAI98994 | CAI98995 | acetyl-CoA carboxylase carboxyl transferase subunit beta [Source:TAIR_LOCUS;Acc:ATCG00500]"/>
    <gene id="31" protId="ARATH00031 | ATCG00510.1 | ATCG00510 | BAA84395 | photsystem I subunit I [Source:TAIR_LOCUS;Acc:ATCG00510]"/>
    <gene id="32" protId="ARATH00032 | ATCG00520.1 | ATCG00520 | BAA84396 | unfolded protein binding [Source:TAIR_LOCUS;Acc:ATCG00520]"/>
    <gene id="33" protId="ARATH00033 | ATCG00530.1 | ATCG00530 | BAA84397 | CemA-like proton extrusion protein-related [Source:TAIR_LOCUS;Acc:ATCG00530]"/>
    <gene id="34" protId="ARATH00034 | ATCG00540.1 | ATCG00540 | BAA84398 | photosynthetic electron transfer A [Source:TAIR_LOCUS;Acc:ATCG00540]"/>
    <gene id="35" protId="ARATH00035 | ATCG00550.1 | ATCG00550 | BAA84399 | CAA84407 | CAA84523 | photosystem II reaction center protein J [Source:TAIR_LOCUS;Acc:ATCG00550]"/>
    <gene id="36" protId="ARATH00036 | ATCG00560.1 | AAG26976 | ATCG00560 | BAA84400 | photosystem II reaction center protein L [Source:TAIR_LOCUS;Acc:ATCG00560]"/>
    <gene id="37" protId="ARATH00037 | ATCG00570.1 | AAG26975 | ATCG00570 | BAA84401 | CAI99058 | CAI99061 | photosystem II reaction center protein F [Source:TAIR_LOCUS;Acc:ATCG00570]"/>
    <gene id="38" protId="ARATH00038 | ATCG00580.1 | AAG26974 | ATCG00580 | BAA84402 | CAI99053 | CAI99060 | photosystem II reaction center protein E [Source:TAIR_LOCUS;Acc:ATCG00580]"/>
    <gene id="39" protId="ARATH00039 | ATCG00590.1 | ATCG00590 | BAA84403 | CAI99046 | CAI99048 | electron carriers [Source:TAIR_LOCUS;Acc:ATCG00590]"/>
    <gene id="40" protId="ARATH00040 | ATCG00600.1 | ATCG00600 | BAA84404 | PETG [Source:TAIR_LOCUS;Acc:ATCG00600]"/>
    <gene id="41" protId="ARATH00041 | ATCG00630.1 | ATCG00630 | BAA84405 | PSAJ [Source:TAIR_LOCUS;Acc:ATCG00630]"/>
    <gene id="42" protId="ARATH00042 | ATCG00640.1 | ATCG00640 | BAA84406 | ribosomal protein L33 [Source:TAIR_LOCUS;Acc:ATCG00640]"/>
    <gene id="43" protId="ARATH00043 | ATCG00650.1 | ATCG00650 | BAA84407 | ribosomal protein S18 [Source:TAIR_LOCUS;Acc:ATCG00650]"/>
    <gene id="44" protId="ARATH00044 | ATCG00660.1 | ATCG00660 | BAA84408 | ribosomal protein L20 [Source:TAIR_LOCUS;Acc:ATCG00660]"/>
    <gene id="45" protId="ARATH00045 | ATCG00670.1 | ATCG00670 | BAA82063 | BAA84410 | CAI99002 | CAI99003 | plastid-encoded CLP P [Source:TAIR_LOCUS;Acc:ATCG00670]"/>
    <gene id="46" protId="ARATH00046 | ATCG00680.1 | AAG12343 | ATCG00680 | BAA84411 | photosystem II reaction center protein B [Source:TAIR_LOCUS;Acc:ATCG00680]"/>
    <gene id="47" protId="ARATH00047 | ATCG00690.1 | AAG12344 | ATCG00690 | BAA84412 | photosystem II reaction center protein T [Source:TAIR_LOCUS;Acc:ATCG00690]"/>
    <gene id="48" protId="ARATH00048 | ATCG00700.1 | AAG12345 | ATCG00700 | BAA84413 | Q7HIW7_ARATH | photosystem II reaction center protein N [Source:TAIR_LOCUS;Acc:ATCG00700]"/>
    <gene id="49" protId="ARATH00049 | ATCG00710.1 | AAG12346 | ATCG00710 | BAA84414 | photosystem II reaction center protein H [Source:TAIR_LOCUS;Acc:ATCG00710]"/>
    <gene id="50" protId="ARATH00050 | ATCG00720.1 | ATCG00720 | BAA84415 | photosynthetic electron transfer B [Source:TAIR_LOCUS;Acc:ATCG00720]"/>
    <gene id="51" protId="ARATH00051 | ATCG00730.1 | ATCG00730 | BAA84416 | photosynthetic electron transfer D [Source:TAIR_LOCUS;Acc:ATCG00730]"/>
    <gene id="52" protId="ARATH00052 | ATCG00740.1 | ATCG00740 | BAA84417 | RNA polymerase subunit alpha [Source:TAIR_LOCUS;Acc:ATCG00740]"/>
    <gene id="53" protId="ARATH00053 | ATCG00750.1 | ATCG00750 | BAA84418 | ribosomal protein S11 [Source:TAIR_LOCUS;Acc:ATCG00750]"/>
    <gene id="54" protId="ARATH00054 | ATCG00760.1 | ATCG00760 | BAA84419 | ribosomal protein L36 [Source:TAIR_LOCUS;Acc:ATCG00760]"/>
    <gene id="55" protId="ARATH00055 | ATCG00770.1 | ATCG00770 | BAA84420 | ribosomal protein S8 [Source:TAIR_LOCUS;Acc:ATCG00770]"/>
    <gene id="56" protId="ARATH00056 | ATCG00780.1 | ATCG00780 | BAA84421 | ribosomal protein L14 [Source:TAIR_LOCUS;Acc:ATCG00780]"/>
    <gene id="57" protId="ARATH00057 | ATCG00790.1 | ATCG00790 | BAA84422 | ribosomal protein L16 [Source:TAIR_LOCUS;Acc:ATCG00790]"/>
    <gene id="58" protId="ARATH00058 | ATCG00800.1 | ATCG00800 | BAA84423 | structural constituent of ribosome [Source:TAIR_LOCUS;Acc:ATCG00800]"/>
    <gene id="59" protId="ARATH00059 | ATCG00810.1 | ATCG00810 | BAA84424 | ribosomal protein L22 [Source:TAIR_LOCUS;Acc:ATCG00810]"/>
    <gene id="60" protId="ARATH00060 | ATCG00820.1 | ATCG00820 | BAA84425 | ribosomal protein S19 [Source:TAIR_LOCUS;Acc:ATCG00820]"/>
    <gene id="61" protId="ARATH00061 | ATCG01010.1 | AAC68593 | AAF90035 | AAM82798 | ADU05482 | AFV26350 | ATCG01010 | BAA84434 | CAI99025 | CAI99028 | NADH-Ubiquinone oxidoreductase (complex I), chain 5 protein [Source:TAIR_LOCUS;Acc:ATCG01010]"/>
    <gene id="62" protId="ARATH00062 | ATCG01020.1 | ATCG01020 | BAA84435 | ribosomal protein L32 [Source:TAIR_LOCUS;Acc:ATCG01020]"/>
    <gene id="63" protId="ARATH00063 | ATCG01040.1 | ABY57497 | ATCG01040 | BAA84436 | Cytochrome C assembly protein [Source:TAIR_LOCUS;Acc:ATCG01040]"/>
    <gene id="64" protId="ARATH00064 | ATCG01050.1 | ATCG01050 | BAA84437 | CAA37837 | CAB96191 | CAI99013 | CAI99014 | CAI99017 | CAI99019 | NADH-Ubiquinone/plastoquinone (complex I) protein [Source:TAIR_LOCUS;Acc:ATCG01050]"/>
    <gene id="65" protId="ARATH00065 | ATCG01060.1 | ATCG01060 | BAA84438 | CAB96190 | iron-sulfur cluster binding;electron carriers;4 iron, 4 sulfur cluster binding [Source:TAIR_LOCUS;Acc:ATCG01060]"/>
    <gene id="66" protId="ARATH00066 | ATCG01070.1 | ATCG01070 | BAA84439 | CAA37835 | NADH-ubiquinone/plastoquinone oxidoreductase chain 4L [Source:TAIR_LOCUS;Acc:ATCG01070]"/>
    <gene id="67" protId="ARATH00067 | ATCG01080.1 | ATCG01080 | BAA84440 | CAA67670 | CAI99036 | CAI99038 | NADH:ubiquinone/plastoquinone oxidoreductase, chain 6 [Source:TAIR_LOCUS;Acc:ATCG01080]"/>
    <gene id="68" protId="ARATH00068 | ATCG01090.1 | ATCG01090 | BAA84441 | NADPH dehydrogenases [Source:TAIR_LOCUS;Acc:ATCG01090]"/>
    <gene id="69" protId="ARATH00069 | ATCG01100.1 | ATCG01100 | BAA84442 | CAA66944 | CAI99006 | CAI99007 | NADH dehydrogenase family protein [Source:TAIR_LOCUS;Acc:ATCG01100]"/>
    <gene id="70" protId="ARATH00070 | ATCG01110.1 | ATCG01110 | BAA84443 | NAD(P)H dehydrogenase subunit H [Source:TAIR_LOCUS;Acc:ATCG01110]"/>
    <gene id="71" protId="ARATH00071 | ATCG01120.1 | ATCG01120 | BAA84444 | chloroplast ribosomal protein S15 [Source:TAIR_LOCUS;Acc:ATCG01120]"/>
    <gene id="72" protId="ARATH00072 | ATCG01130.1 | ATCG01130 | BAA84433 | BAA84445 | Ycf1 protein [Source:TAIR_LOCUS;Acc:ATCG01130]"/>
    <gene id="73" protId="ARATH00073 | ATCG01230.1 | AAO17071 | AAO17072 | AAO17073 | AAO17074 | AAO17075 | AAO17076 | AAO17077 | AAO17078 | AAO17079 | AAO17080 | AAO17081 | AAO17082 | AAO17083 | AAO17084 | AAO17085 | AAO17086 | AAO17087 | AAO17088 | AAO17089 | AAO17090 | AAO17091 | AAO17092 | AAO17093 | AAO17094 | AAO17095 | AAO17096 | AAO17097 | AAO17098 | AAO17099 | AAO17100 | AAO17101 | AAO17102 | AAO17103 | AAO17104 | AAO17105 | AAO17106 | AAO17107 | AAO17108 | AAO17109 | AAO17110 | AAO17111 | AAO17112 | AAO17113 | AAO17114 | AAO17115 | AAO17116 | AAO17117 | AAO17118 | AAO17119 | AAO17120 | AAQ14194 | ATCG01230 | BAA82064 | BAA84409 | BAA84432 | ribosomal protein S12B [Source:TAIR_LOCUS;Acc:ATCG01230]"/>
    <gene id="74" protId="ARATH00074 | ATCG01240.1 | AAQ14195 | ATCG01240 | BAA84431 | BAA84446 | Q6KGZ1_ARATH | ribosomal protein S7 [Source:TAIR_LOCUS;Acc:ATCG01240]"/>
    <gene id="75" protId="ARATH00075 | ATCG01250.1 | AAQ14196 | ATCG01250 | BAA84430 | BAA84447 | CAA05498 | CAI99009 | CAI99010 | CAI99012 | NADH-Ubiquinone/plastoquinone (complex I) protein [Source:TAIR_LOCUS;Acc:ATCG01250]"/>
    <gene id="76" protId="ARATH00076 | ATCG01270.1 | ATCG01270 | BAA84429 | BAA84448 | Protein precursor Ycf15, putative, chloroplast [Source:TAIR_LOCUS;Acc:ATCG01270]"/>
    <gene id="77" protId="ARATH00077 | ATCG01280.1 | ATCG01280 | BAA84428 | BAA84449 | Chloroplast Ycf2;ATPase, AAA type, core [Source:TAIR_LOCUS;Acc:ATCG01280]"/>
    <gene id="78" protId="ARATH00078 | ATCG01300.1 | ATCG01300 | BAA84427 | BAA84450 | CAA47045 | ribosomal protein L23 [Source:TAIR_LOCUS;Acc:ATCG01300]"/>
    <gene id="79" protId="ARATH00079 | ATCG01310.1 | AAG23850 | ATCG01310 | BAA84426 | BAA84451 | CAA79026 | CAA79054 | ribosomal protein L2 [Source:TAIR_LOCUS;Acc:ATCG01310]"/>
    <gene id="80" protId="ARATH00080 | ATMG00010.1 | ATMG00010 | CAA69779 | hypothetical protein [Source:TAIR_LOCUS;Acc:ATMG00010]"/>
    <gene id="81" protId="ARATH00081 | ATMG00030.1 | ATMG00030 | CAA69780 | hypothetical protein [Source:TAIR_LOCUS;Acc:ATMG00030]"/>
    <gene id="82" protId="ARATH00082 | ATMG00040.1 | ATMG00040 | CAA69782 | ATP synthase subunit C family protein [Source:TAIR_LOCUS;Acc:ATMG00040]"/>
    <gene id="83" protId="ARATH00083 | ATMG00070.1 | ABS50638 | ABS50639 | AEK01243 | AEK01277 | AEK01310 | ATMG00070 | BAA11532 | CAA69753 | NADH dehydrogenase subunit 9 [Source:TAIR_LOCUS;Acc:ATMG00070]"/>
    <gene id="84" protId="ARATH00084 | ATMG00080.1 | ABS50652 | ABS50653 | AEK01244 | AEK01276 | AEK01309 | ATMG00080 | BAA11531 | CAA69754 | G1C2Q4_ARATH | ribosomal protein L16 [Source:TAIR_LOCUS;Acc:ATMG00080]"/>
    <gene id="85" protId="ARATH00085 | ATMG00090.1 | ABS50654 | ABS50655 | AEK01245 | AEK01275 | AEK01308 | ATMG00090 | BAA12250 | CAA69755 | G1C2T6_ARATH | structural constituent of ribosome;protein binding [Source:TAIR_LOCUS;Acc:ATMG00090]"/>
    <gene id="86" protId="ARATH00086 | ATMG00110.1 | AEK01246 | AEK01274 | AEK01307 | ATMG00110 | G1C2W9_ARATH | cytochrome C biogenesis 206 [Source:TAIR_LOCUS;Acc:ATMG00110]"/>
    <gene id="87" protId="ARATH00087 | ATMG00120.1 | ATMG00120 | CAA69757 | hypothetical protein [Source:TAIR_LOCUS;Acc:ATMG00120]"/>
    <gene id="88" protId="ARATH00088 | ATMG00130.1 | ATMG00130 | CAA69758 | hypothetical protein [Source:TAIR_LOCUS;Acc:ATMG00130]"/>
    <gene id="89" protId="ARATH00089 | ATMG00140.1 | ATMG00140 | CAA69759 | hypothetical protein [Source:TAIR_LOCUS;Acc:ATMG00140]"/>
    <gene id="90" protId="ARATH00090 | ATMG00150.1 | ATMG00150 | CAA69760 | hypothetical protein [Source:TAIR_LOCUS;Acc:ATMG00150]"/>
    <gene id="91" protId="ARATH00091 | ATMG00160.1 | ABS50616 | ABS50617 | AEK01247 | AEK01273 | AEK01306 | ATMG00160 | CAA69761 | G1C2Q7_ARATH | cytochrome oxidase 2 [Source:TAIR_LOCUS;Acc:ATMG00160]"/>
    <gene id="92" protId="ARATH00092 | ATMG00180.1 | ABS50612 | ABS50613 | AEK01248 | AEK01287 | AEK01316 | ATMG00180 | CAA69763 | G1C2X7_ARATH | cytochrome C biogenesis 452 [Source:TAIR_LOCUS;Acc:ATMG00180]"/>
    <gene id="93" protId="ARATH00093 | ATMG00200.1 | AAM15169 | AAN52163 | AAT69141 | AEC06106 | ATMG00200 | BAF01973 | CAA69764 | Q6DR91_ARATH | hypothetical protein [Source:TAIR_LOCUS;Acc:ATMG00200]"/>
    <gene id="94" protId="ARATH00094 | ATMG00240.1 | ATMG00240 | CAA69767 | Gag-Pol-related retrotransposon family protein [Source:TAIR_LOCUS;Acc:ATMG00240]"/>
    <gene id="95" protId="ARATH00095 | ATMG00260.1 | ATMG00260 | CAA69768 | hypothetical protein [Source:TAIR_LOCUS;Acc:ATMG00260]"/>
    <gene id="96" protId="ARATH00096 | ATMG00270.1 | ABS50634 | ABS50635 | AEK01251 | AEK01284 | AEK01319 | ATMG00270 | CAA69769 | G1C2Y0_ARATH | NADH dehydrogenase 6 [Source:TAIR_LOCUS;Acc:ATMG00270]"/>
    <gene id="97" protId="ARATH00097 | ATMG00280.1 | ATMG00280 | CAA69770 | Ribulose bisphosphate carboxylase large chain, catalytic domain [Source:TAIR_LOCUS;Acc:ATMG00280]"/>
    <gene id="98" protId="ARATH00098 | ATMG00300.1 | AAM15171 | ATMG00300 | CAA69773 | Gag-Pol-related retrotransposon family protein [Source:TAIR_LOCUS;Acc:ATMG00300]"/>
    <gene id="99" protId="ARATH00099 | ATMG00310.1 | ATMG00310 | CAA69775 | RNA-directed DNA polymerase (reverse transcriptase)- related family protein [Source:TAIR_LOCUS;Acc:ATMG00310]"/>
    <gene id="100" protId="ARATH00100 | ATMG00370.1 | AAM15168 | AEC06124 | ATMG00370 | CAA69776 | Ycf1 protein [Source:TAIR_LOCUS;Acc:ATMG00370]"/>
    <gene id="101" protId="ARATH00101 | ATMG00400.1 | ATMG00400 | CAA69777 | hypothetical protein [Source:TAIR_LOCUS;Acc:ATMG00400]"/>
    <gene id="102" protId="ARATH00102 | ATMG00450.1 | ATMG00450 | CAA69730 | hypothetical protein [Source:TAIR_LOCUS;Acc:ATMG00450]"/>
    <gene id="103" protId="ARATH00103 | ATMG00470.1 | AAM15499 | AAO92053 | AAX55110 | ATMG00470 | CAA69731 | hypothetical protein [Source:TAIR_LOCUS;Acc:ATMG00470]"/>
    <gene id="104" protId="ARATH00104 | ATMG00490.1 | ATMG00490 | CAA69733 | Mitovirus RNA-dependent RNA polymerase [Source:TAIR_LOCUS;Acc:ATMG00490]"/>
    <gene id="105" protId="ARATH00105 | ATMG00510.1 | ABS50636 | ABS50637 | ACH78248 | AEK01256 | AEK01290 | AEK01331 | ATMG00510 | CAA69735 | G1C2X4_ARATH | NADH dehydrogenase subunit 7 [Source:TAIR_LOCUS;Acc:ATMG00510]"/>
    <gene id="106" protId="ARATH00106 | ATMG00513.1 | ABS50632 | ABS50633 | ACH78247 | AEK01242 | AEK01278 | AEK01311 | ATMG00513 | CAA42648 | CAA69752 | NADH dehydrogenase 5A [Source:TAIR_LOCUS;Acc:ATMG00513]"/>
    <gene id="107" protId="ARATH00107 | ATMG00520.1 | ABS50620 | ABS50621 | ACH78244 | ATMG00520 | BAF02015 | CAA66945 | CAA69736 | P93307_ARATH | Intron maturase, type II family protein [Source:TAIR_LOCUS;Acc:ATMG00520]"/>
    <gene id="108" protId="ARATH00108 | ATMG00550.1 | AAM15492 | ATMG00550 | BAF01769 | CAA69739 | hypothetical protein [Source:TAIR_LOCUS;Acc:ATMG00550]"/>
    <gene id="109" protId="ARATH00109 | ATMG00560.1 | AAM15498 | ABS50648 | ABS50649 | AEK01258 | AEK01289 | AEK01314 | ATMG00560 | CAA57911 | CAA69740 | G1C2X5_ARATH | Nucleic acid-binding, OB-fold-like protein [Source:TAIR_LOCUS;Acc:ATMG00560]"/>
    <gene id="110" protId="ARATH00110 | ATMG00570.1 | ABS50646 | ABS50647 | ACH78249 | ATMG00570 | CAA51193 | CAA69741 | Sec-independent periplasmic protein translocase [Source:TAIR_LOCUS;Acc:ATMG00570]"/>
    <gene id="111" protId="ARATH00111 | ATMG00580.1 | ABS50628 | ABS50630 | ACH78246 | AEK01259 | AEK01288 | AEK01315 | ATMG00580 | CAA69742 | G1C2U9_ARATH | NADH dehydrogenase subunit 4 [Source:TAIR_LOCUS;Acc:ATMG00580]"/>
    <gene id="112" protId="ARATH00112 | ATMG00600.1 | ABF59340 | ABK28029 | ATMG00600 | CAA69744 | hypothetical protein [Source:TAIR_LOCUS;Acc:ATMG00600]"/>
    <gene id="113" protId="ARATH00113 | ATMG00620.1 | AAM15164 | AAM15502 | ABE65433 | ABK28171 | AEC06104 | ATMG00620 | CAA69746 | CAA69762 | hypothetical protein [Source:TAIR_LOCUS;Acc:ATMG00620]"/>
    <gene id="114" protId="ARATH00114 | ATMG00630.1 | ATMG00630 | CAA69747 | hypothetical protein [Source:TAIR_LOCUS;Acc:ATMG00630]"/>
    <gene id="115" protId="ARATH00115 | ATMG00640.1 | ABS50640 | ABS50641 | AEK01260 | AEK01300 | AEK01305 | ATMG00640 | CAA47480 | CAA69748 | hydrogen ion transporting ATP synthases, rotational mechanism;zinc ion binding [Source:TAIR_LOCUS;Acc:ATMG00640]"/>
    <gene id="116" protId="ARATH00116 | ATMG00650.1 | ABS50629 | ABS50631 | AEK01261 | AEK01299 | AEK01304 | ATMG00650 | CAA47479 | CAA69749 | G1C2W6_ARATH | NADH dehydrogenase subunit 4L [Source:TAIR_LOCUS;Acc:ATMG00650]"/>
    <gene id="117" protId="ARATH00117 | ATMG00660.1 | ATMG00660 | CAA69750 | hypothetical protein [Source:TAIR_LOCUS;Acc:ATMG00660]"/>
    <gene id="118" protId="ARATH00118 | ATMG00670.1 | ATMG00670 | CAA69751 | hypothetical protein [Source:TAIR_LOCUS;Acc:ATMG00670]"/>
    <gene id="119" protId="ARATH00119 | ATMG00680.1 | ATMG00680 | CAA69843 | hypothetical protein [Source:TAIR_LOCUS;Acc:ATMG00680]"/>
    <gene id="120" protId="ARATH00120 | ATMG00690.1 | ABS50644 | ABS50645 | ATMG00690 | CAA69844 | M1WXK2_ARATH | hypothetical protein [Source:TAIR_LOCUS;Acc:ATMG00690]"/>
    <gene id="121" protId="ARATH00121 | ATMG00710.1 | ATMG00710 | CAA69816 | Polynucleotidyl transferase, ribonuclease H-like superfamily protein [Source:TAIR_LOCUS;Acc:ATMG00710]"/>
    <gene id="122" protId="ARATH00122 | ATMG00720.1 | ATMG00720 | CAA69817 | hypothetical protein [Source:TAIR_LOCUS;Acc:ATMG00720]"/>
    <gene id="123" protId="ARATH00123 | ATMG00740.1 | ATMG00740 | CAA69819 | hypothetical protein [Source:TAIR_LOCUS;Acc:ATMG00740]"/>
    <gene id="124" protId="ARATH00124 | ATMG00750.1 | ATMG00750 | CAA69820 | GAG/POL/ENV polyprotein [Source:TAIR_LOCUS;Acc:ATMG00750]"/>
    <gene id="125" protId="ARATH00125 | ATMG00760.1 | AAM15422 | ATMG00760 | CAA69821 | hypothetical protein [Source:TAIR_LOCUS;Acc:ATMG00760]"/>
    <gene id="126" protId="ARATH00126 | ATMG00770.1 | AAM15420 | AAM15513 | ATMG00770 | CAA69822 | hypothetical protein [Source:TAIR_LOCUS;Acc:ATMG00770]"/>
    <gene id="127" protId="ARATH00127 | ATMG00810.1 | AAM15418 | AAM15511 | ATMG00810 | CAA69823 | DNA/RNA polymerases superfamily protein [Source:TAIR_LOCUS;Acc:ATMG00810]"/>
    <gene id="128" protId="ARATH00128 | ATMG00820.1 | AAM15418 | AAM15511 | ATMG00820 | CAA69824 | Reverse transcriptase (RNA-dependent DNA polymerase) [Source:TAIR_LOCUS;Acc:ATMG00820]"/>
    <gene id="129" protId="ARATH00129 | ATMG00830.1 | ABS50610 | ABS50611 | AEK01263 | AEK01303 | AEK01320 | ATMG00830 | CAA66908 | CAA69825 | G1C2S2_ARATH | cytochrome C biogenesis 382 [Source:TAIR_LOCUS;Acc:ATMG00830]"/>
    <gene id="130" protId="ARATH00130 | ATMG00840.1 | ATMG00840 | CAA69826 | hypothetical protein [Source:TAIR_LOCUS;Acc:ATMG00840]"/>
    <gene id="131" protId="ARATH00131 | ATMG00850.1 | ATMG00850 | CAA69827 | DNA/RNA polymerases superfamily protein [Source:TAIR_LOCUS;Acc:ATMG00850]"/>
    <gene id="132" protId="ARATH00132 | ATMG00860.1 | ATMG00860 | CAA69828 | DNA/RNA polymerases superfamily protein [Source:TAIR_LOCUS;Acc:ATMG00860]"/>
    <gene id="133" protId="ARATH00133 | ATMG00870.1 | ATMG00870 | CAA69830 | hypothetical protein [Source:TAIR_LOCUS;Acc:ATMG00870]"/>
    <gene id="134" protId="ARATH00134 | ATMG00880.1 | AAO11663 | AAT69181 | ATMG00880 | CAA69829 | hypothetical protein [Source:TAIR_LOCUS;Acc:ATMG00880]"/>
    <gene id="135" protId="ARATH00135 | ATMG00890.1 | ATMG00890 | CAA69831 | hypothetical protein [Source:TAIR_LOCUS;Acc:ATMG00890]"/>
    <gene id="136" protId="ARATH00136 | ATMG00910.1 | AAM15508 | ATMG00910 | CAA69833 | hypothetical protein [Source:TAIR_LOCUS;Acc:ATMG00910]"/>
    <gene id="137" protId="ARATH00137 | ATMG00920.1 | AAM15414 | AAM15507 | ATMG00920 | BAF01837 | BAF01926 | CAA69834 | hypothetical protein [Source:TAIR_LOCUS;Acc:ATMG00920]"/>
    <gene id="138" protId="ARATH00138 | ATMG00940.1 | AAM15413 | AAM15506 | ATMG00940 | CAA69835 | DNA binding [Source:TAIR_LOCUS;Acc:ATMG00940]"/>
    <gene id="139" protId="ARATH00139 | ATMG00960.1 | ABS50606 | ABS50607 | AEK01265 | AEK01296 | AEK01322 | ATMG00960 | CAA66946 | CAA69836 | Cytochrome C assembly protein [Source:TAIR_LOCUS;Acc:ATMG00960]"/>
    <gene id="140" protId="ARATH00140 | ATMG00970.1 | AAM15411 | AAM15517 | AAO37186 | AAT69145 | ATMG00970 | CAA69837 | hypothetical protein [Source:TAIR_LOCUS;Acc:ATMG00970]"/>
    <gene id="141" protId="ARATH00141 | ATMG00990.1 | AAM15514 | ABS50626 | ABS50627 | AEC06069 | AEK01267 | AEK01294 | AEK01324 | ATMG00990 | CAA69839 | G1C2Y6_ARATH; Q3EC47_ARATH | NADH dehydrogenase 3 [Source:TAIR_LOCUS;Acc:ATMG00990]"/>
    <gene id="142" protId="ARATH00142 | ATMG01000.1 | AAM15419 | AAM15514 | ABS50642 | ABS50643 | ATMG01000 | CAA69840 | hypothetical protein [Source:TAIR_LOCUS;Acc:ATMG01000]"/>
    <gene id="143" protId="ARATH00143 | ATMG01020.1 | AAM15419 | AAM15514 | AAR20785 | ATMG01020 | CAA69842 | hypothetical protein [Source:TAIR_LOCUS;Acc:ATMG01020]"/>
    <gene id="144" protId="ARATH00144 | ATMG01030.1 | AAM15417 | AAM15512 | AEC06067 | ATMG01030 | CAA69789 | hypothetical protein [Source:TAIR_LOCUS;Acc:ATMG01030]"/>
    <gene id="145" protId="ARATH00145 | ATMG01040.1 | ATMG01040 | CAA69790 | hypothetical protein [Source:TAIR_LOCUS;Acc:ATMG01040]"/>
    <gene id="146" protId="ARATH00146 | ATMG01050.1 | AAM15416 | AAM15510 | AAY82260 | ABE65431 | ABK28169 | AEC06065 | ATMG01050 | CAA69791 | hypothetical protein [Source:TAIR_LOCUS;Acc:ATMG01050]"/>
    <gene id="147" protId="ARATH00147 | ATMG01060.1 | ATMG01060 | CAA69792 | hypothetical protein [Source:TAIR_LOCUS;Acc:ATMG01060]"/>
    <gene id="148" protId="ARATH00148 | ATMG01090.1 | AAM15515 | AAT68731 | AAX23814 | ATMG01090 | CAA69794 | ATP synthase 9 mitochondrial [Source:TAIR_LOCUS;Acc:ATMG01090]"/>
    <gene id="149" protId="ARATH00149 | ATMG01100.1 | ATMG01100 | CAA69795 | hypothetical protein [Source:TAIR_LOCUS;Acc:ATMG01100]"/>
    <gene id="150" protId="ARATH00150 | ATMG01110.1 | ATMG01110 | CAA69796 | Mitovirus RNA-dependent RNA polymerase [Source:TAIR_LOCUS;Acc:ATMG01110]"/>
    <gene id="151" protId="ARATH00151 | ATMG01130.1 | ATMG01130 | CAA69797 | hypothetical protein [Source:TAIR_LOCUS;Acc:ATMG01130]"/>
    <gene id="152" protId="ARATH00152 | ATMG01170.1 | AEK01269 | AEK01292 | ATMG01170 | CAA69800 | G1C2S8_ARATH | ATPase, F0 complex, subunit A protein [Source:TAIR_LOCUS;Acc:ATMG01170]"/>
    <gene id="153" protId="ARATH00153 | ATMG01180.1 | ATMG01180 | CAA69801 | hypothetical protein [Source:TAIR_LOCUS;Acc:ATMG01180]"/>
    <gene id="154" protId="ARATH00154 | ATMG01190.1 | AAM15496 | AEK01270 | AEK01302 | AEK01328 | ATMG01190 | CAA69802 | G1C2Z0_ARATH | ATP synthase subunit 1 [Source:TAIR_LOCUS;Acc:ATMG01190]"/>
    <gene id="155" protId="ARATH00155 | ATMG01200.1 | AAM15496 | ATMG01200 | CAA69803 | hypothetical protein [Source:TAIR_LOCUS;Acc:ATMG01200]"/>
    <gene id="156" protId="ARATH00156 | ATMG01210.1 | ATMG01210 | CAA69804 | hypothetical protein [Source:TAIR_LOCUS;Acc:ATMG01210]"/>
    <gene id="157" protId="ARATH00157 | ATMG01220.1 | ATMG01220 | CAA69805 | hypothetical protein [Source:TAIR_LOCUS;Acc:ATMG01220]"/>
    <gene id="158" protId="ARATH00158 | ATMG01230.1 | ATMG01230 | CAA69806 | hypothetical protein [Source:TAIR_LOCUS;Acc:ATMG01230]"/>
    <gene id="159" protId="ARATH00159 | ATMG01240.1 | ATMG01240 | CAA69807 | hypothetical protein [Source:TAIR_LOCUS;Acc:ATMG01240]"/>
    <gene id="160" protId="ARATH00160 | ATMG01250.1 | ATMG01250 | CAA69808 | RNA-directed DNA polymerase (reverse transcriptase) [Source:TAIR_LOCUS;Acc:ATMG01250]"/>
    <gene id="161" protId="ARATH00161 | ATMG01260.1 | ATMG01260 | CAA69809 | hypothetical protein [Source:TAIR_LOCUS;Acc:ATMG01260]"/>
    <gene id="162" protId="ARATH00162 | ATMG01275.1 | ABS50622 | ABS50623 | ACH78245 | AEC06083 | AEK01257 | AEK01281 | AEK01313 | ATMG01275 | CAA57940 | CAA69811 | Q1ZXW0_ARATH | NADH dehydrogenase 1A [Source:TAIR_LOCUS;Acc:ATMG01275]"/>
    <gene id="163" protId="ARATH00163 | ATMG01280.1 | AAM15495 | AEC06082 | ATMG01280 | CAA69812 | Cytochrome C oxidase subunit II-like, transmembrane domain [Source:TAIR_LOCUS;Acc:ATMG01280]"/>
    <gene id="164" protId="ARATH00164 | ATMG01290.1 | ATMG01290 | CAA69813 | hypothetical protein [Source:TAIR_LOCUS;Acc:ATMG01290]"/>
    <gene id="165" protId="ARATH00165 | ATMG01320.1 | ABS50624 | ABS50625 | AEK01252 | AEK01280 | AEK01332 | ATMG01320 | BAF01671 | CAA65381 | CAA69771 | G1C2Q1_ARATH | NADH dehydrogenase 2B [Source:TAIR_LOCUS;Acc:ATMG01320]"/>
    <gene id="166" protId="ARATH00166 | ATMG01330.1 | ATMG01330 | CAA69783 | hypothetical protein [Source:TAIR_LOCUS;Acc:ATMG01330]"/>
    <gene id="167" protId="ARATH00167 | ATMG01350.1 | ATMG01350 | CAA69784 | hypothetical protein [Source:TAIR_LOCUS;Acc:ATMG01350]"/>
    <gene id="168" protId="ARATH00168 | ATMG01360.1 | AEK01272 | AEK01279 | AEK01330 | ATMG01360 | CAA64276 | CAA69785 | G1C2Z2_ARATH | cytochrome  oxidase [Source:TAIR_LOCUS;Acc:ATMG01360]"/>
    <gene id="169" protId="ARATH00169 | ATMG01370.1 | ATMG01370 | CAA69786 | hypothetical protein [Source:TAIR_LOCUS;Acc:ATMG01370]"/>
    <gene id="170" protId="ARATH00170 | ATMG01400.1 | ATMG01400 | CAA69787 | hypothetical protein [Source:TAIR_LOCUS;Acc:ATMG01400]"/>
    <gene id="171" protId="ARATH00171 | ATMG01410.1 | ATMG01410 | CAA69788 | open reading frame 204 [Source:TAIR_LOCUS;Acc:ATMG01410]"/>
    <gene id="172" protId="ARATH00172 | AT4G00005.1 | AEE81812 | AT4G00005 | F4JGU4_ARATH | PRA1 (Prenylated rab acceptor) family protein [Source:TAIR_LOCUS;Acc:AT4G00005]"/>
    <gene id="173" protId="ARATH00173 | AT4G00020.2 | AEE81814 | AT4G00020 | CAB80759 | F4JGU5_ARATH | BREAST CANCER 2 like 2A [Source:TAIR_LOCUS;Acc:AT4G00020]"/>
    <gene id="174" protId="ARATH00174 | AT4G00026.1 | ABF59236 | AEE81815 | AT4G00026 | BAF00539 | FUNCTIONS IN: molecular_function unknown; INVOLVED IN: biological_process unknown; LOCATED IN: chloroplast; EXPRESSED IN: cultured cell; CONTAINS InterPro DOMAIN/s: Mitochondrial inner membrane translocase complex, subunit Tim21 (InterPro:IPR013261) /.../35333 Blast hits to 34131 proteins in 2444 species: Archae - 798; Bacteria - 22429; Metazoa - 974; Fungi - 991; Plants - 531; Viruses - 0; Other Eukaryotes - 9610 (source: NCBI BLink).  [Source:TAIR_LOCUS;Acc:AT4G00026]"/>
    <gene id="175" protId="ARATH00175 | AT4G00030.1 | AAC19310 | AAL06886 | AAL67098 | AEE81816 | AT4G00030 | CAB80761 | Plastid-lipid associated protein PAP / fibrillin family protein [Source:TAIR_LOCUS;Acc:AT4G00030]"/>
    <gene id="176" protId="ARATH00176 | AT4G00040.1 | AAC19299 | AAM63363 | AAN72004 | AAP37822 | AEE81817 | AT4G00040 | CAB80762 | Chalcone and stilbene synthase family protein [Source:TAIR_LOCUS;Acc:AT4G00040]"/>
    <gene id="177" protId="ARATH00177 | AT4G00050.1 | AAC19308 | AAM10933 | ABG25060 | AEE81818 | AT4G00050 | BAC41905 | CAB80763 | basic helix-loop-helix (bHLH) DNA-binding superfamily protein [Source:TAIR_LOCUS;Acc:AT4G00050]"/>
    <gene id="178" protId="ARATH00178 | AT4G00060.1 | AAL90911 | AAN72296 | AEE81819 | AT4G00060 | F4JH01_ARATH | Nucleotidyltransferase family protein [Source:TAIR_LOCUS;Acc:AT4G00060]"/>
    <gene id="179" protId="ARATH00179 | AT4G00070.1 | AEE81820 | AT4G00070 | F4JH02_ARATH | RING/U-box superfamily protein [Source:TAIR_LOCUS;Acc:AT4G00070]"/>
    <gene id="180" protId="ARATH00180 | AT4G00080.1 | AAC19307 | AAP12846 | AEE81821 | AT4G00080 | BAE99976 | CAB80766 | O81309_ARATH | Plant invertase/pectin methylesterase inhibitor superfamily protein [Source:TAIR_LOCUS;Acc:AT4G00080]"/>
    <gene id="181" protId="ARATH00181 | AT4G00090.1 | AAL08292 | AAN28910 | AEE81822 | AT4G00090 | Q93ZN5_ARATH | Transducin/WD40 repeat-like superfamily protein [Source:TAIR_LOCUS;Acc:AT4G00090]"/>
    <gene id="182" protId="ARATH00182 | AT4G00100.1 | AAC19305 | AAK43848 | AAL09784 | AAM65584 | AAP21351 | AEE81823 | AT4G00100 | BAA88058 | CAA82837 | CAB80768 | ribosomal protein S13A [Source:TAIR_LOCUS;Acc:AT4G00100]"/>
    <gene id="183" protId="ARATH00183 | AT4G00110.1 | AAC19298 | ABH04594 | AEE81824 | AT4G00110 | BAC42820 | CAB80769 | UDP-D-glucuronate 4-epimerase 3 [Source:TAIR_LOCUS;Acc:AT4G00110]"/>
    <gene id="184" protId="ARATH00184 | AT4G00120.1 | AAC19297 | ABK59672 | AEE81825 | AT4G00120 | CAB80770 | basic helix-loop-helix (bHLH) DNA-binding superfamily protein [Source:TAIR_LOCUS;Acc:AT4G00120]"/>
    <gene id="185" protId="ARATH00185 | AT4G00124.1 | AEE81826 | AT4G00124 | B3H6J0_ARATH | unknown protein; Has 30201 Blast hits to 17322 proteins in 780 species: Archae - 12; Bacteria - 1396; Metazoa - 17338; Fungi - 3422; Plants - 5037; Viruses - 0; Other Eukaryotes - 2996 (source: NCBI BLink).  [Source:TAIR_LOCUS;Acc:AT4G00124]"/>
    <gene id="186" protId="ARATH00186 | AT4G00130.1 | ABE66036 | AEE81827 | AT4G00130 | Q1PED2_ARATH | DNA-binding storekeeper protein-related transcriptional regulator [Source:TAIR_LOCUS;Acc:AT4G00130]"/>
    <gene id="187" protId="ARATH00187 | AT4G00140.1 | AAC19311 | AEE81828 | AT4G00140 | CAB80772 | O81315_ARATH | Calcium-binding EF-hand family protein [Source:TAIR_LOCUS;Acc:AT4G00140]"/>
    <gene id="188" protId="ARATH00188 | AT4G00150.1 | AAC19296 | AAD24406 | AAL58919 | AAM91367 | ACB31517 | ACB31518 | ACB31519 | ACB31520 | ACB31521 | ACB31522 | ACB31523 | ACB31524 | ACB31525 | ACB31526 | ACB31527 | ACB31528 | ACB31529 | ACB31530 | ACB31531 | ACB31532 | ACB31533 | ACB31534 | ACB31535 | ACB31536 | ACB31537 | ACB31538 | ACB31539 | AEE81829 | AT4G00150 | CAB80773 | GRAS family transcription factor [Source:TAIR_LOCUS;Acc:AT4G00150]"/>
    <gene id="189" protId="ARATH00189 | AT4G00160.1 | AAC19303 | AAM61661 | AEE81830 | AT4G00160 | CAB80774 | F-box/RNI-like/FBD-like domains-containing protein [Source:TAIR_LOCUS;Acc:AT4G00160]"/>
    <gene id="190" protId="ARATH00190 | AT4G00165.2 | AAC19312 | AAM10392 | AAV84509 | AEE81831 | AEE81832 | AT4G00165 | CAB80775 | Bifunctional inhibitor/lipid-transfer protein/seed storage 2S albumin superfamily protein [Source:TAIR_LOCUS;Acc:AT4G00165]"/>
    <gene id="191" protId="ARATH00191 | AT4G00170.1 | AAC19312 | AAM64824 | AAN71916 | AEE81833 | AT4G00170 | CAB80775 | Plant VAMP (vesicle-associated membrane protein) family protein [Source:TAIR_LOCUS;Acc:AT4G00170]"/>
    <gene id="192" protId="ARATH00192 | AT4G00180.1 | AAC19313 | AAD33717 | AAK59771 | AAO11578 | AEE81834 | AT4G00180 | CAB80776 | Plant-specific transcription factor YABBY family protein [Source:TAIR_LOCUS;Acc:AT4G00180]"/>
    <gene id="193" protId="ARATH00193 | AT4G00190.1 | AAC19295 | AEE81836 | AT4G00190 | CAB80777 | pectin methylesterase 38 [Source:TAIR_LOCUS;Acc:AT4G00190]"/>
    <gene id="194" protId="ARATH00194 | AT4G00200.1 | AAC19314 | AAY56407 | AEE81837 | AT4G00200 | BAF00540 | CAB80778 | FAA00278 | AT hook motif DNA-binding family protein [Source:TAIR_LOCUS;Acc:AT4G00200]"/>
    <gene id="195" protId="ARATH00195 | AT4G00210.1 | AAC19294 | AEE81838 | AT4G00210 | BAH10566 | CAB80779 | LOB domain-containing protein 31 [Source:TAIR_LOCUS;Acc:AT4G00210]"/>
    <gene id="196" protId="ARATH00196 | AT4G00220.1 | AAC19300 | AAL27613 | ABE66037 | ABH04514 | ABK28616 | AEE81839 | AT4G00220 | BAH10563 | CAB80780 | Lateral organ boundaries (LOB) domain family protein [Source:TAIR_LOCUS;Acc:AT4G00220]"/>
    <gene id="197" protId="ARATH00197 | AT4G00230.1 | AAC19302 | AAF25830 | AEE81840 | AT4G00230 | CAB80781 | xylem serine peptidase 1 [Source:TAIR_LOCUS;Acc:AT4G00230]"/>
    <gene id="198" protId="ARATH00198 | AT4G00231.1 | AAC19301 | AAO63953 | AEE81841 | AT4G00231 | BAC42890 | O81325_ARATH | ARM repeat superfamily protein [Source:TAIR_LOCUS;Acc:AT4G00231]"/>
    <gene id="199" protId="ARATH00199 | AT4G00232.1 | ABE65506 | ABK28238 | AEE81842 | AT4G00232 | Q3EAE7_ARATH | DNA-binding storekeeper protein-related transcriptional regulator [Source:TAIR_LOCUS;Acc:AT4G00232]"/>
    <gene id="200" protId="ARATH00200 | AT4G00234.1 | AEE81843 | AT4G00234 | F4JH25_ARATH | BEST Arabidopsis thaliana protein match is: Mechanosensitive ion channel protein (TAIR:AT4G00290.1); Has 57 Blast hits to 57 proteins in 12 species: Archae - 0; Bacteria - 0; Metazoa - 0; Fungi - 0; Plants - 56; Viruses - 0; Other Eukaryotes - 1 (so /.../NCBI BLink).  [Source:TAIR_LOCUS;Acc:AT4G00234]"/>
    <gene id="201" protId="ARATH00201 | AT4G00238.1 | AAM61104 | AAO64050 | AEE81844 | AT4G00238 | BAC43516 | Q8LG05_ARATH | DNA-binding storekeeper protein-related transcriptional regulator [Source:TAIR_LOCUS;Acc:AT4G00238]"/>
    <gene id="202" protId="ARATH00202 | AT4G00240.1 | AAB62845 | AAF02803 | AEE81845 | AT4G00240 | CAB80782 | phospholipase D beta 2 [Source:TAIR_LOCUS;Acc:AT4G00240]"/>
    <gene id="203" protId="ARATH00203 | AT4G00250.1 | AAB62832 | AAF02790 | AAO42006 | AAO64086 | AEE81846 | AT4G00250 | CAB80783 | O23077_ARATH | DNA-binding storekeeper protein-related transcriptional regulator [Source:TAIR_LOCUS;Acc:AT4G00250]"/>
    <gene id="204" protId="ARATH00204 | AT4G00260.1 | AAB62834 | AAF02792 | AEE81847 | AT4G00260 | CAB80784 | Transcriptional factor B3 family protein [Source:TAIR_LOCUS;Acc:AT4G00260]"/>
    <gene id="205" protId="ARATH00205 | AT4G00270.1 | AAB62831 | AAF02789 | AAK32758 | AAL69535 | AEE81848 | AT4G00270 | CAB80785 | Q9ASZ1_ARATH | DNA-binding storekeeper protein-related transcriptional regulator [Source:TAIR_LOCUS;Acc:AT4G00270]"/>
    <gene id="206" protId="ARATH00206 | AT4G00280.1 | AAB62844 | AAF02802 | AEE81849 | AT4G00280 | CAB80786 | O23074_ARATH | BEST Arabidopsis thaliana protein match is: Leucine- rich repeat transmembrane protein kinase protein (TAIR:AT2G19210.1); Has 19 Blast hits to 19 proteins in 2 species: Archae - 0; Bacteria - 0; Metazoa - 0; Fungi - 0; Plants - 19; Viruses - 0; Other /.../yotes - 0 (source: NCBI BLink). [Source:TAIR_LOCUS;Acc:AT4G00280]"/>
    <gene id="207" protId="ARATH00207 | AT4G00290.1 | AAB62830 | AAF02788 | AAL36383 | AAM20261 | AEE81850 | AT4G00290 | BAD44226 | BAD44342 | BAD94673 | CAB80787 | Mechanosensitive ion channel protein [Source:TAIR_LOCUS;Acc:AT4G00290]"/>
    <gene id="208" protId="ARATH00208 | AT4G00300.1 | AAB62835 | AAF02793 | AEE81851 | AT4G00300 | CAB80788 | O23072_ARATH | fringe-related protein [Source:TAIR_LOCUS;Acc:AT4G00300]"/>
    <gene id="209" protId="ARATH00209 | AT4G00300.2 | AAN60321 | AEE81852 | AT4G00300 | BAF00589 | Q0WQL0_ARATH | fringe-related protein [Source:TAIR_LOCUS;Acc:AT4G00300]"/>
    <gene id="210" protId="ARATH00210 | AT4G00305.1 | AEE81853 | AT4G00305 | Q3EAE6_ARATH | RING/U-box superfamily protein [Source:TAIR_LOCUS;Acc:AT4G00305]"/>
    <gene id="211" protId="ARATH00211 | AT4G00310.1 | AAB62836 | AAF02794 | AAK83583 | AAL90931 | AEE81854 | AEE81855 | AT4G00310 | BAH19814 | CAB80789 | O23071_ARATH | Putative membrane lipoprotein [Source:TAIR_LOCUS;Acc:AT4G00310]"/>
    <gene id="212" protId="ARATH00212 | AT4G00315.1 | AAB62837 | AAF02795 | AEE81856 | AT4G00315 | CAB80790 | F-box/RNI-like/FBD-like domains-containing protein [Source:TAIR_LOCUS;Acc:AT4G00315]"/>
    <gene id="213" protId="ARATH00213 | AT4G00320.1 | AAB62837 | AAF02795 | AEE81857 | AT4G00320 | CAB80790 | F-box/RNI-like superfamily protein [Source:TAIR_LOCUS;Acc:AT4G00320]"/>
    <gene id="214" protId="ARATH00214 | AT4G00330.1 | AAB62829 | AAF02787 | AAL36420 | AAM91688 | AEE81858 | AT4G00330 | BAE99164 | CAB80791 | calmodulin-binding receptor-like cytoplasmic kinase 2 [Source:TAIR_LOCUS;Acc:AT4G00330]"/>
    <gene id="215" protId="ARATH00215 | AT4G00335.1 | AAC69853 | AAM65065 | ABD42981 | AEE81859 | AEE81860 | AT4G00335 | BAC42779 | BAF00342 | Q2HIJ8_ARATH | RING-H2 finger B1A [Source:TAIR_LOCUS;Acc:AT4G00335]"/>
    <gene id="216" protId="ARATH00216 | AT4G00340.1 | AAA32858 | AAB62838 | AAF02796 | AEE81862 | AT4G00340 | BAC42947 | CAB80792 | receptor-like protein kinase 4 [Source:TAIR_LOCUS;Acc:AT4G00340]"/>
    <gene id="217" protId="ARATH00217 | AT4G00342.1 | AEE81863 | AT4G00342 | B3H6F3_ARATH | unknown protein; LOCATED IN: endomembrane system; Has 30201 Blast hits to 17322 proteins in 780 species: Archae - 12; Bacteria - 1396; Metazoa - 17338; Fungi - 3422; Plants - 5037; Viruses - 0; Other Eukaryotes - 2996 (source: NCBI BLink). [Source:TAIR_LOCUS;Acc:AT4G00342]"/>
    <gene id="218" protId="ARATH00218 | AT4G00350.1 | AAB62839 | AAF02797 | AEE81864 | AT4G00350 | CAB80793 | MATE efflux family protein [Source:TAIR_LOCUS;Acc:AT4G00350]"/>
    <gene id="219" protId="ARATH00219 | AT4G00355.2 | AAL61941 | AAN65089 | AEE81865 | AEE81866 | AEE81867 | AT4G00355 | BAH20073 | BAH20099 | unknown protein; BEST Arabidopsis thaliana protein match is: unknown protein (TAIR:AT2G45980.1); Has 100 Blast hits to 97 proteins in 16 species: Archae - 0; Bacteria - 0; Metazoa - 0; Fungi - 0; Plants - 100; Viruses - 0; Other Eukaryotes - 0 (sour /.../BI BLink).  [Source:TAIR_LOCUS;Acc:AT4G00355]"/>
    <gene id="220" protId="ARATH00220 | AT4G00355.4 | AEE81868 | AT4G00355 | BAH19497 | unknown protein; BEST Arabidopsis thaliana protein match is: unknown protein (TAIR:AT2G45980.1); Has 100 Blast hits to 97 proteins in 16 species: Archae - 0; Bacteria - 0; Metazoa - 0; Fungi - 0; Plants - 100; Viruses - 0; Other Eukaryotes - 0 (sour /.../BI BLink).  [Source:TAIR_LOCUS;Acc:AT4G00355]"/>
    <gene id="221" protId="ARATH00221 | AT4G00360.1 | AAB62843 | AAF02801 | AAL75903 | AAM91369 | AEE81869 | AT4G00360 | CAB80794 | cytochrome P450, family 86, subfamily A, polypeptide 2 [Source:TAIR_LOCUS;Acc:AT4G00360]"/>
    <gene id="222" protId="ARATH00222 | AT4G00370.1 | AAB62846 | AAF02804 | AAP78931 | AEE81870 | AT4G00370 | BAC43000 | CAB80795 | Major facilitator superfamily protein [Source:TAIR_LOCUS;Acc:AT4G00370]"/>
    <gene id="223" protId="ARATH00223 | AT4G00380.1 | AEE81871 | AT4G00380 | XH/XS domain-containing protein [Source:TAIR_LOCUS;Acc:AT4G00380]"/>
    <gene id="224" protId="ARATH00224 | AT4G00390.1 | AAB62828 | AAF02786 | AAM62788 | ABE66038 | AEE81872 | AT4G00390 | BAH30501 | CAB80797 | O23063_ARATH | DNA-binding storekeeper protein-related transcriptional regulator [Source:TAIR_LOCUS;Acc:AT4G00390]"/>
    <gene id="225" protId="ARATH00225 | AT4G00400.1 | AAB62826 | AAB62827 | AAF02784 | AAF02785 | AAU94376 | AEE81873 | AT4G00400 | BAF00762 | CAB80798 | CAB80799 | glycerol-3-phosphate acyltransferase 8 [Source:TAIR_LOCUS;Acc:AT4G00400]"/>
    <gene id="226" protId="ARATH00226 | AT4G00416.1 | AAY78783 | AEE81874 | AT4G00416 | methyl-CPG-binding domain 3 [Source:TAIR_LOCUS;Acc:AT4G00416]"/>
    <gene id="227" protId="ARATH00227 | AT4G00420.2 | AEE81875 | AEE81877 | AT4G00420 | F4JHB3_ARATH | Double-stranded RNA-binding domain (DsRBD)- containing protein [Source:TAIR_LOCUS;Acc:AT4G00420]"/>
    <gene id="228" protId="ARATH00228 | AT4G00430.1 | AAB62824 | AAF02782 | AAM20676 | AAM53343 | AAN15649 | AAP13421 | AEE81879 | AT4G00430 | BAA05654 | BAA22097 | CAB80801 | plasma membrane intrinsic protein 1;4 [Source:TAIR_LOCUS;Acc:AT4G00430]"/>
    <gene id="229" protId="ARATH00229 | AT4G00440.2 | AEE81881 | AT4G00440 | A8MQI6_ARATH | Protein of unknown function (DUF3741) [Source:TAIR_LOCUS;Acc:AT4G00440]"/>
    <gene id="230" protId="ARATH00230 | AT4G00450.1 | AAM12110 | AAM12111 | AAM12112 | AAM12113 | AAM12114 | AAM12115 | AAM12116 | AAM12117 | AAM12118 | AAM12119 | AAM12120 | AAM12121 | AAM12122 | AAM12123 | AAM12124 | AAM12125 | AAM12126 | AAM12127 | AAM12128 | AAM12129 | AT4G00450 | RNA polymerase II transcription mediators [Source:TAIR_LOCUS;Acc:AT4G00450]"/>
    <gene id="231" protId="ARATH00231 | AT4G00460.2 | AAB62823 | AAF02781 | ABO45688 | AEE81885 | AT4G00460 | CAB80855 | RHO guanyl-nucleotide exchange factor 3 [Source:TAIR_LOCUS;Acc:AT4G00460]"/>
    <gene id="232" protId="ARATH00232 | AT4G00467.1 | AEE81886 | AT4G00467 | B3H4G1_ARATH | Calcium-dependent lipid-binding (CaLB domain) family protein [Source:TAIR_LOCUS;Acc:AT4G00467]"/>
    <gene id="233" protId="ARATH00233 | AT4G00480.2 | AEE81888 | AT4G00480 | F4JHC4_ARATH | basic helix-loop-helix (bHLH) DNA-binding superfamily protein [Source:TAIR_LOCUS;Acc:AT4G00480]"/>
    <gene id="234" protId="ARATH00234 | AT4G00490.1 | AAC13634 | AEE81889 | AT4G00490 | CAB80858 | beta-amylase 2 [Source:TAIR_LOCUS;Acc:AT4G00490]"/>
    <gene id="235" protId="ARATH00235 | AT4G00500.2 | AAC13622 | AAL32815 | AAN15456 | AEE81890 | AEE81891 | AT4G00500 | CAB80859 | Q8W495_ARATH | alpha/beta-Hydrolases superfamily protein [Source:TAIR_LOCUS;Acc:AT4G00500]"/>
    <gene id="236" protId="ARATH00236 | AT4G00520.2 | AAW69868 | AEE81892 | AEE81893 | AT4G00520 | BAF00206 | Q5FYU1_ARATH | Acyl-CoA thioesterase family protein [Source:TAIR_LOCUS;Acc:AT4G00520]"/>
    <gene id="237" protId="ARATH00237 | AT4G00525.1 | AAT85739 | AAU15158 | AEE81894 | AT4G00525 | Q6AWV5_ARATH | unknown protein; Has 35333 Blast hits to 34131 proteins in 2444 species: Archae - 798; Bacteria - 22429; Metazoa - 974; Fungi - 991; Plants - 531; Viruses - 0; Other Eukaryotes - 9610 (source: NCBI BLink).  [Source:TAIR_LOCUS;Acc:AT4G00525]"/>
    <gene id="238" protId="ARATH00238 | AT4G00530.1 | AAT67589 | AAX23884 | AEE81895 | AT4G00530 | Q6DYB5_ARATH | unknown protein; FUNCTIONS IN: molecular_function unknown; INVOLVED IN: biological_process unknown; LOCATED IN: mitochondrion; EXPRESSED IN: 19 plant structures; EXPRESSED DURING: 9 growth stages; BEST Arabidopsis thaliana protein match is: unknown  /.../n (TAIR:AT1G01725.1); Has 1807 Blast hits to 1807 proteins in 277 species: Archae - 0; Bacteria - 0; Metazoa - 736; Fungi - 347; Plants - 385; Viruses - 0; Other Eukaryotes - 339 (source: NCBI BLink). [Source:TAIR_LOCUS;Acc:AT4G00530]"/>
    <gene id="239" protId="ARATH00239 | AT4G00540.1 | AAC13637 | AAD46773 | AAF26415 | AEE81896 | AT4G00540 | CAB80863 | Q9SPN3_ARATH | myb domain protein 3r2 [Source:TAIR_LOCUS;Acc:AT4G00540]"/>
    <gene id="240" protId="ARATH00240 | AT4G00550.1 | AAC13625 | AAL60504 | AAL60505 | AAQ22613 | AEE81898 | AT4G00550 | BAD94208 | BAF00170 | CAB80864 | digalactosyl diacylglycerol deficient 2 [Source:TAIR_LOCUS;Acc:AT4G00550]"/>
    <gene id="241" protId="ARATH00241 | AT4G00560.4 | AEE81902 | AT4G00560 | F4JHD7_ARATH | NAD(P)-binding Rossmann-fold superfamily protein [Source:TAIR_LOCUS;Acc:AT4G00560]"/>
    <gene id="242" protId="ARATH00242 | AT4G00570.1 | AAC13636 | AAM91599 | AAN15394 | AAN72057 | AAP37734 | AEE81903 | AT4G00570 | CAB80866 | NAD-dependent malic enzyme 2 [Source:TAIR_LOCUS;Acc:AT4G00570]"/>
    <gene id="243" protId="ARATH00243 | AT4G00580.1 | AAC13613 | AEE81904 | AT4G00580 | CAB80867 | O65267_ARATH | COP1-interacting protein-related [Source:TAIR_LOCUS;Acc:AT4G00580]"/>
    <gene id="244" protId="ARATH00244 | AT4G00585.1 | AAL36198 | AAM14178 | AAM63027 | AEE81905 | AT4G00585 | BAC43294 | Q8VZT9_ARATH | unknown protein; Has 47 Blast hits to 47 proteins in 22 species: Archae - 0; Bacteria - 0; Metazoa - 3; Fungi - 7; Plants - 33; Viruses - 0; Other Eukaryotes - 4 (source: NCBI BLink). [Source:TAIR_LOCUS;Acc:AT4G00585]"/>
    <gene id="245" protId="ARATH00245 | AT4G00590.1 | AAC13614 | AEE81906 | AT4G00590 | CAB80868 | N-terminal nucleophile aminohydrolases (Ntn hydrolases) superfamily protein [Source:TAIR_LOCUS;Acc:AT4G00590]"/>
    <gene id="246" protId="ARATH00246 | AT4G00600.1 | AAC13632 | AEE81908 | AT4G00600 | CAB80869 | Amino acid dehydrogenase family protein [Source:TAIR_LOCUS;Acc:AT4G00600]"/>
    <gene id="247" protId="ARATH00247 | AT4G00610.1 | AAC13633 | AEE81909 | AT4G00610 | BAH30503 | CAB80870 | O65270_ARATH | DNA-binding storekeeper protein-related transcriptional regulator [Source:TAIR_LOCUS;Acc:AT4G00610]"/>
    <gene id="248" protId="ARATH00248 | AT4G00620.1 | AAC13627 | AAL24426 | AAN15385 | AEE81910 | AT4G00620 | CAB80871 | Amino acid dehydrogenase family protein [Source:TAIR_LOCUS;Acc:AT4G00620]"/>
    <gene id="249" protId="ARATH00249 | AT4G00630.2 | AEE81912 | AT4G00630 | F4JHE9_ARATH | K+ efflux antiporter 2 [Source:TAIR_LOCUS;Acc:AT4G00630]"/>
    <gene id="250" protId="ARATH00250 | AT4G00650.1 | AAC13626 | AAG23414 | AAG23415 | AAM12130 | AAM12131 | AAM12132 | AAM12133 | AAM12134 | AAM12135 | AAM12136 | AAM12137 | AAM12138 | AAM12139 | AAM12140 | AAM12141 | AAM12142 | AAM12143 | AAM12144 | AAM12145 | AAM12146 | AAM12147 | AAM12148 | AAM12149 | AAP49807 | AAP49808 | AAP49809 | AAP49810 | AAX51254 | AAX51255 | AAX51256 | AAX51257 | AAX51258 | AAX51259 | AAX51260 | AAX51261 | AAX51262 | AAX97721 | AAX97722 | AAX97723 | AAX97724 | AAX97725 | AAX97726 | AAX97728 | AAX97729 | AAX97730 | ABL66773 | AEE81913 | AEM06749 | AEM06750 | AEM06751 | AEM06752 | AEM06753 | AEM06754 | AEM06755 | AEM06756 | AEM06757 | AEM06758 | AEM06759 | AEM06760 | AEM06761 | AEM06762 | AEM06763 | AEM06764 | AEM06765 | AEM06766 | AEM06767 | AEM06768 | AEM06769 | AEM06770 | AEM06771 | AEM06772 | AEM06773 | AEM06774 | AEM06775 | AEM06776 | AEM06777 | AEM06778 | AEM06779 | AEM06780 | AEM06781 | AEM06782 | AEM06783 | AEM06784 | AEM06785 | AEM06786 | AEM06787 | AEM06788 | AEM06789 | AEM06790 | AEM06791 | AEM06792 | AEM06793 | AEM06794 | AEM06795 | AEM06796 | AEM06797 | AEM06798 | AEM06799 | AEM06800 | AEM06801 | AEM06802 | AEM06803 | AEM06804 | AEM06805 | AEM06806 | AEM06807 | AEM06808 | AEM06809 | AEM06810 | AEM06811 | AEM06812 | AEM06813 | AEM06814 | AEM06815 | AEM06816 | AEM06817 | AEM06818 | AEM06819 | AEM06820 | AEM06821 | AEM06822 | AEM06823 | AEM06824 | AEM06825 | AEM06826 | AEM06827 | AEM06828 | AEM06829 | AEM06830 | AEM06831 | AEM06832 | AEM06833 | AEM06834 | AEM06835 | AEM06836 | AEM06837 | AEM06838 | AEM06839 | AEM06840 | AEM06841 | AEM06842 | AEM06843 | AEM06844 | AEM06845 | AEM06846 | AEM06847 | AEM06848 | AEM06849 | AEM06850 | AEM06851 | AEM06852 | AEM06853 | AEM06854 | AEM06855 | AEM06856 | AEM06857 | AEM06858 | AEM06859 | AEM06860 | AEM06861 | AEM06862 | AEM06863 | AEM06864 | AEM06865 | AEM06866 | AEM06867 | AEM06868 | AEM06869 | AEM06870 | AEM06871 | AEM06872 | AEM06873 | AEM06874 | AEM06875 | AEM06876 | AEM06877 | AEM06878 | AEM06879 | AEM06880 | AEM06881 | AEM06882 | AEM06883 | AEM06884 | AEM06885 | AEM06886 | AEM06887 | AEM06888 | AEM06889 | AEM06890 | AEM06891 | AEM06892 | AEM06893 | AEM06894 | AEM06895 | AEM06896 | AEM06897 | AEM06898 | AEM06899 | AEM06900 | AEM06901 | AEM06902 | AEM06903 | AEM06904 | AEM06905 | AEM06906 | AEM06907 | AEM06908 | AEM06909 | AFT63366 | AFT63367 | AFT63368 | AFT63369 | AFT63370 | AFT63371 | AFT63372 | AFT63373 | AFT63374 | AFT63375 | AFT63376 | AFT63377 | AFT63378 | AFT63379 | AFT63380 | AFT63381 | AFT63382 | AFT63383 | AFT63384 | AFT63385 | AFT63386 | AFT63387 | AFT63388 | AFT63389 | AFT63390 | AFT63391 | AFT63392 | AFT63393 | AFT63394 | AFT63395 | AFT63396 | AFT63397 | AFT63398 | AFT63399 | AFT63400 | AFT63401 | AFT63402 | AFT63403 | AFT63404 | AFT63405 | AFT63406 | AFT63407 | AFT63408 | AFT63409 | AFT63410 | AFT63411 | AFT63412 | AFT63413 | AFT63414 | AFT63415 | AFT63416 | AFT63417 | AFT63418 | AFT63419 | AFT63420 | AFT63421 | AFT63422 | AFT63423 | AFU51425 | AT4G00650 | BAD43936 | BAD43988 | CAB80874 | FRIGIDA-like protein [Source:TAIR_LOCUS;Acc:AT4G00650]"/>
    <gene id="251" protId="ARATH00251 | AT4G00651.1 | AEE81914 | AT4G00651 | F4JHF1_ARATH | FUNCTIONS IN: molecular_function unknown; INVOLVED IN: biological_process unknown; LOCATED IN: endomembrane system; BEST Arabidopsis thaliana protein match is: Fe superoxide dismutase 2 (TAIR:AT5G51100.1); Has 34 Blast hits to 34 proteins in 11 spec /.../rchae - 0; Bacteria - 0; Metazoa - 0; Fungi - 0; Plants - 34; Viruses - 0; Other Eukaryotes - 0 (source: NCBI BLink).  [Source:TAIR_LOCUS;Acc:AT4G00651]"/>
    <gene id="252" protId="ARATH00252 | AT4G00660.1 | AAC13628 | AAL87312 | AAM12070 | AAM12071 | AAM12072 | AAM12073 | AAM12074 | AAM12075 | AAM12076 | AAM12077 | AAM12078 | AAM12079 | AAM12080 | AAM12081 | AAM12082 | AAM12083 | AAM12084 | AAM12085 | AAM12086 | AAM12087 | AAM12088 | AAM12089 | AAM45033 | AEE81915 | AEE81916 | AT4G00660 | BAH19526 | CAA09199 | CAB80875 | RNAhelicase-like 8 [Source:TAIR_LOCUS;Acc:AT4G00660]"/>
    <gene id="253" protId="ARATH00253 | AT4G00670.1 | AAT41742 | AAV34778 | AEE81917 | AT4G00670 | Q6IDB4_ARATH | Remorin family protein [Source:TAIR_LOCUS;Acc:AT4G00670]"/>
    <gene id="254" protId="ARATH00254 | AT4G00680.1 | AAC13618 | AAM63658 | ABD60702 | AEE81918 | AT4G00680 | BAD94827 | CAB80877 | actin depolymerizing factor 8 [Source:TAIR_LOCUS;Acc:AT4G00680]"/>
    <gene id="255" protId="ARATH00255 | AT4G00690.1 | AAC13629 | AEE81919 | AT4G00690 | CAB80878 | UB-like protease 1B [Source:TAIR_LOCUS;Acc:AT4G00690]"/>
    <gene id="256" protId="ARATH00256 | AT4G00695.3 | AEE81922 | AT4G00695 | F4JHF7_ARATH | FUNCTIONS IN: molecular_function unknown; INVOLVED IN: microtubule cytoskeleton organization; LOCATED IN: spindle pole, microtubule organizing center; EXPRESSED IN: cotyledon; CONTAINS InterPro DOMAIN/s: Spc97/Spc98 (InterPro:IPR007259); BEST Arabid /.../thaliana protein match is: Spc97 / Spc98 family of spindle pole body (SBP) component (TAIR:AT1G80245.3); Has 27 Blast hits to 27 proteins in 8 species: Archae - 0; Bacteria - 0; Metazoa - 0; Fungi - 0; Plants - 27; Viruses - 0; Other Eukaryotes - 0 (source: NCBI BLink). [Source:TAIR_LOCUS;Acc:AT4G00695]"/>
    <gene id="257" protId="ARATH00257 | AT4G00700.1 | AAL86340 | AEE81923 | AT4G00700 | Q8RXU9_ARATH | C2 calcium/lipid-binding plant phosphoribosyltransferase family protein [Source:TAIR_LOCUS;Acc:AT4G00700]"/>
    <gene id="258" protId="ARATH00258 | AT4G00710.1 | AAC13615 | AAL32573 | AAM13274 | AEE81924 | AT4G00710 | CAB80880 | Q8W4L3_ARATH | BR-signaling kinase 3 [Source:TAIR_LOCUS;Acc:AT4G00710]"/>
    <gene id="259" protId="ARATH00259 | AT4G00720.1 | AAC13616 | AAL32976 | AAM70590 | AEE81925 | AT4G00720 | BAE98364 | CAA69156 | CAB80881 | Q0WWY4_ARATH | shaggy-like protein kinase 32 [Source:TAIR_LOCUS;Acc:AT4G00720]"/>
    <gene id="260" protId="ARATH00260 | AT4G00730.1 | AAB41901 | AAC13617 | AAD47139 | AEE81926 | AT4G00730 | BAE99036 | CAB80882 | Homeobox-leucine zipper family protein / lipid- binding START domain-containing protein [Source:TAIR_LOCUS;Acc:AT4G00730]"/>
    <gene id="261" protId="ARATH00261 | AT4G00740.1 | AAD17338 | AAL24317 | AAL24395 | AAN15470 | AAP37736 | AEE81928 | AT4G00740 | CAB80883 | S-adenosyl-L-methionine-dependent methyltransferases superfamily protein [Source:TAIR_LOCUS;Acc:AT4G00740]"/>
    <gene id="262" protId="ARATH00262 | AT4G00750.1 | AAD17339 | AAL24268 | AAN18108 | AEE81929 | AT4G00750 | CAB80884 | S-adenosyl-L-methionine-dependent methyltransferases superfamily protein [Source:TAIR_LOCUS;Acc:AT4G00750]"/>
    <gene id="263" protId="ARATH00263 | AT4G00752.1 | AAY56414 | AEE81930 | AT4G00752 | BAE99543 | UBX domain-containing protein [Source:TAIR_LOCUS;Acc:AT4G00752]"/>
    <gene id="264" protId="ARATH00264 | AT4G00755.2 | AAB62869 | AAM61106 | AAO41965 | AEE81931 | AEE81932 | AT4G00755 | F-box family protein [Source:TAIR_LOCUS;Acc:AT4G00755]"/>
    <gene id="265" protId="ARATH00265 | AT4G00760.1 | AAB62863 | AEE81933 | AT4G00760 | BAF01092 | CAB80885 | pseudo-response regulator 8 [Source:TAIR_LOCUS;Acc:AT4G00760]"/>
    <gene id="266" protId="ARATH00266 | AT4G00770.1 | AAB62856 | AAM65165 | ABG48487 | AEE81934 | AT4G00770 | CAB80886 | Q147G2_ARATH | unknown protein; Has 127 Blast hits to 120 proteins in 33 species: Archae - 0; Bacteria - 2; Metazoa - 6; Fungi - 8; Plants - 62; Viruses - 3; Other Eukaryotes - 46 (source: NCBI BLink). [Source:TAIR_LOCUS;Acc:AT4G00770]"/>
    <gene id="267" protId="ARATH00267 | AT4G00780.1 | AAB62857 | AAL38761 | AAM14276 | AAM65182 | AEE81935 | AT4G00780 | CAB80887 | Q8VZ38_ARATH | TRAF-like family protein [Source:TAIR_LOCUS;Acc:AT4G00780]"/>
    <gene id="268" protId="ARATH00268 | AT4G00800.1 | AAB62865 | AAB62866 | AEE81936 | AT4G00800 | BAF01718 | CAB80888 | CAB80889 | F4JHM9_ARATH | transducin family protein / WD-40 repeat family protein [Source:TAIR_LOCUS;Acc:AT4G00800]"/>
    <gene id="269" protId="ARATH00269 | AT4G00810.2 | AAB62855 | AAK32792 | AAL05896 | AAM63694 | AEE81937 | AEE81938 | AT4G00810 | BAH19594 | CAB80890 | B9DFS7_ARATH | 60S acidic ribosomal protein family [Source:TAIR_LOCUS;Acc:AT4G00810]"/>
    <gene id="270" protId="ARATH00270 | AT4G00820.1 | AEE81939 | AT4G00820 | BAF00832 | F4JHN2_ARATH | IQ-domain 17 [Source:TAIR_LOCUS;Acc:AT4G00820]"/>
    <gene id="271" protId="ARATH00271 | AT4G00830.4 | AEE81943 | AT4G00830 | F4JHN3_ARATH | RNA-binding (RRM/RBD/RNP motifs) family protein [Source:TAIR_LOCUS;Acc:AT4G00830]"/>
    <gene id="272" protId="ARATH00272 | AT4G00840.1 | AAB62854 | AAV91337 | AAW39012 | AEE81944 | AT4G00840 | BAF01156 | CAB80893 | DHHC-type zinc finger family protein [Source:TAIR_LOCUS;Acc:AT4G00840]"/>
    <gene id="273" protId="ARATH00273 | AT4G00850.1 | AAB62864 | AAK55669 | AAK96446 | AAM52883 | AEE81945 | AT4G00850 | CAB80894 | GRF1-interacting factor 3 [Source:TAIR_LOCUS;Acc:AT4G00850]"/>
    <gene id="274" protId="ARATH00274 | AT4G00860.1 | AAA91976 | AAB62867 | AAM13000 | AAM47923 | AEE81946 | AT4G00860 | CAB80895 | Q38842_ARATH | Protein of unknown function (DUF1138) [Source:TAIR_LOCUS;Acc:AT4G00860]"/>
    <gene id="275" protId="ARATH00275 | AT4G00870.1 | AAB62853 | AEE81947 | AT4G00870 | CAB80896 | CAD58596 | basic helix-loop-helix (bHLH) DNA-binding superfamily protein [Source:TAIR_LOCUS;Acc:AT4G00870]"/>
    <gene id="276" protId="ARATH00276 | AT4G00872.1 | AEE81948 | AT4G00872 | F4JHP1_ARATH | Plant invertase/pectin methylesterase inhibitor superfamily protein [Source:TAIR_LOCUS;Acc:AT4G00872]"/>
    <gene id="277" protId="ARATH00277 | AT4G00880.1 | AAB62852 | AAL36306 | AAM20350 | AEE81949 | AT4G00880 | CAB80897 | O23089_ARATH | SAUR-like auxin-responsive protein family [Source:TAIR_LOCUS;Acc:AT4G00880]"/>
    <gene id="278" protId="ARATH00278 | AT4G00890.1 | AAB62851 | AEE81950 | AT4G00890 | CAB80898 | O23088_ARATH | proline-rich family protein [Source:TAIR_LOCUS;Acc:AT4G00890]"/>
    <gene id="279" protId="ARATH00279 | AT4G00893.1 | ABF59273 | ABK28372 | AEE81951 | AT4G00893 | unknown protein; LOCATED IN: chloroplast; BEST Arabidopsis thaliana protein match is: unknown protein (TAIR:AT4G12370.1); Has 220 Blast hits to 215 proteins in 11 species: Archae - 0; Bacteria - 0; Metazoa - 0; Fungi - 0; Plants - 220; Viruses - 0;  /.../Eukaryotes - 0 (source: NCBI BLink). [Source:TAIR_LOCUS;Acc:AT4G00893]"/>
    <gene id="280" protId="ARATH00280 | AT4G00895.1 | AAL32856 | AAM10210 | AAM61086 | AEE81952 | AT4G00895 | Q8W481_ARATH | ATPase, F1 complex, OSCP/delta subunit protein [Source:TAIR_LOCUS;Acc:AT4G00895]"/>
    <gene id="281" protId="ARATH00281 | AT4G00900.1 | AAB62850 | ABJ90444 | ABJ90445 | AEE81953 | AT4G00900 | CAA10659 | CAB80899 | ER-type Ca2+-ATPase 2 [Source:TAIR_LOCUS;Acc:AT4G00900]"/>
    <gene id="282" protId="ARATH00282 | AT4G00905.1 | AEE81954 | AT4G00905 | Q3EAE0_ARATH | NC domain-containing protein-related [Source:TAIR_LOCUS;Acc:AT4G00905]"/>
    <gene id="283" protId="ARATH00283 | AT4G00910.1 | AAB62849 | AEE81955 | AT4G00910 | CAB80900 | Aluminium activated malate transporter family protein [Source:TAIR_LOCUS;Acc:AT4G00910]"/>
    <gene id="284" protId="ARATH00284 | AT4G00920.1 | AAB62859 | AAY78784 | AEE81956 | AT4G00920 | CAB80901 | O23085_ARATH | COP1-interacting protein-related [Source:TAIR_LOCUS;Acc:AT4G00920]"/>
    <gene id="285" protId="ARATH00285 | AT4G00930.1 | AEE81957 | AT4G00930 | BAB32952 | F4JHQ0_ARATH | COP1-interacting protein 4.1 [Source:TAIR_LOCUS;Acc:AT4G00930]"/>
    <gene id="286" protId="ARATH00286 | AT4G00940.1 | AAB62848 | AEE81958 | AT4G00940 | BAH30504 | CAB80903 | Dof-type zinc finger DNA-binding family protein [Source:TAIR_LOCUS;Acc:AT4G00940]"/>
    <gene id="287" protId="ARATH00287 | AT4G00950.1 | AAB62848 | AAL38699 | AAN13155 | AEE81959 | AT4G00950 | CAB80904 | Protein of unknown function (DUF688) [Source:TAIR_LOCUS;Acc:AT4G00950]"/>
    <gene id="288" protId="ARATH00288 | AT4G00955.1 | AAM67057 | AEE81960 | AT4G00955 | BAE98850 | Q8L8Y2_ARATH | FUNCTIONS IN: molecular_function unknown; INVOLVED IN: biological_process unknown; LOCATED IN: endomembrane system; EXPRESSED IN: 14 plant structures; EXPRESSED DURING: 9 growth stages; CONTAINS InterPro DOMAIN/s: EGF- like (InterPro:IPR006210); BEST /.../dopsis thaliana protein match is: Protein kinase superfamily protein (TAIR:AT2G23450.1); Has 94 Blast hits to 88 proteins in 13 species: Archae - 0; Bacteria - 0; Metazoa - 10; Fungi - 0; Plants - 84; Viruses - 0; Other Eukaryotes - 0 (source: NCBI BLink). [Source:TAIR_LOCUS;Acc:AT4G00955]"/>
    <gene id="289" protId="ARATH00289 | AT4G00960.1 | AAB62862 | AEE81961 | AT4G00960 | CAB80905 | Protein kinase superfamily protein [Source:TAIR_LOCUS;Acc:AT4G00960]"/>
    <gene id="290" protId="ARATH00290 | AT4G00970.1 | AAB62860 | AEE81962 | AT4G00970 | CAB80906 | cysteine-rich RLK (RECEPTOR-like protein kinase) 41 [Source:TAIR_LOCUS;Acc:AT4G00970]"/>
    <gene id="291" protId="ARATH00291 | AT4G00980.1 | AAO64821 | AEE81963 | AT4G00980 | BAC42619 | Q8GXX5_ARATH | zinc knuckle (CCHC-type) family protein [Source:TAIR_LOCUS;Acc:AT4G00980]"/>
    <gene id="292" protId="ARATH00292 | AT4G00990.1 | AAL60025 | AAM20342 | AEE81964 | AT4G00990 | Q8VYB9_ARATH | Transcription factor jumonji (jmjC) domain- containing protein [Source:TAIR_LOCUS;Acc:AT4G00990]"/>
    <gene id="293" protId="ARATH00293 | AT4G01000.1 | AAL14410 | AAU90069 | AEE81965 | AT4G01000 | CAB45783 | CAB80909 | Q9SV28_ARATH | Ubiquitin-like superfamily protein [Source:TAIR_LOCUS;Acc:AT4G01000]"/>
    <gene id="294" protId="ARATH00294 | AT4G01010.1 | AEE81966 | AT4G01010 | CAB45784 | CAB80910 | cyclic nucleotide-gated channel 13 [Source:TAIR_LOCUS;Acc:AT4G01010]"/>
    <gene id="295" protId="ARATH00295 | AT4G01020.1 | AEE81967 | AT4G01020 | CAB45785 | CAB80911 | helicase domain-containing protein / IBR domain- containing protein / zinc finger protein-related [Source:TAIR_LOCUS;Acc:AT4G01020]"/>
    <gene id="296" protId="ARATH00296 | AT4G01023.1 | AEE81968 | AT4G01023 | F4JHR1_ARATH | RING/U-box superfamily protein [Source:TAIR_LOCUS;Acc:AT4G01023]"/>
    <gene id="297" protId="ARATH00297 | AT4G01026.1 | AAM65054 | ABF83673 | AEE81969 | AT4G01026 | CAB45785 | CAB80911 | PYR1-like 7 [Source:TAIR_LOCUS;Acc:AT4G01026]"/>
    <gene id="298" protId="ARATH00298 | AT4G01030.1 | AEE81970 | AT4G01030 | CAB45786 | CAB80912 | pentatricopeptide (PPR) repeat-containing protein [Source:TAIR_LOCUS;Acc:AT4G01030]"/>
    <gene id="299" protId="ARATH00299 | AT4G01037.1 | AAB61038 | ABK28304 | AEE81971 | AT4G01037 | A0MFS5_ARATH | Ubiquitin carboxyl-terminal hydrolase family protein [Source:TAIR_LOCUS;Acc:AT4G01037]"/>
    <gene id="300" protId="ARATH00300 | AT4G01040.1 | AAM91562 | AAN72108 | AEE81972 | AT4G01040 | CAB80913 | Q9M159_ARATH | Glycosyl hydrolase superfamily protein [Source:TAIR_LOCUS;Acc:AT4G01040]"/>
    <gene id="301" protId="ARATH00301 | AT4G01050.1 | AAB61039 | AAL09804 | AAL15331 | AAM70579 | AEE81973 | AT4G01050 | BAE98457 | CAB80914 | thylakoid rhodanese-like [Source:TAIR_LOCUS;Acc:AT4G01050]"/>
    <gene id="302" protId="ARATH00302 | AT4G01060.1 | AAO64031 | AEE81974 | AT4G01060 | BAC42674 | BAF43577 | CAPRICE-like MYB3 [Source:TAIR_LOCUS;Acc:AT4G01060]"/>
    <gene id="303" protId="ARATH00303 | AT4G01070.1 | AAB61023 | AAK25972 | AAK64133 | AAM61455 | AEE81977 | AT4G01070 | CAB80916 | W8Q313_ARATH | UDP-Glycosyltransferase superfamily protein [Source:TAIR_LOCUS;Acc:AT4G01070]"/>
    <gene id="304" protId="ARATH00304 | AT4G01080.1 | AAB61022 | AAO42025 | AAV34774 | AEE81979 | AT4G01080 | CAB80917 | TRICHOME BIREFRINGENCE-LIKE 26 [Source:TAIR_LOCUS;Acc:AT4G01080]"/>
    <gene id="305" protId="ARATH00305 | AT4G01090.1 | AAB61021 | AAL47466 | AAM16242 | AEE81980 | AT4G01090 | BAH20284 | CAB80918 | Q9M155_ARATH | Protein of unknown function (DUF3133) [Source:TAIR_LOCUS;Acc:AT4G01090]"/>
    <gene id="306" protId="ARATH00306 | AT4G01100.2 | AEE81982 | AT4G01100 | F4JHS4_ARATH | adenine nucleotide transporter 1 [Source:TAIR_LOCUS;Acc:AT4G01100]"/>
    <gene id="307" protId="ARATH00307 | AT4G01110.1 | AAU44502 | AEE81983 | AT4G01110 | CAB80920 | Q5XV90_ARATH | unknown protein; BEST Arabidopsis thaliana protein match is: unknown protein (TAIR:AT1G01453.1); Has 273 Blast hits to 272 proteins in 18 species: Archae - 0; Bacteria - 0; Metazoa - 0; Fungi - 0; Plants - 273; Viruses - 0; Other Eukaryotes - 0 (sou /.../CBI BLink).  [Source:TAIR_LOCUS;Acc:AT4G01110]"/>
    <gene id="308" protId="ARATH00308 | AT4G01120.1 | AAB61020 | AAC26198 | AAL32745 | AAM13315 | AAM62869 | AEE81984 | AT4G01120 | BAD93918 | CAA45357 | CAB80921 | G-box binding factor 2 [Source:TAIR_LOCUS;Acc:AT4G01120]"/>
    <gene id="309" protId="ARATH00309 | AT4G01130.1 | AAB61024 | ABL66800 | AEE81985 | AT4G01130 | BAF01373 | CAB80922 | GDSL-like Lipase/Acylhydrolase superfamily protein [Source:TAIR_LOCUS;Acc:AT4G01130]"/>
    <gene id="310" protId="ARATH00310 | AT4G01140.1 | AAO42323 | AAW38985 | ABJ98554 | AEE81986 | AT4G01140 | CAB80923 | Q9M152_ARATH | Protein of unknown function (DUF1191) [Source:TAIR_LOCUS;Acc:AT4G01140]"/>
    <gene id="311" protId="ARATH00311 | AT4G01150.1 | AAB00107 | AAB61025 | AAK63864 | AAM10278 | AEE81987 | AT4G01150 | CAB80924 | unknown protein; FUNCTIONS IN: molecular_function unknown; INVOLVED IN: biological_process unknown; LOCATED IN: thylakoid, chloroplast thylakoid membrane, chloroplast, plastoglobule, chloroplast envelope; EXPRESSED IN: 23 plant structures; EXPRESSED /.../G: 14 growth stages; BEST Arabidopsis thaliana protein match is: unknown protein (TAIR:AT4G38100.1); Has 323 Blast hits to 323 proteins in 59 species: Archae - 0; Bacteria - 107; Metazoa - 0; Fungi - 0; Plants - 206; Viruses - 0; Other Eukaryotes - 10 (source: NCBI BLink). [Source:TAIR_LOCUS;Acc:AT4G01150]"/>
    <gene id="312" protId="ARATH00312 | AT4G01160.1 | AAB61041 | AEE81989 | AT4G01160 | CAB80925 | BTB/POZ/Kelch-associated protein [Source:TAIR_LOCUS;Acc:AT4G01160]"/>
    <gene id="313" protId="ARATH00313 | AT4G01170.1 | ABE65507 | ABK28239 | AEE81990 | AT4G01170 | CAB80926 | Q9M151_ARATH | unknown protein; BEST Arabidopsis thaliana protein match is: unknown protein (TAIR:AT3G07730.1); Has 211 Blast hits to 211 proteins in 60 species: Archae - 0; Bacteria - 22; Metazoa - 50; Fungi - 11; Plants - 77; Viruses - 0; Other Eukaryotes - 51 ( /.../: NCBI BLink).  [Source:TAIR_LOCUS;Acc:AT4G01170]"/>
    <gene id="314" protId="ARATH00314 | AT4G01180.1 | AAB61019 | AEE81991 | AT4G01180 | CAB80927 | Q9M150_ARATH | XH/XS domain-containing protein [Source:TAIR_LOCUS;Acc:AT4G01180]"/>
    <gene id="315" protId="ARATH00315 | AT4G01190.1 | AAB61030 | AEE81992 | AT4G01190 | CAB80928 | phosphatidylinositol phosphate kinase 10 [Source:TAIR_LOCUS;Acc:AT4G01190]"/>
    <gene id="316" protId="ARATH00316 | AT4G01200.1 | AAL87353 | AAM45098 | AEE81993 | AT4G01200 | CAB80929 | Q9M148_ARATH | Calcium-dependent lipid-binding (CaLB domain) family protein [Source:TAIR_LOCUS;Acc:AT4G01200]"/>
    <gene id="317" protId="ARATH00317 | AT4G01210.1 | AEE81994 | AT4G01210 | BAC42745 | BAD94235 | F4JHZ4_ARATH | glycosyl transferase family 1 protein [Source:TAIR_LOCUS;Acc:AT4G01210]"/>
    <gene id="318" protId="ARATH00318 | AT4G01220.1 | ACF28391 | AEE81995 | AT4G01220 | CAB80931 | W8QNI2_ARATH | Nucleotide-diphospho-sugar transferase family protein [Source:TAIR_LOCUS;Acc:AT4G01220]"/>
    <gene id="319" protId="ARATH00319 | AT4G01230.1 | AAB61018 | AEE81997 | AT4G01230 | CAB80932 | Reticulon family protein [Source:TAIR_LOCUS;Acc:AT4G01230]"/>
    <gene id="320" protId="ARATH00320 | AT4G01240.1 | ABE65508 | ABK28240 | AEE81998 | AT4G01240 | CAB80933 | Q9M144_ARATH | S-adenosyl-L-methionine-dependent methyltransferases superfamily protein [Source:TAIR_LOCUS;Acc:AT4G01240]"/>
    <gene id="321" protId="ARATH00321 | AT4G01250.1 | AAB61016 | AAK76583 | AAL35285 | AAL85135 | AEE81999 | AT4G01250 | CAB80934 | WRKY family transcription factor [Source:TAIR_LOCUS;Acc:AT4G01250]"/>
    <gene id="322" protId="ARATH00322 | AT4G01245.1 | AEE82000 | AT4G01245 | F4JI00_ARATH | FUNCTIONS IN: molecular_function unknown; INVOLVED IN: biological_process unknown; LOCATED IN: endomembrane system; BEST Arabidopsis thaliana protein match is: RING/U- box superfamily protein (TAIR:AT4G01270.1); Has 30201 Blast hits to 17322 proteins /.../0 species: Archae - 12; Bacteria - 1396; Metazoa - 17338; Fungi - 3422; Plants - 5037; Viruses - 0; Other Eukaryotes - 2996 (source: NCBI BLink). [Source:TAIR_LOCUS;Acc:AT4G01245]"/>
    <gene id="323" protId="ARATH00323 | AT4G01260.1 | AAB61042 | ABE65509 | AEE82001 | AT4G01260 | BAH30505 | CAB80935 | O04608_ARATH | DNA-binding storekeeper protein-related transcriptional regulator [Source:TAIR_LOCUS;Acc:AT4G01260]"/>
    <gene id="324" protId="ARATH00324 | AT4G01270.1 | AEE82002 | AT4G01270 | CAB80936 | Q9M143_ARATH | RING/U-box superfamily protein [Source:TAIR_LOCUS;Acc:AT4G01270]"/>
    <gene id="325" protId="ARATH00325 | AT4G01280.2 | AAS09983 | AEE82004 | AT4G01280 | BAH30506 | CAB80937 | Homeodomain-like superfamily protein [Source:TAIR_LOCUS;Acc:AT4G01280]"/>
    <gene id="326" protId="ARATH00326 | AT4G01290.1 | AAL87250 | AAN13221 | AEE82005 | AT4G01290 | BAD93920 | BAD94041 | BAF01666 | BAF01777 | BAF01851 | BAF01970 | BAF02105 | BAF02108 | CAB80938 | Q56YR0_ARATH | unknown protein; FUNCTIONS IN: molecular_function unknown; INVOLVED IN: biological_process unknown; LOCATED IN: cellular_component unknown; EXPRESSED IN: 24 plant structures; EXPRESSED DURING: 15 growth stages; Has 1744 Blast hits to 1308 proteins i /.../species: Archae - 0; Bacteria - 241; Metazoa - 793; Fungi - 253; Plants - 108; Viruses - 0; Other Eukaryotes - 349 (source: NCBI BLink).  [Source:TAIR_LOCUS;Acc:AT4G01290]"/>
    <gene id="327" protId="ARATH00327 | AT4G01310.1 | AAB61015 | AAL07043 | AAM45056 | AAM64318 | AEE82007 | AT4G01310 | CAB80940 | Ribosomal L5P family protein [Source:TAIR_LOCUS;Acc:AT4G01310]"/>
    <gene id="328" protId="ARATH00328 | AT4G01320.1 | AAB61028 | AAK39514 | AAL07084 | AAL90896 | AAP21163 | AEE82008 | AT4G01320 | CAB80941 | Peptidase family M48 family protein [Source:TAIR_LOCUS;Acc:AT4G01320]"/>
    <gene id="329" protId="ARATH00329 | AT4G01328.1 | AEE82009 | AT4G01328 | B3H5G9_ARATH | unknown protein; LOCATED IN: endomembrane system; Has 30201 Blast hits to 17322 proteins in 780 species: Archae - 12; Bacteria - 1396; Metazoa - 17338; Fungi - 3422; Plants - 5037; Viruses - 0; Other Eukaryotes - 2996 (source: NCBI BLink). [Source:TAIR_LOCUS;Acc:AT4G01328]"/>
    <gene id="330" protId="ARATH00330 | AT4G01330.2 | AAB61036 | ABL66736 | AEE82011 | AT4G01330 | CAB80942 | F4JI10_ARATH | Protein kinase superfamily protein [Source:TAIR_LOCUS;Acc:AT4G01330]"/>
    <gene id="331" protId="ARATH00331 | AT4G01335.1 | AEE82012 | AT4G01335 | F4JI12_ARATH | FUNCTIONS IN: molecular_function unknown; INVOLVED IN: biological_process unknown; LOCATED IN: endomembrane system; BEST Arabidopsis thaliana protein match is: CHP- rich zinc finger protein-related (TAIR:AT4G01340.1); Has 13 Blast hits to 13 proteins /.../species: Archae - 0; Bacteria - 0; Metazoa - 0; Fungi - 0; Plants - 13; Viruses - 0; Other Eukaryotes - 0 (source: NCBI BLink).  [Source:TAIR_LOCUS;Acc:AT4G01335]"/>
    <gene id="332" protId="ARATH00332 | AT4G01340.1 | AEE82013 | AT4G01340 | CAB80943 | Q9M138_ARATH | CHP-rich zinc finger protein-related [Source:TAIR_LOCUS;Acc:AT4G01340]"/>
    <gene id="333" protId="ARATH00333 | AT4G01350.1 | AAB61029 | AEE82014 | AT4G01350 | BAF00003 | BAH30507 | CAB80944 | F4JI14_ARATH | Cysteine/Histidine-rich C1 domain family protein [Source:TAIR_LOCUS;Acc:AT4G01350]"/>
    <gene id="334" protId="ARATH00334 | AT4G01360.1 | AAB61034 | AAO41916 | AEE82015 | AT4G01360 | CAB80945 | F4JI15_ARATH | unknown protein; BEST Arabidopsis thaliana protein match is: Protein of unknown function (DUF793) (TAIR:AT1G01550.2); Has 99 Blast hits to 99 proteins in 25 species: Archae - 0; Bacteria - 10; Metazoa - 0; Fungi - 0; Plants - 89; Viruses - 0; Other  /.../otes - 0 (source: NCBI BLink). [Source:TAIR_LOCUS;Acc:AT4G01360]"/>
    <gene id="335" protId="ARATH00335 | AT4G01370.1 | AAB61033 | AAK25941 | AAK64089 | AAM66070 | AAZ20637 | ABR46145 | ABR46146 | ABR46147 | ABR46148 | ABR46149 | ABR46150 | ABR46151 | ABR46152 | ABR46153 | ABR46154 | ABR46155 | ABR46156 | ABR46157 | ABR46158 | ABR46159 | ABR46160 | ABR46161 | ABR46162 | ABR46163 | ABR46164 | AEE82016 | AT4G01370 | BAA04867 | CAB80946 | MAP kinase 4 [Source:TAIR_LOCUS;Acc:AT4G01370]"/>
    <gene id="336" protId="ARATH00336 | AT4G01380.1 | AEE82017 | AT4G01380 | CAB80947 | Q9M135_ARATH | plastocyanin-like domain-containing protein [Source:TAIR_LOCUS;Acc:AT4G01380]"/>
    <gene id="337" protId="ARATH00337 | AT4G01390.1 | AEE82018 | AT4G01390 | CAB80948 | F4JI18_ARATH | TRAF-like family protein [Source:TAIR_LOCUS;Acc:AT4G01390]"/>
    <gene id="338" protId="ARATH00338 | AT4G01400.1 | AAB61014 | AAC19289 | AAM53321 | AAQ56779 | AEE82019 | AEE82020 | AT4G01400 | CAB80949 | F4JI19_ARATH | FUNCTIONS IN: molecular_function unknown; INVOLVED IN: biological_process unknown; LOCATED IN: cellular_component unknown; EXPRESSED IN: 24 plant structures; EXPRESSED DURING: 15 growth stages; CONTAINS InterPro DOMAIN/s: COG4 transport (InterPro:IP /.../7), Pentatricopeptide repeat (InterPro:IPR002885); BEST Arabidopsis thaliana protein match is: Pentatricopeptide repeat (PPR) superfamily protein (TAIR:AT5G46100.1); Has 26268 Blast hits to 8959 proteins in 289 species: Archae - 0; Bacteria - 3; Metazoa - 247; Fungi - 222; Plants - 25350; Viruses - 0; Other Eukaryotes - 446 (source: NCBI BLink). [Source:TAIR_LOCUS;Acc:AT4G01400]"/>
    <gene id="339" protId="ARATH00339 | AT4G01400.3 | AAC19289 | AAM63012 | AEE82021 | AT4G01400 | CAB80949 | FUNCTIONS IN: molecular_function unknown; INVOLVED IN: biological_process unknown; LOCATED IN: cellular_component unknown; EXPRESSED IN: 24 plant structures; EXPRESSED DURING: 15 growth stages; CONTAINS InterPro DOMAIN/s: COG4 transport (InterPro:IP /.../7), Pentatricopeptide repeat (InterPro:IPR002885); BEST Arabidopsis thaliana protein match is: Pentatricopeptide repeat (PPR) superfamily protein (TAIR:AT5G46100.1); Has 26268 Blast hits to 8959 proteins in 289 species: Archae - 0; Bacteria - 3; Metazoa - 247; Fungi - 222; Plants - 25350; Viruses - 0; Other Eukaryotes - 446 (source: NCBI BLink). [Source:TAIR_LOCUS;Acc:AT4G01400]"/>
    <gene id="340" protId="ARATH00340 | AT4G01410.1 | AAC19293 | AAM63942 | AAP12865 | AEE82022 | AT4G01410 | BAC43025 | CAB80950 | Q9M132_ARATH | Late embryogenesis abundant (LEA) hydroxyproline- rich glycoprotein family [Source:TAIR_LOCUS;Acc:AT4G01410]"/>
    <gene id="341" protId="ARATH00341 | AT4G01420.1 | AAC19290 | AAG10060 | AAG28401 | AEE82023 | AT4G01420 | CAB80951 | calcineurin B-like protein 5 [Source:TAIR_LOCUS;Acc:AT4G01420]"/>
    <gene id="342" protId="ARATH00342 | AT4G01430.1 | AAC19292 | AAM13219 | AAN72137 | AEE82024 | AEE82025 | AT4G01430 | BAD94279 | CAB77713 | nodulin MtN21 /EamA-like transporter family protein [Source:TAIR_LOCUS;Acc:AT4G01430]"/>
    <gene id="343" protId="ARATH00343 | AT4G01440.1 | AAC19291 | AAM65579 | AEE82026 | AT4G01440 | CAB77714 | nodulin MtN21 /EamA-like transporter family protein [Source:TAIR_LOCUS;Acc:AT4G01440]"/>
    <gene id="344" protId="ARATH00344 | AT4G01450.2 | AAC62788 | AAO63930 | AEE82027 | AEE82028 | AEE82029 | AT4G01450 | BAC42076 | CAB77715 | nodulin MtN21 /EamA-like transporter family protein [Source:TAIR_LOCUS;Acc:AT4G01450]"/>
    <gene id="345" protId="ARATH00345 | AT4G01460.1 | AAC62787 | AAM10946 | AAM20631 | AAM91281 | AEE82030 | AT4G01460 | CAB77716 | basic helix-loop-helix (bHLH) DNA-binding superfamily protein [Source:TAIR_LOCUS;Acc:AT4G01460]"/>
    <gene id="346" protId="ARATH00346 | AT4G01470.1 | AAC62778 | ABE66039 | ABK28617 | AEE82031 | AT4G01470 | CAB77717 | tonoplast intrinsic protein 1;3 [Source:TAIR_LOCUS;Acc:AT4G01470]"/>
    <gene id="347" protId="ARATH00347 | AT4G01480.1 | AAC62786 | AAG31654 | AAK96707 | AAM10229 | AEE82032 | AT4G01480 | CAB77718 | pyrophosphorylase 5 [Source:TAIR_LOCUS;Acc:AT4G01480]"/>
    <gene id="348" protId="ARATH00348 | AT4G01500.1 | AAC62776 | ABL66776 | ACP18974 | AEE82033 | AT4G01500 | BAH30508 | CAB77720 | AP2/B3-like transcriptional factor family protein [Source:TAIR_LOCUS;Acc:AT4G01500]"/>
    <gene id="349" protId="ARATH00349 | AT4G01510.1 | AAV92716 | AEE82034 | AT4G01510 | CAB77721 | Q5MK23_ARATH | Arv1-like protein [Source:TAIR_LOCUS;Acc:AT4G01510]"/>
    <gene id="350" protId="ARATH00350 | AT4G01516.1 | AEE82035 | AT4G01516 | B3H4W2_ARATH | unknown protein; Has 30201 Blast hits to 17322 proteins in 780 species: Archae - 12; Bacteria - 1396; Metazoa - 17338; Fungi - 3422; Plants - 5037; Viruses - 0; Other Eukaryotes - 2996 (source: NCBI BLink).  [Source:TAIR_LOCUS;Acc:AT4G01516]"/>
    <gene id="351" protId="ARATH00351 | AT4G01520.1 | AAC62777 | AEE82036 | AT4G01520 | CAB77722 | O82593_ARATH | NAC domain containing protein 67 [Source:TAIR_LOCUS;Acc:AT4G01520]"/>
    <gene id="352" protId="ARATH00352 | AT4G01535.1 | AEE82037 | AT4G01535 | F4JI37_ARATH | unknown protein; FUNCTIONS IN: molecular_function unknown; INVOLVED IN: biological_process unknown; LOCATED IN: endomembrane system; Has 30201 Blast hits to 17322 proteins in 780 species: Archae - 12; Bacteria - 1396; Metazoa - 17338; Fungi - 3422;  /.../ - 5037; Viruses - 0; Other Eukaryotes - 2996 (source: NCBI BLink).  [Source:TAIR_LOCUS;Acc:AT4G01535]"/>
    <gene id="353" protId="ARATH00353 | AT4G01540.1 | AAC62780 | AEE82038 | AT4G01540 | BAH30509 | CAB77724 | NAC with transmembrane motif1 [Source:TAIR_LOCUS;Acc:AT4G01540]"/>
    <gene id="354" protId="ARATH00354 | AT4G01550.1 | AAC62781 | AEE82040 | AEE82041 | AT4G01550 | BAF01175 | CAB77725 | NAC domain containing protein 69 [Source:TAIR_LOCUS;Acc:AT4G01550]"/>
    <gene id="355" protId="ARATH00355 | AT4G01560.1 | AAC62782 | AAK91358 | AAM63466 | AAW80882 | AEE82042 | AT4G01560 | CAB77726 | Q9M125_ARATH | Ribosomal RNA processing Brix domain protein [Source:TAIR_LOCUS;Acc:AT4G01560]"/>
    <gene id="356" protId="ARATH00356 | AT4G01570.1 | AAC62783 | AAL57659 | AAN64524 | AEE82043 | AT4G01570 | CAB77727 | Tetratricopeptide repeat (TPR)-like superfamily protein [Source:TAIR_LOCUS;Acc:AT4G01570]"/>
    <gene id="357" protId="ARATH00357 | AT4G01575.1 | AAM63928 | AEE82044 | AT4G01575 | F4JG23_ARATH | serine protease inhibitor, Kazal-type family protein [Source:TAIR_LOCUS;Acc:AT4G01575]"/>
    <gene id="358" protId="ARATH00358 | AT4G01580.1 | AAC72857 | AAQ89626 | AEE82045 | AT4G01580 | BAD43096 | CAB77728 | AP2/B3-like transcriptional factor family protein [Source:TAIR_LOCUS;Acc:AT4G01580]"/>
    <gene id="359" protId="ARATH00359 | AT4G01590.3 | AAC72861 | AAO22655 | AAO42376 | AEE82046 | AEE82048 | AT4G01590 | CAB77729 | Q9M123_ARATH | unknown protein; BEST Arabidopsis thaliana protein match is: Arabidopsis protein of unknown function (DUF241) (TAIR:AT4G35680.1); Has 1908 Blast hits to 1345 proteins in 175 species: Archae - 3; Bacteria - 106; Metazoa - 494; Fungi - 346; Plants - 1 /.../ruses - 71; Other Eukaryotes - 773 (source: NCBI BLink).  [Source:TAIR_LOCUS;Acc:AT4G01590]"/>
    <gene id="360" protId="ARATH00360 | AT4G01595.1 | AAR20770 | AAR24762 | AEE82049 | AT4G01595 | F4JG28_ARATH | Protein kinase superfamily protein [Source:TAIR_LOCUS;Acc:AT4G01595]"/>
    <gene id="361" protId="ARATH00361 | AT4G01600.1 | AAT85749 | AAU15161 | AEE82050 | AEE82051 | AT4G01600 | CAB77730 | GRAM domain family protein [Source:TAIR_LOCUS;Acc:AT4G01600]"/>
    <gene id="362" protId="ARATH00362 | AT4G01610.1 | AAK44008 | AAL38343 | AAM45063 | AAM63244 | AAN60355 | AAN65077 | AEE82052 | AT4G01610 | BAD43043 | BAD43244 | BAD43302 | BAD43928 | BAD44007 | BAD44044 | BAD44093 | BAD44179 | BAD44196 | BAD44250 | BAD94342 | BAF02040 | Q94K85_ARATH | Cysteine proteinases superfamily protein [Source:TAIR_LOCUS;Acc:AT4G01610]"/>
    <gene id="363" protId="ARATH00363 | AT4G01630.1 | AAC72858 | AEE82054 | AT4G01630 | CAB77733 | expansin A17 [Source:TAIR_LOCUS;Acc:AT4G01630]"/>
    <gene id="364" protId="ARATH00364 | AT4G01640.1 | AAC72871 | AEE82055 | AT4G01640 | CAB77734 | Q9M121_ARATH | F-box associated ubiquitination effector family protein [Source:TAIR_LOCUS;Acc:AT4G01640]"/>
    <gene id="365" protId="ARATH00365 | AT4G01650.1 | AAC72863 | AEE82056 | AT4G01650 | CAB77735 | Q9M120_ARATH | Polyketide cyclase / dehydrase and lipid transport protein [Source:TAIR_LOCUS;Acc:AT4G01650]"/>
    <gene id="366" protId="ARATH00366 | AT4G01660.1 | AAC72875 | AEE82058 | AT4G01660 | CAA04557 | CAB77736 | ABC transporter 1 [Source:TAIR_LOCUS;Acc:AT4G01660]"/>
    <gene id="367" protId="ARATH00367 | AT4G01670.1 | ABI93897 | AEE82059 | AT4G01670 | BAC42915 | BAH19470 | CAB77737 | Q8GXD3_ARATH | unknown protein; BEST Arabidopsis thaliana protein match is: unknown protein (TAIR:AT3G62070.1); Has 141 Blast hits to 139 proteins in 15 species: Archae - 0; Bacteria - 0; Metazoa - 0; Fungi - 0; Plants - 138; Viruses - 0; Other Eukaryotes - 3 (sou /.../CBI BLink).  [Source:TAIR_LOCUS;Acc:AT4G01670]"/>
    <gene id="368" protId="ARATH00368 | AT4G01671.1 | AEE82060 | AT4G01671 | B3H670_ARATH | unknown protein; LOCATED IN: endomembrane system; Has 30201 Blast hits to 17322 proteins in 780 species: Archae - 12; Bacteria - 1396; Metazoa - 17338; Fungi - 3422; Plants - 5037; Viruses - 0; Other Eukaryotes - 2996 (source: NCBI BLink). [Source:TAIR_LOCUS;Acc:AT4G01671]"/>
    <gene id="369" protId="ARATH00369 | AT4G01680.2 | AAC72864 | AEE82062 | AT4G01680 | Q9ZSI4_ARATH | myb domain protein 55 [Source:TAIR_LOCUS;Acc:AT4G01680]"/>
    <gene id="370" protId="ARATH00370 | AT4G01690.1 | AAC72870 | AAK62389 | AAV97809 | AAW70381 | AEE82065 | AT4G01690 | BAA11820 | CAB77739 | Flavin containing amine oxidoreductase family [Source:TAIR_LOCUS;Acc:AT4G01690]"/>
    <gene id="371" protId="ARATH00371 | AT4G01700.1 | AAC72865 | AAO23634 | AEE82066 | AT4G01700 | BAE99588 | CAA80997 | CAB77740 | Q9ZSI6_ARATH | Chitinase family protein [Source:TAIR_LOCUS;Acc:AT4G01700]"/>
    <gene id="372" protId="ARATH00372 | AT4G01703.1 | AEE82067 | AT4G01703 | B3H601_ARATH | unknown protein; Has 30201 Blast hits to 17322 proteins in 780 species: Archae - 12; Bacteria - 1396; Metazoa - 17338; Fungi - 3422; Plants - 5037; Viruses - 0; Other Eukaryotes - 2996 (source: NCBI BLink).  [Source:TAIR_LOCUS;Acc:AT4G01703]"/>
    <gene id="373" protId="ARATH00373 | AT4G01710.1 | AAK97662 | AAN28745 | AEE82068 | AT4G01710 | CAB77741 | ARP2/3 complex 16 kDa subunit (p16-Arc) [Source:TAIR_LOCUS;Acc:AT4G01710]"/>
    <gene id="374" protId="ARATH00374 | AT4G01720.1 | AAC72869 | AAL85881 | AAP40510 | ABI93933 | AEE82069 | AT4G01720 | BAF01377 | CAB77742 | Q0WNC3_ARATH | WRKY family transcription factor [Source:TAIR_LOCUS;Acc:AT4G01720]"/>
    <gene id="375" protId="ARATH00375 | AT4G01730.1 | AAC72868 | AEE82070 | AT4G01730 | CAB77743 | DHHC-type zinc finger family protein [Source:TAIR_LOCUS;Acc:AT4G01730]"/>
    <gene id="376" protId="ARATH00376 | AT4G01735.1 | AEE82071 | AT4G01735 | F4JG50_ARATH | unknown protein; Has 30201 Blast hits to 17322 proteins in 780 species: Archae - 12; Bacteria - 1396; Metazoa - 17338; Fungi - 3422; Plants - 5037; Viruses - 0; Other Eukaryotes - 2996 (source: NCBI BLink).  [Source:TAIR_LOCUS;Acc:AT4G01735]"/>
    <gene id="377" protId="ARATH00377 | AT4G01740.1 | AAC72874 | AEE82072 | AT4G01740 | CAB77744 | Q9ZSI9_ARATH | Cysteine/Histidine-rich C1 domain family protein [Source:TAIR_LOCUS;Acc:AT4G01740]"/>
    <gene id="378" protId="ARATH00378 | AT4G01750.1 | AAC72859 | AAD22637 | AAL38247 | AAO00918 | AAX32892 | AEE82073 | AT4G01750 | CAB77745 | DAA05812 | W8PUN7_ARATH | rhamnogalacturonan xylosyltransferase 2 [Source:TAIR_LOCUS;Acc:AT4G01750]"/>
    <gene id="379" protId="ARATH00379 | AT4G01760.1 | AAC72866 | AAD22638 | AEE82074 | AT4G01760 | CAB77746 | Q9ZSJ1_ARATH | Cysteine/Histidine-rich C1 domain family protein [Source:TAIR_LOCUS;Acc:AT4G01760]"/>
    <gene id="380" protId="ARATH00380 | AT4G01770.1 | AAC72867 | AAD22639 | AAT67590 | AAX23885 | AEE82075 | AT4G01770 | CAB77747 | DAA05811 | W8PV76_ARATH | rhamnogalacturonan xylosyltransferase 1 [Source:TAIR_LOCUS;Acc:AT4G01770]"/>
    <gene id="381" protId="ARATH00381 | AT4G01780.1 | AEE82076 | AT4G01780 | F4JG55_ARATH | XH/XS domain-containing protein [Source:TAIR_LOCUS;Acc:AT4G01780]"/>
    <gene id="382" protId="ARATH00382 | AT4G01790.1 | AAD22641 | ABD59107 | AEE82077 | AT4G01790 | CAB77749 | Q9SYH9_ARATH | Ribosomal protein L7Ae/L30e/S12e/Gadd45 family protein [Source:TAIR_LOCUS;Acc:AT4G01790]"/>
    <gene id="383" protId="ARATH00383 | AT4G01800.2 | AEE82079 | AT4G01800 | F4JG57_ARATH | Albino or Glassy Yellow 1 [Source:TAIR_LOCUS;Acc:AT4G01800]"/>
    <gene id="384" protId="ARATH00384 | AT4G01810.1 | AAD22643 | AAK59590 | AAO22561 | AEE82080 | AT4G01810 | BAD43871 | CAB80674 | Q84WV4_ARATH | Sec23/Sec24 protein transport family protein [Source:TAIR_LOCUS;Acc:AT4G01810]"/>
    <gene id="385" protId="ARATH00385 | AT4G01820.1 | AAD22644 | AEE82081 | AT4G01820 | CAA75922 | CAB80675 | P-glycoprotein 3 [Source:TAIR_LOCUS;Acc:AT4G01820]"/>
    <gene id="386" protId="ARATH00386 | AT4G01830.1 | AAD22645 | AEE82082 | AT4G01830 | CAB80676 | P-glycoprotein 5 [Source:TAIR_LOCUS;Acc:AT4G01830]"/>
    <gene id="387" protId="ARATH00387 | AT4G01840.1 | AAD22646 | AAM61421 | AEE82083 | AT4G01840 | CAB62162 | CAB80677 | Ca2+ activated outward rectifying K+ channel 5 [Source:TAIR_LOCUS;Acc:AT4G01840]"/>
    <gene id="388" protId="ARATH00388 | AT4G01850.1 | AAA32869 | AAD22647 | AAL61934 | AAM19825 | AAN18144 | AEE82084 | AEE82085 | AT4G01850 | BAH20274 | CAA82393 | CAA83930 | CAB80678 | S-adenosylmethionine synthetase 2 [Source:TAIR_LOCUS;Acc:AT4G01850]"/>
    <gene id="389" protId="ARATH00389 | AT4G01860.2 | AAL91237 | AAP78935 | AEE82086 | AEE82087 | AT4G01860 | Q8RXC4_ARATH | Transducin family protein / WD-40 repeat family protein [Source:TAIR_LOCUS;Acc:AT4G01860]"/>
    <gene id="390" protId="ARATH00390 | AT4G01870.1 | AAD22649 | AAM13860 | AAP04154 | AEE82088 | AT4G01870 | BAE99158 | CAB80680 | Q9SYI5_ARATH | tolB protein-related [Source:TAIR_LOCUS;Acc:AT4G01870]"/>
    <gene id="391" protId="ARATH00391 | AT4G01880.1 | AAD22650 | AEE82089 | AT4G01880 | CAB80681 | F4JG68_ARATH | methyltransferases [Source:TAIR_LOCUS;Acc:AT4G01880]"/>
    <gene id="392" protId="ARATH00392 | AT4G01883.1 | ABF59235 | AEE82090 | AT4G01883 | Q1G3L2_ARATH | Polyketide cyclase / dehydrase and lipid transport protein [Source:TAIR_LOCUS;Acc:AT4G01883]"/>
    <gene id="393" protId="ARATH00393 | AT4G01890.1 | AAD22651 | AEE82091 | AT4G01890 | CAB80682 | F4JG70_ARATH | Pectin lyase-like superfamily protein [Source:TAIR_LOCUS;Acc:AT4G01890]"/>
    <gene id="394" protId="ARATH00394 | AT4G01895.1 | ABG48424 | AEE82092 | AT4G01895 | CAC19852 | Q9FNY8_ARATH | systemic acquired resistance (SAR) regulator protein NIMIN-1-related [Source:TAIR_LOCUS;Acc:AT4G01895]"/>
    <gene id="395" protId="ARATH00395 | AT4G01897.1 | AAM63912 | ABD59128 | AEE82093 | AT4G01897 | Q8LC12_ARATH | unknown protein; CONTAINS InterPro DOMAIN/s: Protein of unknown function DUF952 (InterPro:IPR009297); Has 763 Blast hits to 763 proteins in 180 species: Archae - 0; Bacteria - 351; Metazoa - 0; Fungi - 0; Plants - 29; Viruses - 0; Other Eukaryotes - /.../source: NCBI BLink).  [Source:TAIR_LOCUS;Acc:AT4G01897]"/>
    <gene id="396" protId="ARATH00396 | AT4G01900.1 | AAC78333 | AAD22652 | AAO63273 | AEE82094 | AT4G01900 | BAF00143 | CAB80683 | GLNB1 homolog [Source:TAIR_LOCUS;Acc:AT4G01900]"/>
    <gene id="397" protId="ARATH00397 | AT4G01910.1 | AAD22653 | AEE82095 | AT4G01910 | CAB80684 | Q9SYI8_ARATH | Cysteine/Histidine-rich C1 domain family protein [Source:TAIR_LOCUS;Acc:AT4G01910]"/>
    <gene id="398" protId="ARATH00398 | AT4G01915.2 | AEE82096 | AEE82098 | AT4G01915 | F4JG76_ARATH | unknown protein; Has 35333 Blast hits to 34131 proteins in 2444 species: Archae - 798; Bacteria - 22429; Metazoa - 974; Fungi - 991; Plants - 531; Viruses - 0; Other Eukaryotes - 9610 (source: NCBI BLink).  [Source:TAIR_LOCUS;Acc:AT4G01915]"/>
    <gene id="399" protId="ARATH00399 | AT4G01915.3 | AEE82097 | AT4G01915 | F4JG75_ARATH | unknown protein; Has 35333 Blast hits to 34131 proteins in 2444 species: Archae - 798; Bacteria - 22429; Metazoa - 974; Fungi - 991; Plants - 531; Viruses - 0; Other Eukaryotes - 9610 (source: NCBI BLink).  [Source:TAIR_LOCUS;Acc:AT4G01915]"/>
    <gene id="400" protId="ARATH00400 | AT4G01920.1 | AAD22654 | AAL38382 | AAL90981 | AEE82099 | AT4G01920 | CAB80685 | Q9SYI9_ARATH | Cysteine/Histidine-rich C1 domain family protein [Source:TAIR_LOCUS;Acc:AT4G01920]"/>
    <gene id="401" protId="ARATH00401 | AT4G01925.1 | AEE82100 | AT4G01925 | F4JH56_ARATH | Cysteine/Histidine-rich C1 domain family protein [Source:TAIR_LOCUS;Acc:AT4G01925]"/>
    <gene id="402" protId="ARATH00402 | AT4G01930.1 | AAD22655 | AEE82101 | AT4G01930 | CAB80686 | Q9SYJ0_ARATH | Cysteine/Histidine-rich C1 domain family protein [Source:TAIR_LOCUS;Acc:AT4G01930]"/>
    <gene id="403" protId="ARATH00403 | AT4G01935.1 | AEE82102 | AT4G01935 | F4JH58_ARATH | unknown protein; FUNCTIONS IN: molecular_function unknown; INVOLVED IN: biological_process unknown; LOCATED IN: chloroplast; Has 37 Blast hits to 37 proteins in 17 species: Archae - 0; Bacteria - 0; Metazoa - 0; Fungi - 0; Plants - 30; Viruses - 0;  /.../Eukaryotes - 7 (source: NCBI BLink). [Source:TAIR_LOCUS;Acc:AT4G01935]"/>
    <gene id="404" protId="ARATH00404 | AT4G01940.1 | AAD22656 | AAK62607 | AAK91380 | AAM26728 | AEE82103 | AT4G01940 | CAB80687 | CAD55558 | NFU domain protein 1 [Source:TAIR_LOCUS;Acc:AT4G01940]"/>
    <gene id="405" protId="ARATH00405 | AT4G01950.1 | AAD22657 | AAM19774 | AAN31103 | AEE82104 | AT4G01950 | CAB80688 | glycerol-3-phosphate acyltransferase 3 [Source:TAIR_LOCUS;Acc:AT4G01950]"/>
    <gene id="406" protId="ARATH00406 | AT4G01960.1 | AAD22658 | AAM61684 | ABD43024 | AEE82105 | AT4G01960 | BAF01032 | CAB80689 | Q9SYJ3_ARATH | unknown protein; BEST Arabidopsis thaliana protein match is: unknown protein (TAIR:AT1G02380.1); Has 67 Blast hits to 67 proteins in 11 species: Archae - 0; Bacteria - 0; Metazoa - 0; Fungi - 0; Plants - 67; Viruses - 0; Other Eukaryotes - 0 (source /.../ BLink).  [Source:TAIR_LOCUS;Acc:AT4G01960]"/>
    <gene id="407" protId="ARATH00407 | AT4G01970.1 | AAD22659 | AEE82106 | AT4G01970 | BAF00996 | CAB80690 | stachyose synthase [Source:TAIR_LOCUS;Acc:AT4G01970]"/>
    <gene id="408" protId="ARATH00408 | AT4G01985.1 | AEE82107 | AT4G01985 | Q3EAC9_ARATH | unknown protein; FUNCTIONS IN: molecular_function unknown; INVOLVED IN: biological_process unknown; LOCATED IN: endomembrane system; Has 35333 Blast hits to 34131 proteins in 2444 species: Archae - 798; Bacteria - 22429; Metazoa - 974; Fungi - 991;  /.../ - 531; Viruses - 0; Other Eukaryotes - 9610 (source: NCBI BLink).  [Source:TAIR_LOCUS;Acc:AT4G01985]"/>
    <gene id="409" protId="ARATH00409 | AT4G01990.1 | AAD22661 | AAK62637 | AAL15390 | AEE82108 | AT4G01990 | CAB80692 | Tetratricopeptide repeat (TPR)-like superfamily protein [Source:TAIR_LOCUS;Acc:AT4G01990]"/>
    <gene id="410" protId="ARATH00410 | AT4G01995.1 | AAL32741 | AAM13323 | AEE82109 | AT4G01995 | Q8W4C4_ARATH | unknown protein; BEST Arabidopsis thaliana protein match is: unknown protein (TAIR:AT1G64680.1); Has 30201 Blast hits to 17322 proteins in 780 species: Archae - 12; Bacteria - 1396; Metazoa - 17338; Fungi - 3422; Plants - 5037; Viruses - 0; Other Eu /.../es - 2996 (source: NCBI BLink). [Source:TAIR_LOCUS;Acc:AT4G01995]"/>
    <gene id="411" protId="ARATH00411 | AT4G02000.1 | AAC78692 | AAD22662 | AEE82110 | AT4G02000 | CAB80693 | unknown protein; BEST Arabidopsis thaliana protein match is: unknown protein (TAIR:AT2G13450.1); Has 165 Blast hits to 161 proteins in 11 species: Archae - 0; Bacteria - 2; Metazoa - 0; Fungi - 2; Plants - 161; Viruses - 0; Other Eukaryotes - 0 (sou /.../CBI BLink).  [Source:TAIR_LOCUS;Acc:AT4G02000]"/>
    <gene id="412" protId="ARATH00412 | AT4G02010.1 | AAC78693 | AAM78107 | AAP88328 | AEE82111 | AT4G02010 | CAB80694 | Q8L7V7_ARATH | Protein kinase superfamily protein [Source:TAIR_LOCUS;Acc:AT4G02010]"/>
    <gene id="413" protId="ARATH00413 | AT4G02020.1 | AAC78694 | AAD09108 | AAL09711 | AAL90954 | ABS87949 | ABS87950 | ABS87951 | ABS87952 | ABS87953 | ABS87954 | ABS87955 | ABS87956 | ABS87957 | ABS87958 | ABS87959 | ABS87960 | ABS87961 | ABS87962 | ABS87963 | ABS87964 | ABS87965 | ABS87966 | ABS87967 | ABS87968 | AEE82112 | AT4G02020 | CAB80695 | SET domain-containing protein [Source:TAIR_LOCUS;Acc:AT4G02020]"/>
    <gene id="414" protId="ARATH00414 | AT4G02030.2 | AEE82114 | AT4G02030 | F4JH69_ARATH | Vps51/Vps67 family (components of vesicular transport) protein [Source:TAIR_LOCUS;Acc:AT4G02030]"/>
    <gene id="415" protId="ARATH00415 | AT4G02040.1 | AAC78696 | ABD57515 | AEE82115 | AT4G02040 | CAB80697 | O04248_ARATH | unknown protein; FUNCTIONS IN: molecular_function unknown; INVOLVED IN: biological_process unknown; LOCATED IN: chloroplast; Has 30 Blast hits to 30 proteins in 6 species: Archae - 0; Bacteria - 0; Metazoa - 0; Fungi - 0; Plants - 30; Viruses - 0; O /.../ukaryotes - 0 (source: NCBI BLink). [Source:TAIR_LOCUS;Acc:AT4G02040]"/>
    <gene id="416" protId="ARATH00416 | AT4G02050.1 | AAB57796 | AAC78697 | AEE82116 | AT4G02050 | CAA04905 | CAB80698 | CAC69067 | sugar transporter protein 7 [Source:TAIR_LOCUS;Acc:AT4G02050]"/>
    <gene id="417" protId="ARATH00417 | AT4G02060.2 | AAB57797 | AAC37429 | AAC78698 | AEE82117 | AEE82118 | AT4G02060 | CAB80699 | Minichromosome maintenance (MCM2/3/5) family protein [Source:TAIR_LOCUS;Acc:AT4G02060]"/>
    <gene id="418" protId="ARATH00418 | AT4G02070.1 | AAB57798 | AAC78699 | AEE82119 | AT4G02070 | CAB53337 | CAB80700 | MUTS homolog 6 [Source:TAIR_LOCUS;Acc:AT4G02070]"/>
    <gene id="419" protId="ARATH00419 | AT4G02075.1 | AAD28757 | AAZ14065 | AEE82121 | AT4G02075 | Q9XF50_ARATH | RING/FYVE/PHD zinc finger superfamily protein [Source:TAIR_LOCUS;Acc:AT4G02075]"/>
    <gene id="420" protId="ARATH00420 | AT4G02080.1 | AAA99827 | AAB57799 | AAC78700 | AAL38798 | AAM20333 | AAM67080 | AEE82122 | AT4G02080 | CAA81132 | CAA81406 | CAB80701 | secretion-associated RAS super family 2 [Source:TAIR_LOCUS;Acc:AT4G02080]"/>
    <gene id="421" protId="ARATH00421 | AT4G02090.1 | AAB57800 | AAC78701 | AAO63287 | AEE82123 | AT4G02090 | BAC41964 | CAB80702 | O04712_ARATH | unknown protein; FUNCTIONS IN: molecular_function unknown; INVOLVED IN: N-terminal protein myristoylation; LOCATED IN: cellular_component unknown; EXPRESSED IN: root; Has 132 Blast hits to 132 proteins in 12 species: Archae - 0; Bacteria - 0; Metazo /.../ Fungi - 0; Plants - 132; Viruses - 0; Other Eukaryotes - 0 (source: NCBI BLink).  [Source:TAIR_LOCUS;Acc:AT4G02090]"/>
    <gene id="422" protId="ARATH00422 | AT4G02100.1 | AAC78702 | AAO42881 | AEE82124 | AT4G02100 | BAE99548 | CAB80703 | Q84VX5_ARATH | Heat shock protein DnaJ with tetratricopeptide repeat [Source:TAIR_LOCUS;Acc:AT4G02100]"/>
    <gene id="423" protId="ARATH00423 | AT4G02110.1 | AAC78713 | AEE82125 | AT4G02110 | CAB80704 | transcription coactivators [Source:TAIR_LOCUS;Acc:AT4G02110]"/>
    <gene id="424" protId="ARATH00424 | AT4G02120.1 | AAC78703 | AAM98192 | AEE82126 | AT4G02120 | CAB80705 | Q8L6Z9_ARATH | CTP synthase family protein [Source:TAIR_LOCUS;Acc:AT4G02120]"/>
    <gene id="425" protId="ARATH00425 | AT4G02130.3 | AAC78704 | AAM13982 | AAM63375 | AAN41350 | AEE82127 | AEE82128 | AEE82129 | AT4G02130 | BAC43620 | BAF01207 | CAB80706 | W8Q309_ARATH | galacturonosyltransferase 6 [Source:TAIR_LOCUS;Acc:AT4G02130]"/>
    <gene id="426" protId="ARATH00426 | AT4G02140.1 | AAC78705 | AAS76216 | AAS88765 | AEE82130 | AT4G02140 | CAB80707 | O04254_ARATH | unknown protein; FUNCTIONS IN: molecular_function unknown; INVOLVED IN: biological_process unknown; LOCATED IN: mitochondrion; EXPRESSED IN: 13 plant structures; EXPRESSED DURING: 4 anthesis, F mature embryo stage, petal differentiation and expansio /.../e, D bilateral stage; BEST Arabidopsis thaliana protein match is: unknown protein (TAIR:AT1G02700.1); Has 19 Blast hits to 19 proteins in 5 species: Archae - 0; Bacteria - 0; Metazoa - 0; Fungi - 0; Plants - 19; Viruses - 0; Other Eukaryotes - 0 (source: NCBI BLink). [Source:TAIR_LOCUS;Acc:AT4G02140]"/>
    <gene id="427" protId="ARATH00427 | AT4G02150.1 | AAC78706 | AAK60286 | AAL87378 | AAY87936 | AEE82131 | AT4G02150 | CAA70703 | CAA75514 | CAB80708 | ARM repeat superfamily protein [Source:TAIR_LOCUS;Acc:AT4G02150]"/>
    <gene id="428" protId="ARATH00428 | AT4G02160.1 | AAC78714 | AEE82132 | AT4G02160 | CAB80709 | Q9ZU01_ARATH | unknown protein; BEST Arabidopsis thaliana protein match is: unknown protein (TAIR:AT5G61710.1); Has 35 Blast hits to 35 proteins in 9 species: Archae - 0; Bacteria - 0; Metazoa - 0; Fungi - 0; Plants - 35; Viruses - 0; Other Eukaryotes - 0 (source: /.../BLink).  [Source:TAIR_LOCUS;Acc:AT4G02160]"/>
    <gene id="429" protId="ARATH00429 | AT4G02170.1 | AAC78707 | AEE82133 | AT4G02170 | CAB80710 | F4JH89_ARATH | unknown protein; BEST Arabidopsis thaliana protein match is: unknown protein (TAIR:AT5G38700.1); Has 53 Blast hits to 53 proteins in 10 species: Archae - 0; Bacteria - 0; Metazoa - 0; Fungi - 0; Plants - 53; Viruses - 0; Other Eukaryotes - 0 (source /.../ BLink).  [Source:TAIR_LOCUS;Acc:AT4G02170]"/>
    <gene id="430" protId="ARATH00430 | AT4G02180.1 | AAC78715 | AEE82134 | AT4G02180 | CAB80711 | Q9ZU00_ARATH | DC1 domain-containing protein [Source:TAIR_LOCUS;Acc:AT4G02180]"/>
    <gene id="431" protId="ARATH00431 | AT4G02190.1 | AAC28180 | AAC78708 | AEE82135 | AT4G02190 | CAB80712 | O04257_ARATH | Cysteine/Histidine-rich C1 domain family protein [Source:TAIR_LOCUS;Acc:AT4G02190]"/>
    <gene id="432" protId="ARATH00432 | AT4G02195.1 | AAC28171 | AAC78709 | AAD38983 | AEE82136 | AT4G02195 | BAF01182 | Q0WNW7_ARATH | syntaxin of plants 42 [Source:TAIR_LOCUS;Acc:AT4G02195]"/>
    <gene id="433" protId="ARATH00433 | AT4G02200.3 | AEE82139 | AT4G02200 | BAH57096 | F4JH94_ARATH | Drought-responsive family protein [Source:TAIR_LOCUS;Acc:AT4G02200]"/>
    <gene id="434" protId="ARATH00434 | AT4G02210.2 | AAC28172 | AAC78711 | AAK93640 | AAN12981 | AEE82140 | AEE82141 | AT4G02210 | CAB80714 | O81424_ARATH | unknown protein; BEST Arabidopsis thaliana protein match is: unknown protein (TAIR:AT2G24960.2); Has 791 Blast hits to 465 proteins in 19 species: Archae - 0; Bacteria - 0; Metazoa - 0; Fungi - 17; Plants - 748; Viruses - 0; Other Eukaryotes - 26 (s /.../ NCBI BLink).  [Source:TAIR_LOCUS;Acc:AT4G02210]"/>
    <gene id="435" protId="ARATH00435 | AT4G02220.1 | AAC28178 | AAC78712 | AAK59634 | AAL07201 | AEE82142 | AT4G02220 | CAB80715 | Q93VB4_ARATH | zinc finger (MYND type) family protein / programmed cell death 2 C-terminal domain-containing protein [Source:TAIR_LOCUS;Acc:AT4G02220]"/>
    <gene id="436" protId="ARATH00436 | AT4G02230.1 | AAC28170 | AAK62438 | AAL66909 | AEE82143 | AT4G02230 | CAA79080 | CAB80716 | Ribosomal protein L19e family protein [Source:TAIR_LOCUS;Acc:AT4G02230]"/>
    <gene id="437" protId="ARATH00437 | AT4G02235.1 | AAC28182 | AAN52779 | AEE82144 | AT4G02235 | O81421_ARATH | AGAMOUS-like 51 [Source:TAIR_LOCUS;Acc:AT4G02235]"/>
    <gene id="438" protId="ARATH00438 | AT4G02250.1 | AAC28168 | AEE82145 | AT4G02250 | CAB80718 | F4JHA1_ARATH | Plant invertase/pectin methylesterase inhibitor superfamily protein [Source:TAIR_LOCUS;Acc:AT4G02250]"/>
    <gene id="439" protId="ARATH00439 | AT4G02260.1 | AEE82148 | AT4G02260 | BAE99068 | RELA/SPOT homolog 1 [Source:TAIR_LOCUS;Acc:AT4G02260]"/>
    <gene id="440" protId="ARATH00440 | AT4G02270.1 | AAC28181 | AAP21186 | AEE82149 | AT4G02270 | BAE99939 | CAB80720 | O81417_ARATH | root hair specific 13 [Source:TAIR_LOCUS;Acc:AT4G02270]"/>
    <gene id="441" protId="ARATH00441 | AT4G02280.1 | AAC28175 | AAK93678 | AAL09730 | AAN13112 | AEE82150 | AT4G02280 | CAA23076 | CAB80721 | W8Q6L8_ARATH | sucrose synthase 3 [Source:TAIR_LOCUS;Acc:AT4G02280]"/>
    <gene id="442" protId="ARATH00442 | AT4G02290.1 | AAC28173 | AAL85001 | AAM26639 | AEE82151 | AT4G02290 | CAB80722 | glycosyl hydrolase 9B13 [Source:TAIR_LOCUS;Acc:AT4G02290]"/>
    <gene id="443" protId="ARATH00443 | AT4G02300.1 | AAC28174 | AAY78785 | AEE82152 | AT4G02300 | CAB80723 | Plant invertase/pectin methylesterase inhibitor superfamily [Source:TAIR_LOCUS;Acc:AT4G02300]"/>
    <gene id="444" protId="ARATH00444 | AT4G02310.1 | AAC28169 | AEE82153 | AT4G02310 | CAB80724 | Galactose oxidase/kelch repeat superfamily protein [Source:TAIR_LOCUS;Acc:AT4G02310]"/>
    <gene id="445" protId="ARATH00445 | AT4G02320.1 | AAC19272 | AAY78786 | AEE82154 | AT4G02320 | CAB80725 | Plant invertase/pectin methylesterase inhibitor superfamily [Source:TAIR_LOCUS;Acc:AT4G02320]"/>
    <gene id="446" protId="ARATH00446 | AT4G02325.1 | AEE82155 | AT4G02325 | B3H500_ARATH | unknown protein; Has 30201 Blast hits to 17322 proteins in 780 species: Archae - 12; Bacteria - 1396; Metazoa - 17338; Fungi - 3422; Plants - 5037; Viruses - 0; Other Eukaryotes - 2996 (source: NCBI BLink).  [Source:TAIR_LOCUS;Acc:AT4G02325]"/>
    <gene id="447" protId="ARATH00447 | AT4G02330.1 | AAC02974 | AAC19280 | AAL87311 | AAN12975 | AEE82156 | AT4G02330 | CAB80726 | Plant invertase/pectin methylesterase inhibitor superfamily [Source:TAIR_LOCUS;Acc:AT4G02330]"/>
    <gene id="448" protId="ARATH00448 | AT4G02340.1 | AAC19281 | AAM26670 | AAN18121 | AEE82157 | AT4G02340 | CAB80727 | O81299_ARATH | alpha/beta-Hydrolases superfamily protein [Source:TAIR_LOCUS;Acc:AT4G02340]"/>
    <gene id="449" protId="ARATH00449 | AT4G02350.1 | AAC19268 | AEE82158 | AT4G02350 | CAB80728 | exocyst complex component sec15B [Source:TAIR_LOCUS;Acc:AT4G02350]"/>
    <gene id="450" protId="ARATH00450 | AT4G02360.1 | AAC19282 | AEE82159 | AT4G02360 | CAB80729 | O81297_ARATH | Protein of unknown function, DUF538 [Source:TAIR_LOCUS;Acc:AT4G02360]"/>
    <gene id="451" protId="ARATH00451 | AT4G02370.1 | AAC19269 | AAK26043 | AAL07189 | AAM63118 | AEE82160 | AT4G02370 | CAB80730 | O81296_ARATH | Protein of unknown function, DUF538 [Source:TAIR_LOCUS;Acc:AT4G02370]"/>
    <gene id="452" protId="ARATH00452 | AT4G02380.1 | AAC19273 | AAK62644 | AAK95287 | AAK96576 | AAL06808 | AAM64340 | AAW72736 | AEE82161 | AT4G02380 | CAB80731 | senescence-associated gene 21 [Source:TAIR_LOCUS;Acc:AT4G02380]"/>
    <gene id="453" protId="ARATH00453 | AT4G02390.1 | AAC19283 | AEE82163 | AT4G02390 | CAA88288 | CAB80732 | poly(ADP-ribose) polymerase [Source:TAIR_LOCUS;Acc:AT4G02390]"/>
    <gene id="454" protId="ARATH00454 | AT4G02400.1 | AAC19284 | AEE82164 | AT4G02400 | BAF02036 | CAB80733 | F4JHI1_ARATH | U3 ribonucleoprotein (Utp) family protein [Source:TAIR_LOCUS;Acc:AT4G02400]"/>
    <gene id="455" protId="ARATH00455 | AT4G02405.1 | AEE82165 | AT4G02405 | B3H6G9_ARATH | S-adenosyl-L-methionine-dependent methyltransferases superfamily protein [Source:TAIR_LOCUS;Acc:AT4G02405]"/>
    <gene id="456" protId="ARATH00456 | AT4G02410.1 | AAC19286 | AAM19812 | AAM19843 | AEE82167 | AT4G02410 | CAB80734 | Concanavalin A-like lectin protein kinase family protein [Source:TAIR_LOCUS;Acc:AT4G02410]"/>
    <gene id="457" protId="ARATH00457 | AT4G02420.1 | AAC19274 | AEE82168 | AT4G02420 | CAB80735 | Concanavalin A-like lectin protein kinase family protein [Source:TAIR_LOCUS;Acc:AT4G02420]"/>
    <gene id="458" protId="ARATH00458 | AT4G02425.1 | AAO63838 | AEE82169 | AT4G02425 | BAC42254 | Q8GYI5_ARATH | unknown protein; FUNCTIONS IN: molecular_function unknown; INVOLVED IN: biological_process unknown; LOCATED IN: chloroplast; Has 29 Blast hits to 28 proteins in 15 species: Archae - 0; Bacteria - 0; Metazoa - 6; Fungi - 0; Plants - 23; Viruses - 0;  /.../Eukaryotes - 0 (source: NCBI BLink). [Source:TAIR_LOCUS;Acc:AT4G02425]"/>
    <gene id="459" protId="ARATH00459 | AT4G02430.2 | AEE82170 | AT4G02430 | RNA-binding (RRM/RBD/RNP motifs) family protein [Source:TAIR_LOCUS;Acc:AT4G02430]"/>
    <gene id="460" protId="ARATH00460 | AT4G02440.1 | AAC19270 | AAM62754 | AAN72049 | AAP42744 | AEE82172 | AT4G02440 | BAF01662 | CAB80737 | F-box family protein [Source:TAIR_LOCUS;Acc:AT4G02440]"/>
    <gene id="461" protId="ARATH00461 | AT4G02450.1 | AAC19287 | AAM83226 | AAN18096 | AEE82173 | AT4G02450 | CAB80738 | CAC16575 | Q8L7U4_ARATH | HSP20-like chaperones superfamily protein [Source:TAIR_LOCUS;Acc:AT4G02450]"/>
    <gene id="462" protId="ARATH00462 | AT4G02460.1 | AAL01156 | AEE82175 | AT4G02460 | BAC42424 | DNA mismatch repair protein, putative [Source:TAIR_LOCUS;Acc:AT4G02460]"/>
    <gene id="463" protId="ARATH00463 | AT4G02465.1 | AEE82176 | AT4G02465 | F4JHJ3_ARATH | unknown protein; Has 30201 Blast hits to 17322 proteins in 780 species: Archae - 12; Bacteria - 1396; Metazoa - 17338; Fungi - 3422; Plants - 5037; Viruses - 0; Other Eukaryotes - 2996 (source: NCBI BLink).  [Source:TAIR_LOCUS;Acc:AT4G02465]"/>
    <gene id="464" protId="ARATH00464 | AT4G02480.1 | AAC19276 | AAC19277 | AAM13995 | AEE82177 | AT4G02480 | BAE99126 | BAF01763 | BAF02143 | CAB80740 | CAB80741 | Q0WM93_ARATH | AAA-type ATPase family protein [Source:TAIR_LOCUS;Acc:AT4G02480]"/>
    <gene id="465" protId="ARATH00465 | AT4G02482.1 | AEE82178 | AT4G02482 | F4JHJ5_ARATH | chloroplast outer envelope GTP-binding protein, putative [Source:TAIR_LOCUS;Acc:AT4G02482]"/>
    <gene id="466" protId="ARATH00466 | AT4G02485.1 | AAM61734 | ABF74711 | AEE82179 | AT4G02485 | Q1ECQ5_ARATH | 2-oxoglutarate (2OG) and Fe(II)-dependent oxygenase superfamily protein [Source:TAIR_LOCUS;Acc:AT4G02485]"/>
    <gene id="467" protId="ARATH00467 | AT4G02489.1 | AEE82180 | AT4G02489 | F4JHJ7_ARATH | unknown protein; LOCATED IN: endomembrane system; Has 30201 Blast hits to 17322 proteins in 780 species: Archae - 12; Bacteria - 1396; Metazoa - 17338; Fungi - 3422; Plants - 5037; Viruses - 0; Other Eukaryotes - 2996 (source: NCBI BLink). [Source:TAIR_LOCUS;Acc:AT4G02489]"/>
    <gene id="468" protId="ARATH00468 | AT4G02500.1 | AAC19271 | AAC78266 | AAL14393 | AAM98170 | AAP31945 | AEE82181 | AT4G02500 | CAB80743 | CAC01674 | UDP-xylosyltransferase 2 [Source:TAIR_LOCUS;Acc:AT4G02500]"/>
    <gene id="469" protId="ARATH00469 | AT4G02510.1 | AAC19285 | AAC78265 | AAL06516 | AAM91483 | AEE82182 | AT4G02510 | BAD95269 | CAB80744 | translocon at the outer envelope membrane of chloroplasts 159 [Source:TAIR_LOCUS;Acc:AT4G02510]"/>
    <gene id="470" protId="ARATH00470 | AT4G02520.1 | AAA32800 | AAA32801 | AAC19279 | AAC78264 | AAG40032 | AAG41485 | AAK15574 | AAK62635 | AAL06970 | AAM63854 | AEE82183 | AT4G02520 | BAH57190 | CAA53051 | CAB80745 | glutathione S-transferase PHI 2 [Source:TAIR_LOCUS;Acc:AT4G02520]"/>
    <gene id="471" protId="ARATH00471 | AT4G02530.1 | AAC78263 | AAK63989 | AAL87390 | AAM66113 | AEE82184 | AT4G02530 | BAE98435 | CAB80746 | chloroplast thylakoid lumen protein [Source:TAIR_LOCUS;Acc:AT4G02530]"/>
    <gene id="472" protId="ARATH00472 | AT4G02540.1 | AAC78273 | AEE82185 | AT4G02540 | BAF00884 | CAB80747 | Q9ZQX3_ARATH | Cysteine/Histidine-rich C1 domain family protein [Source:TAIR_LOCUS;Acc:AT4G02540]"/>
    <gene id="473" protId="ARATH00473 | AT4G02541.1 | AEE82187 | AT4G02541 | B3H5W2_ARATH | unknown protein; Has 30201 Blast hits to 17322 proteins in 780 species: Archae - 12; Bacteria - 1396; Metazoa - 17338; Fungi - 3422; Plants - 5037; Viruses - 0; Other Eukaryotes - 2996 (source: NCBI BLink).  [Source:TAIR_LOCUS;Acc:AT4G02541]"/>
    <gene id="474" protId="ARATH00474 | AT4G02550.3 | AAC78262 | AAL38848 | AAM20164 | AEE82189 | AEE82190 | AT4G02550 | CAB80748 | F4JHK5_ARATH | unknown protein; BEST Arabidopsis thaliana protein match is: unknown protein (TAIR:AT4G02210.2); Has 350 Blast hits to 284 proteins in 18 species: Archae - 0; Bacteria - 0; Metazoa - 0; Fungi - 13; Plants - 331; Viruses - 0; Other Eukaryotes - 6 (so /.../NCBI BLink).  [Source:TAIR_LOCUS;Acc:AT4G02550]"/>
    <gene id="475" protId="ARATH00475 | AT4G02560.2 | AAA19115 | AAC78261 | AAK00674 | AAX51265 | AEE82192 | AEE82193 | AT4G02560 | BAE98847 | CAB80749 | CAJ53827 | CAJ53828 | CAJ53829 | CAJ53830 | CAJ53831 | CAJ53832 | CAJ53833 | CAJ53834 | CAJ53835 | CAJ53836 | CAJ53837 | CAJ53838 | CAJ53839 | CAJ53840 | CAJ53841 | CAJ53842 | CAJ53843 | CAJ53844 | CAJ53845 | CAJ53846 | CAJ53847 | CAJ53848 | CAJ53849 | CAJ53850 | CAJ53851 | CAJ53852 | CAJ53853 | CAJ53854 | CAJ53855 | CAJ53856 | CAJ53857 | CAJ53858 | CAJ53859 | CAJ53860 | CAJ53861 | CAJ53862 | CAJ53863 | CAJ53864 | CAJ53865 | CAJ53866 | CAJ53867 | CAJ53868 | CAJ53869 | Homeodomain-like superfamily protein [Source:TAIR_LOCUS;Acc:AT4G02560]"/>
    <gene id="476" protId="ARATH00476 | AT4G02570.4 | AAC78267 | AAK76704 | AAM91812 | ABR08780 | ABR08781 | ABR08782 | ABR08783 | ABR08784 | ABR08785 | ABR08786 | ABR08787 | ABR08788 | ABR08789 | ABR08790 | ABR08791 | ABR08792 | ABR08793 | ABR08794 | ABR08795 | ABR08796 | ABR08797 | ABR08798 | ABR08799 | ABR08800 | ABR08801 | ABR08802 | AEE82194 | AEE82195 | AEE82196 | AEE82197 | AT4G02570 | BAD95380 | BAH19810 | CAB80750 | CAC85264 | B9DGE3_ARATH | cullin 1 [Source:TAIR_LOCUS;Acc:AT4G02570]"/>
    <gene id="477" protId="ARATH00477 | AT4G02580.1 | AAC78260 | AAK96519 | AAN64531 | AEE82198 | AT4G02580 | BAH57090 | CAB80751 | NADH-ubiquinone oxidoreductase 24 kDa subunit, putative [Source:TAIR_LOCUS;Acc:AT4G02580]"/>
    <gene id="478" protId="ARATH00478 | AT4G02590.1 | AAC78259 | AAK32915 | AAM10948 | AAM65759 | AAN28890 | AEE82199 | AEE82200 | AEE82201 | AT4G02590 | BAH19471 | CAB80752 | B9DFF4_ARATH | basic helix-loop-helix (bHLH) DNA-binding superfamily protein [Source:TAIR_LOCUS;Acc:AT4G02590]"/>
    <gene id="479" protId="ARATH00479 | AT4G02600.2 | AAC78258 | AAL59957 | AAM45040 | AEE82202 | AEE82203 | AT4G02600 | BAH20436 | BAH57094 | CAB08605 | CAB80753 | Seven transmembrane MLO family protein [Source:TAIR_LOCUS;Acc:AT4G02600]"/>
    <gene id="480" protId="ARATH00480 | AT4G02610.1 | AAC78257 | AAP04082 | AEE82204 | AT4G02610 | BAC42321 | CAA23378 | CAB80754 | Aldolase-type TIM barrel family protein [Source:TAIR_LOCUS;Acc:AT4G02610]"/>
    <gene id="481" protId="ARATH00481 | AT4G02620.1 | AAC78269 | AAL38753 | AAM51311 | AAM60868 | AEE82205 | AT4G02620 | CAB80755 | vacuolar ATPase subunit F family protein [Source:TAIR_LOCUS;Acc:AT4G02620]"/>
    <gene id="482" protId="ARATH00482 | AT4G02630.1 | AAC78256 | AAO42226 | AAO64003 | AEE82206 | AT4G02630 | CAB80756 | O22764_ARATH | Protein kinase superfamily protein [Source:TAIR_LOCUS;Acc:AT4G02630]"/>
    <gene id="483" protId="ARATH00483 | AT4G02640.2 | AT4G02640 | bZIP transcription factor family protein [Source:TAIR_LOCUS;Acc:AT4G02640]"/>
    <gene id="484" protId="ARATH00484 | AT4G02650.1 | AAC78254 | AEE82209 | AT4G02650 | BAC43049 | CAB80758 | ENTH/ANTH/VHS superfamily protein [Source:TAIR_LOCUS;Acc:AT4G02650]"/>
    <gene id="485" protId="ARATH00485 | AT4G02655.1 | ABF59371 | ABK28046 | AEE82210 | AT4G02655 | Q1G3L0_ARATH | unknown protein; FUNCTIONS IN: molecular_function unknown; INVOLVED IN: biological_process unknown; LOCATED IN: endomembrane system; BEST Arabidopsis thaliana protein match is: unknown protein (TAIR:AT1G18486.1); Has 30201 Blast hits to 17322 protei /.../780 species: Archae - 12; Bacteria - 1396; Metazoa - 17338; Fungi - 3422; Plants - 5037; Viruses - 0; Other Eukaryotes - 2996 (source: NCBI BLink). [Source:TAIR_LOCUS;Acc:AT4G02655]"/>
    <gene id="486" protId="ARATH00486 | AT4G02660.1 | AAC78268 | AEE82211 | AT4G02660 | CAB77751 | Beige/BEACH domain ;WD domain, G-beta repeat protein [Source:TAIR_LOCUS;Acc:AT4G02660]"/>
    <gene id="487" protId="ARATH00487 | AT4G02670.1 | AAC78253 | AEE82212 | AT4G02670 | BAH30510 | CAB77752 | indeterminate(ID)-domain 12 [Source:TAIR_LOCUS;Acc:AT4G02670]"/>
    <gene id="488" protId="ARATH00488 | AT4G02680.1 | AAC78270 | AAT01657 | AEE82213 | AT4G02680 | BAF01065 | CAB77753 | ETO1-like 1 [Source:TAIR_LOCUS;Acc:AT4G02680]"/>
    <gene id="489" protId="ARATH00489 | AT4G02690.1 | AAC78271 | AAU44503 | AAU44504 | AAX23886 | AEE82214 | AT4G02690 | CAB77754 | Q9ZQX7_ARATH | Bax inhibitor-1 family protein [Source:TAIR_LOCUS;Acc:AT4G02690]"/>
    <gene id="490" protId="ARATH00490 | AT4G02700.1 | AAC78252 | AEE82215 | AT4G02700 | BAA20282 | BAF00964 | CAB77755 | Q0WPI5_ARATH | sulfate transporter 3;2 [Source:TAIR_LOCUS;Acc:AT4G02700]"/>
    <gene id="491" protId="ARATH00491 | AT4G02710.1 | AAC78272 | AEE82216 | AT4G02710 | CAB77756 | Kinase interacting (KIP1-like) family protein [Source:TAIR_LOCUS;Acc:AT4G02710]"/>
    <gene id="492" protId="ARATH00492 | AT4G02715.1 | AAM97139 | ABF19015 | AEE82217 | AT4G02715 | BAC42887 | BAH19436 | Q8L757_ARATH | unknown protein; Has 30201 Blast hits to 17322 proteins in 780 species: Archae - 12; Bacteria - 1396; Metazoa - 17338; Fungi - 3422; Plants - 5037; Viruses - 0; Other Eukaryotes - 2996 (source: NCBI BLink).  [Source:TAIR_LOCUS;Acc:AT4G02715]"/>
    <gene id="493" protId="ARATH00493 | AT4G02720.1 | AAC78251 | AAD15346 | AAL77693 | AAM26710 | AEE82218 | AT4G02720 | CAB77757 | Q8S9I4_ARATH | unknown protein; FUNCTIONS IN: molecular_function unknown; INVOLVED IN: biological_process unknown; EXPRESSED IN: 25 plant structures; EXPRESSED DURING: 14 growth stages; CONTAINS InterPro DOMAIN/s: Protein of unknown function DUF926 (InterPro:IPR00 /.../ Has 30201 Blast hits to 17322 proteins in 780 species: Archae - 12; Bacteria - 1396; Metazoa - 17338; Fungi - 3422; Plants - 5037; Viruses - 0; Other Eukaryotes - 2996 (source: NCBI BLink).  [Source:TAIR_LOCUS;Acc:AT4G02720]"/>
    <gene id="494" protId="ARATH00494 | AT4G02725.1 | AAT71938 | AAU15166 | AEE82219 | AT4G02725 | Q6DBF6_ARATH | unknown protein; FUNCTIONS IN: molecular_function unknown; INVOLVED IN: biological_process unknown; LOCATED IN: chloroplast, membrane; Has 35333 Blast hits to 34131 proteins in 2444 species: Archae - 798; Bacteria - 22429; Metazoa - 974; Fungi - 991 /.../ts - 531; Viruses - 0; Other Eukaryotes - 9610 (source: NCBI BLink).  [Source:TAIR_LOCUS;Acc:AT4G02725]"/>
    <gene id="495" protId="ARATH00495 | AT4G02730.1 | AAD15347 | AAL27497 | AAM65666 | AAM78068 | AEE82221 | AT4G02730 | CAB77758 | Transducin/WD40 repeat-like superfamily protein [Source:TAIR_LOCUS;Acc:AT4G02730]"/>
    <gene id="496" protId="ARATH00496 | AT4G02733.1 | ABF59237 | AEE82222 | AT4G02733 | F-box family protein [Source:TAIR_LOCUS;Acc:AT4G02733]"/>
    <gene id="497" protId="ARATH00497 | AT4G02740.1 | AAD15349 | AEE82223 | AT4G02740 | BAD42970 | BAF00320 | CAB77759 | F-box/RNI-like superfamily protein [Source:TAIR_LOCUS;Acc:AT4G02740]"/>
    <gene id="498" protId="ARATH00498 | AT4G02750.1 | AAD15348 | AEE82224 | AT4G02750 | CAB77760 | Tetratricopeptide repeat (TPR)-like superfamily protein [Source:TAIR_LOCUS;Acc:AT4G02750]"/>
    <gene id="499" protId="ARATH00499 | AT4G02760.3 | AEE82227 | AT4G02760 | F4JHU9_ARATH | RNI-like superfamily protein [Source:TAIR_LOCUS;Acc:AT4G02760]"/>
    <gene id="500" protId="ARATH00500 | AT4G02770.1 | AAD15351 | AAG40026 | AAG41469 | AAK63862 | AAL32590 | AAM10233 | AAM26726 | AAM44987 | AAM66066 | AEE82228 | AT4G02770 | CAB52676 | CAB77762 | photosystem I subunit D-1 [Source:TAIR_LOCUS;Acc:AT4G02770]"/>
    <gene id="501" protId="ARATH00501 | AT4G02780.1 | AAA53632 | AAD15334 | AEE82229 | AT4G02780 | CAB77763 | Terpenoid cyclases/Protein prenyltransferases superfamily protein [Source:TAIR_LOCUS;Acc:AT4G02780]"/>
    <gene id="502" protId="ARATH00502 | AT4G02790.1 | AAD15335 | AAL38787 | AAN12960 | AEE82230 | AT4G02790 | CAB77764 | GTP-binding family protein [Source:TAIR_LOCUS;Acc:AT4G02790]"/>
    <gene id="503" protId="ARATH00503 | AT4G02800.1 | AAD15336 | AAM65715 | ABJ17137 | AEE82231 | AT4G02800 | BAC42688 | CAB77765 | Q9SY05_ARATH | unknown protein; FUNCTIONS IN: molecular_function unknown; INVOLVED IN: biological_process unknown; LOCATED IN: chloroplast; EXPRESSED IN: 16 plant structures; EXPRESSED DURING: 9 growth stages; BEST Arabidopsis thaliana protein match is: unknown pr ,.../(TAIR:AT5G01970.1); Has 3209 Blast hits to 2720 proteins in 308 species: Archae - 13; Bacteria - 213; Metazoa - 1207; Fungi - 247; Plants - 183; Viruses - 21; Other Eukaryotes - 1325 (source: NCBI BLink).  [Source:TAIR_LOCUS;Acc:AT4G02800]"/>
    <gene id="504" protId="ARATH00504 | AT4G02810.1 | AAD15352 | AAT06460 | AEE82232 | AT4G02810 | BAD44084 | BAH30511 | CAB77766 | Protein of unknown function (DUF3049) [Source:TAIR_LOCUS;Acc:AT4G02810]"/>
    <gene id="505" protId="ARATH00505 | AT4G02820.1 | AAD15353 | AAL32523 | AAO00924 | AEE82233 | AT4G02820 | CAB77767 | Pentatricopeptide repeat (PPR) superfamily protein [Source:TAIR_LOCUS;Acc:AT4G02820]"/>
    <gene id="506" protId="ARATH00506 | AT4G02830.1 | AAD15354 | AEE82234 | AT4G02830 | CAB77768 | Q9SY08_ARATH | unknown protein; Has 74 Blast hits to 74 proteins in 13 species: Archae - 0; Bacteria - 0; Metazoa - 0; Fungi - 0; Plants - 74; Viruses - 0; Other Eukaryotes - 0 (source: NCBI BLink). [Source:TAIR_LOCUS;Acc:AT4G02830]"/>
    <gene id="507" protId="ARATH00507 | AT4G02840.2 | AEE82237 | AT4G02840 | F4JHV8_ARATH | Small nuclear ribonucleoprotein family protein [Source:TAIR_LOCUS;Acc:AT4G02840]"/>
    <gene id="508" protId="ARATH00508 | AT4G02850.1 | AAD15344 | AAU05496 | AAU15174 | AEE82238 | AT4G02850 | CAB77770 | Q66GM9_ARATH | phenazine biosynthesis PhzC/PhzF family protein [Source:TAIR_LOCUS;Acc:AT4G02850]"/>
    <gene id="509" protId="ARATH00509 | AT4G02860.1 | AAD15343 | AAM20496 | AAU15183 | AEE82239 | AT4G02860 | CAB77771 | F4JHW1_ARATH | Phenazine biosynthesis PhzC/PhzF protein [Source:TAIR_LOCUS;Acc:AT4G02860]"/>
    <gene id="510" protId="ARATH00510 | AT4G02870.1 | AAD15342 | AEE82240 | AT4G02870 | CAB77772 | CAD59228 | unknown protein; FUNCTIONS IN: molecular_function unknown; INVOLVED IN: response to cadmium ion; LOCATED IN: cellular_component unknown; EXPRESSED IN: cultured cell; BEST Arabidopsis thaliana protein match is: unknown protein (TAIR:AT1G78640.1); Has /.../ast hits to 51 proteins in 5 species: Archae - 0; Bacteria - 0; Metazoa - 0; Fungi - 0; Plants - 55; Viruses - 0; Other Eukaryotes - 0 (source: NCBI BLink). [Source:TAIR_LOCUS;Acc:AT4G02870]"/>
    <gene id="511" protId="ARATH00511 | AT4G02871.1 | AEE82241 | AT4G02871 | B3H6Q3_ARATH | unknown protein; Has 30201 Blast hits to 17322 proteins in 780 species: Archae - 12; Bacteria - 1396; Metazoa - 17338; Fungi - 3422; Plants - 5037; Viruses - 0; Other Eukaryotes - 2996 (source: NCBI BLink).  [Source:TAIR_LOCUS;Acc:AT4G02871]"/>
    <gene id="512" protId="ARATH00512 | AT4G02880.2 | AEE82243 | AT4G02880 | F4JHW4_ARATH | unknown protein; BEST Arabidopsis thaliana protein match is: unknown protein (TAIR:AT1G03290.2); Has 30201 Blast hits to 17322 proteins in 780 species: Archae - 12; Bacteria - 1396; Metazoa - 17338; Fungi - 3422; Plants - 5037; Viruses - 0; Other Eu /.../es - 2996 (source: NCBI BLink). [Source:TAIR_LOCUS;Acc:AT4G02880]"/>
    <gene id="513" protId="ARATH00513 | AT4G02900.1 | AAC79116 | AAD15333 | AEE82248 | AT4G02900 | CAB77775 | A0A097NUP8_ARATH | ERD (early-responsive to dehydration stress) family protein [Source:TAIR_LOCUS;Acc:AT4G02900]"/>
    <gene id="514" protId="ARATH00514 | AT4G02910.1 | AAC79115 | AAD15339 | AEE82249 | AT4G02910 | CAB77776 | Q9ZT89_ARATH | unknown protein; Has 5 Blast hits to 5 proteins in 2 species: Archae - 0; Bacteria - 0; Metazoa - 0; Fungi - 0; Plants - 5; Viruses - 0; Other Eukaryotes - 0 (source: NCBI BLink). [Source:TAIR_LOCUS;Acc:AT4G02910]"/>
    <gene id="515" protId="ARATH00515 | AT4G02920.2 | AAL91159 | AEE82251 | AT4G02920 | Q8RXG5_ARATH | unknown protein; BEST Arabidopsis thaliana protein match is: unknown protein (TAIR:AT1G03340.1); Has 41 Blast hits to 41 proteins in 12 species: Archae - 0; Bacteria - 0; Metazoa - 0; Fungi - 0; Plants - 41; Viruses - 0; Other Eukaryotes - 0 (source /.../ BLink).  [Source:TAIR_LOCUS;Acc:AT4G02920]"/>
    <gene id="516" protId="ARATH00516 | AT4G02930.1 | AAC79113 | AAD15337 | AAM97087 | AAP49517 | AEE82252 | AT4G02930 | BAE99090 | CAA23078 | CAA61511 | CAB77778 | Q0WUV8_ARATH | GTP binding Elongation factor Tu family protein [Source:TAIR_LOCUS;Acc:AT4G02930]"/>
    <gene id="517" protId="ARATH00517 | AT4G02940.1 | AAC79112 | AAM13042 | AAM91324 | AEE82253 | AT4G02940 | CAB77779 | Q9ZT92_ARATH | oxidoreductase, 2OG-Fe(II) oxygenase family protein [Source:TAIR_LOCUS;Acc:AT4G02940]"/>
    <gene id="518" protId="ARATH00518 | AT4G02950.1 | AAC79111 | ADM21181 | AEE82254 | AT4G02950 | CAB77780 | Q9ZT93_ARATH | Ubiquitin family protein [Source:TAIR_LOCUS;Acc:AT4G02950]"/>
    <gene id="519" protId="ARATH00519 | AT4G02970.1 | AAC79109 | AEE82255 | AT4G02970 | CAB77782 | Q9ZT95_ARATH | 7SL RNA1 [Source:TAIR_LOCUS;Acc:AT4G02970]"/>
    <gene id="520" protId="ARATH00520 | AT4G02980.1 | AAB22612 | AAC79108 | AAK63851 | AAM10378 | AAM64865 | AEE82256 | AT4G02980 | CAA38909 | CAA49526 | CAB77783 | endoplasmic reticulum auxin binding protein 1 [Source:TAIR_LOCUS;Acc:AT4G02980]"/>
    <gene id="521" protId="ARATH00521 | AT4G02990.1 | AAC79107 | AAK55704 | AAK96456 | AEE82257 | AT4G02990 | CAB77784 | Mitochondrial transcription termination factor family protein [Source:TAIR_LOCUS;Acc:AT4G02990]"/>
    <gene id="522" protId="ARATH00522 | AT4G03000.1 | AAC79106 | AEE82258 | AEE82259 | AT4G03000 | BAE98721 | BAF00952 | CAB77785 | RING/U-box superfamily protein [Source:TAIR_LOCUS;Acc:AT4G03000]"/>
    <gene id="523" protId="ARATH00523 | AT4G03010.1 | AAC79105 | ABE66040 | ABK28618 | AEE82260 | AT4G03010 | CAB77786 | Q9ZT98_ARATH | RNI-like superfamily protein [Source:TAIR_LOCUS;Acc:AT4G03010]"/>
    <gene id="524" protId="ARATH00524 | AT4G03020.2 | AAC79104 | AAM20586 | AAN15676 | ADM25349 | ADM25350 | ADM25351 | ADM25352 | ADM25353 | ADM25354 | ADM25355 | ADM25356 | ADM25357 | ADM25358 | ADM25359 | ADM25360 | ADM25361 | ADM25362 | ADM25363 | ADM25364 | ADM25365 | ADM25366 | ADM25367 | ADM25368 | ADM25369 | ADM25370 | ADM25371 | ADM25372 | ADM25373 | ADM25374 | ADM25375 | ADM25376 | ADM25377 | ADM25378 | ADM25379 | ADM25380 | ADM25381 | ADM25382 | ADM25383 | ADM25384 | ADM25385 | ADM25386 | ADM25387 | ADM25388 | ADM25389 | ADM25390 | ADM25391 | AEE82261 | AEE82262 | AT4G03020 | CAB77787 | Q8LPI5_ARATH | transducin family protein / WD-40 repeat family protein [Source:TAIR_LOCUS;Acc:AT4G03020]"/>
    <gene id="525" protId="ARATH00525 | AT4G03030.1 | AAA79706 | AAC79103 | ABH04601 | AEE82263 | AT4G03030 | CAB77788 | Galactose oxidase/kelch repeat superfamily protein [Source:TAIR_LOCUS;Acc:AT4G03030]"/>
    <gene id="526" protId="ARATH00526 | AT4G03040.1 | AAC79101 | AEE82264 | AT4G03040 | CAB77789 | Q9ZTA0_ARATH | BEST Arabidopsis thaliana protein match is: Polynucleotidyl transferase, ribonuclease H-like superfamily protein (TAIR:AT5G33330.1); Has 18 Blast hits to 18 proteins in 2 species: Archae - 0; Bacteria - 0; Metazoa - 0; Fungi - 0; Plants - 18; Viruse /.../ Other Eukaryotes - 0 (source: NCBI BLink).  [Source:TAIR_LOCUS;Acc:AT4G03040]"/>
    <gene id="527" protId="ARATH00527 | AT4G03050.2 | AAC79100 | AAL14647 | AAL14666 | AAL14667 | AAL14668 | AAL14669 | AAL14670 | AAL14671 | AAL14672 | AAL14674 | AAL14675 | AAL14676 | AEE82265 | AEE82266 | AT4G03050 | CAB77790 | 2-oxoglutarate (2OG) and Fe(II)-dependent oxygenase superfamily protein [Source:TAIR_LOCUS;Acc:AT4G03050]"/>
    <gene id="528" protId="ARATH00528 | AT4G03070.1 | AAC79098 | AAL14643 | AAL14644 | AAL14677 | AAL14678 | AAL14679 | AAL14680 | AAL14681 | AAL14682 | AAL14683 | AAL14684 | AAL14685 | AAL14686 | AAL14688 | AAL14689 | AAL14691 | AAL14692 | AAL14693 | AAL14694 | AAL14695 | AAL14696 | AAL14697 | AAL14698 | AAL14699 | AAL14700 | AAL14701 | AAL14702 | AEE82267 | AT4G03070 | CAB77792 | 2-oxoglutarate (2OG) and Fe(II)-dependent oxygenase superfamily protein [Source:TAIR_LOCUS;Acc:AT4G03070]"/>
    <gene id="529" protId="ARATH00529 | AT4G03080.1 | AAC79097 | AAM83219 | AEE82268 | AT4G03080 | CAB77793 | BRI1 suppressor 1 (BSU1)-like 1 [Source:TAIR_LOCUS;Acc:AT4G03080]"/>
    <gene id="530" protId="ARATH00530 | AT4G03090.1 | AEE82269 | AT4G03090 | sequence-specific DNA binding;sequence-specific DNA binding transcription factors [Source:TAIR_LOCUS;Acc:AT4G03090]"/>
    <gene id="531" protId="ARATH00531 | AT4G03100.1 | AAC79102 | AAD14438 | AEE82271 | AT4G03100 | CAB77795 | Rho GTPase activating protein with PAK-box/P21-Rho- binding domain [Source:TAIR_LOCUS;Acc:AT4G03100]"/>
    <gene id="532" protId="ARATH00532 | AT4G03110.1 | AAC79095 | AAD14439 | AAM61231 | AEE82272 | AT4G03110 | BAH19660 | CAB77796 | RNA-binding protein-defense related 1 [Source:TAIR_LOCUS;Acc:AT4G03110]"/>
    <gene id="533" protId="ARATH00533 | AT4G03115.1 | AEE82274 | AT4G03115 | BAF00711 | F4JI50_ARATH | Mitochondrial substrate carrier family protein [Source:TAIR_LOCUS;Acc:AT4G03115]"/>
    <gene id="534" protId="ARATH00534 | AT4G03113.1 | AEE82275 | AT4G03113 | B3H5A3_ARATH | unknown protein; LOCATED IN: mitochondrion; Has 30201 Blast hits to 17322 proteins in 780 species: Archae - 12; Bacteria - 1396; Metazoa - 17338; Fungi - 3422; Plants - 5037; Viruses - 0; Other Eukaryotes - 2996 (source: NCBI BLink). [Source:TAIR_LOCUS;Acc:AT4G03113]"/>
    <gene id="535" protId="ARATH00535 | AT4G03120.1 | AAD14440 | AAO44073 | AEE82276 | AT4G03120 | BAD93742 | BAE99804 | CAB77797 | C2H2 and C2HC zinc fingers superfamily protein [Source:TAIR_LOCUS;Acc:AT4G03120]"/>
    <gene id="536" protId="ARATH00536 | AT4G03130.1 | AAD14441 | AEE82277 | AT4G03130 | CAB77798 | F4JI52_ARATH | BRCT domain-containing DNA repair protein [Source:TAIR_LOCUS;Acc:AT4G03130]"/>
    <gene id="537" protId="ARATH00537 | AT4G03140.1 | AAD14442 | AAM67356 | AEE82278 | AT4G03140 | BAD94084 | CAB77799 | F4JI53_ARATH | NAD(P)-binding Rossmann-fold superfamily protein [Source:TAIR_LOCUS;Acc:AT4G03140]"/>
    <gene id="538" protId="ARATH00538 | AT4G03150.1 | AAD14443 | AAL16235 | AAM78056 | AEE82279 | AT4G03150 | CAB77800 | Q944G6_ARATH | unknown protein; FUNCTIONS IN: molecular_function unknown; INVOLVED IN: biological_process unknown; LOCATED IN: chloroplast; EXPRESSED IN: 20 plant structures; EXPRESSED DURING: 13 growth stages; Has 30201 Blast hits to 17322 proteins in 780 species /.../ae - 12; Bacteria - 1396; Metazoa - 17338; Fungi - 3422; Plants - 5037; Viruses - 0; Other Eukaryotes - 2996 (source: NCBI BLink).  [Source:TAIR_LOCUS;Acc:AT4G03150]"/>
    <gene id="539" protId="ARATH00539 | AT4G03153.1 | AAY78787 | AEE82280 | AT4G03153 | Kinase interacting (KIP1-like) family protein [Source:TAIR_LOCUS;Acc:AT4G03153]"/>
    <gene id="540" protId="ARATH00540 | AT4G03156.1 | AEE82281 | AT4G03156 | Q3EAC2_ARATH | small GTPase-related [Source:TAIR_LOCUS;Acc:AT4G03156]"/>
    <gene id="541" protId="ARATH00541 | AT4G03160.1 | AAD14444 | AEE82282 | AT4G03160 | CAB77801 | BEST Arabidopsis thaliana protein match is: AP2/B3- like transcriptional factor family protein (TAIR:AT4G03170.1); Has 46 Blast hits to 46 proteins in 13 species: Archae - 0; Bacteria - 0; Metazoa - 8; Fungi - 4; Plants - 29; Viruses - 0; Other Eukar /.../- 5 (source: NCBI BLink). [Source:TAIR_LOCUS;Acc:AT4G03160]"/>
    <gene id="542" protId="ARATH00542 | AT4G03165.1 | AEE82283 | AT4G03165 | F4JI58_ARATH | unknown protein; Has 30201 Blast hits to 17322 proteins in 780 species: Archae - 12; Bacteria - 1396; Metazoa - 17338; Fungi - 3422; Plants - 5037; Viruses - 0; Other Eukaryotes - 2996 (source: NCBI BLink).  [Source:TAIR_LOCUS;Acc:AT4G03165]"/>
    <gene id="543" protId="ARATH00543 | AT4G03170.1 | AAD14445 | AEE82284 | AT4G03170 | BAH30512 | CAB77802 | AP2/B3-like transcriptional factor family protein [Source:TAIR_LOCUS;Acc:AT4G03170]"/>
    <gene id="544" protId="ARATH00544 | AT4G03175.1 | AEE82285 | AT4G03175 | F4JI60_ARATH | Protein kinase superfamily protein [Source:TAIR_LOCUS;Acc:AT4G03175]"/>
    <gene id="545" protId="ARATH00545 | AT4G03180.1 | AAD14446 | AAM66022 | ABF58957 | AEE82286 | AT4G03180 | BAE98623 | CAB77803 | Q9ZR13_ARATH | CONTAINS InterPro DOMAIN/s: rRNA processing (InterPro:IPR013730); Has 898 Blast hits to 687 proteins in 142 species: Archae - 2; Bacteria - 28; Metazoa - 200; Fungi - 99; Plants - 63; Viruses - 0; Other Eukaryotes - 506 (source: NCBI BLink).  [Source:TAIR_LOCUS;Acc:AT4G03180]"/>
    <gene id="546" protId="ARATH00546 | AT4G03190.1 | AAD14447 | AAK01147 | AAK76473 | AAN12969 | ACB30654 | ACB30655 | ACB30656 | ACB30657 | ACB30658 | ACB30659 | ACB30660 | ACB30661 | ACB30662 | ACB30663 | ACB30664 | ACB30665 | ACB30666 | ACB30667 | ACB30668 | ACB30669 | ACB30670 | ACB30671 | ACB30672 | ACB30673 | ACB30674 | ACB30675 | ACB30676 | ACB30677 | ADB92047 | ADB92048 | ADB92049 | ADB92050 | ADB92051 | ADL70217 | ADL70218 | ADL70219 | ADL70220 | ADL70221 | ADL70222 | ADL70223 | ADL70224 | ADL70225 | ADL70226 | ADL70227 | ADL70228 | ADL70229 | AEE82287 | AT4G03190 | CAB77804 | GRR1-like protein 1 [Source:TAIR_LOCUS;Acc:AT4G03190]"/>
    <gene id="547" protId="ARATH00547 | AT4G03200.1 | AAL32608 | AAQ56786 | AEE82288 | AEE82289 | AT4G03200 | BAD93835 | F4JI63_ARATH | catalytics [Source:TAIR_LOCUS;Acc:AT4G03200]"/>
    <gene id="548" protId="ARATH00548 | AT4G03205.2 | AAL15338 | AAP21154 | AEE82290 | AEE82291 | AT4G03205 | Coproporphyrinogen III oxidase [Source:TAIR_LOCUS;Acc:AT4G03205]"/>
    <gene id="549" protId="ARATH00549 | AT4G03210.1 | AAD14449 | AAK73274 | AAL62345 | AAM62971 | AAN72210 | AEE82292 | AT4G03210 | BAD43431 | BAH30513 | CAB77806 | C0SVH2_ARATH | xyloglucan endotransglucosylase/hydrolase 9 [Source:TAIR_LOCUS;Acc:AT4G03210]"/>
    <gene id="550" protId="ARATH00550 | AT4G03220.1 | AAD14450 | AEE82294 | AT4G03220 | CAB77807 | Protein with RNI-like/FBD-like domains [Source:TAIR_LOCUS;Acc:AT4G03220]"/>
    <gene id="551" protId="ARATH00551 | AT4G03230.1 | AT4G03230 | S-locus lectin protein kinase family protein [Source:TAIR_LOCUS;Acc:AT4G03230]"/>
    <gene id="552" protId="ARATH00552 | AT4G03240.1 | AAD14452 | AAT47815 | AAU11485 | AEE82296 | AT4G03240 | BAD44211 | BAD44594 | CAB77809 | frataxin homolog [Source:TAIR_LOCUS;Acc:AT4G03240]"/>
    <gene id="553" protId="ARATH00553 | AT4G03250.1 | AAD14453 | ABH04479 | AEE82297 | AT4G03250 | CAB77810 | CAD29664 | F4JI72_ARATH | Homeodomain-like superfamily protein [Source:TAIR_LOCUS;Acc:AT4G03250]"/>
    <gene id="554" protId="ARATH00554 | AT4G03260.1 | AAD14454 | AAO00823 | AAP37774 | AEE82298 | AEE82299 | AT4G03260 | CAB77811 | Q8GUJ5_ARATH | Outer arm dynein light chain 1 protein [Source:TAIR_LOCUS;Acc:AT4G03260]"/>
    <gene id="555" protId="ARATH00555 | AT4G03270.1 | AAD14455 | AEE82300 | AT4G03270 | CAB77812 | Cyclin D6;1 [Source:TAIR_LOCUS;Acc:AT4G03270]"/>
    <gene id="556" protId="ARATH00556 | AT4G03280.1 | AAD14456 | AAK49572 | AAK95282 | AAM10350 | ADM21175 | AEE82301 | AEE82302 | AT4G03280 | CAB52433 | CAB77813 | CAC03598 | photosynthetic electron transfer C [Source:TAIR_LOCUS;Acc:AT4G03280]"/>
    <gene id="557" protId="ARATH00557 | AT4G03290.1 | AAD14457 | AAO41984 | AAO50652 | ADM21176 | ADM25392 | ADM25393 | ADM25394 | ADM25395 | ADM25396 | ADM25397 | ADM25398 | ADM25399 | ADM25400 | ADM25401 | ADM25402 | ADM25403 | ADM25404 | ADM25405 | ADM25406 | ADM25407 | ADM25408 | ADM25409 | ADM25410 | ADM25411 | ADM25412 | ADM25413 | ADM25414 | ADM25415 | ADM25416 | ADM25417 | ADM25418 | ADM25419 | ADM25420 | ADM25421 | ADM25422 | ADM25423 | ADM25424 | ADM25425 | ADM25426 | ADM25427 | ADM25428 | ADM25429 | ADM25430 | ADM25431 | ADM25432 | ADM25433 | ADM25434 | ADM25435 | AEE82303 | AT4G03290 | CAB77814 | EF hand calcium-binding protein family [Source:TAIR_LOCUS;Acc:AT4G03290]"/>
    <gene id="558" protId="ARATH00558 | AT4G03292.1 | ABE65510 | ABK28241 | AEE82304 | AT4G03292 | Q3E7R1_ARATH | Polynucleotidyl transferase, ribonuclease H-like superfamily protein [Source:TAIR_LOCUS;Acc:AT4G03292]"/>
    <gene id="559" protId="ARATH00559 | AT4G03298.1 | AEE82305 | AT4G03298 | A8MQG6_ARATH | unknown protein; FUNCTIONS IN: molecular_function unknown; INVOLVED IN: biological_process unknown; LOCATED IN: cellular_component unknown; Has 7 Blast hits to 7 proteins in 2 species: Archae - 0; Bacteria - 0; Metazoa - 0; Fungi - 0; Plants - 6; Vi /.../- 0; Other Eukaryotes - 1 (source: NCBI BLink). [Source:TAIR_LOCUS;Acc:AT4G03298]"/>
    <gene id="560" protId="ARATH00560 | AT4G03320.1 | AAD14460 | AAK32801 | AAL06969 | AAM61111 | ADM25436 | ADM25437 | ADM25439 | ADM25440 | ADM25441 | ADM25442 | ADM25443 | ADM25444 | ADM25445 | ADM25446 | ADM25447 | ADM25448 | ADM25449 | ADM25450 | ADM25451 | ADM25452 | ADM25453 | ADM25454 | ADM25455 | ADM25456 | ADM25457 | ADM25458 | ADM25459 | ADM25460 | ADM25461 | ADM25462 | ADM25463 | ADM25464 | ADM25465 | ADM25466 | ADM25467 | ADM25468 | ADM25469 | ADM25470 | ADM25471 | ADM25472 | ADM25473 | ADM25474 | ADM25475 | ADM25476 | ADM25477 | ADM25478 | AEE82306 | AT4G03320 | CAB77817 | translocon at the inner envelope membrane of chloroplasts 20-IV [Source:TAIR_LOCUS;Acc:AT4G03320]"/>
    <gene id="561" protId="ARATH00561 | AT4G03330.1 | AAD14461 | AAM65230 | ACI31312 | ADM21178 | ADM25479 | ADM25480 | ADM25481 | ADM25482 | ADM25483 | ADM25484 | ADM25485 | ADM25486 | ADM25487 | ADM25488 | ADM25489 | ADM25490 | ADM25491 | ADM25492 | ADM25493 | ADM25494 | ADM25495 | ADM25496 | ADM25497 | ADM25498 | ADM25499 | ADM25500 | ADM25501 | ADM25502 | ADM25503 | ADM25504 | ADM25505 | ADM25506 | ADM25507 | ADM25508 | ADM25509 | ADM25510 | ADM25511 | ADM25512 | ADM25513 | ADM25514 | ADM25515 | ADM25516 | ADM25517 | ADM25518 | ADM25519 | ADM25520 | ADM25521 | ADM25522 | ADM25523 | AEE82307 | AT4G03330 | BAF00925 | CAB77818 | Q0WPM4_ARATH | syntaxin of plants 123 [Source:TAIR_LOCUS;Acc:AT4G03330]"/>
    <gene id="562" protId="ARATH00562 | AT4G03340.1 | AAD14462 | ADM25524 | ADM25525 | ADM25526 | ADM25527 | ADM25528 | ADM25529 | ADM25530 | ADM25531 | ADM25532 | ADM25533 | ADM25534 | ADM25535 | ADM25536 | ADM25537 | ADM25538 | ADM25539 | ADM25540 | ADM25541 | ADM25542 | ADM25543 | ADM25544 | ADM25545 | ADM25546 | ADM25547 | ADM25548 | ADM25549 | ADM25550 | ADM25551 | ADM25552 | ADM25553 | ADM25555 | ADM25556 | ADM25557 | ADM25558 | ADM25559 | ADM25560 | ADM25561 | ADM25562 | ADM25563 | ADM25564 | ADM25565 | ADM25566 | ADM25567 | ADM25568 | ADM25569 | AEE82308 | AT4G03340 | BAE98919 | CAB77819 | Q9ZQZ7_ARATH | Core-2/I-branching beta-1,6-N- acetylglucosaminyltransferase family protein [Source:TAIR_LOCUS;Acc:AT4G03340]"/>
    <gene id="563" protId="ARATH00563 | AT4G03350.1 | AAD14463 | ADM21180 | AEE82309 | AT4G03350 | CAB77820 | Q9ZQZ6_ARATH | ubiquitin family protein [Source:TAIR_LOCUS;Acc:AT4G03350]"/>
    <gene id="564" protId="ARATH00564 | AT4G03360.1 | AAD14465 | AAY78788 | AEE82310 | AT4G03360 | CAB77821 | Q9ZQZ5_ARATH | Ubiquitin family protein [Source:TAIR_LOCUS;Acc:AT4G03360]"/>
    <gene id="565" protId="ARATH00565 | AT4G03370.1 | AAD14464 | AAY78789 | AEE82311 | AT4G03370 | CAB77822 | Q9ZQZ4_ARATH | Ubiquitin family protein [Source:TAIR_LOCUS;Acc:AT4G03370]"/>
    <gene id="566" protId="ARATH00566 | AT4G03380.1 | AAD14466 | AEE82312 | AT4G03380 | CAB77823 | Q9ZQZ3_ARATH | BEST Arabidopsis thaliana protein match is: nuclear assembly factor 1 (TAIR:AT1G03530.1); Has 29 Blast hits to 29 proteins in 8 species: Archae - 0; Bacteria - 0; Metazoa - 0; Fungi - 0; Plants - 29; Viruses - 0; Other Eukaryotes - 0 (source: NCBI BLink).  [Source:TAIR_LOCUS;Acc:AT4G03380]"/>
    <gene id="567" protId="ARATH00567 | AT4G03390.1 | AAD14467 | AAR99871 | ACN59337 | ADM21173 | ADM21174 | ADM21184 | ADM25783 | ADM25784 | ADM25785 | ADM25786 | ADM25787 | ADM25788 | ADM25789 | ADM25790 | ADM25792 | ADM25793 | ADM25794 | ADM25795 | ADM25796 | ADM25797 | ADM25798 | ADM25799 | ADM25800 | ADM25801 | ADM25802 | ADM25803 | AEE82313 | AT4G03390 | BAF00067 | CAB77824 | C0LGQ2_ARATH | STRUBBELIG-receptor family 3 [Source:TAIR_LOCUS;Acc:AT4G03390]"/>
    <gene id="568" protId="ARATH00568 | AT4G03400.1 | AAD11582 | AAD14468 | AAL24423 | AAN15380 | ADM21185 | AEE82314 | AT4G03400 | BAD95110 | CAB77825 | Q9ZNS2_ARATH | Auxin-responsive GH3 family protein [Source:TAIR_LOCUS;Acc:AT4G03400]"/>
    <gene id="569" protId="ARATH00569 | AT4G03410.2 | ADM25570 | ADM25571 | ADM25572 | ADM25573 | ADM25574 | ADM25575 | ADM25576 | ADM25577 | ADM25578 | ADM25579 | ADM25580 | ADM25581 | ADM25582 | ADM25583 | ADM25584 | ADM25585 | ADM25586 | ADM25587 | ADM25588 | ADM25589 | ADM25590 | ADM25591 | ADM25592 | ADM25593 | ADM25594 | ADM25595 | ADM25596 | ADM25597 | ADM25598 | ADM25599 | ADM25600 | ADM25601 | ADM25602 | ADM25603 | ADM25604 | ADM25605 | ADM25606 | ADM25607 | ADM25608 | ADM25609 | ADM25610 | ADM25611 | ADM25612 | ADM25613 | ADM25614 | AEE82316 | AT4G03410 | F4JI90_ARATH | Peroxisomal membrane 22 kDa (Mpv17/PMP22) family protein [Source:TAIR_LOCUS;Acc:AT4G03410]"/>
    <gene id="570" protId="ARATH00570 | AT4G03415.2 | AAO63448 | ADM21187 | AEE82317 | AEE82318 | AT4G03415 | BAC42488 | E0Y434_ARATH | Protein phosphatase 2C family protein [Source:TAIR_LOCUS;Acc:AT4G03415]"/>
    <gene id="571" protId="ARATH00571 | AT4G03420.1 | AAD11584 | AAL75907 | AAM19862 | ADM21188 | ADM25615 | ADM25616 | ADM25617 | ADM25618 | ADM25619 | ADM25620 | ADM25621 | ADM25622 | ADM25623 | ADM25624 | ADM25625 | ADM25626 | ADM25627 | ADM25628 | ADM25629 | ADM25630 | ADM25631 | ADM25632 | ADM25633 | ADM25634 | ADM25635 | ADM25636 | ADM25637 | ADM25638 | ADM25639 | ADM25640 | ADM25641 | ADM25642 | ADM25643 | ADM25644 | ADM25645 | ADM25646 | ADM25647 | ADM25648 | ADM25649 | ADM25650 | ADM25651 | ADM25652 | ADM25653 | ADM25654 | ADM25655 | ADM25656 | ADM25657 | ADM25658 | ADM25659 | AEE82319 | AT4G03420 | CAB77827 | Q8S9K9_ARATH | Protein of unknown function (DUF789) [Source:TAIR_LOCUS;Acc:AT4G03420]"/>
    <gene id="572" protId="ARATH00572 | AT4G03430.1 | AAD11585 | AAL24077 | AAN13111 | ADM25660 | ADM25661 | ADM25662 | ADM25663 | ADM25664 | ADM25665 | ADM25666 | ADM25668 | ADM25669 | ADM25670 | ADM25671 | ADM25672 | ADM25673 | ADM25674 | ADM25675 | ADM25676 | ADM25677 | ADM25678 | ADM25679 | ADM25680 | ADM25681 | ADM25682 | ADM25683 | ADM25684 | ADM25685 | ADM25686 | ADM25687 | ADM25688 | ADM25689 | ADM25690 | ADM25691 | ADM25692 | ADM25693 | ADM25694 | ADM25695 | ADM25696 | ADM25697 | ADM25698 | ADM25699 | ADM25700 | ADM25701 | ADM25702 | ADM25703 | ADM25704 | ADM25705 | AEE82320 | AT4G03430 | BAD94780 | BAE98809 | CAB77828 | pre-mRNA splicing factor-related [Source:TAIR_LOCUS;Acc:AT4G03430]"/>
    <gene id="573" protId="ARATH00573 | AT4G03440.1 | AAD11586 | ADM21189 | AEE82321 | AT4G03440 | CAB77829 | Q9ZT72_ARATH | Ankyrin repeat family protein [Source:TAIR_LOCUS;Acc:AT4G03440]"/>
    <gene id="574" protId="ARATH00574 | AT4G03443.1 | AEE82322 | AT4G03443 | F4JG82_ARATH | unknown protein; FUNCTIONS IN: molecular_function unknown; INVOLVED IN: biological_process unknown; LOCATED IN: cellular_component unknown; Has 0 Blast hits to 0 proteins in 0 species (source: NCBI BLink).  [Source:TAIR_LOCUS;Acc:AT4G03443]"/>
    <gene id="575" protId="ARATH00575 | AT4G03450.1 | AAD11587 | AAV91330 | AAW30039 | ADM21190 | AEE82323 | AT4G03450 | CAB77830 | Q9ZT73_ARATH | Ankyrin repeat family protein [Source:TAIR_LOCUS;Acc:AT4G03450]"/>
    <gene id="576" protId="ARATH00576 | AT4G03460.1 | ABI15076 | ABI15077 | ABI15078 | ABI15079 | ABI15080 | ABI15081 | ADM25706 | ADM25707 | ADM25708 | ADM25709 | ADM25710 | ADM25711 | ADM25712 | ADM25713 | ADM25714 | ADM25715 | ADM25716 | ADM25717 | ADM25718 | ADM25719 | ADM25720 | ADM25721 | ADM25722 | ADM25723 | ADM25724 | ADM25725 | ADM25726 | ADM25728 | ADM25729 | ADM25730 | ADM25731 | ADM25732 | ADM25733 | ADM25735 | ADM25736 | ADM25737 | ADM25738 | AEE82324 | AT4G03460 | F4JG84_ARATH | Ankyrin repeat family protein [Source:TAIR_LOCUS;Acc:AT4G03460]"/>
    <gene id="577" protId="ARATH00577 | AT4G03470.1 | AAD11589 | AEE82325 | AT4G03470 | CAB77832 | Q9M109_ARATH | Ankyrin repeat family protein [Source:TAIR_LOCUS;Acc:AT4G03470]"/>
    <gene id="578" protId="ARATH00578 | AT4G03480.1 | ABI15071 | ABI15072 | ABI15073 | ABI15074 | ABI15075 | AEE82326 | AT4G03480 | F4JG86_ARATH | Ankyrin repeat family protein [Source:TAIR_LOCUS;Acc:AT4G03480]"/>
    <gene id="579" protId="ARATH00579 | AT4G03490.2 | AEE82328 | AT4G03490 | F4JG88_ARATH | Ankyrin repeat family protein [Source:TAIR_LOCUS;Acc:AT4G03490]"/>
    <gene id="580" protId="ARATH00580 | AT4G03500.1 | AAD11592 | ADM25720 | ADM25721 | ADM25722 | ADM25724 | ADM25727 | ADM25728 | ADM25731 | ADM25733 | ADM25734 | ADM25735 | ADM25736 | ADM25737 | ADM25738 | AEE82329 | AT4G03500 | CAB77835 | Q9ZT78_ARATH | Ankyrin repeat family protein [Source:TAIR_LOCUS;Acc:AT4G03500]"/>
    <gene id="581" protId="ARATH00581 | AT4G03505.1 | ABF59375 | AEE82330 | AT4G03505 | Q2V3L5_ARATH | BEST Arabidopsis thaliana protein match is: Ankyrin repeat family protein (TAIR:AT4G03470.1); Has 35333 Blast hits to 34131 proteins in 2444 species: Archae - 798; Bacteria - 22429; Metazoa - 974; Fungi - 991; Plants - 531; Viruses - 0; Other Eukary /.../ 9610 (source: NCBI BLink).  [Source:TAIR_LOCUS;Acc:AT4G03505]"/>
    <gene id="582" protId="ARATH00582 | AT4G03510.1 | AAD11593 | AAO41884 | AAO50721 | ADM25739 | ADM25740 | ADM25741 | ADM25742 | ADM25743 | ADM25744 | ADM25745 | ADM25746 | ADM25747 | ADM25748 | ADM25749 | ADM25750 | ADM25751 | ADM25752 | ADM25754 | ADM25755 | ADM25756 | ADM25757 | ADM25758 | ADM25759 | ADM25760 | ADM25761 | ADM25762 | ADM25763 | ADM25764 | ADM25765 | ADM25766 | ADM25767 | ADM25768 | ADM25769 | ADM25770 | ADM25771 | ADM25772 | ADM25773 | ADM25774 | ADM25775 | ADM25776 | ADM25777 | ADM25778 | ADM25779 | ADM25780 | ADM25781 | ADM25782 | AEE82331 | AEE82332 | AT4G03510 | BAA28598 | CAB77836 | RING membrane-anchor 1 [Source:TAIR_LOCUS;Acc:AT4G03510]"/>
    <gene id="583" protId="ARATH00583 | AT4G03520.1 | AAD11594 | AAD15308 | AAF15949 | AAK76675 | AAL85093 | AAM67285 | AEE82333 | AEE82334 | AT4G03520 | BAD94225 | CAB77837 | Thioredoxin superfamily protein [Source:TAIR_LOCUS;Acc:AT4G03520]"/>
    <gene id="584" protId="ARATH00584 | AT4G03540.1 | AAD11596 | AAD15310 | AEE82335 | AT4G03540 | CAB77839 | Uncharacterised protein family (UPF0497) [Source:TAIR_LOCUS;Acc:AT4G03540]"/>
    <gene id="585" protId="ARATH00585 | AT4G03550.1 | AAD11597 | AAD15311 | AEE82336 | AT4G03550 | CAB77840 | W8PV73_ARATH | glucan synthase-like 5 [Source:TAIR_LOCUS;Acc:AT4G03550]"/>
    <gene id="586" protId="ARATH00586 | AT4G03560.1 | AAD11598 | AAD15312 | AAK39554 | AEE82337 | AT4G03560 | BAB55460 | BAH19452 | CAB77841 | B9DFD5_ARATH | two-pore  channel 1 [Source:TAIR_LOCUS;Acc:AT4G03560]"/>
    <gene id="587" protId="ARATH00587 | AT4G03565.1 | AEE82338 | AT4G03565 | F4JG98_ARATH | Cystatin/monellin superfamily protein [Source:TAIR_LOCUS;Acc:AT4G03565]"/>
    <gene id="588" protId="ARATH00588 | AT4G03566.1 | ABF59241 | ABK28343 | AEE82339 | AT4G03566 | Q1G3K1_ARATH | unknown protein; FUNCTIONS IN: molecular_function unknown; INVOLVED IN: biological_process unknown; LOCATED IN: cellular_component unknown; BEST Arabidopsis thaliana protein match is: unknown protein (TAIR:AT5G19270.1); Has 30201 Blast hits to 17322 /.../ins in 780 species: Archae - 12; Bacteria - 1396; Metazoa - 17338; Fungi - 3422; Plants - 5037; Viruses - 0; Other Eukaryotes - 2996 (source: NCBI BLink). [Source:TAIR_LOCUS;Acc:AT4G03566]"/>
    <gene id="589" protId="ARATH00589 | AT4G03570.1 | AAD15313 | AEE82340 | AT4G03570 | CAB77842 | Q9SY35_ARATH | Cystatin/monellin superfamily protein [Source:TAIR_LOCUS;Acc:AT4G03570]"/>
    <gene id="590" protId="ARATH00590 | AT4G03580.1 | AAD15314 | AEE82341 | AT4G03580 | CAB77843 | Q9SY36_ARATH | BEST Arabidopsis thaliana protein match is: Cysteine proteinases superfamily protein (TAIR:AT5G17080.1); Has 155 Blast hits to 136 proteins in 31 species: Archae - 0; Bacteria - 11; Metazoa - 28; Fungi - 14; Plants - 17; Viruses - 0; Other Eukaryote /.../ (source: NCBI BLink).  [Source:TAIR_LOCUS;Acc:AT4G03580]"/>
    <gene id="591" protId="ARATH00591 | AT4G03590.1 | AAD15315 | AEE82342 | AT4G03590 | CAB77844 | Q9SY37_ARATH | Cystatin/monellin superfamily protein [Source:TAIR_LOCUS;Acc:AT4G03590]"/>
    <gene id="592" protId="ARATH00592 | AT4G03600.1 | AAD15316 | AAM65386 | ABE66042 | ABK28619 | AEE82343 | AT4G03600 | CAB77845 | Q9SY38_ARATH | unknown protein; BEST Arabidopsis thaliana protein match is: unknown protein (TAIR:AT1G03730.1); Has 30201 Blast hits to 17322 proteins in 780 species: Archae - 12; Bacteria - 1396; Metazoa - 17338; Fungi - 3422; Plants - 5037; Viruses - 0; Other Eu /.../es - 2996 (source: NCBI BLink). [Source:TAIR_LOCUS;Acc:AT4G03600]"/>
    <gene id="593" protId="ARATH00593 | AT4G03610.1 | AAD15317 | AEE82344 | AT4G03610 | CAB77846 | F4JGA4_ARATH | Metallo-hydrolase/oxidoreductase superfamily protein [Source:TAIR_LOCUS;Acc:AT4G03610]"/>
    <gene id="594" protId="ARATH00594 | AT4G03620.1 | AAD15318 | AEE82346 | AT4G03620 | CAB77847 | Q9SY40_ARATH | myosin heavy chain-related [Source:TAIR_LOCUS;Acc:AT4G03620]"/>
    <gene id="595" protId="ARATH00595 | AT4G03630.1 | AAD15319 | AAY78790 | AEE82347 | AT4G03630 | CAB77848 | Q9SY41_ARATH | RNI-like superfamily protein [Source:TAIR_LOCUS;Acc:AT4G03630]"/>
    <gene id="596" protId="ARATH00596 | AT4G03635.1 | ABF59242 | ABK28344 | AEE82348 | AT4G03635 | Q1G3K0_ARATH | BEST Arabidopsis thaliana protein match is: RNI-like superfamily protein (TAIR:AT4G05470.1); Has 118 Blast hits to 113 proteins in 8 species: Archae - 0; Bacteria - 0; Metazoa - 0; Fungi - 0; Plants - 118; Viruses - 0; Other Eukaryotes - 0 (source:  /.../Link).  [Source:TAIR_LOCUS;Acc:AT4G03635]"/>
    <gene id="597" protId="ARATH00597 | AT4G03723.1 | AEE82349 | AT4G03723 | F4JGA9_ARATH | FUNCTIONS IN: molecular_function unknown; INVOLVED IN: biological_process unknown; LOCATED IN: cellular_component unknown; BEST Arabidopsis thaliana protein match is: zinc ion binding (TAIR:AT4G04775.1); Has 8 Blast hits to 8 proteins in 1 species:  /.../ - 0; Bacteria - 0; Metazoa - 0; Fungi - 0; Plants - 8; Viruses - 0; Other Eukaryotes - 0 (source: NCBI BLink).  [Source:TAIR_LOCUS;Acc:AT4G03723]"/>
    <gene id="598" protId="ARATH00598 | AT4G03728.1 | AEE82350 | AT4G03728 | F4JGB0_ARATH | unknown protein; FUNCTIONS IN: molecular_function unknown; INVOLVED IN: biological_process unknown; LOCATED IN: cellular_component unknown; Has 6 Blast hits to 6 proteins in 2 species: Archae - 0; Bacteria - 0; Metazoa - 0; Fungi - 0; Plants - 6; Vi /.../- 0; Other Eukaryotes - 0 (source: NCBI BLink). [Source:TAIR_LOCUS;Acc:AT4G03728]"/>
    <gene id="599" protId="ARATH00599 | AT4G03740.1 | AAD15330 | AEE82351 | AT4G03740 | CAB77859 | Q9SY52_ARATH | unknown protein; Has 1807 Blast hits to 1807 proteins in 277 species: Archae - 0; Bacteria - 0; Metazoa - 736; Fungi - 347; Plants - 385; Viruses - 0; Other Eukaryotes - 339 (source: NCBI BLink).  [Source:TAIR_LOCUS;Acc:AT4G03740]"/>
    <gene id="600" protId="ARATH00600 | AT4G03820.2 | AEE82353 | AT4G03820 | F4JGB3_ARATH | Protein of unknown function (DUF3537) [Source:TAIR_LOCUS;Acc:AT4G03820]"/>
    <gene id="601" protId="ARATH00601 | AT4G03827.1 | AEE82354 | AT4G03827 | B3H7J8_ARATH | unknown protein; Has 30201 Blast hits to 17322 proteins in 780 species: Archae - 12; Bacteria - 1396; Metazoa - 17338; Fungi - 3422; Plants - 5037; Viruses - 0; Other Eukaryotes - 2996 (source: NCBI BLink).  [Source:TAIR_LOCUS;Acc:AT4G03827]"/>
    <gene id="602" protId="ARATH00602 | AT4G03830.1 | AEE82355 | AT4G03830 | CAB80806 | Q9M107_ARATH | Protein of unknown function, DUF601 [Source:TAIR_LOCUS;Acc:AT4G03830]"/>
    <gene id="603" protId="ARATH00603 | AT4G03930.1 | AAC28220 | ABE66043 | ABK28620 | AEE82356 | AT4G03930 | CAB80816 | Plant invertase/pectin methylesterase inhibitor superfamily [Source:TAIR_LOCUS;Acc:AT4G03930]"/>
    <gene id="604" protId="ARATH00604 | AT4G03940.1 | AAC28222 | AEE82357 | AT4G03940 | CAB80817 | O81515_ARATH | unknown protein; Has 8 Blast hits to 8 proteins in 3 species: Archae - 0; Bacteria - 0; Metazoa - 0; Fungi - 0; Plants - 6; Viruses - 0; Other Eukaryotes - 2 (source: NCBI BLink). [Source:TAIR_LOCUS;Acc:AT4G03940]"/>
    <gene id="605" protId="ARATH00605 | AT4G03945.1 | ABF59454 | ABK28113 | AEE82358 | AT4G03945 | Q1G390_ARATH | Plant invertase/pectin methylesterase inhibitor superfamily protein [Source:TAIR_LOCUS;Acc:AT4G03945]"/>
    <gene id="606" protId="ARATH00606 | AT4G03950.1 | AAC28223 | AEE82360 | AT4G03950 | CAB80818 | Nucleotide/sugar transporter family protein [Source:TAIR_LOCUS;Acc:AT4G03950]"/>
    <gene id="607" protId="ARATH00607 | AT4G03960.1 | AAL06938 | AAL51114 | AAM63767 | ACU43462 | AEE82361 | AT4G03960 | BAC43298 | Q940L5_ARATH | Phosphotyrosine protein phosphatases superfamily protein [Source:TAIR_LOCUS;Acc:AT4G03960]"/>
    <gene id="608" protId="ARATH00608 | AT4G03965.1 | AAU44505 | AAV63915 | AEE82362 | AT4G03965 | Q5XV87_ARATH | RING/U-box superfamily protein [Source:TAIR_LOCUS;Acc:AT4G03965]"/>
    <gene id="609" protId="ARATH00609 | AT4G04020.1 | AAC28198 | AAM53324 | AAM62561 | AAN15467 | AEE82363 | AT4G04020 | CAB77870 | fibrillin [Source:TAIR_LOCUS;Acc:AT4G04020]"/>
    <gene id="610" protId="ARATH00610 | AT4G04040.1 | AAC28214 | AEE82365 | AT4G04040 | CAA82295 | CAB77872 | Phosphofructokinase family protein [Source:TAIR_LOCUS;Acc:AT4G04040]"/>
    <gene id="611" protId="ARATH00611 | AT4G04078.1 | AEE82366 | AT4G04078 | B3H7E1_ARATH | unknown protein; BEST Arabidopsis thaliana protein match is: unknown protein (TAIR:AT3G42148.1); Has 30201 Blast hits to 17322 proteins in 780 species: Archae - 12; Bacteria - 1396; Metazoa - 17338; Fungi - 3422; Plants - 5037; Viruses - 0; Other Eu /.../es - 2996 (source: NCBI BLink). [Source:TAIR_LOCUS;Acc:AT4G04078]"/>
    <gene id="612" protId="ARATH00612 | AT4G04080.1 | AAC28213 | AAY78791 | ABR46242 | AEE82367 | AT4G04080 | CAB77876 | CAI29443 | ISCU-like 3 [Source:TAIR_LOCUS;Acc:AT4G04080]"/>
    <gene id="613" protId="ARATH00613 | AT4G04090.1 | AAC28212 | AEE82368 | AT4G04090 | CAB77877 | BTB/POZ domain-containing protein [Source:TAIR_LOCUS;Acc:AT4G04090]"/>
    <gene id="614" protId="ARATH00614 | AT4G04110.1 | AAC28208 | AEE82369 | AT4G04110 | CAB77879 | O81430_ARATH | Toll-Interleukin-Resistance (TIR) domain family protein [Source:TAIR_LOCUS;Acc:AT4G04110]"/>
    <gene id="615" protId="ARATH00615 | AT4G04180.1 | AAC28233 | AAO42237 | AEE82370 | AT4G04180 | CAB77886 | F4JGS0_ARATH | P-loop containing nucleoside triphosphate hydrolases superfamily protein [Source:TAIR_LOCUS;Acc:AT4G04180]"/>
    <gene id="616" protId="ARATH00616 | AT4G04190.2 | ABI49490 | AEE82371 | AEE82372 | AT4G04190 | Q0IGH7_ARATH | unknown protein; Has 35 Blast hits to 35 proteins in 13 species: Archae - 0; Bacteria - 0; Metazoa - 0; Fungi - 0; Plants - 33; Viruses - 0; Other Eukaryotes - 2 (source: NCBI BLink). [Source:TAIR_LOCUS;Acc:AT4G04190]"/>
    <gene id="617" protId="ARATH00617 | AT4G04200.1 | AAQ65135 | AEE82373 | AT4G04200 | BAD44488 | F4JGB4_ARATH | Microsomal signal peptidase 25 kDa subunit (SPC25) [Source:TAIR_LOCUS;Acc:AT4G04200]"/>
    <gene id="618" protId="ARATH00618 | AT4G04210.1 | AAC28225 | AAM14050 | AAM62564 | AAM67493 | AAS78926 | AEE82374 | AT4G04210 | CAB77889 | plant UBX domain containing protein 4 [Source:TAIR_LOCUS;Acc:AT4G04210]"/>
    <gene id="619" protId="ARATH00619 | AT4G04220.1 | AEE82375 | AT4G04220 | F4JGB6_ARATH | receptor like protein 46 [Source:TAIR_LOCUS;Acc:AT4G04220]"/>
    <gene id="620" protId="ARATH00620 | AT4G04260.1 | AEE82376 | AT4G04260 | Bromo-adjacent homology (BAH) domain-containing protein [Source:TAIR_LOCUS;Acc:AT4G04260]"/>
    <gene id="621" protId="ARATH00621 | AT4G04320.1 | AAP40492 | AAU05533 | AEE82377 | AT4G04320 | BAF01557 | Q7Y1Z8_ARATH | malonyl-CoA decarboxylase family protein [Source:TAIR_LOCUS;Acc:AT4G04320]"/>
    <gene id="622" protId="ARATH00622 | AT4G04330.1 | AAD36948 | AAK76456 | AAN13142 | AEE82379 | AT4G04330 | CAB77901 | Q94AU9_ARATH | Chaperonin-like RbcX protein [Source:TAIR_LOCUS;Acc:AT4G04330]"/>
    <gene id="623" protId="ARATH00623 | AT4G04340.1 | AAD36947 | AAL07154 | AAM13208 | AEE82380 | AEE82381 | AEE82382 | AT4G04340 | CAB77902 | A0A097NUN6_ARATH | ERD (early-responsive to dehydration stress) family protein [Source:TAIR_LOCUS;Acc:AT4G04340]"/>
    <gene id="624" protId="ARATH00624 | AT4G04350.1 | AAD36946 | AAL84999 | AAN72260 | AEE82383 | AT4G04350 | CAB77903 | tRNA synthetase class I (I, L, M and V) family protein [Source:TAIR_LOCUS;Acc:AT4G04350]"/>
    <gene id="625" protId="ARATH00625 | AT4G04360.1 | AEE82384 | AT4G04360 | F4JGC5_ARATH | Protein of unknown function (DUF1068) [Source:TAIR_LOCUS;Acc:AT4G04360]"/>
    <gene id="626" protId="ARATH00626 | AT4G04370.1 | AAD36944 | AEE82385 | AT4G04370 | CAB77905 | Tetratricopeptide repeat (TPR)-like superfamily protein [Source:TAIR_LOCUS;Acc:AT4G04370]"/>
    <gene id="627" protId="ARATH00627 | AT4G04402.1 | AEE82386 | AT4G04402 | F4JGC7_ARATH | two-component phosphorelay mediator, putative [Source:TAIR_LOCUS;Acc:AT4G04402]"/>
    <gene id="628" protId="ARATH00628 | AT4G04404.1 | AEE82387 | AT4G04404 | F4JGC8_ARATH | C2H2 and C2HC zinc fingers superfamily protein [Source:TAIR_LOCUS;Acc:AT4G04404]"/>
    <gene id="629" protId="ARATH00629 | AT4G04423.1 | AEE82388 | AT4G04423 | F4JGC9_ARATH | unknown protein; Has 30201 Blast hits to 17322 proteins in 780 species: Archae - 12; Bacteria - 1396; Metazoa - 17338; Fungi - 3422; Plants - 5037; Viruses - 0; Other Eukaryotes - 2996 (source: NCBI BLink).  [Source:TAIR_LOCUS;Acc:AT4G04423]"/>
    <gene id="630" protId="ARATH00630 | AT4G04450.1 | AAD29757 | AAL11011 | ABE66044 | ABK28621 | AEE82389 | AT4G04450 | BAH30514 | CAB77913 | Q1PEB9_ARATH | WRKY family transcription factor [Source:TAIR_LOCUS;Acc:AT4G04450]"/>
    <gene id="631" protId="ARATH00631 | AT4G04460.1 | AAD29758 | AAK50111 | AEE82390 | AT4G04460 | BAD95255 | CAB77914 | Saposin-like aspartyl protease family protein [Source:TAIR_LOCUS;Acc:AT4G04460]"/>
    <gene id="632" protId="ARATH00632 | AT4G04470.1 | AAD29759 | AAO23620 | AEE82392 | AT4G04470 | BAE99409 | CAA06834 | CAB77915 | Q0WTY9_ARATH | Peroxisomal membrane 22 kDa (Mpv17/PMP22) family protein [Source:TAIR_LOCUS;Acc:AT4G04470]"/>
    <gene id="633" protId="ARATH00633 | AT4G04480.1 | AAD29760 | ABE65511 | ABK28242 | AEE82393 | AT4G04480 | CAB77916 | Q9XEC5_ARATH | unknown protein; LOCATED IN: chloroplast; EXPRESSED IN: flower, pollen tube; EXPRESSED DURING: petal differentiation and expansion stage; BEST Arabidopsis thaliana protein match is: F-box family protein with a domain of unknown function (DUF295) (TA /.../G22030.1); Has 78 Blast hits to 78 proteins in 10 species: Archae - 0; Bacteria - 0; Metazoa - 0; Fungi - 0; Plants - 78; Viruses - 0; Other Eukaryotes - 0 (source: NCBI BLink).  [Source:TAIR_LOCUS;Acc:AT4G04480]"/>
    <gene id="634" protId="ARATH00634 | AT4G04490.1 | AAD29761 | AEE82394 | AT4G04490 | CAB77917 | cysteine-rich RLK (RECEPTOR-like protein kinase) 36 [Source:TAIR_LOCUS;Acc:AT4G04490]"/>
    <gene id="635" protId="ARATH00635 | AT4G04500.1 | AAD29762 | AEE82395 | AT4G04500 | CAB77918 | cysteine-rich RLK (RECEPTOR-like protein kinase) 37 [Source:TAIR_LOCUS;Acc:AT4G04500]"/>
    <gene id="636" protId="ARATH00636 | AT4G04510.1 | AAD29763 | AEE82396 | AT4G04510 | CAB77919 | cysteine-rich RLK (RECEPTOR-like protein kinase) 38 [Source:TAIR_LOCUS;Acc:AT4G04510]"/>
    <gene id="637" protId="ARATH00637 | AT4G04540.1 | AAD29766 | AEE82397 | AT4G04540 | CAA60515 | CAB77922 | cysteine-rich RLK (RECEPTOR-like protein kinase) 39 [Source:TAIR_LOCUS;Acc:AT4G04540]"/>
    <gene id="638" protId="ARATH00638 | AT4G04570.1 | AAD29771 | AAM83241 | AEE82398 | AT4G04570 | CAA60515 | CAB80822 | cysteine-rich RLK (RECEPTOR-like protein kinase) 40 [Source:TAIR_LOCUS;Acc:AT4G04570]"/>
    <gene id="639" protId="ARATH00639 | AT4G04580.1 | AAD29772 | AEE82400 | AT4G04580 | CAB80823 | Q9XEB2_ARATH | Homeodomain-like superfamily protein [Source:TAIR_LOCUS;Acc:AT4G04580]"/>
    <gene id="640" protId="ARATH00640 | AT4G04601.1 | AEE82401 | AT4G04601 | B3H7M4_ARATH | unknown protein; Has 30201 Blast hits to 17322 proteins in 780 species: Archae - 12; Bacteria - 1396; Metazoa - 17338; Fungi - 3422; Plants - 5037; Viruses - 0; Other Eukaryotes - 2996 (source: NCBI BLink).  [Source:TAIR_LOCUS;Acc:AT4G04601]"/>
    <gene id="641" protId="ARATH00641 | AT4G04610.1 | AAC26979 | AAC49561 | AAC49573 | AAD29775 | AAL11576 | AAM65557 | AAO11528 | AEE82402 | AT4G04610 | BAD94133 | CAB80826 | APS reductase 1 [Source:TAIR_LOCUS;Acc:AT4G04610]"/>
    <gene id="642" protId="ARATH00642 | AT4G04614.1 | ABF59240 | ABR46208 | AEE82403 | AT4G04614 | Q1G3K2_ARATH | unknown protein; Has 35333 Blast hits to 34131 proteins in 2444 species: Archae - 798; Bacteria - 22429; Metazoa - 974; Fungi - 991; Plants - 531; Viruses - 0; Other Eukaryotes - 9610 (source: NCBI BLink).  [Source:TAIR_LOCUS;Acc:AT4G04614]"/>
    <gene id="643" protId="ARATH00643 | AT4G04620.2 | AAD29776 | AAM61423 | AAP21193 | AEE82404 | AEE82405 | AT4G04620 | BAB88388 | BAE99666 | CAB80827 | Ubiquitin-like superfamily protein [Source:TAIR_LOCUS;Acc:AT4G04620]"/>
    <gene id="644" protId="ARATH00644 | AT4G04630.1 | AAD29777 | AAM61390 | AAO39924 | AEE82406 | AT4G04630 | BAC43196 | CAB80828 | Q8LFI5_ARATH | Protein of unknown function, DUF584 [Source:TAIR_LOCUS;Acc:AT4G04630]"/>
    <gene id="645" protId="ARATH00645 | AT4G04632.1 | ABK28048 | AEE82407 | AT4G04632 | F4JGV7_ARATH | Protein kinase superfamily protein [Source:TAIR_LOCUS;Acc:AT4G04632]"/>
    <gene id="646" protId="ARATH00646 | AT4G04640.1 | AAA32753 | AAD48955 | AAL16191 | AAL38375 | AAM10067 | AAM65974 | AEE82408 | AT4G04640 | BAH20433 | CAB52365 | CAB80829 | ATPase, F1 complex, gamma subunit protein [Source:TAIR_LOCUS;Acc:AT4G04640]"/>
    <gene id="647" protId="ARATH00647 | AT4G04650.1 | AAD48956 | ABE65512 | ABK28243 | AEE82409 | AT4G04650 | CAB80830 | Q9S9V5_ARATH | RNA-directed DNA polymerase (reverse transcriptase)- related family protein [Source:TAIR_LOCUS;Acc:AT4G04650]"/>
    <gene id="648" protId="ARATH00648 | AT4G04670.1 | AAD48952 | AAL32588 | AAP37726 | AEE82410 | AT4G04670 | CAB80832 | Met-10+ like family protein / kelch repeat- containing protein [Source:TAIR_LOCUS;Acc:AT4G04670]"/>
    <gene id="649" protId="ARATH00649 | AT4G04680.1 | AAD48953 | AEE82411 | AT4G04680 | CAB80833 | F4JGW1_ARATH | INVOLVED IN: biological_process unknown; LOCATED IN: endomembrane system; BEST Arabidopsis thaliana protein match is: ARM repeat superfamily protein (TAIR:AT5G06350.1); Has 30201 Blast hits to 17322 proteins in 780 species: Archae - 12; Bacteria - 1 /.../etazoa - 17338; Fungi - 3422; Plants - 5037; Viruses - 0; Other Eukaryotes - 2996 (source: NCBI BLink).  [Source:TAIR_LOCUS;Acc:AT4G04680]"/>
    <gene id="650" protId="ARATH00650 | AT4G04690.1 | AAD48957 | AEE82412 | AT4G04690 | CAB80834 | F-box and associated interaction domains-containing protein [Source:TAIR_LOCUS;Acc:AT4G04690]"/>
    <gene id="651" protId="ARATH00651 | AT4G04695.1 | AAD48958 | AEE82413 | AT4G04695 | calcium-dependent protein kinase 31 [Source:TAIR_LOCUS;Acc:AT4G04695]"/>
    <gene id="652" protId="ARATH00652 | AT4G04700.1 | AAD03451 | AEE82414 | AT4G04700 | CAB80835 | calcium-dependent protein kinase 27 [Source:TAIR_LOCUS;Acc:AT4G04700]"/>
    <gene id="653" protId="ARATH00653 | AT4G04710.1 | AAD03452 | AEE82415 | AT4G04710 | CAB80836 | calcium-dependent protein kinase 22 [Source:TAIR_LOCUS;Acc:AT4G04710]"/>
    <gene id="654" protId="ARATH00654 | AT4G04720.1 | AAD03453 | AAK92828 | AAN13018 | AEE82416 | AT4G04720 | CAB80837 | calcium-dependent protein kinase 21 [Source:TAIR_LOCUS;Acc:AT4G04720]"/>
    <gene id="655" protId="ARATH00655 | AT4G04730.1 | AAD03454 | ABE65513 | ABK28244 | AEE82417 | AT4G04730 | CAB80838 | Q9M102_ARATH | unknown protein; FUNCTIONS IN: molecular_function unknown; INVOLVED IN: biological_process unknown; LOCATED IN: chloroplast; EXPRESSED IN: sperm cell, pedicel; EXPRESSED DURING: 4 anthesis; BEST Arabidopsis thaliana protein match is: unknown protein /.../:AT2G13500.1); Has 49 Blast hits to 49 proteins in 2 species: Archae - 0; Bacteria - 0; Metazoa - 0; Fungi - 0; Plants - 49; Viruses - 0; Other Eukaryotes - 0 (source: NCBI BLink).  [Source:TAIR_LOCUS;Acc:AT4G04730]"/>
    <gene id="656" protId="ARATH00656 | AT4G04740.2 | AEE82419 | AT4G04740 | F4JGW8_ARATH | calcium-dependent protein kinase 23 [Source:TAIR_LOCUS;Acc:AT4G04740]"/>
    <gene id="657" protId="ARATH00657 | AT4G04745.1 | AAS99659 | AAT85751 | AEE82420 | AT4G04745 | Q6NL28_ARATH | unknown protein; BEST Arabidopsis thaliana protein match is: unknown protein (TAIR:AT4G21902.1); Has 32 Blast hits to 32 proteins in 9 species: Archae - 0; Bacteria - 0; Metazoa - 0; Fungi - 0; Plants - 32; Viruses - 0; Other Eukaryotes - 0 (source: /.../BLink).  [Source:TAIR_LOCUS;Acc:AT4G04745]"/>
    <gene id="658" protId="ARATH00658 | AT4G04750.1 | AAD03450 | AEE82421 | AT4G04750 | BAC42813 | CAB80840 | Major facilitator superfamily protein [Source:TAIR_LOCUS;Acc:AT4G04750]"/>
    <gene id="659" protId="ARATH00659 | AT4G04760.1 | AT4G04760 | Major facilitator superfamily protein [Source:TAIR_LOCUS;Acc:AT4G04760]"/>
    <gene id="660" protId="ARATH00660 | AT4G04770.1 | AAD03441 | AAK97666 | AAL08266 | AAM98333 | AEE82423 | AT4G04770 | CAB80842 | DAA01952 | ATP binding cassette protein 1 [Source:TAIR_LOCUS;Acc:AT4G04770]"/>
    <gene id="661" protId="ARATH00661 | AT4G04775.1 | AAD03442 | AAG51213 | AEE82424 | AT4G04775 | CAB80843 | zinc ion binding [Source:TAIR_LOCUS;Acc:AT4G04775]"/>
    <gene id="662" protId="ARATH00662 | AT4G04780.1 | AAD03443 | AAO22731 | ACN81041 | AEE82425 | AT4G04780 | CAB80843 | mediator 21 [Source:TAIR_LOCUS;Acc:AT4G04780]"/>
    <gene id="663" protId="ARATH00663 | AT4G04790.1 | AAD03456 | AAQ82839 | AEE82426 | AT4G04790 | BAD94316 | CAB80844 | Tetratricopeptide repeat (TPR)-like superfamily protein [Source:TAIR_LOCUS;Acc:AT4G04790]"/>
    <gene id="664" protId="ARATH00664 | AT4G04800.1 | AAD03449 | AAL50094 | AAM19889 | AAM65479 | AEE82427 | AT4G04800 | CAB80845 | methionine sulfoxide reductase B3 [Source:TAIR_LOCUS;Acc:AT4G04800]"/>
    <gene id="665" protId="ARATH00665 | AT4G04810.1 | AAD03449 | AEE82428 | AT4G04810 | CAB80846 | methionine sulfoxide reductase B4 [Source:TAIR_LOCUS;Acc:AT4G04810]"/>
    <gene id="666" protId="ARATH00666 | AT4G04830.1 | AAD03444 | AAL24428 | AAM10171 | AAM67017 | AEE82429 | AT4G04830 | CAB80848 | methionine sulfoxide reductase B5 [Source:TAIR_LOCUS;Acc:AT4G04830]"/>
    <gene id="667" protId="ARATH00667 | AT4G04840.1 | AAD03445 | AAO63879 | AEE82431 | AT4G04840 | BAC43463 | CAB80849 | methionine sulfoxide reductase B6 [Source:TAIR_LOCUS;Acc:AT4G04840]"/>
    <gene id="668" protId="ARATH00668 | AT4G04850.2 | AAD03448 | AEE82433 | AT4G04850 | CAB80850 | K+ efflux antiporter 3 [Source:TAIR_LOCUS;Acc:AT4G04850]"/>
    <gene id="669" protId="ARATH00669 | AT4G04860.1 | AAD03446 | AAK63857 | AAM10280 | AEE82434 | AT4G04860 | CAB80851 | DERLIN-2.2 [Source:TAIR_LOCUS;Acc:AT4G04860]"/>
    <gene id="670" protId="ARATH00670 | AT4G04870.1 | AAL24147 | AAM14208 | AAM64561 | AEE82435 | AT4G04870 | cardiolipin synthase [Source:TAIR_LOCUS;Acc:AT4G04870]"/>
    <gene id="671" protId="ARATH00671 | AT4G04880.1 | AAM20415 | AAN65133 | AEE82436 | AT4G04880 | Q8LPL7_ARATH | adenosine/AMP deaminase family protein [Source:TAIR_LOCUS;Acc:AT4G04880]"/>
    <gene id="672" protId="ARATH00672 | AT4G04885.1 | AEE82437 | AT4G04885 | BAC43722 | BAF00997 | PCF11P-similar protein 4 [Source:TAIR_LOCUS;Acc:AT4G04885]"/>
    <gene id="673" protId="ARATH00673 | AT4G04890.1 | AAD17342 | AAL11554 | AAL32653 | AAN15463 | AEE82438 | AT4G04890 | BAB58961 | CAB81031 | protodermal factor 2 [Source:TAIR_LOCUS;Acc:AT4G04890]"/>
    <gene id="674" protId="ARATH00674 | AT4G04900.1 | AEE82439 | AT4G04900 | CAB81032 | ROP-interactive CRIB motif-containing protein 10 [Source:TAIR_LOCUS;Acc:AT4G04900]"/>
    <gene id="675" protId="ARATH00675 | AT4G04910.1 | AAD17345 | AAM26681 | AEE82440 | AT4G04910 | CAB81033 | AAA-type ATPase family protein [Source:TAIR_LOCUS;Acc:AT4G04910]"/>
    <gene id="676" protId="ARATH00676 | AT4G04920.1 | AEE82441 | AEE82442 | AT4G04920 | CAB81034 | sensitive to freezing 6 [Source:TAIR_LOCUS;Acc:AT4G04920]"/>
    <gene id="677" protId="ARATH00677 | AT4G04925.1 | AAM61501 | ABF47127 | AEE82443 | AT4G04925 | Q8LFB8_ARATH | unknown protein; FUNCTIONS IN: molecular_function unknown; INVOLVED IN: biological_process unknown; LOCATED IN: mitochondrion; Has 35333 Blast hits to 34131 proteins in 2444 species: Archae - 798; Bacteria - 22429; Metazoa - 974; Fungi - 991; Plants /.../; Viruses - 0; Other Eukaryotes - 9610 (source: NCBI BLink).  [Source:TAIR_LOCUS;Acc:AT4G04925]"/>
    <gene id="678" protId="ARATH00678 | AT4G04930.1 | AAD17340 | AAF27915 | AEE82444 | AT4G04930 | BAD95415 | CAB81035 | fatty acid desaturase family protein [Source:TAIR_LOCUS;Acc:AT4G04930]"/>
    <gene id="679" protId="ARATH00679 | AT4G04940.1 | AAD17343 | AAL24132 | AAM20284 | AEE82445 | AT4G04940 | CAB81036 | Q93YS7_ARATH | transducin family protein / WD-40 repeat family protein [Source:TAIR_LOCUS;Acc:AT4G04940]"/>
    <gene id="680" protId="ARATH00680 | AT4G04950.1 | AAD17344 | AAL25614 | AAM98267 | AEE82446 | AT4G04950 | CAB81037 | thioredoxin family protein [Source:TAIR_LOCUS;Acc:AT4G04950]"/>
    <gene id="681" protId="ARATH00681 | AT4G04953.1 | AEE82447 | AT4G04953 | B3H6B5_ARATH | unknown protein; Has 30201 Blast hits to 17322 proteins in 780 species: Archae - 12; Bacteria - 1396; Metazoa - 17338; Fungi - 3422; Plants - 5037; Viruses - 0; Other Eukaryotes - 2996 (source: NCBI BLink).  [Source:TAIR_LOCUS;Acc:AT4G04953]"/>
    <gene id="682" protId="ARATH00682 | AT4G04955.1 | AAK76575 | AAM44996 | AAM63760 | AEE82448 | AT4G04955 | allantoinase [Source:TAIR_LOCUS;Acc:AT4G04955]"/>
    <gene id="683" protId="ARATH00683 | AT4G04957.1 | AEE82449 | AT4G04957 | B3H5Q5_ARATH | Domain of unknown function (DUF1985) [Source:TAIR_LOCUS;Acc:AT4G04957]"/>
    <gene id="684" protId="ARATH00684 | AT4G04960.1 | AAD48977 | AAP40475 | AEE82450 | AT4G04960 | BAD94865 | BAF01352 | CAB81038 | Concanavalin A-like lectin protein kinase family protein [Source:TAIR_LOCUS;Acc:AT4G04960]"/>
    <gene id="685" protId="ARATH00685 | AT4G04970.1 | AAD48971 | AAK93667 | AEE82451 | AT4G04970 | CAB81039 | glucan synthase-like 1 [Source:TAIR_LOCUS;Acc:AT4G04970]"/>
    <gene id="686" protId="ARATH00686 | AT4G04972.1 | AEE82452 | AT4G04972 | F4JGK7_ARATH | unknown protein. [Source:TAIR_LOCUS;Acc:AT4G04972]"/>
    <gene id="687" protId="ARATH00687 | AT4G04980.1 | AAD48982 | ABE66046 | AEE82453 | AT4G04980 | CAB81040 | unknown protein; BEST Arabidopsis thaliana protein match is: unknown protein (TAIR:AT1G11070.1); Has 23100 Blast hits to 15699 proteins in 1063 species: Archae - 116; Bacteria - 2262; Metazoa - 8308; Fungi - 3268; Plants - 3181; Viruses - 958; Other /.../yotes - 5007 (source: NCBI BLink). [Source:TAIR_LOCUS;Acc:AT4G04980]"/>
    <gene id="688" protId="ARATH00688 | AT4G04985.1 | AEE82454 | AT4G04985 | Q3EAA9_ARATH | Eukaryotic aspartyl protease family protein [Source:TAIR_LOCUS;Acc:AT4G04985]"/>
    <gene id="689" protId="ARATH00689 | AT4G04990.1 | AAD48969 | AEE82455 | AT4G04990 | CAB81041 | Q9S9T8_ARATH | Protein of unknown function (DUF761) [Source:TAIR_LOCUS;Acc:AT4G04990]"/>
    <gene id="690" protId="ARATH00690 | AT4G05000.2 | AAD48972 | AAT71943 | AAU45225 | AEE82456 | AEE82457 | AT4G05000 | BAF01158 | CAB81042 | Vacuolar protein sorting-associated protein VPS28 family protein [Source:TAIR_LOCUS;Acc:AT4G05000]"/>
    <gene id="691" protId="ARATH00691 | AT4G05010.1 | AAD48976 | AEE82458 | AT4G05010 | CAB81043 | F-box family protein [Source:TAIR_LOCUS;Acc:AT4G05010]"/>
    <gene id="692" protId="ARATH00692 | AT4G05018.1 | AEE82459 | AT4G05018 | B3H479_ARATH | unknown protein; FUNCTIONS IN: molecular_function unknown; INVOLVED IN: biological_process unknown; LOCATED IN: endomembrane system; BEST Arabidopsis thaliana protein match is: unknown protein (TAIR:AT4G21500.1); Has 30201 Blast hits to 17322 protei /.../780 species: Archae - 12; Bacteria - 1396; Metazoa - 17338; Fungi - 3422; Plants - 5037; Viruses - 0; Other Eukaryotes - 2996 (source: NCBI BLink). [Source:TAIR_LOCUS;Acc:AT4G05018]"/>
    <gene id="693" protId="ARATH00693 | AT4G05020.2 | AEE82461 | AT4G05020 | F4JGL5_ARATH | NAD(P)H dehydrogenase B2 [Source:TAIR_LOCUS;Acc:AT4G05020]"/>
    <gene id="694" protId="ARATH00694 | AT4G05030.1 | AAD48978 | AEE82462 | AT4G05030 | CAB81045 | Q9S9T4_ARATH | Copper transport protein family [Source:TAIR_LOCUS;Acc:AT4G05030]"/>
    <gene id="695" protId="ARATH00695 | AT4G05040.3 | AAD48974 | AAK83618 | ABO38764 | AEE82463 | AEE82464 | AEE82465 | AEE82466 | AEE82467 | AT4G05040 | BAH19980 | BAH20187 | CAB81046 | Q94A85_ARATH | ankyrin repeat family protein [Source:TAIR_LOCUS;Acc:AT4G05040]"/>
    <gene id="696" protId="ARATH00696 | AT4G05060.1 | AAD48979 | AAM19836 | AAM65052 | AAN28781 | AEE82472 | AT4G05060 | BAD93970 | CAB81048 | PapD-like superfamily protein [Source:TAIR_LOCUS;Acc:AT4G05060]"/>
    <gene id="697" protId="ARATH00697 | AT4G05070.1 | AAD48981 | AAL59953 | AAM45081 | AEE82473 | AT4G05070 | CAB81049 | Q9S9T1_ARATH | Wound-responsive family protein [Source:TAIR_LOCUS;Acc:AT4G05070]"/>
    <gene id="698" protId="ARATH00698 | AT4G05071.1 | AEE82474 | AT4G05071 | B3H4I5_ARATH | unknown protein; Has 30201 Blast hits to 17322 proteins in 780 species: Archae - 12; Bacteria - 1396; Metazoa - 17338; Fungi - 3422; Plants - 5037; Viruses - 0; Other Eukaryotes - 2996 (source: NCBI BLink).  [Source:TAIR_LOCUS;Acc:AT4G05071]"/>
    <gene id="699" protId="ARATH00699 | AT4G05080.1 | AAD48970 | AAY78792 | AEE82475 | AT4G05080 | CAB81050 | F-box and associated interaction domains-containing protein [Source:TAIR_LOCUS;Acc:AT4G05080]"/>
    <gene id="700" protId="ARATH00700 | AT4G05090.1 | AAD48973 | AAM62812 | AEE82476 | AT4G05090 | BAD43064 | CAB81051 | Q682R6_ARATH | Inositol monophosphatase family protein [Source:TAIR_LOCUS;Acc:AT4G05090]"/>
    <gene id="701" protId="ARATH00701 | AT4G05091.1 | AEE82477 | AT4G05091 | B3H432_ARATH | unknown protein; Has 30201 Blast hits to 17322 proteins in 780 species: Archae - 12; Bacteria - 1396; Metazoa - 17338; Fungi - 3422; Plants - 5037; Viruses - 0; Other Eukaryotes - 2996 (source: NCBI BLink).  [Source:TAIR_LOCUS;Acc:AT4G05091]"/>
    <gene id="702" protId="ARATH00702 | AT4G05095.1 | AEE82478 | AT4G05095 | Q3EAA8_ARATH | BEST Arabidopsis thaliana protein match is: RNA- directed DNA polymerase (reverse transcriptase)-related family protein (TAIR:AT4G04650.1); Has 30201 Blast hits to 17322 proteins in 780 species: Archae - 12; Bacteria - 1396; Metazoa - 17338; Fungi -  /.../Plants - 5037; Viruses - 0; Other Eukaryotes - 2996 (source: NCBI BLink).  [Source:TAIR_LOCUS;Acc:AT4G05095]"/>
    <gene id="703" protId="ARATH00703 | AT4G05100.1 | AAC83629 | AAK62377 | AAN65069 | AAS10073 | AEE82479 | AT4G05100 | CAB09229 | CAB81052 | Q9M0Y5_ARATH | myb domain protein 74 [Source:TAIR_LOCUS;Acc:AT4G05100]"/>
    <gene id="704" protId="ARATH00704 | AT4G05110.1 | AAL25098 | AEE82480 | AT4G05110 | CAB81053 | equilibrative nucleoside transporter 6 [Source:TAIR_LOCUS;Acc:AT4G05110]"/>
    <gene id="705" protId="ARATH00705 | AT4G05120.1 | AAL25096 | AEE82481 | AT4G05120 | BAD43516 | CAB81054 | Major facilitator superfamily protein [Source:TAIR_LOCUS;Acc:AT4G05120]"/>
    <gene id="706" protId="ARATH00706 | AT4G05130.1 | AAL25097 | AEE82482 | AT4G05130 | CAB81055 | equilibrative nucleoside transporter 4 [Source:TAIR_LOCUS;Acc:AT4G05130]"/>
    <gene id="707" protId="ARATH00707 | AT4G05136.1 | AEE82483 | AT4G05136 | Q3EAA7_ARATH | unknown protein; FUNCTIONS IN: molecular_function unknown; INVOLVED IN: biological_process unknown; LOCATED IN: mitochondrion; CONTAINS InterPro DOMAIN/s: Protein of unknown function DUF321 (InterPro:IPR005529); Has 30201 Blast hits to 17322 protein /.../80 species: Archae - 12; Bacteria - 1396; Metazoa - 17338; Fungi - 3422; Plants - 5037; Viruses - 0; Other Eukaryotes - 2996 (source: NCBI BLink). [Source:TAIR_LOCUS;Acc:AT4G05136]"/>
    <gene id="708" protId="ARATH00708 | AT4G05140.1 | AAY78793 | AEE82484 | AT4G05140 | CAB81056 | Nucleoside transporter family protein [Source:TAIR_LOCUS;Acc:AT4G05140]"/>
    <gene id="709" protId="ARATH00709 | AT4G05150.1 | AAL06897 | AEE82485 | AT4G05150 | BAE98505 | BAF01600 | CAB81057 | Q940N7_ARATH | Octicosapeptide/Phox/Bem1p family protein [Source:TAIR_LOCUS;Acc:AT4G05150]"/>
    <gene id="710" protId="ARATH00710 | AT4G05160.1 | AAM13899 | AAM67483 | AAP03022 | AEE82486 | AT4G05160 | CAB81058 | AMP-dependent synthetase and ligase family protein [Source:TAIR_LOCUS;Acc:AT4G05160]"/>
    <gene id="711" protId="ARATH00711 | AT4G05170.1 | AEE82487 | AT4G05170 | CAB81059 | basic helix-loop-helix (bHLH) DNA-binding superfamily protein [Source:TAIR_LOCUS;Acc:AT4G05170]"/>
    <gene id="712" protId="ARATH00712 | AT4G05180.1 | AAK49613 | AAM65554 | AAN18214 | AEE82488 | AT4G05180 | CAA79064 | CAB81060 | photosystem II subunit Q-2 [Source:TAIR_LOCUS;Acc:AT4G05180]"/>
    <gene id="713" protId="ARATH00713 | AT4G05190.1 | AAQ82843 | AEE82489 | AT4G05190 | BAD43476 | BAF01074 | CAB81061 | kinesin 5 [Source:TAIR_LOCUS;Acc:AT4G05190]"/>
    <gene id="714" protId="ARATH00714 | AT4G05200.1 | AEE82490 | AT4G05200 | CAA60513 | CAB81062 | cysteine-rich RLK (RECEPTOR-like protein kinase) 25 [Source:TAIR_LOCUS;Acc:AT4G05200]"/>
    <gene id="715" protId="ARATH00715 | AT4G05210.1 | AEE82491 | AT4G05210 | CAB81063 | Trimeric LpxA-like enzymes superfamily protein [Source:TAIR_LOCUS;Acc:AT4G05210]"/>
    <gene id="716" protId="ARATH00716 | AT4G05220.1 | AEE82492 | AT4G05220 | CAB81064 | Q9M0X3_ARATH | Late embryogenesis abundant (LEA) hydroxyproline- rich glycoprotein family [Source:TAIR_LOCUS;Acc:AT4G05220]"/>
    <gene id="717" protId="ARATH00717 | AT4G05230.1 | AEE82493 | AT4G05230 | CAB81065 | Q9M0X2_ARATH | Ubiquitin-like superfamily protein [Source:TAIR_LOCUS;Acc:AT4G05230]"/>
    <gene id="718" protId="ARATH00718 | AT4G05240.1 | AEE82494 | AT4G05240 | CAB81066 | Q9M0X1_ARATH | Ubiquitin-like superfamily protein [Source:TAIR_LOCUS;Acc:AT4G05240]"/>
    <gene id="719" protId="ARATH00719 | AT4G05250.1 | AEE82495 | AT4G05250 | CAB81067 | Q9M0X0_ARATH | Ubiquitin-like superfamily protein [Source:TAIR_LOCUS;Acc:AT4G05250]"/>
    <gene id="720" protId="ARATH00720 | AT4G05260.1 | AEE82496 | AT4G05260 | CAB81068 | Q9M0W9_ARATH | Ubiquitin-like superfamily protein [Source:TAIR_LOCUS;Acc:AT4G05260]"/>
    <gene id="721" protId="ARATH00721 | AT4G05265.1 | AEE82497 | AT4G05265 | B3H7K9_ARATH | unknown protein; Has 30201 Blast hits to 17322 proteins in 780 species: Archae - 12; Bacteria - 1396; Metazoa - 17338; Fungi - 3422; Plants - 5037; Viruses - 0; Other Eukaryotes - 2996 (source: NCBI BLink).  [Source:TAIR_LOCUS;Acc:AT4G05265]"/>
    <gene id="722" protId="ARATH00722 | AT4G05270.1 | AEE82498 | AT4G05270 | CAB81069 | Q9M0W8_ARATH | Ubiquitin-like superfamily protein [Source:TAIR_LOCUS;Acc:AT4G05270]"/>
    <gene id="723" protId="ARATH00723 | AT4G05310.1 | AEE82499 | AT4G05310 | CAB81073 | Q9M0W4_ARATH | Ubiquitin-like superfamily protein [Source:TAIR_LOCUS;Acc:AT4G05310]"/>
    <gene id="724" protId="ARATH00724 | AT4G05320.2 | AAA68878 | AAB95250 | AAB95251 | AAB95252 | AAC39466 | AAD15340 | AAD48980 | AAK68824 | AAK96565 | AAK96602 | AAL06940 | AAL09741 | AAL09770 | AAM19968 | AAM64530 | AAM65295 | AAM98141 | AAN31845 | AAN65052 | ABH08753 | ABH08755 | AEE82244 | AEE82245 | AEE82246 | AEE82247 | AEE82468 | AEE82469 | AEE82470 | AEE82471 | AEE82500 | AEE82501 | AEE82502 | AEE82503 | AEE82504 | AEE82505 | AFP43341 | AFP43342 | AFP43343 | AT4G05320 | BAE98552 | BAH19554 | CAA82404 | CAB77774 | CAB81047 | CAB81074 | Q9SAQ6_ARATH | polyubiquitin 10 [Source:TAIR_LOCUS;Acc:AT4G05320]"/>
    <gene id="725" protId="ARATH00725 | AT4G05330.1 | AAM61306 | ABD59071 | AEE82506 | AT4G05330 | CAB81075 | ARF-GAP domain 13 [Source:TAIR_LOCUS;Acc:AT4G05330]"/>
    <gene id="726" protId="ARATH00726 | AT4G05340.1 | AEE82507 | AT4G05340 | CAB81076 | Q9M0W1_ARATH | P-loop containing nucleoside triphosphate hydrolases superfamily protein [Source:TAIR_LOCUS;Acc:AT4G05340]"/>
    <gene id="727" protId="ARATH00727 | AT4G05350.1 | AEE82508 | AT4G05350 | CAB81077 | Q9M0W0_ARATH | RING/U-box superfamily protein [Source:TAIR_LOCUS;Acc:AT4G05350]"/>
    <gene id="728" protId="ARATH00728 | AT4G05360.1 | AEE82509 | AT4G05360 | CAB81078 | Q9M0V9_ARATH | Zinc knuckle (CCHC-type) family protein [Source:TAIR_LOCUS;Acc:AT4G05360]"/>
    <gene id="729" protId="ARATH00729 | AT4G05370.1 | ABK32136 | AEE82510 | AT4G05370 | CAB81079 | Q9M0V8_ARATH | BCS1 AAA-type ATPase [Source:TAIR_LOCUS;Acc:AT4G05370]"/>
    <gene id="730" protId="ARATH00730 | AT4G05380.1 | AEE82511 | AT4G05380 | CAB81080 | Q9M0V7_ARATH | P-loop containing nucleoside triphosphate hydrolases superfamily protein [Source:TAIR_LOCUS;Acc:AT4G05380]"/>
    <gene id="731" protId="ARATH00731 | AT4G05390.1 | AAL61946 | AAM47928 | AAM64825 | AAM96978 | AEE82512 | AT4G05390 | CAB81081 | root FNR 1 [Source:TAIR_LOCUS;Acc:AT4G05390]"/>
    <gene id="732" protId="ARATH00732 | AT4G05400.2 | AAQ62419 | AEE82514 | AEE82515 | AT4G05400 | BAD43333 | CAB81082 | Q9M0V5_ARATH | copper ion binding [Source:TAIR_LOCUS;Acc:AT4G05400]"/>
    <gene id="733" protId="ARATH00733 | AT4G05410.1 | AAM20668 | AAN15644 | AEE82516 | AT4G05410 | CAB81083 | Transducin/WD40 repeat-like superfamily protein [Source:TAIR_LOCUS;Acc:AT4G05410]"/>
    <gene id="734" protId="ARATH00734 | AT4G05420.1 | AAL66955 | AAN71904 | AEE82517 | AT4G05420 | BAF02165 | CAB81084 | damaged DNA binding protein 1A [Source:TAIR_LOCUS;Acc:AT4G05420]"/>
    <gene id="735" protId="ARATH00735 | AT4G05430.1 | AEE82519 | AT4G05430 | F4JGG1_ARATH | Carbohydrate-binding X8 domain superfamily protein [Source:TAIR_LOCUS;Acc:AT4G05430]"/>
    <gene id="736" protId="ARATH00736 | AT4G05440.1 | AEE82520 | AT4G05440 | CAB81086 | Q9M0V1_ARATH | temperature sensing protein-related [Source:TAIR_LOCUS;Acc:AT4G05440]"/>
    <gene id="737" protId="ARATH00737 | AT4G05450.1 | AAL38756 | AAL82813 | AAM14263 | AAM62925 | AEE82522 | AT4G05450 | BAB79226 | CAB81087 | mitochondrial ferredoxin 1 [Source:TAIR_LOCUS;Acc:AT4G05450]"/>
    <gene id="738" protId="ARATH00738 | AT4G05460.1 | AAM65310 | AAO23646 | AEE82523 | AT4G05460 | BAE99368 | CAB81088 | RNI-like superfamily protein [Source:TAIR_LOCUS;Acc:AT4G05460]"/>
    <gene id="739" protId="ARATH00739 | AT4G05470.1 | AEE82524 | AT4G05470 | CAB81089 | RNI-like superfamily protein [Source:TAIR_LOCUS;Acc:AT4G05470]"/>
    <gene id="740" protId="ARATH00740 | AT4G05475.1 | AEE82525 | AT4G05475 | CAB81090 | RNI-like superfamily protein [Source:TAIR_LOCUS;Acc:AT4G05475]"/>
    <gene id="741" protId="ARATH00741 | AT4G05490.1 | AEE82526 | AT4G05490 | CAB81091 | RNI-like superfamily protein [Source:TAIR_LOCUS;Acc:AT4G05490]"/>
    <gene id="742" protId="ARATH00742 | AT4G05494.1 | AEE82527 | AT4G05494 | B3H7I5_ARATH | unknown protein; Has 30201 Blast hits to 17322 proteins in 780 species: Archae - 12; Bacteria - 1396; Metazoa - 17338; Fungi - 3422; Plants - 5037; Viruses - 0; Other Eukaryotes - 2996 (source: NCBI BLink).  [Source:TAIR_LOCUS;Acc:AT4G05494]"/>
    <gene id="743" protId="ARATH00743 | AT4G05497.1 | AAD48964 | AEE82528 | AT4G05497 | RNI-like superfamily protein [Source:TAIR_LOCUS;Acc:AT4G05497]"/>
    <gene id="744" protId="ARATH00744 | AT4G05520.1 | ACE79044 | AEE82529 | AT4G05520 | EPS15 homology domain 2 [Source:TAIR_LOCUS;Acc:AT4G05520]"/>
    <gene id="745" protId="ARATH00745 | AT4G05523.1 | AEE82531 | AT4G05523 | F4JGH3_ARATH | BEST Arabidopsis thaliana protein match is: TAIR:AT1G13120.1; Has 30201 Blast hits to 17322 proteins in 780 species: Archae - 12; Bacteria - 1396; Metazoa - 17338; Fungi - 3422; Plants - 5037; Viruses - 0; Other Eukaryotes - 2996 (source: NCBI BLink).  [Source:TAIR_LOCUS;Acc:AT4G05523]"/>
    <gene id="746" protId="ARATH00746 | AT4G05530.1 | AAD48959 | AAK59611 | AAM44948 | AAM65343 | AAO22512 | AAO22513 | AAO22514 | AAO22515 | AEE82532 | AT4G05530 | CAB81095 | indole-3-butyric acid response 1 [Source:TAIR_LOCUS;Acc:AT4G05530]"/>
    <gene id="747" protId="ARATH00747 | AT4G05540.1 | AAD48967 | AEE82533 | AT4G05540 | CAB81096 | F4JGH5_ARATH | P-loop containing nucleoside triphosphate hydrolases superfamily protein [Source:TAIR_LOCUS;Acc:AT4G05540]"/>
    <gene id="748" protId="ARATH00748 | AT4G05553.1 | AEE82534 | AT4G05553 | F4JGH6_ARATH | zinc knuckle (CCHC-type) family protein [Source:TAIR_LOCUS;Acc:AT4G05553]"/>
    <gene id="749" protId="ARATH00749 | AT4G05590.2 | AAO42830 | AEE82536 | AT4G05590 | BAE99500 | CONTAINS InterPro DOMAIN/s: Uncharacterised protein family UPF0041 (InterPro:IPR005336); BEST Arabidopsis thaliana protein match is: Uncharacterised protein family (UPF0041) (TAIR:AT4G22310.1); Has 30201 Blast hits to 17322 proteins in 780 species:  /.../ - 12; Bacteria - 1396; Metazoa - 17338; Fungi - 3422; Plants - 5037; Viruses - 0; Other Eukaryotes - 2996 (source: NCBI BLink).  [Source:TAIR_LOCUS;Acc:AT4G05590]"/>
    <gene id="750" protId="ARATH00750 | AT4G05612.1 | AEE82537 | AT4G05612 | F4JGH9_ARATH | unknown protein; FUNCTIONS IN: molecular_function unknown; INVOLVED IN: biological_process unknown; LOCATED IN: cellular_component unknown; BEST Arabidopsis thaliana protein match is: unknown protein (TAIR:AT2G08986.1); Has 183 Blast hits to 96 prot /.../n 39 species: Archae - 0; Bacteria - 19; Metazoa - 58; Fungi - 4; Plants - 39; Viruses - 9; Other Eukaryotes - 54 (source: NCBI BLink).  [Source:TAIR_LOCUS;Acc:AT4G05612]"/>
    <gene id="751" protId="ARATH00751 | AT4G05620.1 | AEE82539 | AT4G05620 | CAB77926 | Galactose oxidase/kelch repeat superfamily protein [Source:TAIR_LOCUS;Acc:AT4G05620]"/>
    <gene id="752" protId="ARATH00752 | AT4G05630.1 | AEE82540 | AT4G05630 | BAH30515 | CAB77927 | CAD29661 | unknown protein; BEST Arabidopsis thaliana protein match is: unknown protein (TAIR:AT4G12617.1); Has 22 Blast hits to 22 proteins in 3 species: Archae - 0; Bacteria - 0; Metazoa - 0; Fungi - 0; Plants - 22; Viruses - 0; Other Eukaryotes - 0 (source: /.../BLink).  [Source:TAIR_LOCUS;Acc:AT4G05630]"/>
    <gene id="753" protId="ARATH00753 | AT4G05631.1 | AEE82541 | AT4G05631 | F4JGI3_ARATH | unknown protein; Has 30201 Blast hits to 17322 proteins in 780 species: Archae - 12; Bacteria - 1396; Metazoa - 17338; Fungi - 3422; Plants - 5037; Viruses - 0; Other Eukaryotes - 2996 (source: NCBI BLink).  [Source:TAIR_LOCUS;Acc:AT4G05631]"/>
    <gene id="754" protId="ARATH00754 | AT4G05632.1 | AEE82542 | AT4G05632 | F4JGI4_ARATH | unknown protein; Has 30201 Blast hits to 17322 proteins in 780 species: Archae - 12; Bacteria - 1396; Metazoa - 17338; Fungi - 3422; Plants - 5037; Viruses - 0; Other Eukaryotes - 2996 (source: NCBI BLink).  [Source:TAIR_LOCUS;Acc:AT4G05632]"/>
    <gene id="755" protId="ARATH00755 | AT4G06479.1 | AEE82543 | AT4G06479 | F4JGI5_ARATH | zinc ion binding;nucleic acid binding [Source:TAIR_LOCUS;Acc:AT4G06479]"/>
    <gene id="756" protId="ARATH00756 | AT4G06490.1 | AEE82544 | AT4G06490 | F4JGI6_ARATH | Protein of unknown function (DUF3287) [Source:TAIR_LOCUS;Acc:AT4G06490]"/>
    <gene id="757" protId="ARATH00757 | AT4G06526.1 | AEE82545 | AT4G06526 | F4JGI7_ARATH | nucleic acid binding;zinc ion binding [Source:TAIR_LOCUS;Acc:AT4G06526]"/>
    <gene id="758" protId="ARATH00758 | AT4G06534.1 | AEE82546 | AT4G06534 | F4JGI8_ARATH | unknown protein; FUNCTIONS IN: molecular_function unknown; INVOLVED IN: biological_process unknown; LOCATED IN: endomembrane system; Has 22 Blast hits to 22 proteins in 8 species: Archae - 0; Bacteria - 0; Metazoa - 0; Fungi - 0; Plants - 22; Viruse /.../ Other Eukaryotes - 0 (source: NCBI BLink). [Source:TAIR_LOCUS;Acc:AT4G06534]"/>
    <gene id="759" protId="ARATH00759 | AT4G06536.1 | ABE65514 | ABK28245 | ABR46243 | AEE82547 | AT4G06536 | Q1PEB2_ARATH | SPla/RYanodine receptor (SPRY) domain-containing protein [Source:TAIR_LOCUS;Acc:AT4G06536]"/>
    <gene id="760" protId="ARATH00760 | AT4G06639.1 | AEE82548 | AT4G06639 | F4JGJ0_ARATH | unknown protein; FUNCTIONS IN: molecular_function unknown; INVOLVED IN: biological_process unknown; LOCATED IN: cellular_component unknown; Has 0 Blast hits to 0 proteins in 0 species (source: NCBI BLink).  [Source:TAIR_LOCUS;Acc:AT4G06639]"/>
    <gene id="761" protId="ARATH00761 | AT4G06583.2 | AEE82550 | AT4G06583 | F4JGJ2_ARATH | unknown protein; FUNCTIONS IN: molecular_function unknown; INVOLVED IN: biological_process unknown; LOCATED IN: cellular_component unknown; BEST Arabidopsis thaliana protein match is: unknown protein (TAIR:AT3G32160.1); Has 21 Blast hits to 21 prote /.../ 2 species: Archae - 0; Bacteria - 0; Metazoa - 0; Fungi - 0; Plants - 21; Viruses - 0; Other Eukaryotes - 0 (source: NCBI BLink).  [Source:TAIR_LOCUS;Acc:AT4G06583]"/>
    <gene id="762" protId="ARATH00762 | AT4G06598.1 | AAO00827 | AEE82551 | AT4G06598 | BAB83611 | BEST Arabidopsis thaliana protein match is: Basic- leucine zipper (bZIP) transcription factor family protein (TAIR:AT1G58110.2); Has 392 Blast hits to 388 proteins in 30 species: Archae - 0; Bacteria - 0; Metazoa - 15; Fungi - 8; Plants - 363; Viruse /.../ Other Eukaryotes - 6 (source: NCBI BLink). [Source:TAIR_LOCUS;Acc:AT4G06598]"/>
    <gene id="763" protId="ARATH00763 | AT4G06599.1 | AEE82552 | AT4G06599 | BAB83612 | ubiquitin family protein [Source:TAIR_LOCUS;Acc:AT4G06599]"/>
    <gene id="764" protId="ARATH00764 | AT4G06634.1 | AEE82553 | AEE82554 | AT4G06634 | BAB83613 | zinc finger (C2H2 type) family protein [Source:TAIR_LOCUS;Acc:AT4G06634]"/>
    <gene id="765" protId="ARATH00765 | AT4G06676.1 | AAU44506 | AAU44508 | AAX23888 | AEE82556 | AT4G06676 | CONTAINS InterPro DOMAIN/s: Etoposide-induced 2.4 (InterPro:IPR009890); Has 264 Blast hits to 262 proteins in 100 species: Archae - 0; Bacteria - 0; Metazoa - 130; Fungi - 16; Plants - 79; Viruses - 0; Other Eukaryotes - 39 (source: NCBI BLink). [Source:TAIR_LOCUS;Acc:AT4G06676]"/>
    <gene id="766" protId="ARATH00766 | AT4G06688.1 | AEE82558 | AT4G06688 | F4JGU2_ARATH | FUNCTIONS IN: molecular_function unknown; INVOLVED IN: biological_process unknown; LOCATED IN: cellular_component unknown; BEST Arabidopsis thaliana protein match is: myosin heavy chain-related (TAIR:AT5G32590.1); Has 116 Blast hits to 99 proteins i ,.../pecies: Archae - 0; Bacteria - 2; Metazoa - 5; Fungi - 13; Plants - 91; Viruses - 0; Other Eukaryotes - 5 (source: NCBI BLink). [Source:TAIR_LOCUS;Acc:AT4G06688]"/>
    <gene id="767" protId="ARATH00767 | AT4G06740.1 | AEE82559 | AT4G06740 | F4JGU3_ARATH | unknown protein; Has 0 Blast hits to 0 proteins in 0 species (source: NCBI BLink).  [Source:TAIR_LOCUS;Acc:AT4G06740]"/>
    <gene id="768" protId="ARATH00768 | AT4G06744.1 | AEE82560 | AT4G06744 | BAB83614 | Leucine-rich repeat (LRR) family protein [Source:TAIR_LOCUS;Acc:AT4G06744]"/>
    <gene id="769" protId="ARATH00769 | AT4G06746.1 | AAC49775 | AAT44936 | ABD57514 | AEE82561 | AT4G06746 | BAB83615 | CAA85536 | related to AP2 9 [Source:TAIR_LOCUS;Acc:AT4G06746]"/>
    <gene id="770" protId="ARATH00770 | AT4G07350.1 | AAD48945 | AEE82562 | AT4G07350 | CAB81105 | Q9S9X7_ARATH | unknown protein; BEST Arabidopsis thaliana protein match is: unknown protein (TAIR:AT1G40129.1); Has 30201 Blast hits to 17322 proteins in 780 species: Archae - 12; Bacteria - 1396; Metazoa - 17338; Fungi - 3422; Plants - 5037; Viruses - 0; Other Eu /.../es - 2996 (source: NCBI BLink). [Source:TAIR_LOCUS;Acc:AT4G07350]"/>
    <gene id="771" protId="ARATH00771 | AT4G07380.1 | AAD48938 | AEE82563 | AT4G07380 | CAB81108 | Q9S9X6_ARATH | unknown protein; Has 30201 Blast hits to 17322 proteins in 780 species: Archae - 12; Bacteria - 1396; Metazoa - 17338; Fungi - 3422; Plants - 5037; Viruses - 0; Other Eukaryotes - 2996 (source: NCBI BLink).  [Source:TAIR_LOCUS;Acc:AT4G07380]"/>
    <gene id="772" protId="ARATH00772 | AT4G07390.1 | AAD48939 | AAL62407 | AAM48031 | AAM64321 | AAN78050 | AAN78051 | AAN78052 | AAN78053 | AAN78054 | AAN78055 | AAN78056 | AAN78057 | AAN78058 | AAN78059 | AAN78060 | AAN78061 | AAN78062 | AAN78063 | AAN78064 | AAN78065 | AAN78066 | AAN78067 | AAN78068 | AAN78069 | AAN78070 | AAN78071 | AAN78072 | AAN78073 | AAN78074 | AAN78075 | AAN78076 | AAN78077 | AAN78078 | AAN78079 | AAN78080 | AAN78081 | AAN78082 | AAN78083 | AAN78084 | AAN78085 | AAN78086 | AAN78087 | AAN78088 | AEE82564 | AT4G07390 | CAB81109 | Mannose-P-dolichol utilization defect 1 protein [Source:TAIR_LOCUS;Acc:AT4G07390]"/>
    <gene id="773" protId="ARATH00773 | AT4G07400.1 | AAD48947 | AEE82565 | AT4G07400 | CAB81110 | VIER F-box proteine 3 [Source:TAIR_LOCUS;Acc:AT4G07400]"/>
    <gene id="774" protId="ARATH00774 | AT4G07408.1 | AEE82566 | AT4G07408 | B3H4W8_ARATH | unknown protein; Has 30201 Blast hits to 17322 proteins in 780 species: Archae - 12; Bacteria - 1396; Metazoa - 17338; Fungi - 3422; Plants - 5037; Viruses - 0; Other Eukaryotes - 2996 (source: NCBI BLink).  [Source:TAIR_LOCUS;Acc:AT4G07408]"/>
    <gene id="775" protId="ARATH00775 | AT4G07410.1 | AAL86343 | AAM91698 | AEE82567 | AEE82568 | AT4G07410 | Q8RXU6_ARATH | Transducin family protein / WD-40 repeat family protein [Source:TAIR_LOCUS;Acc:AT4G07410]"/>
    <gene id="776" protId="ARATH00776 | AT4G07515.1 | ABJ98580 | AEE82569 | AT4G07515 | Q058H0_ARATH | Protein of unknown function (DUF784) [Source:TAIR_LOCUS;Acc:AT4G07515]"/>
    <gene id="777" protId="ARATH00777 | AT4G07524.1 | AEE82570 | AT4G07524 | F4JGT3_ARATH | Ras-related small GTP-binding family protein [Source:TAIR_LOCUS;Acc:AT4G07524]"/>
    <gene id="778" protId="ARATH00778 | AT4G07526.1 | AEE82571 | AEE82572 | AEE82573 | AT4G07526 | F4JGT4_ARATH | unknown protein; BEST Arabidopsis thaliana protein match is: unknown protein (TAIR:AT3G33528.1); Has 30201 Blast hits to 17322 proteins in 780 species: Archae - 12; Bacteria - 1396; Metazoa - 17338; Fungi - 3422; Plants - 5037; Viruses - 0; Other Eu /.../es - 2996 (source: NCBI BLink). [Source:TAIR_LOCUS;Acc:AT4G07526]"/>
    <gene id="779" protId="ARATH00779 | AT4G07666.1 | AEE82574 | AT4G07666 | F4JGJ5_ARATH | unknown protein; Has 30201 Blast hits to 17322 proteins in 780 species: Archae - 12; Bacteria - 1396; Metazoa - 17338; Fungi - 3422; Plants - 5037; Viruses - 0; Other Eukaryotes - 2996 (source: NCBI BLink).  [Source:TAIR_LOCUS;Acc:AT4G07666]"/>
    <gene id="780" protId="ARATH00780 | AT4G07670.1 | AAD29787 | AEE82575 | AT4G07670 | CAB81137 | Q9XH28_ARATH | protease-associated (PA) domain-containing protein [Source:TAIR_LOCUS;Acc:AT4G07670]"/>
    <gene id="781" protId="ARATH00781 | AT4G07675.1 | AEE82577 | AT4G07675 | F4JGJ8_ARATH | unknown protein; BEST Arabidopsis thaliana protein match is: Plant protein 1589 of unknown function (TAIR:AT1G49700.2); Has 30201 Blast hits to 17322 proteins in 780 species: Archae - 12; Bacteria - 1396; Metazoa - 17338; Fungi - 3422; Plants - 5037 /.../ses - 0; Other Eukaryotes - 2996 (source: NCBI BLink).  [Source:TAIR_LOCUS;Acc:AT4G07675]"/>
    <gene id="782" protId="ARATH00782 | AT4G07740.1 | AAD38217 | AEE82578 | AT4G07740 | CAB77933 | Q9XH18_ARATH | Protein of unknown function (DUF3287) [Source:TAIR_LOCUS;Acc:AT4G07740]"/>
    <gene id="783" protId="ARATH00783 | AT4G07786.1 | AEE82579 | AT4G07786 | B3H4S3_ARATH | unknown protein; Has 30201 Blast hits to 17322 proteins in 780 species: Archae - 12; Bacteria - 1396; Metazoa - 17338; Fungi - 3422; Plants - 5037; Viruses - 0; Other Eukaryotes - 2996 (source: NCBI BLink).  [Source:TAIR_LOCUS;Acc:AT4G07786]"/>
    <gene id="784" protId="ARATH00784 | AT4G07820.1 | AAD17355 | AAS46627 | AAS76727 | AEE82580 | AT4G07820 | CAB77941 | Q9ZPG2_ARATH | CAP (Cysteine-rich secretory proteins, Antigen 5, and Pathogenesis-related 1 protein) superfamily protein [Source:TAIR_LOCUS;Acc:AT4G07820]"/>
    <gene id="785" protId="ARATH00785 | AT4G07825.1 | ABI93930 | AEE82581 | AT4G07825 | BAC41854 | Q8GZ72_ARATH | unknown protein; Has 4 Blast hits to 4 proteins in 2 species: Archae - 0; Bacteria - 0; Metazoa - 0; Fungi - 0; Plants - 4; Viruses - 0; Other Eukaryotes - 0 (source: NCBI BLink). [Source:TAIR_LOCUS;Acc:AT4G07825]"/>
    <gene id="786" protId="ARATH00786 | AT4G07868.1 | AAU44509 | AAY82799 | AEE82582 | AT4G07868 | Q5XV83_ARATH | unknown protein; FUNCTIONS IN: molecular_function unknown; INVOLVED IN: biological_process unknown; LOCATED IN: endomembrane system; Has 30201 Blast hits to 17322 proteins in 780 species: Archae - 12; Bacteria - 1396; Metazoa - 17338; Fungi - 3422;  /.../ - 5037; Viruses - 0; Other Eukaryotes - 2996 (source: NCBI BLink).  [Source:TAIR_LOCUS;Acc:AT4G07868]"/>
    <gene id="787" protId="ARATH00787 | AT4G07932.1 | AEE82583 | AT4G07932 | F4JGK4_ARATH | unknown protein; FUNCTIONS IN: molecular_function unknown; INVOLVED IN: biological_process unknown; LOCATED IN: endomembrane system; BEST Arabidopsis thaliana protein match is: unknown protein (TAIR:AT3G43150.1); Has 30201 Blast hits to 17322 protei /.../780 species: Archae - 12; Bacteria - 1396; Metazoa - 17338; Fungi - 3422; Plants - 5037; Viruses - 0; Other Eukaryotes - 2996 (source: NCBI BLink). [Source:TAIR_LOCUS;Acc:AT4G07932]"/>
    <gene id="788" protId="ARATH00788 | AT4G07940.1 | AAD15480 | AEE82584 | AT4G07940 | CAB77945 | Q9ZQC1_ARATH | Protein of unknown function (DUF3245) [Source:TAIR_LOCUS;Acc:AT4G07940]"/>
    <gene id="789" protId="ARATH00789 | AT4G07950.1 | AAD15481 | AAL62443 | AAM62862 | AAN15637 | AEE82585 | AT4G07950 | CAB77946 | Q9ZQC0_ARATH | DNA-directed RNA polymerase, subunit M, archaeal [Source:TAIR_LOCUS;Acc:AT4G07950]"/>
    <gene id="790" protId="ARATH00790 | AT4G07960.1 | AAD15482 | AAM64627 | AAP68209 | AEE82586 | AT4G07960 | BAC43084 | CAB77947 | W8Q306_ARATH | Cellulose-synthase-like C12 [Source:TAIR_LOCUS;Acc:AT4G07960]"/>
    <gene id="791" protId="ARATH00791 | AT4G07965.1 | AEE82587 | AT4G07965 | F4JFX4_ARATH | unknown protein; Has 30201 Blast hits to 17322 proteins in 780 species: Archae - 12; Bacteria - 1396; Metazoa - 17338; Fungi - 3422; Plants - 5037; Viruses - 0; Other Eukaryotes - 2996 (source: NCBI BLink).  [Source:TAIR_LOCUS;Acc:AT4G07965]"/>
    <gene id="792" protId="ARATH00792 | AT4G07990.1 | AAM60919 | AEE82588 | AT4G07990 | F4JG06_ARATH | Chaperone DnaJ-domain superfamily protein [Source:TAIR_LOCUS;Acc:AT4G07990]"/>
    <gene id="793" protId="ARATH00793 | AT4G08025.1 | ABE65515 | AEE82590 | AT4G08025 | Q1PEB1_ARATH | Protein of unknown function (DUF784) [Source:TAIR_LOCUS;Acc:AT4G08025]"/>
    <gene id="794" protId="ARATH00794 | AT4G08028.1 | AEE82591 | AT4G08028 | Molecular chaperone Hsp40/DnaJ family protein [Source:TAIR_LOCUS;Acc:AT4G08028]"/>
    <gene id="795" protId="ARATH00795 | AT4G08039.1 | AEE82592 | AT4G08039 | Defensin-like (DEFL) family protein [Source:TAIR_LOCUS;Acc:AT4G08039]"/>
    <gene id="796" protId="ARATH00796 | AT4G08040.1 | AAD48074 | AAG48768 | AEE82593 | AT4G08040 | CAB81141 | 1-aminocyclopropane-1-carboxylate synthase 11 [Source:TAIR_LOCUS;Acc:AT4G08040]"/>
    <gene id="797" protId="ARATH00797 | AT4G08073.1 | AEE82594 | AT4G08073 | B3H4L3_ARATH | unknown protein; Has 30201 Blast hits to 17322 proteins in 780 species: Archae - 12; Bacteria - 1396; Metazoa - 17338; Fungi - 3422; Plants - 5037; Viruses - 0; Other Eukaryotes - 2996 (source: NCBI BLink).  [Source:TAIR_LOCUS;Acc:AT4G08073]"/>
    <gene id="798" protId="ARATH00798 | AT4G08097.1 | AEE82595 | AT4G08097 | F4JG15_ARATH | BEST Arabidopsis thaliana protein match is: myosin heavy chain-related (TAIR:AT3G30230.1); Has 30201 Blast hits to 17322 proteins in 780 species: Archae - 12; Bacteria - 1396; Metazoa - 17338; Fungi - 3422; Plants - 5037; Viruses - 0; Other Eukaryot /.../996 (source: NCBI BLink). [Source:TAIR_LOCUS;Acc:AT4G08097]"/>
    <gene id="799" protId="ARATH00799 | AT4G08140.1 | AAD27898 | AEE82596 | AT4G08140 | CAB81150 | Q9SYE4_ARATH | BEST Arabidopsis thaliana protein match is: 26S proteasome regulatory subunit S2 1A (TAIR:AT2G20580.1); Has 381 Blast hits to 381 proteins in 170 species: Archae - 0; Bacteria - 0; Metazoa - 138; Fungi - 132; Plants - 58; Viruses - 0; Other Eukaryot /.../3 (source: NCBI BLink).  [Source:TAIR_LOCUS;Acc:AT4G08140]"/>
    <gene id="800" protId="ARATH00800 | AT4G08150.1 | AAA67881 | AAD27897 | AAL87309 | AAM03026 | AAM03027 | AAM45030 | ABR08803 | ABR08804 | ABR08805 | ABR08806 | ABR08807 | ABR08808 | ABR08809 | ABR08810 | ABR08811 | ABR08812 | ABR08813 | ABR08814 | ABR08815 | ABR08816 | ABR08817 | ABR08818 | ABR08819 | ABR08820 | ABR08821 | ABR08822 | ABR08823 | AEE82597 | AFC67275 | AT4G08150 | CAB81151 | KNOTTED-like from Arabidopsis thaliana [Source:TAIR_LOCUS;Acc:AT4G08150]"/>
    <gene id="801" protId="ARATH00801 | AT4G08151.1 | AEE82598 | AT4G08151 | B3H5E8_ARATH | unknown protein; Has 30201 Blast hits to 17322 proteins in 780 species: Archae - 12; Bacteria - 1396; Metazoa - 17338; Fungi - 3422; Plants - 5037; Viruses - 0; Other Eukaryotes - 2996 (source: NCBI BLink).  [Source:TAIR_LOCUS;Acc:AT4G08151]"/>
    <gene id="802" protId="ARATH00802 | AT4G08160.1 | AAD27896 | AAO64897 | AEE82599 | AT4G08160 | BAB39757 | BAC42019 | CAB81152 | F4JG10_ARATH | glycosyl hydrolase family 10 protein / carbohydrate- binding domain-containing protein [Source:TAIR_LOCUS;Acc:AT4G08160]"/>
    <gene id="803" protId="ARATH00803 | AT4G08170.2 | AAK91424 | AAL15415 | AEE82601 | AEE82602 | AEE82603 | AT4G08170 | CAB45787 | CAB81153 | Inositol 1,3,4-trisphosphate 5/6-kinase family protein [Source:TAIR_LOCUS;Acc:AT4G08170]"/>
    <gene id="804" protId="ARATH00804 | AT4G08176.1 | AEE82604 | AT4G08176 | B3H5Y7_ARATH | unknown protein; Has 30201 Blast hits to 17322 proteins in 780 species: Archae - 12; Bacteria - 1396; Metazoa - 17338; Fungi - 3422; Plants - 5037; Viruses - 0; Other Eukaryotes - 2996 (source: NCBI BLink).  [Source:TAIR_LOCUS;Acc:AT4G08176]"/>
    <gene id="805" protId="ARATH00805 | AT4G08180.1 | AAM98072 | AEE82605 | AEE82606 | AT4G08180 | BAD93875 | BAD94620 | CAB45788 | CAB81154 | OSBP(oxysterol binding protein)-related protein 1C [Source:TAIR_LOCUS;Acc:AT4G08180]"/>
    <gene id="806" protId="ARATH00806 | AT4G08190.1 | AEE82608 | AT4G08190 | CAB45789 | CAB81155 | Q9SUG1_ARATH | P-loop containing nucleoside triphosphate hydrolases superfamily protein [Source:TAIR_LOCUS;Acc:AT4G08190]"/>
    <gene id="807" protId="ARATH00807 | AT4G08210.1 | AEE82609 | AT4G08210 | CAB45791 | CAB81157 | Pentatricopeptide repeat (PPR-like) superfamily protein [Source:TAIR_LOCUS;Acc:AT4G08210]"/>
    <gene id="808" protId="ARATH00808 | AT4G08230.1 | AAL62398 | AAN15541 | AEE82610 | AEE82611 | AT4G08230 | Q8VY68_ARATH | glycine-rich protein [Source:TAIR_LOCUS;Acc:AT4G08230]"/>
    <gene id="809" protId="ARATH00809 | AT4G08240.1 | AAM67074 | AAO42975 | AEE82612 | AEE82613 | AT4G08240 | BAC43693 | CAB45794 | CAB81160 | Q9SUF6_ARATH | unknown protein; Has 33 Blast hits to 33 proteins in 12 species: Archae - 0; Bacteria - 0; Metazoa - 0; Fungi - 0; Plants - 33; Viruses - 0; Other Eukaryotes - 0 (source: NCBI BLink). [Source:TAIR_LOCUS;Acc:AT4G08240]"/>
    <gene id="810" protId="ARATH00810 | AT4G08250.1 | AEE82614 | AT4G08250 | CAB45795 | CAB81161 | GRAS family transcription factor [Source:TAIR_LOCUS;Acc:AT4G08250]"/>
    <gene id="811" protId="ARATH00811 | AT4G08260.1 | AEE82615 | AT4G08260 | CAB45796 | CAB81162 | Protein phosphatase 2C family protein [Source:TAIR_LOCUS;Acc:AT4G08260]"/>
    <gene id="812" protId="ARATH00812 | AT4G08263.1 | AEE82616 | AT4G08263 | F4JFZ4_ARATH | FUNCTIONS IN: molecular_function unknown; INVOLVED IN: biological_process unknown; BEST Arabidopsis thaliana protein match is: DNA-binding storekeeper protein-related transcriptional regulator (TAIR:AT4G00610.1); Has 52 Blast hits to 52 proteins in  /.../ies: Archae - 0; Bacteria - 0; Metazoa - 0; Fungi - 0; Plants - 52; Viruses - 0; Other Eukaryotes - 0 (source: NCBI BLink).  [Source:TAIR_LOCUS;Acc:AT4G08263]"/>
    <gene id="813" protId="ARATH00813 | AT4G08263.2 | AEE82617 | AT4G08263 | F4JFZ5_ARATH | FUNCTIONS IN: molecular_function unknown; INVOLVED IN: biological_process unknown; BEST Arabidopsis thaliana protein match is: DNA-binding storekeeper protein-related transcriptional regulator (TAIR:AT4G00610.1); Has 52 Blast hits to 52 proteins in  /.../ies: Archae - 0; Bacteria - 0; Metazoa - 0; Fungi - 0; Plants - 52; Viruses - 0; Other Eukaryotes - 0 (source: NCBI BLink).  [Source:TAIR_LOCUS;Acc:AT4G08263]"/>
    <gene id="814" protId="ARATH00814 | AT4G08267.1 | AEE82618 | AT4G08267 | F4JFZ6_ARATH | hAT transposon superfamily protein [Source:TAIR_LOCUS;Acc:AT4G08267]"/>
    <gene id="815" protId="ARATH00815 | AT4G08270.1 | AEE82619 | AT4G08270 | CAB45797 | CAB81163 | Q9SUF3_ARATH | BEST Arabidopsis thaliana protein match is: DNA binding (TAIR:AT3G47680.1); Has 29 Blast hits to 29 proteins in 3 species: Archae - 0; Bacteria - 0; Metazoa - 0; Fungi - 0; Plants - 29; Viruses - 0; Other Eukaryotes - 0 (source: NCBI BLink). [Source:TAIR_LOCUS;Acc:AT4G08270]"/>
    <gene id="816" protId="ARATH00816 | AT4G08280.1 | AAK55694 | AAK91492 | AEE82620 | AT4G08280 | CAB45798 | CAB81164 | Q93WH0_ARATH | Thioredoxin superfamily protein [Source:TAIR_LOCUS;Acc:AT4G08280]"/>
    <gene id="817" protId="ARATH00817 | AT4G08290.1 | AAM65570 | AAO63397 | AEE82621 | AEE82622 | AT4G08290 | BAC43205 | CAB45799 | CAB77954 | nodulin MtN21 /EamA-like transporter family protein [Source:TAIR_LOCUS;Acc:AT4G08290]"/>
    <gene id="818" protId="ARATH00818 | AT4G08300.1 | AAY25421 | AEE82623 | AT4G08300 | BAF01344 | CAB45800 | CAB77955 | nodulin MtN21 /EamA-like transporter family protein [Source:TAIR_LOCUS;Acc:AT4G08300]"/>
    <gene id="819" protId="ARATH00819 | AT4G08310.1 | AAM14077 | AAN13227 | AEE82624 | AT4G08310 | BAH19533 | CAB45801 | CAB77956 | Q9SUE9_ARATH | FUNCTIONS IN: molecular_function unknown; INVOLVED IN: biological_process unknown; LOCATED IN: cellular_component unknown; EXPRESSED IN: 25 plant structures; EXPRESSED DURING: 13 growth stages; CONTAINS InterPro DOMAIN/s: Histone chaperone domain CH ,.../erPro:IPR019098); BEST Arabidopsis thaliana protein match is: unknown protein (TAIR:AT1G44780.2); Has 53711 Blast hits to 33687 proteins in 1618 species: Archae - 142; Bacteria - 4400; Metazoa - 24303; Fungi - 6688; Plants - 2484; Viruses - 449; Other Eukaryotes - 15245 (source: NCBI BLink). [Source:TAIR_LOCUS;Acc:AT4G08310]"/>
    <gene id="820" protId="ARATH00820 | AT4G08320.2 | AAO42876 | AEE82626 | AT4G08320 | BAE99876 | CAB52554 | CAB77957 | F4JG03_ARATH | Tetratricopeptide repeat (TPR)-like superfamily protein [Source:TAIR_LOCUS;Acc:AT4G08320]"/>
    <gene id="821" protId="ARATH00821 | AT4G08330.1 | AAO50525 | AEE82627 | AT4G08330 | BAC42303 | CAB52555 | CAB77958 | unknown protein; FUNCTIONS IN: molecular_function unknown; INVOLVED IN: biological_process unknown; LOCATED IN: plasma membrane; EXPRESSED IN: 24 plant structures; EXPRESSED DURING: 14 growth stages; BEST Arabidopsis thaliana protein match is: unkno /.../tein (TAIR:AT2G17705.1); Has 98 Blast hits to 98 proteins in 13 species: Archae - 0; Bacteria - 0; Metazoa - 0; Fungi - 0; Plants - 98; Viruses - 0; Other Eukaryotes - 0 (source: NCBI BLink). [Source:TAIR_LOCUS;Acc:AT4G08330]"/>
    <gene id="822" protId="ARATH00822 | AT4G08350.1 | AEE82629 | AT4G08350 | CAB52557 | CAB77960 | global transcription factor group A2 [Source:TAIR_LOCUS;Acc:AT4G08350]"/>
    <gene id="823" protId="ARATH00823 | AT4G08351.1 | AEE82630 | AT4G08351 | B3H7K5_ARATH | unknown protein; Has 30201 Blast hits to 17322 proteins in 780 species: Archae - 12; Bacteria - 1396; Metazoa - 17338; Fungi - 3422; Plants - 5037; Viruses - 0; Other Eukaryotes - 2996 (source: NCBI BLink).  [Source:TAIR_LOCUS;Acc:AT4G08351]"/>
    <gene id="824" protId="ARATH00824 | AT4G08360.1 | AAM67441 | AEE82631 | AT4G08360 | CAB52558 | CAB77961 | Q9STN2_ARATH | KOW domain-containing protein [Source:TAIR_LOCUS;Acc:AT4G08360]"/>
    <gene id="825" protId="ARATH00825 | AT4G08370.1 | AEE82632 | AT4G08370 | CAB52559 | CAB77962 | Q9STN1_ARATH | Proline-rich extensin-like family protein [Source:TAIR_LOCUS;Acc:AT4G08370]"/>
    <gene id="826" protId="ARATH00826 | AT4G08380.1 | AEE82633 | AT4G08380 | CAB52560 | CAB77963 | Q9STN0_ARATH | Proline-rich extensin-like family protein [Source:TAIR_LOCUS;Acc:AT4G08380]"/>
    <gene id="827" protId="ARATH00827 | AT4G08390.2 | AAL07168 | AAM45113 | AEE82634 | AEE82635 | AT4G08390 | CAA67425 | CAB52561 | CAB77964 | stromal ascorbate peroxidase [Source:TAIR_LOCUS;Acc:AT4G08390]"/>
    <gene id="828" protId="ARATH00828 | AT4G08395.1 | AEE82638 | AT4G08395 | F4JFY6_ARATH | unknown protein; Has 30201 Blast hits to 17322 proteins in 780 species: Archae - 12; Bacteria - 1396; Metazoa - 17338; Fungi - 3422; Plants - 5037; Viruses - 0; Other Eukaryotes - 2996 (source: NCBI BLink).  [Source:TAIR_LOCUS;Acc:AT4G08395]"/>
    <gene id="829" protId="ARATH00829 | AT4G08400.1 | AEE82639 | AT4G08400 | CAB52562 | CAB77965 | Q9STM8_ARATH | Proline-rich extensin-like family protein [Source:TAIR_LOCUS;Acc:AT4G08400]"/>
    <gene id="830" protId="ARATH00830 | AT4G08406.1 | AEE82640 | AT4G08406 | B3H614_ARATH | unknown protein; LOCATED IN: endomembrane system; Has 30201 Blast hits to 17322 proteins in 780 species: Archae - 12; Bacteria - 1396; Metazoa - 17338; Fungi - 3422; Plants - 5037; Viruses - 0; Other Eukaryotes - 2996 (source: NCBI BLink). [Source:TAIR_LOCUS;Acc:AT4G08406]"/>
    <gene id="831" protId="ARATH00831 | AT4G08410.1 | AEE82641 | AT4G08410 | BAB10090 | CAB52563 | CAB77966 | Q9STM7_ARATH | Proline-rich extensin-like family protein [Source:TAIR_LOCUS;Acc:AT4G08410]"/>
    <gene id="832" protId="ARATH00832 | AT4G08430.1 | AEE82642 | AT4G08430 | CAB53525 | CAB77968 | Q9SW62_ARATH | Ulp1 protease family protein [Source:TAIR_LOCUS;Acc:AT4G08430]"/>
    <gene id="833" protId="ARATH00833 | AT4G08450.1 | AEE82643 | AT4G08450 | CAB53527 | CAB77970 | Q9SW60_ARATH | Disease resistance protein (TIR-NBS-LRR class) family [Source:TAIR_LOCUS;Acc:AT4G08450]"/>
    <gene id="834" protId="ARATH00834 | AT4G08455.1 | AAC28195 | AAT70442 | AAV85699 | AEE82644 | AT4G08455 | BTB/POZ domain-containing protein [Source:TAIR_LOCUS;Acc:AT4G08455]"/>
    <gene id="835" protId="ARATH00835 | AT4G08460.3 | AAC28186 | AAL67058 | AAM20103 | AAY63567 | AEE82645 | AEE82646 | AEE82647 | AT4G08460 | BAH19800 | CAB77971 | Q9M0T4_ARATH | Protein of unknown function (DUF1644) [Source:TAIR_LOCUS;Acc:AT4G08460]"/>
    <gene id="836" protId="ARATH00836 | AT4G08470.1 | AAC28187 | AAO42306 | AAX12872 | AEE82648 | AT4G08470 | BAF00555 | CAA08996 | CAB77972 | Q9M0T3_ARATH | MAPK/ERK kinase kinase 3 [Source:TAIR_LOCUS;Acc:AT4G08470]"/>
    <gene id="837" protId="ARATH00837 | AT4G08480.1 | AAC28188 | AEE82649 | AT4G08480 | CAB77973 | mitogen-activated protein kinase kinase kinase 9 [Source:TAIR_LOCUS;Acc:AT4G08480]"/>
    <gene id="838" protId="ARATH00838 | AT4G08485.1 | AEE82650 | AT4G08485 | Defensin-like (DEFL) family protein [Source:TAIR_LOCUS;Acc:AT4G08485]"/>
    <gene id="839" protId="ARATH00839 | AT4G08500.1 | AAA99196 | AAC28196 | AAL32537 | AAN15435 | AEE82651 | AT4G08500 | BAA09057 | CAB77975 | MAPK/ERK kinase kinase 1 [Source:TAIR_LOCUS;Acc:AT4G08500]"/>
    <gene id="840" protId="ARATH00840 | AT4G08510.1 | AAC28194 | AAS76782 | AEE82652 | AT4G08510 | BAE98805 | CAB77976 | O81469_ARATH | unknown protein; LOCATED IN: chloroplast; BEST Arabidopsis thaliana protein match is: unknown protein (TAIR:AT1G36990.1); Has 888 Blast hits to 321 proteins in 121 species: Archae - 0; Bacteria - 120; Metazoa - 86; Fungi - 24; Plants - 79; Viruses - /.../her Eukaryotes - 579 (source: NCBI BLink).  [Source:TAIR_LOCUS;Acc:AT4G08510]"/>
    <gene id="841" protId="ARATH00841 | AT4G08520.1 | AAC28193 | AAL69490 | AAM62512 | AAN12967 | AEE82653 | AT4G08520 | BAE99911 | CAB77977 | SNARE-like superfamily protein [Source:TAIR_LOCUS;Acc:AT4G08520]"/>
    <gene id="842" protId="ARATH00842 | AT4G08530.1 | AAT85731 | AAU15143 | AEE82654 | AT4G08530 | CAB77978 | Bifunctional inhibitor/lipid-transfer protein/seed storage 2S albumin superfamily protein [Source:TAIR_LOCUS;Acc:AT4G08530]"/>
    <gene id="843" protId="ARATH00843 | AT4G08540.1 | AAL59980 | AAN13006 | AEE82655 | AT4G08540 | BAH57247 | Q8H1E1_ARATH | DNA-directed RNA polymerase II protein [Source:TAIR_LOCUS;Acc:AT4G08540]"/>
    <gene id="844" protId="ARATH00844 | AT4G08550.1 | AAC28183 | AEE82656 | AT4G08550 | CAB77980 | F4JIA7_ARATH | electron carriers;protein disulfide oxidoreductases [Source:TAIR_LOCUS;Acc:AT4G08550]"/>
    <gene id="845" protId="ARATH00845 | AT4G08555.1 | ABG25104 | AEE82657 | AT4G08555 | BAC43362 | Q8GWL6_ARATH | unknown protein; FUNCTIONS IN: molecular_function unknown; INVOLVED IN: biological_process unknown; LOCATED IN: cellular_component unknown; EXPRESSED IN: cultured cell; Has 4 Blast hits to 4 proteins in 2 species: Archae - 0; Bacteria - 0; Metazoa - /.../ngi - 0; Plants - 4; Viruses - 0; Other Eukaryotes - 0 (source: NCBI BLink).  [Source:TAIR_LOCUS;Acc:AT4G08555]"/>
    <gene id="846" protId="ARATH00846 | AT4G08560.1 | AAC28191 | AEE82658 | AT4G08560 | CAB77981 | pumilio 15 [Source:TAIR_LOCUS;Acc:AT4G08560]"/>
    <gene id="847" protId="ARATH00847 | AT4G08570.1 | AAC28185 | AAL49902 | AAM20235 | AEE82659 | AT4G08570 | BAE98609 | CAB77982 | O81464_ARATH | Heavy metal transport/detoxification superfamily protein [Source:TAIR_LOCUS;Acc:AT4G08570]"/>
    <gene id="848" protId="ARATH00848 | AT4G08580.1 | AAB81880 | AAC28184 | AEE82660 | AT4G08580 | BAH57241 | CAB77983 | O22281_ARATH | microfibrillar-associated protein-related [Source:TAIR_LOCUS;Acc:AT4G08580]"/>
    <gene id="849" protId="ARATH00849 | AT4G08590.1 | AAB81879 | AAC28190 | AAY34162 | AEE82661 | AEE82662 | AT4G08590 | BAD43400 | CAB77984 | CAE55215 | ORTHRUS-like [Source:TAIR_LOCUS;Acc:AT4G08590]"/>
    <gene id="850" protId="ARATH00850 | AT4G08593.1 | AEE82663 | AT4G08593 | F4JIB4_ARATH | unknown protein; BEST Arabidopsis thaliana protein match is: unknown protein (TAIR:AT5G45095.1); Has 30201 Blast hits to 17322 proteins in 780 species: Archae - 12; Bacteria - 1396; Metazoa - 17338; Fungi - 3422; Plants - 5037; Viruses - 0; Other Eu /.../es - 2996 (source: NCBI BLink). [Source:TAIR_LOCUS;Acc:AT4G08593]"/>
    <gene id="851" protId="ARATH00851 | AT4G08620.1 | AAB81876 | AEE82664 | AT4G08620 | BAA33932 | CAB77987 | sulphate transporter 1;1 [Source:TAIR_LOCUS;Acc:AT4G08620]"/>
    <gene id="852" protId="ARATH00852 | AT4G08630.1 | AEE82665 | AT4G08630 | F4JIB6_ARATH | unknown protein; BEST Arabidopsis thaliana protein match is: unknown protein (TAIR:AT3G48860.2); Has 1487 Blast hits to 747 proteins in 184 species: Archae - 0; Bacteria - 56; Metazoa - 305; Fungi - 197; Plants - 180; Viruses - 3; Other Eukaryotes - /.../source: NCBI BLink).  [Source:TAIR_LOCUS;Acc:AT4G08630]"/>
    <gene id="853" protId="ARATH00853 | AT4G08640.1 | AAB81874 | AEE82666 | AT4G08640 | CAB77989 | F4JIB7_ARATH | ATP binding [Source:TAIR_LOCUS;Acc:AT4G08640]"/>
    <gene id="854" protId="ARATH00854 | AT4G08670.1 | AAB81871 | AEE82667 | AT4G08670 | BAE73259 | CAB77992 | Q2PE70_ARATH | Bifunctional inhibitor/lipid-transfer protein/seed storage 2S albumin superfamily protein [Source:TAIR_LOCUS;Acc:AT4G08670]"/>
    <gene id="855" protId="ARATH00855 | AT4G08685.1 | AAL69502 | AAM45117 | AAM62935 | AEE82668 | AT4G08685 | BAF00475 | CAA81196 | CAB40579 | Q9SZY5_ARATH | Pollen Ole e 1 allergen and extensin family protein [Source:TAIR_LOCUS;Acc:AT4G08685]"/>
    <gene id="856" protId="ARATH00856 | AT4G08690.2 | AAB81870 | AAO23645 | AEE82669 | AEE82670 | AT4G08690 | BAE99385 | BAH20109 | CAB77994 | O22270_ARATH | Sec14p-like phosphatidylinositol transfer family protein [Source:TAIR_LOCUS;Acc:AT4G08690]"/>
    <gene id="857" protId="ARATH00857 | AT4G08691.1 | ABF59274 | ABK28373 | AEE82671 | AT4G08691 | Q1G388_ARATH | unknown protein; Has 21 Blast hits to 21 proteins in 6 species: Archae - 0; Bacteria - 0; Metazoa - 15; Fungi - 0; Plants - 5; Viruses - 0; Other Eukaryotes - 1 (source: NCBI BLink). [Source:TAIR_LOCUS;Acc:AT4G08691]"/>
    <gene id="858" protId="ARATH00858 | AT4G08700.1 | AAL69503 | AAM20108 | AAM65397 | AEE82672 | AT4G08700 | CAB77995 | CAB82106 | Drug/metabolite transporter superfamily protein [Source:TAIR_LOCUS;Acc:AT4G08700]"/>
    <gene id="859" protId="ARATH00859 | AT4G08730.1 | AEE82673 | AT4G08730 | CAB77998 | CAB82109 | Q9LDC3_ARATH | RNA-binding protein [Source:TAIR_LOCUS;Acc:AT4G08730]"/>
    <gene id="860" protId="ARATH00860 | AT4G08740.1 | AEE82674 | AT4G08740 | CAB77999 | CAB82110 | Q9LE68_ARATH | unknown protein; Has 2 Blast hits to 2 proteins in 1 species: Archae - 0; Bacteria - 0; Metazoa - 0; Fungi - 0; Plants - 2; Viruses - 0; Other Eukaryotes - 0 (source: NCBI BLink). [Source:TAIR_LOCUS;Acc:AT4G08740]"/>
    <gene id="861" protId="ARATH00861 | AT4G08760.1 | AEE82675 | AT4G08760 | CAB78001 | CAB82112 | Q9LE31_ARATH | BEST Arabidopsis thaliana protein match is: nucleolin like 1 (TAIR:AT1G48920.1); Has 36 Blast hits to 36 proteins in 4 species: Archae - 0; Bacteria - 0; Metazoa - 0; Fungi - 0; Plants - 36; Viruses - 0; Other Eukaryotes - 0 (source: NCBI BLink).  [Source:TAIR_LOCUS;Acc:AT4G08760]"/>
    <gene id="862" protId="ARATH00862 | AT4G08770.1 | AAL40851 | AAM97030 | AAN15499 | AEE82676 | AT4G08770 | CAB78002 | CAB82113 | Peroxidase superfamily protein [Source:TAIR_LOCUS;Acc:AT4G08770]"/>
    <gene id="863" protId="ARATH00863 | AT4G08780.1 | AEE82677 | AT4G08780 | CAB78003 | CAB82114 | Peroxidase superfamily protein [Source:TAIR_LOCUS;Acc:AT4G08780]"/>
    <gene id="864" protId="ARATH00864 | AT4G08790.1 | AAK49620 | AAM91374 | AEE82678 | AT4G08790 | CAB78004 | CAB82115 | Nitrilase/cyanide hydratase and apolipoprotein N- acyltransferase family protein [Source:TAIR_LOCUS;Acc:AT4G08790]"/>
    <gene id="865" protId="ARATH00865 | AT4G08800.1 | ABE66048 | AEE82679 | AT4G08800 | CAB78005 | CAB82116 | F4JID0_ARATH | Protein kinase superfamily protein [Source:TAIR_LOCUS;Acc:AT4G08800]"/>
    <gene id="866" protId="ARATH00866 | AT4G08810.1 | AAL08248 | AAO11571 | AEE82680 | AT4G08810 | CAB78006 | CAB82117 | Q9LE45_ARATH | calcium ion binding [Source:TAIR_LOCUS;Acc:AT4G08810]"/>
    <gene id="867" protId="ARATH00867 | AT4G08840.1 | AEE82681 | AT4G08840 | CAB78009 | CAB82120 | pumilio 11 [Source:TAIR_LOCUS;Acc:AT4G08840]"/>
    <gene id="868" protId="ARATH00868 | AT4G08850.1 | AAL57627 | AAN60259 | ACN59338 | AEE82682 | AEE82683 | AT4G08850 | BAH19749 | CAB78010 | CAB82121 | Leucine-rich repeat receptor-like protein kinase family protein [Source:TAIR_LOCUS;Acc:AT4G08850]"/>
    <gene id="869" protId="ARATH00869 | AT4G08870.1 | AAD17371 | AAM64858 | AAO41868 | AEE82684 | AT4G08870 | CAB78011 | Arginase/deacetylase superfamily protein [Source:TAIR_LOCUS;Acc:AT4G08870]"/>
    <gene id="870" protId="ARATH00870 | AT4G08869.1 | AEE82686 | AT4G08869 | Putative membrane lipoprotein [Source:TAIR_LOCUS;Acc:AT4G08869]"/>
    <gene id="871" protId="ARATH00871 | AT4G08867.1 | ABF59380 | AEE82687 | AT4G08867 | Q2V3K6_ARATH | unknown protein; Has 35333 Blast hits to 34131 proteins in 2444 species: Archae - 798; Bacteria - 22429; Metazoa - 974; Fungi - 991; Plants - 531; Viruses - 0; Other Eukaryotes - 9610 (source: NCBI BLink).  [Source:TAIR_LOCUS;Acc:AT4G08867]"/>
    <gene id="872" protId="ARATH00872 | AT4G08868.1 | AEE82688 | AT4G08868 | Q2V3K5_ARATH | unknown protein; Has 35333 Blast hits to 34131 proteins in 2444 species: Archae - 798; Bacteria - 22429; Metazoa - 974; Fungi - 991; Plants - 531; Viruses - 0; Other Eukaryotes - 9610 (source: NCBI BLink).  [Source:TAIR_LOCUS;Acc:AT4G08868]"/>
    <gene id="873" protId="ARATH00873 | AT4G08874.1 | AEE82689 | AT4G08874 | Q3EA64_ARATH | BEST Arabidopsis thaliana protein match is: Beta- galactosidase related protein (TAIR:AT3G43580.1); Has 30201 Blast hits to 17322 proteins in 780 species: Archae - 12; Bacteria - 1396; Metazoa - 17338; Fungi - 3422; Plants - 5037; Viruses - 0; Other  /.../otes - 2996 (source: NCBI BLink). [Source:TAIR_LOCUS;Acc:AT4G08874]"/>
    <gene id="874" protId="ARATH00874 | AT4G08875.1 | AEE82690 | AT4G08875 | Putative membrane lipoprotein [Source:TAIR_LOCUS;Acc:AT4G08875]"/>
    <gene id="875" protId="ARATH00875 | AT4G08876.1 | AEE82691 | AT4G08876 | Q3E7M8_ARATH | pyrophosphate--fructose-6-phosphate 1- phosphotransferase-related / pyrophosphate-dependent 6- phosphofructose-1-kinase-related [Source:TAIR_LOCUS;Acc:AT4G08876]"/>
    <gene id="876" protId="ARATH00876 | AT4G08878.1 | AAD17374 | AEE82692 | AT4G08878 | F4JJ77_ARATH | Major facilitator superfamily protein [Source:TAIR_LOCUS;Acc:AT4G08878]"/>
    <gene id="877" protId="ARATH00877 | AT4G08895.1 | AEE82693 | AT4G08895 | F4JJ78_ARATH | inorganic phosphate transporter family protein [Source:TAIR_LOCUS;Acc:AT4G08895]"/>
    <gene id="878" protId="ARATH00878 | AT4G08900.1 | AAA85816 | AAD17369 | AAK96469 | AAL31241 | AEE82694 | AT4G08900 | CAB78014 | arginase [Source:TAIR_LOCUS;Acc:AT4G08900]"/>
    <gene id="879" protId="ARATH00879 | AT4G08910.1 | AAD17363 | ABN04823 | AEE82695 | AT4G08910 | CAB78015 | A2RVU4_ARATH | unknown protein; BEST Arabidopsis thaliana protein match is: unknown protein (TAIR:AT1G78170.1); Has 68 Blast hits to 68 proteins in 13 species: Archae - 0; Bacteria - 0; Metazoa - 0; Fungi - 0; Plants - 64; Viruses - 0; Other Eukaryotes - 4 (source /.../ BLink).  [Source:TAIR_LOCUS;Acc:AT4G08910]"/>
    <gene id="880" protId="ARATH00880 | AT4G08920.1 | AAB28724 | AAB28725 | AAD17364 | AAK32756 | AAM70572 | AEE82696 | AT4G08920 | CAB78016 | cryptochrome 1 [Source:TAIR_LOCUS;Acc:AT4G08920]"/>
    <gene id="881" protId="ARATH00881 | AT4G08930.1 | AAD17368 | AEE82697 | AT4G08930 | BAE99715 | CAB78017 | APR-like 6 [Source:TAIR_LOCUS;Acc:AT4G08930]"/>
    <gene id="882" protId="ARATH00882 | AT4G08940.1 | AAQ65163 | AEE82698 | AT4G08940 | BAD43049 | Q6NQB8_ARATH | Ubiquitin carboxyl-terminal hydrolase family protein [Source:TAIR_LOCUS;Acc:AT4G08940]"/>
    <gene id="883" protId="ARATH00883 | AT4G08949.1 | AEE82699 | AT4G08949 | B3H437_ARATH | unknown protein; Has 30201 Blast hits to 17322 proteins in 780 species: Archae - 12; Bacteria - 1396; Metazoa - 17338; Fungi - 3422; Plants - 5037; Viruses - 0; Other Eukaryotes - 2996 (source: NCBI BLink).  [Source:TAIR_LOCUS;Acc:AT4G08949]"/>
    <gene id="884" protId="ARATH00884 | AT4G08950.1 | AAD17365 | AAK96677 | AAM13294 | AAM18526 | AAM64992 | AEE82700 | AT4G08950 | CAB78019 | Phosphate-responsive 1 family protein [Source:TAIR_LOCUS;Acc:AT4G08950]"/>
    <gene id="885" protId="ARATH00885 | AT4G08960.1 | AAD17366 | AAK25843 | AAK64066 | AAK73969 | AAM65104 | AEE82701 | AT4G08960 | CAB78020 | Q9C5N3_ARATH | phosphotyrosyl phosphatase activator (PTPA) family protein [Source:TAIR_LOCUS;Acc:AT4G08960]"/>
    <gene id="886" protId="ARATH00886 | AT4G08967.1 | AEE82702 | AT4G08967 | B3H735_ARATH | unknown protein; Has 30201 Blast hits to 17322 proteins in 780 species: Archae - 12; Bacteria - 1396; Metazoa - 17338; Fungi - 3422; Plants - 5037; Viruses - 0; Other Eukaryotes - 2996 (source: NCBI BLink).  [Source:TAIR_LOCUS;Acc:AT4G08967]"/>
    <gene id="887" protId="ARATH00887 | AT4G08980.4 | AAD17367 | AAM61150 | AAO00791 | AAP42728 | AEE82703 | AEE82704 | AEE82705 | AEE82706 | AEE82707 | AT4G08980 | BAH19904 | CAB78022 | F-BOX WITH WD-40 2 [Source:TAIR_LOCUS;Acc:AT4G08980]"/>
    <gene id="888" protId="ARATH00888 | AT4G08990.1 | AEE82708 | AT4G08990 | CAB78023 | DNA (cytosine-5-)-methyltransferase family protein [Source:TAIR_LOCUS;Acc:AT4G08990]"/>
    <gene id="889" protId="ARATH00889 | AT4G09000.2 | AEE82710 | AT4G09000 | CAA79208 | F4JJ94_ARATH | general regulatory factor 1 [Source:TAIR_LOCUS;Acc:AT4G09000]"/>
    <gene id="890" protId="ARATH00890 | AT4G09010.1 | AAK48961 | AAL66918 | AAP72143 | AEE82711 | AT4G09010 | CAB78025 | ascorbate peroxidase 4 [Source:TAIR_LOCUS;Acc:AT4G09010]"/>
    <gene id="891" protId="ARATH00891 | AT4G09012.1 | AEE82712 | AT4G09012 | F4JJ97_ARATH | Mitochondrial ribosomal protein L27 [Source:TAIR_LOCUS;Acc:AT4G09012]"/>
    <gene id="892" protId="ARATH00892 | AT4G09020.1 | AAM13879 | AAM91673 | AEE82713 | AT4G09020 | BAE99109 | CAB78026 | isoamylase 3 [Source:TAIR_LOCUS;Acc:AT4G09020]"/>
    <gene id="893" protId="ARATH00893 | AT4G09030.1 | AAG24278 | AEE82714 | AT4G09030 | BAF00998 | CAB78027 | arabinogalactan protein 10 [Source:TAIR_LOCUS;Acc:AT4G09030]"/>
    <gene id="894" protId="ARATH00894 | AT4G09040.1 | AAR24688 | AEE82715 | AT4G09040 | BAD42884 | BAD42910 | BAD43393 | BAD43435 | BAD43486 | BAD44079 | BAD94588 | Q6NPL0_ARATH | RNA-binding (RRM/RBD/RNP motifs) family protein [Source:TAIR_LOCUS;Acc:AT4G09040]"/>
    <gene id="895" protId="ARATH00895 | AT4G09060.2 | AEE82718 | AT4G09060 | F4JJA3_ARATH | unknown protein; LOCATED IN: membrane; EXPRESSED IN: leaf; BEST Arabidopsis thaliana protein match is: unknown protein (TAIR:AT1G14680.1); Has 8168 Blast hits to 6036 proteins in 601 species: Archae - 151; Bacteria - 570; Metazoa - 4684; Fungi - 544 /.../ts - 345; Viruses - 91; Other Eukaryotes - 1783 (source: NCBI BLink).  [Source:TAIR_LOCUS;Acc:AT4G09060]"/>
    <gene id="896" protId="ARATH00896 | AT4G09070.1 | AEE82719 | AT4G09070 | CAB78031 | TATA-binding related factor (TRF) of subunit 20 of Mediator complex [Source:TAIR_LOCUS;Acc:AT4G09070]"/>
    <gene id="897" protId="ARATH00897 | AT4G09080.1 | AAT08975 | AEE82720 | AT4G09080 | CAB78032 | Outer membrane OMP85 family protein [Source:TAIR_LOCUS;Acc:AT4G09080]"/>
    <gene id="898" protId="ARATH00898 | AT4G09090.1 | AAT06407 | AAV85690 | AEE82721 | AT4G09090 | CAB78033 | Q6NKV5_ARATH | Carbohydrate-binding X8 domain superfamily protein [Source:TAIR_LOCUS;Acc:AT4G09090]"/>
    <gene id="899" protId="ARATH00899 | AT4G09100.1 | AAY57603 | ABD60698 | AEE82722 | AT4G09100 | CAB78034 | RING/U-box superfamily protein [Source:TAIR_LOCUS;Acc:AT4G09100]"/>
    <gene id="900" protId="ARATH00900 | AT4G09110.1 | AEE82723 | AT4G09110 | CAB78035 | RING/U-box superfamily protein [Source:TAIR_LOCUS;Acc:AT4G09110]"/>
    <gene id="901" protId="ARATH00901 | AT4G09120.1 | AEE82724 | AT4G09120 | CAB78036 | RING/U-box superfamily protein [Source:TAIR_LOCUS;Acc:AT4G09120]"/>
    <gene id="902" protId="ARATH00902 | AT4G09130.1 | AEE82725 | AT4G09130 | CAB78037 | RING/U-box superfamily protein [Source:TAIR_LOCUS;Acc:AT4G09130]"/>
    <gene id="903" protId="ARATH00903 | AT4G09140.1 | AAK25988 | AEE82726 | AT4G09140 | CAA10163 | CAB78038 | MUTL-homologue 1 [Source:TAIR_LOCUS;Acc:AT4G09140]"/>
    <gene id="904" protId="ARATH00904 | AT4G09150.2 | AEE82728 | AT4G09150 | F4JJB2_ARATH | T-complex protein 11 [Source:TAIR_LOCUS;Acc:AT4G09150]"/>
    <gene id="905" protId="ARATH00905 | AT4G09153.1 | AEE82729 | AT4G09153 | low-molecular-weight cysteine-rich 36 [Source:TAIR_LOCUS;Acc:AT4G09153]"/>
    <gene id="906" protId="ARATH00906 | AT4G09160.1 | AEE82730 | AT4G09160 | BAF01050 | CAB78040 | SEC14 cytosolic factor family protein / phosphoglyceride transfer family protein [Source:TAIR_LOCUS;Acc:AT4G09160]"/>
    <gene id="907" protId="ARATH00907 | AT4G09170.1 | AAX23889 | AAZ52734 | ABR46223 | AEE82731 | AT4G09170 | CAB78041 | Q9M0R1_ARATH | unknown protein; BEST Arabidopsis thaliana protein match is: unknown protein (TAIR:AT1G35430.1); Has 23 Blast hits to 23 proteins in 5 species: Archae - 0; Bacteria - 0; Metazoa - 0; Fungi - 0; Plants - 23; Viruses - 0; Other Eukaryotes - 0 (source: /.../BLink).  [Source:TAIR_LOCUS;Acc:AT4G09170]"/>
    <gene id="908" protId="ARATH00908 | AT4G09180.1 | AAQ62424 | AEE82732 | AT4G09180 | BAF02182 | CAB78042 | basic helix-loop-helix (bHLH) DNA-binding superfamily protein [Source:TAIR_LOCUS;Acc:AT4G09180]"/>
    <gene id="909" protId="ARATH00909 | AT4G09190.1 | AEE82733 | AT4G09190 | CAB78043 | F-box and associated interaction domains-containing protein [Source:TAIR_LOCUS;Acc:AT4G09190]"/>
    <gene id="910" protId="ARATH00910 | AT4G09210.1 | AEE82735 | AT4G09210 | CAB78045 | Q9M0Q7_ARATH | unknown protein; FUNCTIONS IN: molecular_function unknown; INVOLVED IN: biological_process unknown; LOCATED IN: endomembrane system; BEST Arabidopsis thaliana protein match is: unknown protein (TAIR:AT4G09260.1); Has 9 Blast hits to 9 proteins in 1  /.../s: Archae - 0; Bacteria - 0; Metazoa - 0; Fungi - 0; Plants - 9; Viruses - 0; Other Eukaryotes - 0 (source: NCBI BLink).  [Source:TAIR_LOCUS;Acc:AT4G09210]"/>
    <gene id="911" protId="ARATH00911 | AT4G09250.1 | AEE82737 | AT4G09250 | CAB55688 | CAB55694 | CAB78048 | CAB78054 | Q9SMS3_ARATH | SPla/RYanodine receptor (SPRY) domain-containing protein [Source:TAIR_LOCUS;Acc:AT4G09250]"/>
    <gene id="912" protId="ARATH00912 | AT4G09260.1 | AEE82738 | AT4G09260 | CAB55689 | CAB78049 | Q9SMS8_ARATH | unknown protein; FUNCTIONS IN: molecular_function unknown; INVOLVED IN: biological_process unknown; LOCATED IN: endomembrane system; BEST Arabidopsis thaliana protein match is: unknown protein (TAIR:AT4G09210.1); Has 9 Blast hits to 9 proteins in 1  /.../s: Archae - 0; Bacteria - 0; Metazoa - 0; Fungi - 0; Plants - 9; Viruses - 0; Other Eukaryotes - 0 (source: NCBI BLink).  [Source:TAIR_LOCUS;Acc:AT4G09260]"/>
    <gene id="913" protId="ARATH00913 | AT4G09270.1 | AEE82736 | AEE82739 | AT4G09270 | CAB55690 | CAB78046 | CAB78050 | Q9SMS7_ARATH | unknown protein; BEST Arabidopsis thaliana protein match is: unknown protein (TAIR:AT4G09220.1); Has 85 Blast hits to 85 proteins in 21 species: Archae - 0; Bacteria - 5; Metazoa - 52; Fungi - 7; Plants - 14; Viruses - 0; Other Eukaryotes - 7 (sourc /.../I BLink).  [Source:TAIR_LOCUS;Acc:AT4G09270]"/>
    <gene id="914" protId="ARATH00914 | AT4G09300.1 | ABF74710 | AEE82740 | AT4G09300 | BAC42140 | Q8GYP0_ARATH | LisH and RanBPM domains containing protein [Source:TAIR_LOCUS;Acc:AT4G09300]"/>
    <gene id="915" protId="ARATH00915 | AT4G09310.1 | AAM13990 | AAM51416 | ABF59039 | AEE82734 | AEE82741 | AT4G09310 | BAE99224 | BAF02164 | Q8RX25_ARATH | SPla/RYanodine receptor (SPRY) domain-containing protein [Source:TAIR_LOCUS;Acc:AT4G09310]"/>
    <gene id="916" protId="ARATH00916 | AT4G09320.1 | AAC17844 | AAK48956 | AAL66933 | AEE82742 | AT4G09320 | CAA49170 | CAA49173 | CAA79265 | CAB55695 | CAB78055 | Nucleoside diphosphate kinase family protein [Source:TAIR_LOCUS;Acc:AT4G09320]"/>
    <gene id="917" protId="ARATH00917 | AT4G09340.1 | AAK64023 | AAM20262 | AAM61653 | AEE82743 | AT4G09340 | CAB55696 | CAB78056 | Q94BS7_ARATH | SPla/RYanodine receptor (SPRY) domain-containing protein [Source:TAIR_LOCUS;Acc:AT4G09340]"/>
    <gene id="918" protId="ARATH00918 | AT4G09350.1 | AEE82744 | AT4G09350 | BAD43651 | CAB55698 | CAB78058 | Chaperone DnaJ-domain superfamily protein [Source:TAIR_LOCUS;Acc:AT4G09350]"/>
    <gene id="919" protId="ARATH00919 | AT4G09360.1 | ABE66049 | AEE82745 | AT4G09360 | CAB78059 | Q9M0Q5_ARATH | NB-ARC domain-containing disease resistance protein [Source:TAIR_LOCUS;Acc:AT4G09360]"/>
    <gene id="920" protId="ARATH00920 | AT4G09420.1 | AAM67443 | AEE82746 | AT4G09420 | CAB78065 | Q9M0Q0_ARATH | Disease resistance protein (TIR-NBS class) [Source:TAIR_LOCUS;Acc:AT4G09420]"/>
    <gene id="921" protId="ARATH00921 | AT4G09430.1 | AEE82747 | AT4G09430 | CAB78066 | Q9M0P9_ARATH | Disease resistance protein (TIR-NBS-LRR class) family [Source:TAIR_LOCUS;Acc:AT4G09430]"/>
    <gene id="922" protId="ARATH00922 | AT4G09440.1 | AEE82748 | AT4G09440 | CAB78067 | Q9M0P8_ARATH | Family of unknown function (DUF577) [Source:TAIR_LOCUS;Acc:AT4G09440]"/>
    <gene id="923" protId="ARATH00923 | AT4G09450.1 | AAM67444 | AEE82749 | AT4G09450 | CAB78068 | Q9M0P7_ARATH | Duplicated homeodomain-like superfamily protein [Source:TAIR_LOCUS;Acc:AT4G09450]"/>
    <gene id="924" protId="ARATH00924 | AT4G09460.1 | AAA98761 | AAM63862 | AAO42191 | AAO50618 | AAS10074 | AEE82750 | AT4G09460 | CAB09214 | CAB78069 | myb domain protein 6 [Source:TAIR_LOCUS;Acc:AT4G09460]"/>
    <gene id="925" protId="ARATH00925 | AT4G09462.1 | ABF59456 | ABK28115 | AEE82751 | AT4G09462 | Q1G387_ARATH | Carbohydrate-binding X8 domain superfamily protein [Source:TAIR_LOCUS;Acc:AT4G09462]"/>
    <gene id="926" protId="ARATH00926 | AT4G09465.1 | ABF59243 | AEE82753 | AT4G09465 | Q1G3J2_ARATH | Carbohydrate-binding X8 domain superfamily protein [Source:TAIR_LOCUS;Acc:AT4G09465]"/>
    <gene id="927" protId="ARATH00927 | AT4G09466.1 | AEE82754 | AT4G09466 | B3H4S7_ARATH | Carbohydrate-binding X8 domain superfamily protein [Source:TAIR_LOCUS;Acc:AT4G09466]"/>
    <gene id="928" protId="ARATH00928 | AT4G09467.1 | ABF59381 | ABK28052 | AEE82752 | AEE82755 | AT4G09467 | Q1G3J4_ARATH | Carbohydrate-binding X8 domain superfamily protein [Source:TAIR_LOCUS;Acc:AT4G09467]"/>
    <gene id="929" protId="ARATH00929 | AT4G09490.1 | AEE82756 | AT4G09490 | CAB78072 | Q9M0P4_ARATH | Polynucleotidyl transferase, ribonuclease H-like superfamily protein [Source:TAIR_LOCUS;Acc:AT4G09490]"/>
    <gene id="930" protId="ARATH00930 | AT4G09500.2 | AAO42032 | AAW52558 | AEE82757 | AEE82758 | AT4G09500 | CAB78073 | W8Q6L4_ARATH | UDP-Glycosyltransferase superfamily protein [Source:TAIR_LOCUS;Acc:AT4G09500]"/>
    <gene id="931" protId="ARATH00931 | AT4G09510.1 | AEE82759 | AT4G09510 | BAD44643 | CAB78074 | cytosolic invertase 2 [Source:TAIR_LOCUS;Acc:AT4G09510]"/>
    <gene id="932" protId="ARATH00932 | AT4G09520.1 | AAM67445 | AEE82761 | AT4G09520 | CAB78075 | F4JK17_ARATH | Cofactor-independent phosphoglycerate mutase [Source:TAIR_LOCUS;Acc:AT4G09520]"/>
    <gene id="933" protId="ARATH00933 | AT4G09530.1 | AEE82762 | AT4G09530 | CAB78076 | Q9M0P0_ARATH | SAUR-like auxin-responsive protein family [Source:TAIR_LOCUS;Acc:AT4G09530]"/>
    <gene id="934" protId="ARATH00934 | AT4G09545.1 | AEE82763 | AT4G09545 | CCE46138 | A8MRC9_ARATH | ECA1 gametogenesis related family protein [Source:TAIR_LOCUS;Acc:AT4G09545]"/>
    <gene id="935" protId="ARATH00935 | AT4G09550.1 | AAQ89640 | AEE82764 | AT4G09550 | BAD43180 | CAB78078 | AtGCP3 interacting protein 1 [Source:TAIR_LOCUS;Acc:AT4G09550]"/>
    <gene id="936" protId="ARATH00936 | AT4G09560.1 | AEE82765 | AT4G09560 | BAF00834 | CAB78079 | Protease-associated (PA) RING/U-box zinc finger family protein [Source:TAIR_LOCUS;Acc:AT4G09560]"/>
    <gene id="937" protId="ARATH00937 | AT4G09570.1 | AAB03243 | AEE82766 | AT4G09570 | CAB78080 | CAB82124 | calcium-dependent protein kinase 4 [Source:TAIR_LOCUS;Acc:AT4G09570]"/>
    <gene id="938" protId="ARATH00938 | AT4G09580.1 | AAM20146 | AAM45090 | AEE82767 | AT4G09580 | CAB78081 | CAB82125 | SNARE associated Golgi protein family [Source:TAIR_LOCUS;Acc:AT4G09580]"/>
    <gene id="939" protId="ARATH00939 | AT4G09587.1 | AEE82768 | AT4G09587 | B3H6A7_ARATH | unknown protein; LOCATED IN: mitochondrion; Has 30201 Blast hits to 17322 proteins in 780 species: Archae - 12; Bacteria - 1396; Metazoa - 17338; Fungi - 3422; Plants - 5037; Viruses - 0; Other Eukaryotes - 2996 (source: NCBI BLink). [Source:TAIR_LOCUS;Acc:AT4G09587]"/>
    <gene id="940" protId="ARATH00940 | AT4G09590.1 | AEE82769 | AT4G09590 | CAB78082 | CAB82126 | Q9SST3_ARATH | NDR1/HIN1-like 22 [Source:TAIR_LOCUS;Acc:AT4G09590]"/>
    <gene id="941" protId="ARATH00941 | AT4G09600.1 | AAB06308 | AAK96495 | AEE82770 | AT4G09600 | CAB78083 | CAB82127 | GAST1 protein homolog 3 [Source:TAIR_LOCUS;Acc:AT4G09600]"/>
    <gene id="942" protId="ARATH00942 | AT4G09610.1 | AAB06309 | AEE82771 | AT4G09610 | CAB78084 | CAB82128 | GAST1 protein homolog 2 [Source:TAIR_LOCUS;Acc:AT4G09610]"/>
    <gene id="943" protId="ARATH00943 | AT4G09620.1 | AAL07014 | AAM98223 | AAP75804 | AEE82772 | AT4G09620 | CAB78085 | CAB82129 | F4JK28_ARATH | Mitochondrial transcription termination factor family protein [Source:TAIR_LOCUS;Acc:AT4G09620]"/>
    <gene id="944" protId="ARATH00944 | AT4G09630.1 | AEE82773 | AT4G09630 | BAF01038 | CAB78086 | CAB82130 | Q9SST1_ARATH | Protein of unknown function (DUF616) [Source:TAIR_LOCUS;Acc:AT4G09630]"/>
    <gene id="945" protId="ARATH00945 | AT4G09640.1 | AEE82774 | AT4G09640 | CAA08749 | Protein of unknown function (DUF803) [Source:TAIR_LOCUS;Acc:AT4G09640]"/>
    <gene id="946" protId="ARATH00946 | AT4G09647.1 | AEE82775 | AT4G09647 | S locus-related glycoprotein 1 (SLR1) binding pollen coat protein family [Source:TAIR_LOCUS;Acc:AT4G09647]"/>
    <gene id="947" protId="ARATH00947 | AT4G09649.1 | AEE82776 | AT4G09649 | B3H6P1_ARATH | unknown protein; Has 30201 Blast hits to 17322 proteins in 780 species: Archae - 12; Bacteria - 1396; Metazoa - 17338; Fungi - 3422; Plants - 5037; Viruses - 0; Other Eukaryotes - 2996 (source: NCBI BLink).  [Source:TAIR_LOCUS;Acc:AT4G09649]"/>
    <gene id="948" protId="ARATH00948 | AT4G09650.1 | AAL38334 | AAL69493 | AAM47896 | AAM65451 | AAM67535 | AEE82777 | AT4G09650 | CAB78088 | CAB82132 | ATP synthase delta-subunit gene [Source:TAIR_LOCUS;Acc:AT4G09650]"/>
    <gene id="949" protId="ARATH00949 | AT4G09660.1 | AEE82778 | AT4G09660 | CAB39633 | CAB78089 | Q9SZ82_ARATH | CONTAINS InterPro DOMAIN/s: Zinc finger, TTF-type (InterPro:IPR006580); BEST Arabidopsis thaliana protein match is: TTF-type zinc finger protein with HAT dimerisation domain (TAIR:AT1G19260.1); Has 839 Blast hits to 796 proteins in 42 species: Archa /.../ Bacteria - 0; Metazoa - 438; Fungi - 0; Plants - 401; Viruses - 0; Other Eukaryotes - 0 (source: NCBI BLink).  [Source:TAIR_LOCUS;Acc:AT4G09660]"/>
    <gene id="950" protId="ARATH00950 | AT4G09670.1 | AAK76525 | AAM63123 | AAN86188 | AEE82779 | AT4G09670 | BAD94240 | CAB39634 | CAB78090 | Oxidoreductase family protein [Source:TAIR_LOCUS;Acc:AT4G09670]"/>
    <gene id="951" protId="ARATH00951 | AT4G09680.1 | ACX37401 | AEE82780 | AEE82781 | AT4G09680 | BAF02181 | CAB39635 | CAB78091 | F4JKR3_ARATH | conserved telomere maintenance component 1 [Source:TAIR_LOCUS;Acc:AT4G09680]"/>
    <gene id="952" protId="ARATH00952 | AT4G09690.1 | AEE82782 | AT4G09690 | CAB39636 | CAB78092 | Q9SZ85_ARATH | Cysteine/Histidine-rich C1 domain family protein [Source:TAIR_LOCUS;Acc:AT4G09690]"/>
    <gene id="953" protId="ARATH00953 | AT4G09720.3 | AEE82785 | AT4G09720 | F4JKR6_ARATH | RAB GTPase homolog G3A [Source:TAIR_LOCUS;Acc:AT4G09720]"/>
    <gene id="954" protId="ARATH00954 | AT4G09730.1 | AAQ65197 | AEE82787 | AT4G09730 | BAD43110 | BAD43116 | BAD43198 | BAD43529 | BAD93963 | CAB39640 | CAB78096 | RH39 [Source:TAIR_LOCUS;Acc:AT4G09730]"/>
    <gene id="955" protId="ARATH00955 | AT4G09731.1 | AEE82788 | AT4G09731 | B3H5K1_ARATH | unknown protein; Has 30201 Blast hits to 17322 proteins in 780 species: Archae - 12; Bacteria - 1396; Metazoa - 17338; Fungi - 3422; Plants - 5037; Viruses - 0; Other Eukaryotes - 2996 (source: NCBI BLink).  [Source:TAIR_LOCUS;Acc:AT4G09731]"/>
    <gene id="956" protId="ARATH00956 | AT4G09740.1 | AEE82789 | AT4G09740 | CAB39641 | CAB78097 | glycosyl hydrolase 9B14 [Source:TAIR_LOCUS;Acc:AT4G09740]"/>
    <gene id="957" protId="ARATH00957 | AT4G09750.1 | AEE82790 | AT4G09750 | BAE99437 | CAB39642 | CAB78098 | Q9SZ91_ARATH | NAD(P)-binding Rossmann-fold superfamily protein [Source:TAIR_LOCUS;Acc:AT4G09750]"/>
    <gene id="958" protId="ARATH00958 | AT4G09760.2 | AAM61617 | AAM66047 | AEE82792 | AEE82793 | AT4G09760 | CAB39643 | CAB78099 | Protein kinase superfamily protein [Source:TAIR_LOCUS;Acc:AT4G09760]"/>
    <gene id="959" protId="ARATH00959 | AT4G09760.3 | AEE82791 | AT4G09760 | F4JKS6_ARATH | Protein kinase superfamily protein [Source:TAIR_LOCUS;Acc:AT4G09760]"/>
    <gene id="960" protId="ARATH00960 | AT4G09770.2 | AEE82794 | AEE82795 | AT4G09770 | BAC43419 | CAB39644 | CAB78100 | F4JKS7_ARATH | TRAF-like family protein [Source:TAIR_LOCUS;Acc:AT4G09770]"/>
    <gene id="961" protId="ARATH00961 | AT4G09775.1 | AEE82796 | AT4G09775 | F4JKS9_ARATH | BEST Arabidopsis thaliana protein match is: Ribonuclease H-like superfamily protein (TAIR:AT2G02650.1); Has 30201 Blast hits to 17322 proteins in 780 species: Archae - 12; Bacteria - 1396; Metazoa - 17338; Fungi - 3422; Plants - 5037; Viruses - 0; O /.../ukaryotes - 2996 (source: NCBI BLink). [Source:TAIR_LOCUS;Acc:AT4G09775]"/>
    <gene id="962" protId="ARATH00962 | AT4G09780.1 | AEE82797 | AT4G09780 | CAB39645 | CAB78101 | F4JKT0_ARATH | TRAF-like family protein [Source:TAIR_LOCUS;Acc:AT4G09780]"/>
    <gene id="963" protId="ARATH00963 | AT4G09784.1 | AEE82798 | AT4G09784 | F4JKT1_ARATH | FUNCTIONS IN: molecular_function unknown; INVOLVED IN: biological_process unknown; LOCATED IN: cellular_component unknown; BEST Arabidopsis thaliana protein match is: histone deacetylase 15 (TAIR:AT3G18520.2); Has 120 Blast hits to 120 proteins in 1 ,.../ies: Archae - 0; Bacteria - 0; Metazoa - 0; Fungi - 0; Plants - 120; Viruses - 0; Other Eukaryotes - 0 (source: NCBI BLink). [Source:TAIR_LOCUS;Acc:AT4G09784]"/>
    <gene id="964" protId="ARATH00964 | AT4G09795.1 | AEE82799 | AT4G09795 | low-molecular-weight cysteine-rich 13 [Source:TAIR_LOCUS;Acc:AT4G09795]"/>
    <gene id="965" protId="ARATH00965 | AT4G09810.1 | AAR24728 | AEE82801 | AT4G09810 | BAE98980 | CAB39648 | CAB78104 | Q9SZ96_ARATH | Nucleotide-sugar transporter family protein [Source:TAIR_LOCUS;Acc:AT4G09810]"/>
    <gene id="966" protId="ARATH00966 | AT4G09820.1 | ABE66051 | ABK28624 | AEE82802 | AT4G09820 | CAB39649 | CAB78105 | CAC14865 | basic helix-loop-helix (bHLH) DNA-binding superfamily protein [Source:TAIR_LOCUS;Acc:AT4G09820]"/>
    <gene id="967" protId="ARATH00967 | AT4G09830.1 | AAL67034 | AAM14309 | AAM62508 | AEE82803 | AT4G09830 | CAB39650 | CAB78106 | Q9SZ98_ARATH | Uncharacterised conserved protein UCP009193 [Source:TAIR_LOCUS;Acc:AT4G09830]"/>
    <gene id="968" protId="ARATH00968 | AT4G09840.1 | AAT41776 | AAU29473 | AEE82804 | AEE82805 | AT4G09840 | CAB39651 | CAB78107 | Q9SZ99_ARATH | unknown protein; Has 25 Blast hits to 25 proteins in 10 species: Archae - 0; Bacteria - 0; Metazoa - 4; Fungi - 4; Plants - 9; Viruses - 3; Other Eukaryotes - 5 (source: NCBI BLink). [Source:TAIR_LOCUS;Acc:AT4G09840]"/>
    <gene id="969" protId="ARATH00969 | AT4G09850.1 | ABE66052 | AEE82806 | AT4G09850 | Q1PEA4_ARATH | unknown protein; FUNCTIONS IN: molecular_function unknown; INVOLVED IN: biological_process unknown; LOCATED IN: endomembrane system; EXPRESSED IN: synergid; Has 2 Blast hits to 2 proteins in 1 species: Archae - 0; Bacteria - 0; Metazoa - 0; Fungi -  /.../nts - 2; Viruses - 0; Other Eukaryotes - 0 (source: NCBI BLink).  [Source:TAIR_LOCUS;Acc:AT4G09850]"/>
    <gene id="970" protId="ARATH00970 | AT4G09860.1 | AEE82807 | AT4G09860 | CAB39653 | CAB78109 | Q9SZA1_ARATH | unknown protein; Has 2 Blast hits to 2 proteins in 1 species: Archae - 0; Bacteria - 0; Metazoa - 0; Fungi - 0; Plants - 2; Viruses - 0; Other Eukaryotes - 0 (source: NCBI BLink). [Source:TAIR_LOCUS;Acc:AT4G09860]"/>
    <gene id="971" protId="ARATH00971 | AT4G09870.1 | AEE82808 | AT4G09870 | CAB39654 | CAB78110 | F-box and associated interaction domains-containing protein [Source:TAIR_LOCUS;Acc:AT4G09870]"/>
    <gene id="972" protId="ARATH00972 | AT4G09880.1 | AEE82809 | AT4G09880 | CAB39612 | CAB78111 | Q9M0N6_ARATH | unknown protein; Has 2 Blast hits to 2 proteins in 1 species: Archae - 0; Bacteria - 0; Metazoa - 0; Fungi - 0; Plants - 2; Viruses - 0; Other Eukaryotes - 0 (source: NCBI BLink). [Source:TAIR_LOCUS;Acc:AT4G09880]"/>
    <gene id="973" protId="ARATH00973 | AT4G09890.1 | AAR24181 | AAR92324 | AEE82810 | AT4G09890 | CAB39613 | CAB78112 | Q9T0E8_ARATH | Protein of unknown function (DUF3511) [Source:TAIR_LOCUS;Acc:AT4G09890]"/>
    <gene id="974" protId="ARATH00974 | AT4G09900.1 | AAK96810 | AAM10077 | AEE82811 | AT4G09900 | BAD94362 | CAB39614 | CAB39615 | CAB78113 | CAB78114 | methyl esterase 12 [Source:TAIR_LOCUS;Acc:AT4G09900]"/>
    <gene id="975" protId="ARATH00975 | AT4G09920.1 | AEE82812 | AT4G09920 | CAB39616 | CAB78115 | FBD, F-box and Leucine Rich Repeat domains containing protein [Source:TAIR_LOCUS;Acc:AT4G09920]"/>
    <gene id="976" protId="ARATH00976 | AT4G09930.1 | AAM67446 | AEE82813 | AT4G09930 | CAB39617 | CAB78116 | Q9T0F2_ARATH | Avirulence induced gene (AIG1) family protein [Source:TAIR_LOCUS;Acc:AT4G09930]"/>
    <gene id="977" protId="ARATH00977 | AT4G09940.1 | AAY78794 | AEE82814 | AT4G09940 | CAB39618 | CAB78117 | Q9T0F3_ARATH | P-loop containing nucleoside triphosphate hydrolases superfamily protein [Source:TAIR_LOCUS;Acc:AT4G09940]"/>
    <gene id="978" protId="ARATH00978 | AT4G09950.1 | AEE82815 | AT4G09950 | CAB39619 | CAB78118 | Q9T0F4_ARATH | P-loop containing nucleoside triphosphate hydrolases superfamily protein [Source:TAIR_LOCUS;Acc:AT4G09950]"/>
    <gene id="979" protId="ARATH00979 | AT4G09960.3 | AAC49080 | AAL38765 | AAM64757 | AAM91672 | AEE82816 | AEE82817 | AEE82818 | AT4G09960 | CAB39620 | CAB78119 | A8MQL9_ARATH | K-box region and MADS-box transcription factor family protein [Source:TAIR_LOCUS;Acc:AT4G09960]"/>
    <gene id="980" protId="ARATH00980 | AT4G09965.1 | AEE82820 | AT4G09965 | F4JKV3_ARATH | unknown protein; BEST Arabidopsis thaliana protein match is: unknown protein (TAIR:AT2G47010.2); Has 30201 Blast hits to 17322 proteins in 780 species: Archae - 12; Bacteria - 1396; Metazoa - 17338; Fungi - 3422; Plants - 5037; Viruses - 0; Other Eu /.../es - 2996 (source: NCBI BLink). [Source:TAIR_LOCUS;Acc:AT4G09965]"/>
    <gene id="981" protId="ARATH00981 | AT4G09970.1 | AAT71922 | AAW70389 | AEE82822 | AT4G09970 | Q6DBH2_ARATH | unknown protein; Has 13 Blast hits to 13 proteins in 5 species: Archae - 0; Bacteria - 2; Metazoa - 0; Fungi - 0; Plants - 11; Viruses - 0; Other Eukaryotes - 0 (source: NCBI BLink). [Source:TAIR_LOCUS;Acc:AT4G09970]"/>
    <gene id="982" protId="ARATH00982 | AT4G09980.1 | AAK76690 | AAN41392 | AEE82823 | AEE82824 | AT4G09980 | CAB39622 | CAB78121 | F4JKV6_ARATH | Methyltransferase MT-A70 family protein [Source:TAIR_LOCUS;Acc:AT4G09980]"/>
    <gene id="983" protId="ARATH00983 | AT4G09984.1 | AEE82825 | AT4G09984 | low-molecular-weight cysteine-rich 34 [Source:TAIR_LOCUS;Acc:AT4G09984]"/>
    <gene id="984" protId="ARATH00984 | AT4G09990.1 | AAO22808 | ABN04828 | AEE82826 | AFU91593 | AT4G09990 | CAB39623 | CAB78122 | Protein of unknown function (DUF579) [Source:TAIR_LOCUS;Acc:AT4G09990]"/>
    <gene id="985" protId="ARATH00985 | AT4G10000.2 | AAM65535 | AEE82827 | AEE82828 | AT4G10000 | BAH19637 | CAB39624 | CAB78123 | F4JKW0_ARATH | Thioredoxin family protein [Source:TAIR_LOCUS;Acc:AT4G10000]"/>
    <gene id="986" protId="ARATH00986 | AT4G10010.1 | AEE82829 | AT4G10010 | BAC42724 | CAB39625 | CAB78124 | Q8GXQ9_ARATH | Protein kinase superfamily protein [Source:TAIR_LOCUS;Acc:AT4G10010]"/>
    <gene id="987" protId="ARATH00987 | AT4G10020.1 | AEE82830 | AT4G10020 | CAB39626 | CAB78125 | hydroxysteroid dehydrogenase 5 [Source:TAIR_LOCUS;Acc:AT4G10020]"/>
    <gene id="988" protId="ARATH00988 | AT4G10030.1 | AAM65982 | AEE82831 | AT4G10030 | CAB39627 | CAB78126 | Q9T0G1_ARATH | alpha/beta-Hydrolases superfamily protein [Source:TAIR_LOCUS;Acc:AT4G10030]"/>
    <gene id="989" protId="ARATH00989 | AT4G10040.1 | AAK76618 | AAL85104 | AAM64617 | AEE82832 | AT4G10040 | CAB39628 | CAB78127 | cytochrome c-2 [Source:TAIR_LOCUS;Acc:AT4G10040]"/>
    <gene id="990" protId="ARATH00990 | AT4G10050.1 | AAK62388 | AAM10062 | AEE82833 | AT4G10050 | Q94F26_ARATH | esterase/lipase/thioesterase family protein [Source:TAIR_LOCUS;Acc:AT4G10050]"/>
    <gene id="991" protId="ARATH00991 | AT4G10060.1 | AAM19831 | AAN46866 | AEE82834 | AT4G10060 | F4JLJ2_ARATH | Beta-glucosidase, GBA2 type family protein [Source:TAIR_LOCUS;Acc:AT4G10060]"/>
    <gene id="992" protId="ARATH00992 | AT4G10070.1 | AEE82835 | AT4G10070 | CAB39631 | CAB78130 | F4JLJ3_ARATH | KH domain-containing protein [Source:TAIR_LOCUS;Acc:AT4G10070]"/>
    <gene id="993" protId="ARATH00993 | AT4G10080.1 | AEE82836 | AT4G10080 | BAC41886 | BAC42095 | Q8GSF0_ARATH | unknown protein; BEST Arabidopsis thaliana protein match is: unknown protein (TAIR:AT4G13530.1); Has 120 Blast hits to 114 proteins in 21 species: Archae - 2; Bacteria - 4; Metazoa - 0; Fungi - 12; Plants - 100; Viruses - 0; Other Eukaryotes - 2 (so /.../NCBI BLink).  [Source:TAIR_LOCUS;Acc:AT4G10080]"/>
    <gene id="994" protId="ARATH00994 | AT4G10090.1 | AAM65695 | ABD19669 | AEE82837 | AT4G10090 | BAE99839 | BAH57122 | CAB39761 | CAB78132 | elongator protein 6 [Source:TAIR_LOCUS;Acc:AT4G10090]"/>
    <gene id="995" protId="ARATH00995 | AT4G10100.3 | AAF19969 | AAM65028 | ABD38884 | AEE82838 | AEE82839 | AEE82840 | AT4G10100 | BAC42352 | BAH20148 | CAB39762 | CAB78133 | co-factor for nitrate, reductase and xanthine dehydrogenase 7 [Source:TAIR_LOCUS;Acc:AT4G10100]"/>
    <gene id="996" protId="ARATH00996 | AT4G10110.1 | AAO39925 | AEE82841 | AT4G10110 | BAC43696 | CAB39763 | CAB78134 | Q8GW25_ARATH | RNA-binding (RRM/RBD/RNP motifs) family protein [Source:TAIR_LOCUS;Acc:AT4G10110]"/>
    <gene id="997" protId="ARATH00997 | AT4G10112.1 | AEE82842 | AT4G10112 | B3H4H2_ARATH | unknown protein; Has 30201 Blast hits to 17322 proteins in 780 species: Archae - 12; Bacteria - 1396; Metazoa - 17338; Fungi - 3422; Plants - 5037; Viruses - 0; Other Eukaryotes - 2996 (source: NCBI BLink).  [Source:TAIR_LOCUS;Acc:AT4G10112]"/>
    <gene id="998" protId="ARATH00998 | AT4G10115.1 | AEE82843 | AT4G10115 | SCR-like 20 [Source:TAIR_LOCUS;Acc:AT4G10115]"/>
    <gene id="999" protId="ARATH00999 | AT4G10120.2 | AAC62812 | AEE82844 | AEE82845 | AT4G10120 | BAD43701 | BAD93789 | BAD94390 | BAD94960 | BAF01835 | CAB39764 | CAB78135 | W8QNH3_ARATH | Sucrose-phosphate synthase family protein [Source:TAIR_LOCUS;Acc:AT4G10120]"/>
    <gene id="1000" protId="ARATH01000 | AT4G10130.1 | AAC62804 | AAL38835 | AAM20361 | AEE82846 | AT4G10130 | CAB39765 | CAB78136 | O82623_ARATH | DNAJ heat shock N-terminal domain-containing protein [Source:TAIR_LOCUS;Acc:AT4G10130]"/>
    <gene id="1001" protId="ARATH01001 | AT4G10140.1 | AAL85987 | AAM63876 | AEE82847 | AT4G10140 | CAB39766 | CAB78137 | Q9SN29_ARATH | unknown protein; FUNCTIONS IN: molecular_function unknown; INVOLVED IN: N-terminal protein myristoylation; EXPRESSED IN: 24 plant structures; EXPRESSED DURING: 15 growth stages; CONTAINS InterPro DOMAIN/s: Protein of unknown function DUF2062 (InterP /.../018639); BEST Arabidopsis thaliana protein match is: unknown protein (TAIR:AT1G33490.1); Has 30201 Blast hits to 17322 proteins in 780 species: Archae - 12; Bacteria - 1396; Metazoa - 17338; Fungi - 3422; Plants - 5037; Viruses - 0; Other Eukaryotes - 2996 (source: NCBI BLink).  [Source:TAIR_LOCUS;Acc:AT4G10140]"/>
    <gene id="1002" protId="ARATH01002 | AT4G10150.1 | AAM67447 | AEE82848 | AT4G10150 | CAB39767 | CAB78138 | RING/U-box superfamily protein [Source:TAIR_LOCUS;Acc:AT4G10150]"/>
    <gene id="1003" protId="ARATH01003 | AT4G10160.1 | AAM67448 | AAY57604 | AEE82849 | AT4G10160 | CAB39768 | CAB78139 | RING/U-box superfamily protein [Source:TAIR_LOCUS;Acc:AT4G10160]"/>
    <gene id="1004" protId="ARATH01004 | AT4G10170.1 | AAO42855 | AEE82850 | AEE82851 | AT4G10170 | BAE99497 | CAB39769 | CAB78140 | SNARE-like superfamily protein [Source:TAIR_LOCUS;Acc:AT4G10170]"/>
    <gene id="1005" protId="ARATH01005 | AT4G10180.1 | AAB59299 | AAC62814 | AAU05471 | AAW30032 | AEE82852 | AT4G10180 | CAB39770 | CAB78141 | light-mediated development protein 1 / deetiolated1 (DET1) [Source:TAIR_LOCUS;Acc:AT4G10180]"/>
    <gene id="1006" protId="ARATH01006 | AT4G10190.1 | AAC62811 | AEE82853 | AT4G10190 | CAB39771 | CAB78142 | F-box and associated interaction domains-containing protein [Source:TAIR_LOCUS;Acc:AT4G10190]"/>
    <gene id="1007" protId="ARATH01007 | AT4G10200.1 | AEE82854 | AT4G10200 | CAB39772 | CAB78143 | Q9SN25_ARATH | TTF-type zinc finger protein with HAT dimerisation domain [Source:TAIR_LOCUS;Acc:AT4G10200]"/>
    <gene id="1008" protId="ARATH01008 | AT4G10210.1 | AEE82855 | AT4G10210 | CAB39774 | CAB78144 | F4JLL3_ARATH | Protein of Unknown Function (DUF239) [Source:TAIR_LOCUS;Acc:AT4G10210]"/>
    <gene id="1009" protId="ARATH01009 | AT4G10220.1 | AEE82856 | AT4G10220 | F4JLL4_ARATH | Protein of Unknown Function (DUF239) [Source:TAIR_LOCUS;Acc:AT4G10220]"/>
    <gene id="1010" protId="ARATH01010 | AT4G10230.1 | AAC62809 | AEE82857 | AT4G10230 | CAB39776 | CAB78146 | O82618_ARATH | unknown protein; BEST Arabidopsis thaliana protein match is: unknown protein (TAIR:AT1G24380.1); Has 216 Blast hits to 216 proteins in 30 species: Archae - 0; Bacteria - 8; Metazoa - 10; Fungi - 4; Plants - 160; Viruses - 0; Other Eukaryotes - 34 (s /.../ NCBI BLink).  [Source:TAIR_LOCUS;Acc:AT4G10230]"/>
    <gene id="1011" protId="ARATH01011 | AT4G10240.1 | AAC62805 | AAM67449 | AEE82858 | AT4G10240 | CAB39777 | CAB78147 | B-box zinc finger family protein [Source:TAIR_LOCUS;Acc:AT4G10240]"/>
    <gene id="1012" protId="ARATH01012 | AT4G10250.1 | AAA19931 | AAC62802 | AAO44068 | AEE82859 | AT4G10250 | BAE99751 | CAB39778 | CAB78148 | HSP20-like chaperones superfamily protein [Source:TAIR_LOCUS;Acc:AT4G10250]"/>
    <gene id="1013" protId="ARATH01013 | AT4G10260.1 | AAC62803 | ABE66053 | ABK28625 | AEE82860 | AT4G10260 | CAB39779 | CAB78149 | pfkB-like carbohydrate kinase family protein [Source:TAIR_LOCUS;Acc:AT4G10260]"/>
    <gene id="1014" protId="ARATH01014 | AT4G10265.1 | AAO42915 | AEE82861 | AT4G10265 | BAC42478 | Q8GY66_ARATH | Wound-responsive family protein [Source:TAIR_LOCUS;Acc:AT4G10265]"/>
    <gene id="1015" protId="ARATH01015 | AT4G10270.1 | AAC62808 | AAM63015 | ABE02398 | AEE82862 | AT4G10270 | CAB39780 | CAB78150 | O82615_ARATH | Wound-responsive family protein [Source:TAIR_LOCUS;Acc:AT4G10270]"/>
    <gene id="1016" protId="ARATH01016 | AT4G10280.1 | AAK97700 | AAL31116 | AAM60863 | AEE82863 | AT4G10280 | CAB39781 | CAB78151 | Q9SV93_ARATH | RmlC-like cupins superfamily protein [Source:TAIR_LOCUS;Acc:AT4G10280]"/>
    <gene id="1017" protId="ARATH01017 | AT4G10290.1 | AEE82864 | AT4G10290 | CAB39782 | CAB78152 | F4JLM2_ARATH | RmlC-like cupins superfamily protein [Source:TAIR_LOCUS;Acc:AT4G10290]"/>
    <gene id="1018" protId="ARATH01018 | AT4G10300.1 | AAM62609 | ABK32147 | AEE82865 | AT4G10300 | CAB39783 | CAB78153 | Q9SV91_ARATH | RmlC-like cupins superfamily protein [Source:TAIR_LOCUS;Acc:AT4G10300]"/>
    <gene id="1019" protId="ARATH01019 | AT4G10310.1 | AAC62807 | AAF68393 | AAO64157 | AAT95386 | AEE82866 | AT4G10310 | BAF00483 | CAB39784 | CAB78154 | Q0WQW6_ARATH | high-affinity K+ transporter 1 [Source:TAIR_LOCUS;Acc:AT4G10310]"/>
    <gene id="1020" protId="ARATH01020 | AT4G10320.1 | AAC62806 | AEE82867 | AT4G10320 | CAB39785 | CAB78155 | tRNA synthetase class I (I, L, M and V) family protein [Source:TAIR_LOCUS;Acc:AT4G10320]"/>
    <gene id="1021" protId="ARATH01021 | AT4G10330.1 | AAL85995 | AAM91742 | AEE82868 | AT4G10330 | CAB39786 | CAB78156 | Q9SV88_ARATH | glycine-rich protein [Source:TAIR_LOCUS;Acc:AT4G10330]"/>
    <gene id="1022" protId="ARATH01022 | AT4G10340.1 | AAD28776 | AAG41482 | AAK00400 | AAK55712 | AAL06787 | AAL11591 | AAM65487 | AEE82869 | AT4G10340 | CAB39787 | CAB78157 | light harvesting complex of photosystem II 5 [Source:TAIR_LOCUS;Acc:AT4G10340]"/>
    <gene id="1023" protId="ARATH01023 | AT4G10350.1 | AAM91615 | AEE82870 | AT4G10350 | CAB39788 | CAB78158 | NAC domain containing protein 70 [Source:TAIR_LOCUS;Acc:AT4G10350]"/>
    <gene id="1024" protId="ARATH01024 | AT4G10360.1 | AAL15309 | AAM51583 | AAM61723 | AEE82871 | AEE82872 | AT4G10360 | BAH20065 | BAH20431 | Q93ZA9_ARATH | TRAM, LAG1 and CLN8 (TLC) lipid-sensing domain containing protein [Source:TAIR_LOCUS;Acc:AT4G10360]"/>
    <gene id="1025" protId="ARATH01025 | AT4G10370.1 | AEE82873 | AT4G10370 | CAB39790 | CAB78160 | F4JLN1_ARATH | Cysteine/Histidine-rich C1 domain family protein [Source:TAIR_LOCUS;Acc:AT4G10370]"/>
    <gene id="1026" protId="ARATH01026 | AT4G10380.1 | AAM65102 | ABO09890 | AEE82874 | AT4G10380 | CAB39791 | CAB78161 | A3KPG0_ARATH | NOD26-like intrinsic protein 5;1 [Source:TAIR_LOCUS;Acc:AT4G10380]"/>
    <gene id="1027" protId="ARATH01027 | AT4G10390.1 | AAM13194 | AAN15565 | AEE82875 | AT4G10390 | CAB39792 | CAB78162 | Protein kinase superfamily protein [Source:TAIR_LOCUS;Acc:AT4G10390]"/>
    <gene id="1028" protId="ARATH01028 | AT4G10400.1 | ABM06044 | AEE82876 | AEE82877 | AT4G10400 | CAB39793 | CAB78163 | A1L4Y7_ARATH | F-box/RNI-like/FBD-like domains-containing protein [Source:TAIR_LOCUS;Acc:AT4G10400]"/>
    <gene id="1029" protId="ARATH01029 | AT4G10410.1 | AEE82878 | AT4G10410 | CAB39794 | CAB78164 | Q9SV81_ARATH | Leucine-rich repeat (LRR) family protein [Source:TAIR_LOCUS;Acc:AT4G10410]"/>
    <gene id="1030" protId="ARATH01030 | AT4G10420.1 | AEE82879 | AT4G10420 | CAB39795 | CAB78165 | F4JLN7_ARATH | FBD / Leucine Rich Repeat domains containing protein [Source:TAIR_LOCUS;Acc:AT4G10420]"/>
    <gene id="1031" protId="ARATH01031 | AT4G10430.3 | AAL24349 | AAM13325 | AEE82881 | AEE82882 | AT4G10430 | CAB40036 | CAB78166 | Q93XX0_ARATH | TMPIT-like protein [Source:TAIR_LOCUS;Acc:AT4G10430]"/>
    <gene id="1032" protId="ARATH01032 | AT4G10440.1 | AEE82883 | AT4G10440 | CAB40037 | CAB78167 | S-adenosyl-L-methionine-dependent methyltransferases superfamily protein [Source:TAIR_LOCUS;Acc:AT4G10440]"/>
    <gene id="1033" protId="ARATH01033 | AT4G10450.1 | AAL38735 | AAM51421 | AAM63297 | AEE82884 | AT4G10450 | CAB40038 | CAB78168 | Ribosomal protein L6 family [Source:TAIR_LOCUS;Acc:AT4G10450]"/>
    <gene id="1034" protId="ARATH01034 | AT4G10457.1 | AEE82885 | AT4G10457 | SCR-like 1 [Source:TAIR_LOCUS;Acc:AT4G10457]"/>
    <gene id="1035" protId="ARATH01035 | AT4G10465.1 | ABF59244 | AEE82886 | AT4G10465 | F4JMB8_ARATH | Heavy metal transport/detoxification superfamily protein [Source:TAIR_LOCUS;Acc:AT4G10465]"/>
    <gene id="1036" protId="ARATH01036 | AT4G10470.1 | AAD03439 | AAL16222 | AAU94429 | AEE82887 | AT4G10470 | CAB40040 | CAB78170 | Q944H1_ARATH | unknown protein; BEST Arabidopsis thaliana protein match is: unknown protein (TAIR:AT1G33050.2); Has 30201 Blast hits to 17322 proteins in 780 species: Archae - 12; Bacteria - 1396; Metazoa - 17338; Fungi - 3422; Plants - 5037; Viruses - 0; Other Eu /.../es - 2996 (source: NCBI BLink). [Source:TAIR_LOCUS;Acc:AT4G10470]"/>
    <gene id="1037" protId="ARATH01037 | AT4G10480.1 | AAD03429 | AAK76485 | AAL32802 | AAM20265 | AAM47975 | AEE82888 | AT4G10480 | BAE98463 | CAB40041 | CAB78171 | Q0WWN5_ARATH | Nascent polypeptide-associated complex (NAC), alpha subunit family protein [Source:TAIR_LOCUS;Acc:AT4G10480]"/>
    <gene id="1038" protId="ARATH01038 | AT4G10490.1 | AAD03424 | AAO41989 | AAO50563 | AEE82890 | AT4G10490 | CAB40042 | CAB78172 | 2-oxoglutarate (2OG) and Fe(II)-dependent oxygenase superfamily protein [Source:TAIR_LOCUS;Acc:AT4G10490]"/>
    <gene id="1039" protId="ARATH01039 | AT4G10500.1 | AAD03425 | AAQ65160 | AEE82891 | AT4G10500 | BAD44441 | BAD44674 | CAB40043 | CAB78173 | 2-oxoglutarate (2OG) and Fe(II)-dependent oxygenase superfamily protein [Source:TAIR_LOCUS;Acc:AT4G10500]"/>
    <gene id="1040" protId="ARATH01040 | AT4G10510.1 | AAD03438 | AEE82892 | AT4G10510 | CAB40044 | CAB78174 | Subtilase family protein [Source:TAIR_LOCUS;Acc:AT4G10510]"/>
    <gene id="1041" protId="ARATH01041 | AT4G10520.1 | AAD03440 | AEE82893 | AT4G10520 | CAB40045 | CAB78175 | Subtilase family protein [Source:TAIR_LOCUS;Acc:AT4G10520]"/>
    <gene id="1042" protId="ARATH01042 | AT4G10530.1 | AAD03437 | AEE82894 | AT4G10530 | CAB40046 | CAB78176 | Subtilase family protein [Source:TAIR_LOCUS;Acc:AT4G10530]"/>
    <gene id="1043" protId="ARATH01043 | AT4G10540.1 | AEE82895 | AT4G10540 | CAB40047 | CAB78177 | Subtilase family protein [Source:TAIR_LOCUS;Acc:AT4G10540]"/>
    <gene id="1044" protId="ARATH01044 | AT4G10550.3 | AEE82897 | AEE82898 | AT4G10550 | BAE98849 | Subtilase family protein [Source:TAIR_LOCUS;Acc:AT4G10550]"/>
    <gene id="1045" protId="ARATH01045 | AT4G10560.1 | AAD03432 | AEE82899 | AT4G10560 | CAB40022 | CAB78179 | Q9ZSB4_ARATH | Cysteine/Histidine-rich C1 domain family protein [Source:TAIR_LOCUS;Acc:AT4G10560]"/>
    <gene id="1046" protId="ARATH01046 | AT4G10570.1 | AAD03433 | AEE82900 | AT4G10570 | CAB40023 | CAB78180 | ubiquitin-specific protease 9 [Source:TAIR_LOCUS;Acc:AT4G10570]"/>
    <gene id="1047" protId="ARATH01047 | AT4G10590.2 | AAD03434 | AAK96655 | AAQ56806 | AEE82901 | AEE82902 | AT4G10590 | BAH19503 | CAB40025 | CAB78182 | B9DFI6_ARATH | ubiquitin-specific protease 10 [Source:TAIR_LOCUS;Acc:AT4G10590]"/>
    <gene id="1048" protId="ARATH01048 | AT4G10595.1 | AEE82903 | AT4G10595 | low-molecular-weight cysteine-rich 2 [Source:TAIR_LOCUS;Acc:AT4G10595]"/>
    <gene id="1049" protId="ARATH01049 | AT4G10596.1 | AEE82904 | AT4G10596 | B3H4D6_ARATH | unknown protein; Has 30201 Blast hits to 17322 proteins in 780 species: Archae - 12; Bacteria - 1396; Metazoa - 17338; Fungi - 3422; Plants - 5037; Viruses - 0; Other Eukaryotes - 2996 (source: NCBI BLink).  [Source:TAIR_LOCUS;Acc:AT4G10596]"/>
    <gene id="1050" protId="ARATH01050 | AT4G10600.1 | AEE82905 | AT4G10600 | BAC42335 | CAB40026 | CAB78183 | Q9T0B9_ARATH | RING/FYVE/PHD zinc finger superfamily protein [Source:TAIR_LOCUS;Acc:AT4G10600]"/>
    <gene id="1051" protId="ARATH01051 | AT4G10603.1 | AEE82906 | AT4G10603 | S locus-related glycoprotein 1 (SLR1) binding pollen coat protein family [Source:TAIR_LOCUS;Acc:AT4G10603]"/>
    <gene id="1052" protId="ARATH01052 | AT4G10610.1 | AAA86641 | AAD03436 | AAD34325 | AAK62654 | AAL77712 | AAM64358 | AEE82907 | AT4G10610 | BAH56954 | CAB40027 | CAB78184 | CTC-interacting domain 12 [Source:TAIR_LOCUS;Acc:AT4G10610]"/>
    <gene id="1053" protId="ARATH01053 | AT4G10613.1 | ABF59384 | AEE82909 | AT4G10613 | Q2V3J8_ARATH | RNA-directed DNA polymerase (reverse transcriptase)- related family protein [Source:TAIR_LOCUS;Acc:AT4G10613]"/>
    <gene id="1054" protId="ARATH01054 | AT4G10620.1 | AAD03426 | AAK93660 | AAM45035 | AEE82910 | AT4G10620 | CAB40028 | CAB78185 | Q9ZSB8_ARATH | P-loop containing nucleoside triphosphate hydrolases superfamily protein [Source:TAIR_LOCUS;Acc:AT4G10620]"/>
    <gene id="1055" protId="ARATH01055 | AT4G10630.1 | AAD03427 | AEE82911 | AT4G10630 | CAB40029 | CAB78186 | Q9ZSB9_ARATH | Glutaredoxin family protein [Source:TAIR_LOCUS;Acc:AT4G10630]"/>
    <gene id="1056" protId="ARATH01056 | AT4G10640.1 | AAQ22614 | AEE82912 | AT4G10640 | BAF00278 | CAB40030 | CAB81165 | Q7XA83_ARATH | IQ-domain 16 [Source:TAIR_LOCUS;Acc:AT4G10640]"/>
    <gene id="1057" protId="ARATH01057 | AT4G10650.1 | AAC35523 | AEE82913 | AT4G10650 | P-loop containing nucleoside triphosphate hydrolases superfamily protein [Source:TAIR_LOCUS;Acc:AT4G10650]"/>
    <gene id="1058" protId="ARATH01058 | AT4G10660.1 | AEE82914 | AT4G10660 | CAB40032 | CAB81167 | Q9T0C3_ARATH | CDC68-related [Source:TAIR_LOCUS;Acc:AT4G10660]"/>
    <gene id="1059" protId="ARATH01059 | AT4G10670.1 | AAC35531 | ABE66054 | AEE82915 | AT4G10670 | CAB40033 | CAB81168 | F4JME7_ARATH | GTC2 [Source:TAIR_LOCUS;Acc:AT4G10670]"/>
    <gene id="1060" protId="ARATH01060 | AT4G10680.1 | AAC35529 | AAR28006 | AEE82916 | AT4G10680 | CAB40034 | CAB81169 | O82494_ARATH | transcription factor IIB (TFIIB) family protein [Source:TAIR_LOCUS;Acc:AT4G10680]"/>
    <gene id="1061" protId="ARATH01061 | AT4G10695.1 | AEE82917 | AT4G10695 | Q3EA58_ARATH | CDC68-related [Source:TAIR_LOCUS;Acc:AT4G10695]"/>
    <gene id="1062" protId="ARATH01062 | AT4G10700.1 | AAC35522 | AEE82918 | AT4G10700 | CAB81171 | O82492_ARATH | BEST Arabidopsis thaliana protein match is: CDC68- related (TAIR:AT4G10660.1); Has 1807 Blast hits to 1807 proteins in 277 species: Archae - 0; Bacteria - 0; Metazoa - 736; Fungi - 347; Plants - 385; Viruses - 0; Other Eukaryotes - 339 (source: NCBI  /.../.  [Source:TAIR_LOCUS;Acc:AT4G10700]"/>
    <gene id="1063" protId="ARATH01063 | AT4G10710.1 | AAC35521 | AEE82919 | AT4G10710 | BAH30516 | CAB81172 | global transcription factor C [Source:TAIR_LOCUS;Acc:AT4G10710]"/>
    <gene id="1064" protId="ARATH01064 | AT4G10720.1 | AAC35518 | AAY56450 | AEE82920 | AT4G10720 | Q4V397_ARATH | Ankyrin repeat family protein [Source:TAIR_LOCUS;Acc:AT4G10720]"/>
    <gene id="1065" protId="ARATH01065 | AT4G10730.1 | AAC35524 | AEE82922 | AT4G10730 | CAB81174 | F4JMF4_ARATH | Protein kinase superfamily protein [Source:TAIR_LOCUS;Acc:AT4G10730]"/>
    <gene id="1066" protId="ARATH01066 | AT4G10740.1 | AAC35525 | AEE82923 | AT4G10740 | CAB81175 | F-box and associated interaction domains-containing protein [Source:TAIR_LOCUS;Acc:AT4G10740]"/>
    <gene id="1067" protId="ARATH01067 | AT4G10750.1 | AAB81520 | AAC35519 | AAM64963 | AAP04031 | AEE82924 | AT4G10750 | BAC42838 | CAB81176 | O82487_ARATH | Phosphoenolpyruvate carboxylase family protein [Source:TAIR_LOCUS;Acc:AT4G10750]"/>
    <gene id="1068" protId="ARATH01068 | AT4G10760.1 | AAC35526 | AEE82925 | AT4G10760 | CAB81177 | mRNAadenosine methylase [Source:TAIR_LOCUS;Acc:AT4G10760]"/>
    <gene id="1069" protId="ARATH01069 | AT4G10767.1 | AT4G10767 | SCR-like 21 [Source:TAIR_LOCUS;Acc:AT4G10767]"/>
    <gene id="1070" protId="ARATH01070 | AT4G10770.1 | AAC35527 | AAK74026 | AAO42765 | AEE82927 | AT4G10770 | CAB81178 | oligopeptide transporter 7 [Source:TAIR_LOCUS;Acc:AT4G10770]"/>
    <gene id="1071" protId="ARATH01071 | AT4G10780.1 | AAC35528 | ABB00842 | ABB00843 | ABB00844 | ABB00845 | ABB00846 | ABB00847 | ABB00848 | ABB00849 | ABB00850 | ABB00851 | ABB00852 | ABB00853 | AEE82928 | AT4G10780 | CAB81179 | LRR and NB-ARC domains-containing disease resistance protein [Source:TAIR_LOCUS;Acc:AT4G10780]"/>
    <gene id="1072" protId="ARATH01072 | AT4G10790.1 | AAC35520 | AEE82929 | AT4G10790 | BAD44445 | CAB81180 | UBX domain-containing protein [Source:TAIR_LOCUS;Acc:AT4G10790]"/>
    <gene id="1073" protId="ARATH01073 | AT4G10800.1 | AAC33942 | AAL38793 | AAM51253 | AEE82930 | AT4G10800 | CAB40048 | CAB81181 | O81632_ARATH | BEST Arabidopsis thaliana protein match is: BTB/POZ domain-containing protein (TAIR:AT3G05675.1); Has 1807 Blast hits to 1807 proteins in 277 species: Archae - 0; Bacteria - 0; Metazoa - 736; Fungi - 347; Plants - 385; Viruses - 0; Other Eukaryotes  /.../(source: NCBI BLink).  [Source:TAIR_LOCUS;Acc:AT4G10800]"/>
    <gene id="1074" protId="ARATH01074 | AT4G10810.1 | AAL36208 | AAM66082 | AAM67552 | AEE82931 | AT4G10810 | CAB40049 | CAB81182 | Q9SN67_ARATH | unknown protein; FUNCTIONS IN: molecular_function unknown; INVOLVED IN: biological_process unknown; LOCATED IN: chloroplast; EXPRESSED IN: 23 plant structures; EXPRESSED DURING: 15 growth stages; BEST Arabidopsis thaliana protein match is: unknown p /.../ (TAIR:AT4G24026.1); Has 1807 Blast hits to 1807 proteins in 277 species: Archae - 0; Bacteria - 0; Metazoa - 736; Fungi - 347; Plants - 385; Viruses - 0; Other Eukaryotes - 339 (source: NCBI BLink). [Source:TAIR_LOCUS;Acc:AT4G10810]"/>
    <gene id="1075" protId="ARATH01075 | AT4G10820.1 | AAC33949 | AEE82932 | AT4G10820 | CAB40050 | CAB81183 | Q9SN66_ARATH | F-box family protein [Source:TAIR_LOCUS;Acc:AT4G10820]"/>
    <gene id="1076" protId="ARATH01076 | AT4G10840.1 | AAC33943 | AAL59992 | AAL91265 | AAM63491 | AAN41387 | AEE82933 | AEE82934 | AT4G10840 | CAA81007 | CAB40052 | CAB81185 | O81629_ARATH | Tetratricopeptide repeat (TPR)-like superfamily protein [Source:TAIR_LOCUS;Acc:AT4G10840]"/>
    <gene id="1077" protId="ARATH01077 | AT4G10845.1 | AAX23890 | AEE82935 | AT4G10845 | Q5BPL3_ARATH | unknown protein; FUNCTIONS IN: molecular_function unknown; INVOLVED IN: biological_process unknown; LOCATED IN: mitochondrion; EXPRESSED IN: sperm cell, male gametophyte, pollen tube; EXPRESSED DURING: L mature pollen stage; BEST Arabidopsis thalian /.../ein match is: Protein of unknown function (DUF3414) (TAIR:AT4G38760.1); Has 6 Blast hits to 6 proteins in 3 species: Archae - 0; Bacteria - 0; Metazoa - 0; Fungi - 0; Plants - 6; Viruses - 0; Other Eukaryotes - 0 (source: NCBI BLink).  [Source:TAIR_LOCUS;Acc:AT4G10845]"/>
    <gene id="1078" protId="ARATH01078 | AT4G10850.1 | AAC33960 | AAM64793 | ABK32158 | AEE82936 | AT4G10850 | CAB40053 | CAB81186 | Nodulin MtN3 family protein [Source:TAIR_LOCUS;Acc:AT4G10850]"/>
    <gene id="1079" protId="ARATH01079 | AT4G10860.1 | AAC33950 | ABE65518 | ABK28248 | AEE82937 | AT4G10860 | CAB40054 | CAB81187 | O81627_ARATH | unknown protein; BEST Arabidopsis thaliana protein match is: unknown protein (TAIR:AT4G10880.1); Has 1807 Blast hits to 1807 proteins in 277 species: Archae - 0; Bacteria - 0; Metazoa - 736; Fungi - 347; Plants - 385; Viruses - 0; Other Eukaryotes - /.../source: NCBI BLink).  [Source:TAIR_LOCUS;Acc:AT4G10860]"/>
    <gene id="1080" protId="ARATH01080 | AT4G10870.1 | AAC33948 | AEE82938 | AT4G10870 | CAB40055 | CAB81188 | O81626_ARATH | unknown protein; BEST Arabidopsis thaliana protein match is: unknown protein (TAIR:AT4G10880.1); Has 1807 Blast hits to 1807 proteins in 277 species: Archae - 0; Bacteria - 0; Metazoa - 736; Fungi - 347; Plants - 385; Viruses - 0; Other Eukaryotes - /.../source: NCBI BLink).  [Source:TAIR_LOCUS;Acc:AT4G10870]"/>
    <gene id="1081" protId="ARATH01081 | AT4G10880.1 | AAC33947 | AEE82939 | AT4G10880 | CAB40056 | CAB81189 | O81625_ARATH | unknown protein; BEST Arabidopsis thaliana protein match is: unknown protein (TAIR:AT4G10870.1); Has 1807 Blast hits to 1807 proteins in 277 species: Archae - 0; Bacteria - 0; Metazoa - 736; Fungi - 347; Plants - 385; Viruses - 0; Other Eukaryotes - /.../source: NCBI BLink).  [Source:TAIR_LOCUS;Acc:AT4G10880]"/>
    <gene id="1082" protId="ARATH01082 | AT4G10890.1 | AAM61319 | AEE82940 | AT4G10890 | CAB40057 | CAB81190 | F4JN57_ARATH | unknown protein; CONTAINS InterPro DOMAIN/s: Protein of unknown function DUF2439 (InterPro:IPR018838); BEST Arabidopsis thaliana protein match is: unknown protein (TAIR:AT1G43722.1); Has 30201 Blast hits to 17322 proteins in 780 species: Archae - 12 /.../eria - 1396; Metazoa - 17338; Fungi - 3422; Plants - 5037; Viruses - 0; Other Eukaryotes - 2996 (source: NCBI BLink).  [Source:TAIR_LOCUS;Acc:AT4G10890]"/>
    <gene id="1083" protId="ARATH01083 | AT4G10895.1 | AEE82941 | AT4G10895 | F4JN58_ARATH | Plant self-incompatibility protein S1 family [Source:TAIR_LOCUS;Acc:AT4G10895]"/>
    <gene id="1084" protId="ARATH01084 | AT4G10910.1 | AAM62934 | AAO50493 | AEE82942 | AT4G10910 | BAC43619 | CAB40059 | CAB81192 | Q9SN61_ARATH | unknown protein; Has 30201 Blast hits to 17322 proteins in 780 species: Archae - 12; Bacteria - 1396; Metazoa - 17338; Fungi - 3422; Plants - 5037; Viruses - 0; Other Eukaryotes - 2996 (source: NCBI BLink).  [Source:TAIR_LOCUS;Acc:AT4G10910]"/>
    <gene id="1085" protId="ARATH01085 | AT4G10920.2 | AAC08575 | AAC33951 | AAM63108 | AAO64782 | AEE82943 | AEE82944 | AT4G10920 | BAF00245 | BAF01087 | CAB40060 | CAB81193 | Q0WP62_ARATH | transcriptional coactivator p15 (PC4) family protein (KELP) [Source:TAIR_LOCUS;Acc:AT4G10920]"/>
    <gene id="1086" protId="ARATH01086 | AT4G10925.3 | AAC33952 | AAL24155 | AAM20348 | AAM61219 | AEE82945 | AEE82946 | AEE82947 | AT4G10925 | BAC42410 | CAB40061 | CAB81194 | Nuclear transport factor 2 (NTF2) family protein [Source:TAIR_LOCUS;Acc:AT4G10925]"/>
    <gene id="1087" protId="ARATH01087 | AT4G10930.1 | AAC33952 | AAM91617 | AEE82948 | AT4G10930 | CAB40061 | CAB81194 | unknown protein; LOCATED IN: cellular_component unknown; EXPRESSED IN: 23 plant structures; EXPRESSED DURING: 14 growth stages; Has 30201 Blast hits to 17322 proteins in 780 species: Archae - 12; Bacteria - 1396; Metazoa - 17338; Fungi - 3422; Plant /.../37; Viruses - 0; Other Eukaryotes - 2996 (source: NCBI BLink).  [Source:TAIR_LOCUS;Acc:AT4G10930]"/>
    <gene id="1088" protId="ARATH01088 | AT4G10940.1 | AEE82949 | AT4G10940 | F4JN66_ARATH | RING/U-box protein [Source:TAIR_LOCUS;Acc:AT4G10940]"/>
    <gene id="1089" protId="ARATH01089 | AT4G10950.1 | AEE82950 | AT4G10950 | F4JN67_ARATH | SGNH hydrolase-type esterase superfamily protein [Source:TAIR_LOCUS;Acc:AT4G10950]"/>
    <gene id="1090" protId="ARATH01090 | AT4G10960.1 | AAC33955 | AAL38795 | AAM51255 | AAM62752 | AAM98214 | AEE82951 | AT4G10960 | CAB40064 | CAB81197 | UDP-D-glucose/UDP-D-galactose 4-epimerase 5 [Source:TAIR_LOCUS;Acc:AT4G10960]"/>
    <gene id="1091" protId="ARATH01091 | AT4G10955.1 | AAC33954 | AEE82952 | AEE82953 | AT4G10955 | BAD43045 | BAD43710 | CAB40063 | CAB81196 | alpha/beta-Hydrolases superfamily protein [Source:TAIR_LOCUS;Acc:AT4G10955]"/>
    <gene id="1092" protId="ARATH01092 | AT4G10970.6 | AEE82959 | AT4G10970 | F4JN76_ARATH | unknown protein; BEST Arabidopsis thaliana protein match is: unknown protein (TAIR:AT4G23910.2); Has 1807 Blast hits to 1807 proteins in 277 species: Archae - 0; Bacteria - 0; Metazoa - 736; Fungi - 347; Plants - 385; Viruses - 0; Other Eukaryotes - /.../source: NCBI BLink).  [Source:TAIR_LOCUS;Acc:AT4G10970]"/>
    <gene id="1093" protId="ARATH01093 | AT4G11000.1 | AAC33958 | AEE82960 | AT4G11000 | CAB40068 | CAB81201 | Q9SN54_ARATH | Ankyrin repeat family protein [Source:TAIR_LOCUS;Acc:AT4G11000]"/>
    <gene id="1094" protId="ARATH01094 | AT4G11010.1 | AAC00512 | AAC33956 | AAK59688 | AAL33810 | AEE82961 | AT4G11010 | BAH20188 | CAB40069 | CAB81202 | nucleoside diphosphate kinase 3 [Source:TAIR_LOCUS;Acc:AT4G11010]"/>
    <gene id="1095" protId="ARATH01095 | AT4G11020.1 | AAC33945 | AEE82962 | AT4G11020 | CAB40070 | CAB81203 | Q9SN53_ARATH | unknown protein; FUNCTIONS IN: molecular_function unknown; INVOLVED IN: N-terminal protein myristoylation; LOCATED IN: cellular_component unknown; BEST Arabidopsis thaliana protein match is: unknown protein (TAIR:AT4G23870.1); Has 1807 Blast hits to /.../proteins in 277 species: Archae - 0; Bacteria - 0; Metazoa - 736; Fungi - 347; Plants - 385; Viruses - 0; Other Eukaryotes - 339 (source: NCBI BLink). [Source:TAIR_LOCUS;Acc:AT4G11020]"/>
    <gene id="1096" protId="ARATH01096 | AT4G11030.1 | AAC33962 | AAM28872 | ACI49793 | AEE82963 | AT4G11030 | CAB43038 | CAB81204 | AMP-dependent synthetase and ligase family protein [Source:TAIR_LOCUS;Acc:AT4G11030]"/>
    <gene id="1097" protId="ARATH01097 | AT4G11040.1 | AAC33957 | AAM91618 | AEE82964 | AT4G11040 | CAB43039 | CAB81205 | Protein phosphatase 2C family protein [Source:TAIR_LOCUS;Acc:AT4G11040]"/>
    <gene id="1098" protId="ARATH01098 | AT4G11050.1 | AAC35539 | AAM91619 | AEE82966 | AT4G11050 | CAB43040 | CAB81206 | glycosyl hydrolase 9C3 [Source:TAIR_LOCUS;Acc:AT4G11050]"/>
    <gene id="1099" protId="ARATH01099 | AT4G11060.1 | AAC35538 | AAO42186 | AAO50548 | AEE82967 | AT4G11060 | BAH57144 | CAB43041 | CAB81207 | CAE46651 | Q546B8_ARATH | mitochondrially targeted single-stranded DNA binding protein [Source:TAIR_LOCUS;Acc:AT4G11060]"/>
    <gene id="1100" protId="ARATH01100 | AT4G11070.1 | AAC35548 | AAL35289 | AAM91620 | AAN64171 | AEE82968 | AEE82969 | AT4G11070 | CAB43042 | CAB81208 | WRKY family transcription factor [Source:TAIR_LOCUS;Acc:AT4G11070]"/>
    <gene id="1101" protId="ARATH01101 | AT4G11080.1 | AAC35540 | AAM91621 | AAS79547 | AEE82970 | AT4G11080 | CAB43043 | CAB81209 | CAG25858 | HMG (high mobility group) box protein [Source:TAIR_LOCUS;Acc:AT4G11080]"/>
    <gene id="1102" protId="ARATH01102 | AT4G11090.1 | AAC35541 | AAZ23919 | AEE82971 | AT4G11090 | CAB43044 | CAB81210 | TRICHOME BIREFRINGENCE-LIKE 23 [Source:TAIR_LOCUS;Acc:AT4G11090]"/>
    <gene id="1103" protId="ARATH01103 | AT4G11100.1 | AAC35533 | AAL38799 | AAM20334 | AEE82972 | AEE82973 | AT4G11100 | CAB43045 | CAB81211 | Q8VZ24_ARATH | unknown protein; BEST Arabidopsis thaliana protein match is: unknown protein (TAIR:AT5G03060.1); Has 30201 Blast hits to 17322 proteins in 780 species: Archae - 12; Bacteria - 1396; Metazoa - 17338; Fungi - 3422; Plants - 5037; Viruses - 0; Other Eu /.../es - 2996 (source: NCBI BLink). [Source:TAIR_LOCUS;Acc:AT4G11100]"/>
    <gene id="1104" protId="ARATH01104 | AT4G11110.1 | AAC35546 | AAC35547 | AEE82974 | AT4G11110 | BAF01052 | CAB43046 | CAB81212 | SPA1-related 2 [Source:TAIR_LOCUS;Acc:AT4G11110]"/>
    <gene id="1105" protId="ARATH01105 | AT4G11120.1 | AAC35534 | AAU84678 | AAV43776 | AEE82975 | AT4G11120 | CAB43047 | CAB81213 | translation elongation factor Ts (EF-Ts), putative [Source:TAIR_LOCUS;Acc:AT4G11120]"/>
    <gene id="1106" protId="ARATH01106 | AT4G11130.1 | AAC35535 | AEE82976 | AT4G11130 | CAB43048 | CAB81214 | RNA-dependent RNA polymerase 2 [Source:TAIR_LOCUS;Acc:AT4G11130]"/>
    <gene id="1107" protId="ARATH01107 | AT4G11140.1 | AAC35537 | AAT44916 | ABE77414 | AEE82977 | AT4G11140 | CAB43049 | CAB81215 | cytokinin response factor 1 [Source:TAIR_LOCUS;Acc:AT4G11140]"/>
    <gene id="1108" protId="ARATH01108 | AT4G11150.1 | AAC35545 | AAL38295 | AAM10194 | AEE82978 | AT4G11150 | CAA63086 | CAB43050 | CAB81216 | vacuolar ATP synthase subunit E1 [Source:TAIR_LOCUS;Acc:AT4G11150]"/>
    <gene id="1109" protId="ARATH01109 | AT4G11160.1 | AAC35536 | AAU05494 | AAU95430 | AEE82979 | AT4G11160 | BAD43555 | BAD43768 | BAD43816 | BAD43913 | BAD44191 | BAD93919 | BAD94965 | CAB43051 | CAB81217 | Q67ZW2_ARATH | Translation initiation factor 2, small GTP-binding protein [Source:TAIR_LOCUS;Acc:AT4G11160]"/>
    <gene id="1110" protId="ARATH01110 | AT4G11170.1 | AAC35544 | AEE82980 | AT4G11170 | CAB43052 | CAB81218 | Disease resistance protein (TIR-NBS-LRR class) family [Source:TAIR_LOCUS;Acc:AT4G11170]"/>
    <gene id="1111" protId="ARATH01111 | AT4G11175.1 | AAC35543 | AAO39940 | AEE82981 | AT4G11175 | BAC42489 | BAD94083 | CAB43052 | CAB81218 | Nucleic acid-binding, OB-fold-like protein [Source:TAIR_LOCUS;Acc:AT4G11175]"/>
    <gene id="1112" protId="ARATH01112 | AT4G11180.1 | AAC35542 | AAO42052 | AEE82982 | AT4G11180 | CAB43053 | CAB81219 | Disease resistance-responsive (dirigent-like protein) family protein [Source:TAIR_LOCUS;Acc:AT4G11180]"/>
    <gene id="1113" protId="ARATH01113 | AT4G11190.1 | AAP88352 | AEE82983 | AT4G11190 | CAB43054 | CAB81220 | Disease resistance-responsive (dirigent-like protein) family protein [Source:TAIR_LOCUS;Acc:AT4G11190]"/>
    <gene id="1114" protId="ARATH01114 | AT4G11210.1 | AEE82984 | AT4G11210 | CAB43056 | CAB81222 | Disease resistance-responsive (dirigent-like protein) family protein [Source:TAIR_LOCUS;Acc:AT4G11210]"/>
    <gene id="1115" protId="ARATH01115 | AT4G11211.1 | ABJ17129 | AEE82985 | AT4G11211 | Q3EA55_ARATH | unknown protein; Has 35333 Blast hits to 34131 proteins in 2444 species: Archae - 798; Bacteria - 22429; Metazoa - 974; Fungi - 991; Plants - 531; Viruses - 0; Other Eukaryotes - 9610 (source: NCBI BLink).  [Source:TAIR_LOCUS;Acc:AT4G11211]"/>
    <gene id="1116" protId="ARATH01116 | AT4G11220.1 | AAK59408 | AAK82535 | AAL14401 | AAM64366 | AAN86201 | AEE82986 | AT4G11220 | BAH20346 | CAB51406 | CAB81223 | VIRB2-interacting protein 2 [Source:TAIR_LOCUS;Acc:AT4G11220]"/>
    <gene id="1117" protId="ARATH01117 | AT4G11230.1 | AEE82987 | AT4G11230 | CAB51407 | CAB81224 | Riboflavin synthase-like superfamily protein [Source:TAIR_LOCUS;Acc:AT4G11230]"/>
    <gene id="1118" protId="ARATH01118 | AT4G11240.1 | AAC39460 | AAL91268 | AAM63269 | AAM67437 | AEE82988 | AT4G11240 | CAA86339 | CAB51408 | CAB81225 | Calcineurin-like metallo-phosphoesterase superfamily protein [Source:TAIR_LOCUS;Acc:AT4G11240]"/>
    <gene id="1119" protId="ARATH01119 | AT4G11250.1 | AAN52780 | AEE82989 | AT4G11250 | CAB51409 | CAB81226 | Q9SUT6_ARATH | AGAMOUS-like 52 [Source:TAIR_LOCUS;Acc:AT4G11250]"/>
    <gene id="1120" protId="ARATH01120 | AT4G11260.1 | AAK44044 | AAL16270 | AAL33612 | AAM62690 | AAN12904 | AEE82990 | AT4G11260 | CAB51410 | CAB81227 | CAC85266 | phosphatase-related [Source:TAIR_LOCUS;Acc:AT4G11260]"/>
    <gene id="1121" protId="ARATH01121 | AT4G11270.1 | AEE82991 | AT4G11270 | BAD44676 | CAB51411 | CAB81228 | Q9SUT4_ARATH | Transducin/WD40 repeat-like superfamily protein [Source:TAIR_LOCUS;Acc:AT4G11270]"/>
    <gene id="1122" protId="ARATH01122 | AT4G11280.1 | AAC32251 | AAC63850 | AAK27237 | AAL16124 | AAN18056 | AEE82992 | AT4G11280 | CAB51412 | CAB81229 | 1-aminocyclopropane-1-carboxylic acid (acc) synthase 6 [Source:TAIR_LOCUS;Acc:AT4G11280]"/>
    <gene id="1123" protId="ARATH01123 | AT4G11290.1 | ABH04555 | AEE82993 | AT4G11290 | BAD95298 | CAA67337 | CAB51413 | CAB81230 | Q56XN0_ARATH | Peroxidase superfamily protein [Source:TAIR_LOCUS;Acc:AT4G11290]"/>
    <gene id="1124" protId="ARATH01124 | AT4G11300.1 | AAM62975 | ABF74719 | AEE82994 | AT4G11300 | BAD95256 | CAB51414 | CAB81231 | Q9SUT1_ARATH | Protein of unknown function (DUF793) [Source:TAIR_LOCUS;Acc:AT4G11300]"/>
    <gene id="1125" protId="ARATH01125 | AT4G11310.1 | AAM13065 | AAN15418 | AEE82995 | AT4G11310 | CAA85532 | CAB51415 | CAB81232 | Papain family cysteine protease [Source:TAIR_LOCUS;Acc:AT4G11310]"/>
    <gene id="1126" protId="ARATH01126 | AT4G11320.1 | AAK59560 | AAK93739 | AEE82996 | AT4G11320 | CAB51416 | CAB81233 | Papain family cysteine protease [Source:TAIR_LOCUS;Acc:AT4G11320]"/>
    <gene id="1127" protId="ARATH01127 | AT4G11330.1 | ABK59683 | ADZ76491 | ADZ76492 | ADZ76493 | ADZ76494 | AEE82997 | AT4G11330 | BAA04868 | BAD44124 | CAB51417 | CAB81234 | CAE83298 | CAE83299 | K7DXB7_ARATH | MAP kinase 5 [Source:TAIR_LOCUS;Acc:AT4G11330]"/>
    <gene id="1128" protId="ARATH01128 | AT4G11340.1 | AEE82998 | AT4G11340 | CAB51418 | CAB81235 | Q9SUS7_ARATH | Disease resistance protein (TIR-NBS-LRR class) family [Source:TAIR_LOCUS;Acc:AT4G11340]"/>
    <gene id="1129" protId="ARATH01129 | AT4G11350.1 | ACI88736 | AEE82999 | AT4G11350 | CAB51419 | CAB81236 | B6IDH2_ARATH | Protein of unknown function (DUF604) [Source:TAIR_LOCUS;Acc:AT4G11350]"/>
    <gene id="1130" protId="ARATH01130 | AT4G11360.1 | AAC68670 | AAL38719 | AAM51375 | AAM65159 | AAY57605 | AEE83001 | AT4G11360 | CAB51420 | CAB81237 | RING-H2 finger A1B [Source:TAIR_LOCUS;Acc:AT4G11360]"/>
    <gene id="1131" protId="ARATH01131 | AT4G11370.1 | AAC68664 | AAM63325 | AAY57606 | AEE83002 | AT4G11370 | CAB51421 | CAB81238 | RING-H2 finger A1A [Source:TAIR_LOCUS;Acc:AT4G11370]"/>
    <gene id="1132" protId="ARATH01132 | AT4G11380.2 | AEE83004 | AT4G11380 | F4JNZ8_ARATH | Adaptin family protein [Source:TAIR_LOCUS;Acc:AT4G11380]"/>
    <gene id="1133" protId="ARATH01133 | AT4G11385.1 | AEE83005 | AT4G11385 | F4JP00_ARATH | unknown protein; Has 30201 Blast hits to 17322 proteins in 780 species: Archae - 12; Bacteria - 1396; Metazoa - 17338; Fungi - 3422; Plants - 5037; Viruses - 0; Other Eukaryotes - 2996 (source: NCBI BLink).  [Source:TAIR_LOCUS;Acc:AT4G11385]"/>
    <gene id="1134" protId="ARATH01134 | AT4G11390.1 | AEE83006 | AT4G11390 | CAB81240 | CAB82144 | Q9LD86_ARATH | Cysteine/Histidine-rich C1 domain family protein [Source:TAIR_LOCUS;Acc:AT4G11390]"/>
    <gene id="1135" protId="ARATH01135 | AT4G11393.1 | AEE83007 | AT4G11393 | Defensin-like (DEFL) family protein [Source:TAIR_LOCUS;Acc:AT4G11393]"/>
    <gene id="1136" protId="ARATH01136 | AT4G11400.1 | ABE66055 | AEE83008 | AT4G11400 | CAB81241 | CAB82145 | ARID/BRIGHT DNA-binding domain;ELM2 domain protein [Source:TAIR_LOCUS;Acc:AT4G11400]"/>
    <gene id="1137" protId="ARATH01137 | AT4G11410.1 | AEE83009 | AT4G11410 | BAF00238 | CAB81242 | CAB82146 | Q9LDY7_ARATH | NAD(P)-binding Rossmann-fold superfamily protein [Source:TAIR_LOCUS;Acc:AT4G11410]"/>
    <gene id="1138" protId="ARATH01138 | AT4G11420.1 | AAG53635 | AEE83010 | AT4G11420 | BAE98683 | BAE98688 | CAB81243 | CAB82147 | Q0WW10_ARATH | eukaryotic translation initiation factor 3A [Source:TAIR_LOCUS;Acc:AT4G11420]"/>
    <gene id="1139" protId="ARATH01139 | AT4G11430.1 | AEE83011 | AT4G11430 | CAB81244 | CAB82148 | Q9M3G8_ARATH | hydroxyproline-rich glycoprotein family protein [Source:TAIR_LOCUS;Acc:AT4G11430]"/>
    <gene id="1140" protId="ARATH01140 | AT4G11440.1 | AEE83012 | AT4G11440 | F4JP07_ARATH | Mitochondrial substrate carrier family protein [Source:TAIR_LOCUS;Acc:AT4G11440]"/>
    <gene id="1141" protId="ARATH01141 | AT4G11450.1 | AEE83013 | AT4G11450 | CAB78188 | CAB82150 | Q9LE58_ARATH | Protein of unknown function (DUF3527) [Source:TAIR_LOCUS;Acc:AT4G11450]"/>
    <gene id="1142" protId="ARATH01142 | AT4G11460.1 | AEE83014 | AT4G11460 | CAB78189 | CAB82151 | cysteine-rich RLK (RECEPTOR-like protein kinase) 30 [Source:TAIR_LOCUS;Acc:AT4G11460]"/>
    <gene id="1143" protId="ARATH01143 | AT4G11470.1 | AEE83015 | AT4G11470 | CAB78190 | CAB82152 | cysteine-rich RLK (RECEPTOR-like protein kinase) 31 [Source:TAIR_LOCUS;Acc:AT4G11470]"/>
    <gene id="1144" protId="ARATH01144 | AT4G11480.1 | AEE83016 | AT4G11480 | CAB78191 | CAB82153 | cysteine-rich RLK (RECEPTOR-like protein kinase) 32 [Source:TAIR_LOCUS;Acc:AT4G11480]"/>
    <gene id="1145" protId="ARATH01145 | AT4G11485.1 | AEE83017 | AT4G11485 | low-molecular-weight cysteine-rich 11 [Source:TAIR_LOCUS;Acc:AT4G11485]"/>
    <gene id="1146" protId="ARATH01146 | AT4G11490.1 | AEE83018 | AT4G11490 | CAA60514 | CAB78192 | CAB82154 | cysteine-rich RLK (RECEPTOR-like protein kinase) 33 [Source:TAIR_LOCUS;Acc:AT4G11490]"/>
    <gene id="1147" protId="ARATH01147 | AT4G11510.1 | ABE66056 | ABK28626 | AEE83019 | AT4G11510 | CAB78194 | CAB82156 | ralf-like 28 [Source:TAIR_LOCUS;Acc:AT4G11510]"/>
    <gene id="1148" protId="ARATH01148 | AT4G11521.1 | AAM20608 | AAN15600 | AEE83020 | AT4G11521 | CAB78195 | CAB82157 | Receptor-like protein kinase-related family protein [Source:TAIR_LOCUS;Acc:AT4G11521]"/>
    <gene id="1149" protId="ARATH01149 | AT4G11530.1 | AEE83021 | AT4G11530 | CAB78196 | CAB82158 | cysteine-rich RLK (RECEPTOR-like protein kinase) 34 [Source:TAIR_LOCUS;Acc:AT4G11530]"/>
    <gene id="1150" protId="ARATH01150 | AT4G11540.1 | AEE83022 | AT4G11540 | CAB78197 | CAB82159 | Q9LE85_ARATH | Cysteine/Histidine-rich C1 domain family protein [Source:TAIR_LOCUS;Acc:AT4G11540]"/>
    <gene id="1151" protId="ARATH01151 | AT4G11550.1 | AEE83023 | AT4G11550 | CAB78198 | CAB82160 | Q9LDV7_ARATH | Cysteine/Histidine-rich C1 domain family protein [Source:TAIR_LOCUS;Acc:AT4G11550]"/>
    <gene id="1152" protId="ARATH01152 | AT4G11560.1 | AAL86355 | AAM91681 | AEE83024 | AT4G11560 | Q8RXT5_ARATH | bromo-adjacent homology (BAH) domain-containing protein [Source:TAIR_LOCUS;Acc:AT4G11560]"/>
    <gene id="1153" protId="ARATH01153 | AT4G11570.1 | AAL25585 | AAM19984 | AAN41332 | AEE83025 | AEE83026 | AT4G11570 | CAB78200 | CAB82162 | Q9LDD5_ARATH | Haloacid dehalogenase-like hydrolase (HAD) superfamily protein [Source:TAIR_LOCUS;Acc:AT4G11570]"/>
    <gene id="1154" protId="ARATH01154 | AT4G11580.1 | AEE83027 | AT4G11580 | CAB39929 | CAB78201 | RNI-like superfamily protein [Source:TAIR_LOCUS;Acc:AT4G11580]"/>
    <gene id="1155" protId="ARATH01155 | AT4G11590.1 | AEE83028 | AT4G11590 | CAB39930 | CAB78202 | F-box associated ubiquitination effector family protein [Source:TAIR_LOCUS;Acc:AT4G11590]"/>
    <gene id="1156" protId="ARATH01156 | AT4G11600.1 | AAC09173 | AAK63967 | AAL76133 | AAM66969 | AEE83029 | AT4G11600 | BAA24226 | CAB39931 | CAB78203 | glutathione peroxidase 6 [Source:TAIR_LOCUS;Acc:AT4G11600]"/>
    <gene id="1157" protId="ARATH01157 | AT4G11610.1 | AAO64141 | AAP40420 | AEE83030 | AT4G11610 | BAF00585 | CAB39932 | CAB39933 | CAB78204 | CAB78205 | Q84TJ7_ARATH | C2 calcium/lipid-binding plant phosphoribosyltransferase family protein [Source:TAIR_LOCUS;Acc:AT4G11610]"/>
    <gene id="1158" protId="ARATH01158 | AT4G11630.1 | AAS76282 | AEE83031 | AT4G11630 | BAD94523 | CAB39934 | CAB78206 | Q9T0D0_ARATH | Ribosomal protein L19 family protein [Source:TAIR_LOCUS;Acc:AT4G11630]"/>
    <gene id="1159" protId="ARATH01159 | AT4G11640.1 | AEE83032 | AT4G11640 | BAC43617 | BAE72067 | CAB39935 | CAB78207 | serine racemase [Source:TAIR_LOCUS;Acc:AT4G11640]"/>
    <gene id="1160" protId="ARATH01160 | AT4G11650.1 | AAM61750 | AAQ22606 | AEE83033 | AT4G11650 | BAF00218 | CAA61411 | CAB39936 | CAB78208 | osmotin 34 [Source:TAIR_LOCUS;Acc:AT4G11650]"/>
    <gene id="1161" protId="ARATH01161 | AT4G11653.1 | AEE83034 | AT4G11653 | RALF-like 29 [Source:TAIR_LOCUS;Acc:AT4G11653]"/>
    <gene id="1162" protId="ARATH01162 | AT4G11655.1 | AEE83035 | AT4G11655 | Uncharacterised protein family (UPF0497) [Source:TAIR_LOCUS;Acc:AT4G11655]"/>
    <gene id="1163" protId="ARATH01163 | AT4G11660.1 | AAM13205 | AAP37830 | AEE83036 | AT4G11660 | CAB39937 | CAB63803 | CAB78209 | winged-helix DNA-binding transcription factor family protein [Source:TAIR_LOCUS;Acc:AT4G11660]"/>
    <gene id="1164" protId="ARATH01164 | AT4G11670.1 | AEE83037 | AT4G11670 | BAD94494 | F4JP32_ARATH | Protein of unknown function (DUF810) [Source:TAIR_LOCUS;Acc:AT4G11670]"/>
    <gene id="1165" protId="ARATH01165 | AT4G11680.1 | AAL15343 | AAR23720 | AAY57607 | AEE83038 | AT4G11680 | CAB39939 | CAB78211 | Zinc finger, C3HC4 type (RING finger) family protein [Source:TAIR_LOCUS;Acc:AT4G11680]"/>
    <gene id="1166" protId="ARATH01166 | AT4G11690.1 | ABE66057 | AEE83039 | AT4G11690 | CAB39940 | CAB78212 | Pentatricopeptide repeat (PPR-like) superfamily protein [Source:TAIR_LOCUS;Acc:AT4G11690]"/>
    <gene id="1167" protId="ARATH01167 | AT4G11700.1 | AEE83040 | AT4G11700 | CAB39941 | CAB78213 | Protein of unknown function (DUF626) [Source:TAIR_LOCUS;Acc:AT4G11700]"/>
    <gene id="1168" protId="ARATH01168 | AT4G11720.1 | AAY51998 | AAY51999 | AEE83041 | AT4G11720 | BAE71143 | CAB39943 | CAB78215 | hapless 2 [Source:TAIR_LOCUS;Acc:AT4G11720]"/>
    <gene id="1169" protId="ARATH01169 | AT4G11730.1 | AEE83042 | AT4G11730 | CAB39944 | CAB78216 | Cation transporter/ E1-E2 ATPase family protein [Source:TAIR_LOCUS;Acc:AT4G11730]"/>
    <gene id="1170" protId="ARATH01170 | AT4G11740.1 | AAK68728 | AAL47361 | AEE83043 | AT4G11740 | BAB32954 | Ubiquitin-like superfamily protein [Source:TAIR_LOCUS;Acc:AT4G11740]"/>
    <gene id="1171" protId="ARATH01171 | AT4G11745.1 | AEE83044 | AT4G11745 | F4JPR8_ARATH | Galactose oxidase/kelch repeat superfamily protein [Source:TAIR_LOCUS;Acc:AT4G11745]"/>
    <gene id="1172" protId="ARATH01172 | AT4G11750.1 | AEE83045 | AT4G11750 | CAB39946 | CAB78218 | Galactose oxidase/kelch repeat superfamily protein [Source:TAIR_LOCUS;Acc:AT4G11750]"/>
    <gene id="1173" protId="ARATH01173 | AT4G11760.1 | AAT47786 | AEE83046 | AT4G11760 | CAB39947 | CAB78219 | low-molecular-weight cysteine-rich 17 [Source:TAIR_LOCUS;Acc:AT4G11760]"/>
    <gene id="1174" protId="ARATH01174 | AT4G11770.1 | AEE83047 | AT4G11770 | CAB39948 | CAB78220 | Galactose oxidase/kelch repeat superfamily protein [Source:TAIR_LOCUS;Acc:AT4G11770]"/>
    <gene id="1175" protId="ARATH01175 | AT4G11780.1 | ABE66058 | AEE83048 | AT4G11780 | CAB39949 | CAB78221 | Q9T0E5_ARATH | unknown protein; BEST Arabidopsis thaliana protein match is: unknown protein (TAIR:AT4G23020.2); Has 550 Blast hits to 387 proteins in 92 species: Archae - 0; Bacteria - 32; Metazoa - 132; Fungi - 122; Plants - 80; Viruses - 0; Other Eukaryotes - 18 /.../rce: NCBI BLink).  [Source:TAIR_LOCUS;Acc:AT4G11780]"/>
    <gene id="1176" protId="ARATH01176 | AT4G11790.1 | AAL09777 | AAM16240 | AAM62656 | AEE83049 | AT4G11790 | CAB39950 | CAB78222 | Q93ZH3_ARATH | Pleckstrin homology (PH) domain superfamily protein [Source:TAIR_LOCUS;Acc:AT4G11790]"/>
    <gene id="1177" protId="ARATH01177 | AT4G11800.1 | AEE83050 | AT4G11800 | CAB44318 | CAB78223 | F4JPS4_ARATH | Calcineurin-like metallo-phosphoesterase superfamily protein [Source:TAIR_LOCUS;Acc:AT4G11800]"/>
    <gene id="1178" protId="ARATH01178 | AT4G11810.1 | AEE83051 | AT4G11810 | CAB44319 | CAB78224 | Major Facilitator Superfamily with SPX (SYG1/Pho81/XPR1) domain-containing protein [Source:TAIR_LOCUS;Acc:AT4G11810]"/>
    <gene id="1179" protId="ARATH01179 | AT4G11820.2 | AAD00297 | AAD00298 | AAM98150 | AAP37851 | AEE83052 | AEE83053 | AT4G11820 | CAA58763 | CAB44320 | CAB78225 | hydroxymethylglutaryl-CoA synthase / HMG-CoA synthase / 3-hydroxy-3-methylglutaryl coenzyme A synthase [Source:TAIR_LOCUS;Acc:AT4G11820]"/>
    <gene id="1180" protId="ARATH01180 | AT4G11830.2 | AAD38519 | ABG88077 | AEE83054 | AEE83055 | AT4G11830 | CAB44321 | CAB78226 | phospholipase D gamma 2 [Source:TAIR_LOCUS;Acc:AT4G11830]"/>
    <gene id="1181" protId="ARATH01181 | AT4G11840.1 | AEE83056 | AT4G11840 | CAB44322 | CAB78227 | phospholipase D gamma 3 [Source:TAIR_LOCUS;Acc:AT4G11840]"/>
    <gene id="1182" protId="ARATH01182 | AT4G11845.1 | AEE83057 | AT4G11845 | F4JPT1_ARATH | Interleukin-1 receptor-associated kinase 4 protein [Source:TAIR_LOCUS;Acc:AT4G11845]"/>
    <gene id="1183" protId="ARATH01183 | AT4G11850.1 | AAB87672 | AAM20421 | AAN72151 | AEE83058 | AT4G11850 | CAB44323 | CAB78228 | phospholipase D gamma 1 [Source:TAIR_LOCUS;Acc:AT4G11850]"/>
    <gene id="1184" protId="ARATH01184 | AT4G11860.1 | AAM62819 | AEE83059 | AT4G11860 | BAF01280 | Q8LE63_ARATH | Protein of unknown function (DUF544) [Source:TAIR_LOCUS;Acc:AT4G11860]"/>
    <gene id="1185" protId="ARATH01185 | AT4G11870.1 | AEE83060 | AT4G11870 | CAB44325 | CAB78230 | Q9T055_ARATH | unknown protein; Has 98 Blast hits to 93 proteins in 36 species: Archae - 2; Bacteria - 26; Metazoa - 15; Fungi - 20; Plants - 2; Viruses - 0; Other Eukaryotes - 33 (source: NCBI BLink). [Source:TAIR_LOCUS;Acc:AT4G11870]"/>
    <gene id="1186" protId="ARATH01186 | AT4G11876.1 | AEE83061 | AT4G11876 | B3H6T9_ARATH | unknown protein; Has 30201 Blast hits to 17322 proteins in 780 species: Archae - 12; Bacteria - 1396; Metazoa - 17338; Fungi - 3422; Plants - 5037; Viruses - 0; Other Eukaryotes - 2996 (source: NCBI BLink).  [Source:TAIR_LOCUS;Acc:AT4G11876]"/>
    <gene id="1187" protId="ARATH01187 | AT4G11880.1 | AAC49082 | AEE83062 | AT4G11880 | BAF02258 | CAB44326 | CAB78231 | AGAMOUS-like 14 [Source:TAIR_LOCUS;Acc:AT4G11880]"/>
    <gene id="1188" protId="ARATH01188 | AT4G11890.3 | AEE83064 | AT4G11890 | F4JPT7_ARATH | Protein kinase superfamily protein [Source:TAIR_LOCUS;Acc:AT4G11890]"/>
    <gene id="1189" protId="ARATH01189 | AT4G11900.1 | AEE83067 | AT4G11900 | BAD43200 | CAB44328 | CAB78233 | S-locus lectin protein kinase family protein [Source:TAIR_LOCUS;Acc:AT4G11900]"/>
    <gene id="1190" protId="ARATH01190 | AT4G11910.1 | AAU05981 | ABD77556 | AEE83068 | AT4G11910 | INVOLVED IN: biological_process unknown; LOCATED IN: chloroplast; BEST Arabidopsis thaliana protein match is: non-yellowing 1 (TAIR:AT4G22920.1); Has 206 Blast hits to 202 proteins in 67 species: Archae - 0; Bacteria - 86; Metazoa - 0; Fungi - 0; Pl /.../ 118; Viruses - 0; Other Eukaryotes - 2 (source: NCBI BLink).  [Source:TAIR_LOCUS;Acc:AT4G11910]"/>
    <gene id="1191" protId="ARATH01191 | AT4G11911.1 | AEE83069 | AT4G11911 | B3H593_ARATH | unknown protein; FUNCTIONS IN: molecular_function unknown; INVOLVED IN: biological_process unknown; LOCATED IN: chloroplast; BEST Arabidopsis thaliana protein match is: unknown protein (TAIR:AT4G11910.1); Has 30201 Blast hits to 17322 proteins in 78 /.../ies: Archae - 12; Bacteria - 1396; Metazoa - 17338; Fungi - 3422; Plants - 5037; Viruses - 0; Other Eukaryotes - 2996 (source: NCBI BLink). [Source:TAIR_LOCUS;Acc:AT4G11911]"/>
    <gene id="1192" protId="ARATH01192 | AT4G11920.1 | AAL36231 | AAM14174 | AEE83070 | AT4G11920 | CAB44330 | CAB78235 | cell cycle switch protein 52  A2 [Source:TAIR_LOCUS;Acc:AT4G11920]"/>
    <gene id="1193" protId="ARATH01193 | AT4G11930.1 | ABE65519 | ABK28249 | AEE83071 | AT4G11930 | CAB44331 | CAB78236 | Q9T061_ARATH | unknown protein; BEST Arabidopsis thaliana protein match is: unknown protein (TAIR:AT4G11940.1); Has 102 Blast hits to 102 proteins in 12 species: Archae - 0; Bacteria - 0; Metazoa - 1; Fungi - 2; Plants - 99; Viruses - 0; Other Eukaryotes - 0 (sour /.../BI BLink).  [Source:TAIR_LOCUS;Acc:AT4G11930]"/>
    <gene id="1194" protId="ARATH01194 | AT4G11940.1 | ABE65520 | AEE83072 | AT4G11940 | CAB40935 | CAB78237 | Q9SZ59_ARATH | unknown protein; BEST Arabidopsis thaliana protein match is: unknown protein (TAIR:AT4G11930.1); Has 37 Blast hits to 37 proteins in 3 species: Archae - 0; Bacteria - 0; Metazoa - 0; Fungi - 0; Plants - 37; Viruses - 0; Other Eukaryotes - 0 (source: /.../BLink).  [Source:TAIR_LOCUS;Acc:AT4G11940]"/>
    <gene id="1195" protId="ARATH01195 | AT4G11950.1 | ABE65521 | AEE83073 | AT4G11950 | CAB40936 | CAB78238 | Q9SZ60_ARATH | Protein of unknown function (DUF1191) [Source:TAIR_LOCUS;Acc:AT4G11950]"/>
    <gene id="1196" protId="ARATH01196 | AT4G11960.1 | AAO63369 | AEE83074 | AT4G11960 | BAC42372 | CAB40937 | CAB78239 | PGR5-like B [Source:TAIR_LOCUS;Acc:AT4G11960]"/>
    <gene id="1197" protId="ARATH01197 | AT4G11970.1 | AEE83076 | AT4G11970 | F4JPV2_ARATH | YTH family protein [Source:TAIR_LOCUS;Acc:AT4G11970]"/>
    <gene id="1198" protId="ARATH01198 | AT4G11980.1 | AAK96464 | AAN64537 | AEE83079 | AT4G11980 | CAB40939 | CAB78241 | CAG38620 | nudix hydrolase homolog 14 [Source:TAIR_LOCUS;Acc:AT4G11980]"/>
    <gene id="1199" protId="ARATH01199 | AT4G11990.1 | AAY56437 | AEE83080 | AT4G11990 | Q4V3B0_ARATH | Cell cycle regulated microtubule associated protein [Source:TAIR_LOCUS;Acc:AT4G11990]"/>
    <gene id="1200" protId="ARATH01200 | AT4G12000.1 | AAL59987 | AAM20059 | AEE83081 | AT4G12000 | BAE98489 | CAB40941 | CAB78243 | Q9SZ65_ARATH | SNARE associated Golgi protein family [Source:TAIR_LOCUS;Acc:AT4G12000]"/>
    <gene id="1201" protId="ARATH01201 | AT4G12005.1 | ABH04510 | AEE83082 | AT4G12005 | BAC42785 | Q0V817_ARATH | unknown protein; Has 2 Blast hits to 2 proteins in 1 species: Archae - 0; Bacteria - 0; Metazoa - 0; Fungi - 0; Plants - 2; Viruses - 0; Other Eukaryotes - 0 (source: NCBI BLink). [Source:TAIR_LOCUS;Acc:AT4G12005]"/>
    <gene id="1202" protId="ARATH01202 | AT4G12010.1 | AEE83083 | AT4G12010 | BAD43602 | BAD43726 | CAB40942 | CAB78244 | Q9SZ66_ARATH | Disease resistance protein (TIR-NBS-LRR class) family [Source:TAIR_LOCUS;Acc:AT4G12010]"/>
    <gene id="1203" protId="ARATH01203 | AT4G12020.2 | AEE83085 | AT4G12020 | CAB40943 | CAB78245 | protein kinase family protein [Source:TAIR_LOCUS;Acc:AT4G12020]"/>
    <gene id="1204" protId="ARATH01204 | AT4G12030.2 | AAK91464 | AAM19874 | AEE83087 | AEE83088 | AT4G12030 | CAB40944 | CAB78246 | bile acid transporter 5 [Source:TAIR_LOCUS;Acc:AT4G12030]"/>
    <gene id="1205" protId="ARATH01205 | AT4G12040.1 | AAK17161 | AAK32743 | AAL87373 | AAM65767 | AEE83089 | AEE83090 | AT4G12040 | BAH19860 | CAB40945 | CAB78247 | A20/AN1-like zinc finger family protein [Source:TAIR_LOCUS;Acc:AT4G12040]"/>
    <gene id="1206" protId="ARATH01206 | AT4G12050.1 | AAP88365 | AEE83091 | AT4G12050 | BAF00128 | BAH30517 | CAB40946 | CAB78248 | FAA00297 | Predicted AT-hook DNA-binding family protein [Source:TAIR_LOCUS;Acc:AT4G12050]"/>
    <gene id="1207" protId="ARATH01207 | AT4G12060.1 | AAM64734 | AEE83092 | AT4G12060 | BAC43606 | CAB40947 | CAB78249 | Double Clp-N motif protein [Source:TAIR_LOCUS;Acc:AT4G12060]"/>
    <gene id="1208" protId="ARATH01208 | AT4G12070.1 | AAK73264 | AAM64931 | AEE83093 | AT4G12070 | BAC42949 | CAB40948 | CAB78250 | Q94B03_ARATH | unknown protein; INVOLVED IN: biological_process unknown; LOCATED IN: plasma membrane; EXPRESSED IN: 22 plant structures; EXPRESSED DURING: 13 growth stages; Has 30201 Blast hits to 17322 proteins in 780 species: Archae - 12; Bacteria - 1396; Metazo /.../338; Fungi - 3422; Plants - 5037; Viruses - 0; Other Eukaryotes - 2996 (source: NCBI BLink). [Source:TAIR_LOCUS;Acc:AT4G12070]"/>
    <gene id="1209" protId="ARATH01209 | AT4G12080.1 | AAL50079 | AAN31086 | AEE83094 | AT4G12080 | BAF37220 | CAB40949 | CAB78251 | AT-hook motif nuclear-localized protein 1 [Source:TAIR_LOCUS;Acc:AT4G12080]"/>
    <gene id="1210" protId="ARATH01210 | AT4G12090.1 | AEE83095 | AT4G12090 | CAB40950 | CAB78252 | Cornichon family protein [Source:TAIR_LOCUS;Acc:AT4G12090]"/>
    <gene id="1211" protId="ARATH01211 | AT4G12100.1 | AAM91622 | AEE83096 | AT4G12100 | CAB40951 | CAB78253 | Cullin family protein [Source:TAIR_LOCUS;Acc:AT4G12100]"/>
    <gene id="1212" protId="ARATH01212 | AT4G12110.1 | AAM64961 | AAM78091 | AAN18115 | AAQ13424 | AEE83097 | AT4G12110 | CAB40952 | CAB78254 | sterol-4alpha-methyl oxidase 1-1 [Source:TAIR_LOCUS;Acc:AT4G12110]"/>
    <gene id="1213" protId="ARATH01213 | AT4G12120.1 | AAM67096 | AEE83098 | AT4G12120 | CAB40953 | CAB78255 | Sec1/munc18-like (SM) proteins superfamily [Source:TAIR_LOCUS;Acc:AT4G12120]"/>
    <gene id="1214" protId="ARATH01214 | AT4G12130.1 | AAM98126 | AAP37837 | AEE83099 | AT4G12130 | Glycine cleavage T-protein family [Source:TAIR_LOCUS;Acc:AT4G12130]"/>
    <gene id="1215" protId="ARATH01215 | AT4G12140.1 | AEE83100 | AT4G12140 | CAB40955 | CAB78257 | Q9SZ79_ARATH | RING/U-box superfamily protein [Source:TAIR_LOCUS;Acc:AT4G12140]"/>
    <gene id="1216" protId="ARATH01216 | AT4G12150.1 | AEE83101 | AT4G12150 | CAB40956 | CAB78258 | Q9SZ80_ARATH | RING/U-box superfamily protein [Source:TAIR_LOCUS;Acc:AT4G12150]"/>
    <gene id="1217" protId="ARATH01217 | AT4G12170.1 | AAM91642 | AEE83102 | AT4G12170 | CAB45964 | CAB78260 | Q9STJ4_ARATH | Thioredoxin superfamily protein [Source:TAIR_LOCUS;Acc:AT4G12170]"/>
    <gene id="1218" protId="ARATH01218 | AT4G12190.1 | AEE83103 | AT4G12190 | F4JQK3_ARATH | RING/U-box superfamily protein [Source:TAIR_LOCUS;Acc:AT4G12190]"/>
    <gene id="1219" protId="ARATH01219 | AT4G12210.1 | AEE83104 | AT4G12210 | CAB45968 | CAB78264 | Q9STJ0_ARATH | RING/U-box superfamily protein [Source:TAIR_LOCUS;Acc:AT4G12210]"/>
    <gene id="1220" protId="ARATH01220 | AT4G12220.1 | AEE83105 | AT4G12220 | CAB45969 | CAB78265 | Q9STI9_ARATH | BEST Arabidopsis thaliana protein match is: RING/U- box superfamily protein (TAIR:AT4G12210.1); Has 24 Blast hits to 21 proteins in 2 species: Archae - 0; Bacteria - 0; Metazoa - 0; Fungi - 0; Plants - 24; Viruses - 0; Other Eukaryotes - 0 (source: N /.../ink).  [Source:TAIR_LOCUS;Acc:AT4G12220]"/>
    <gene id="1221" protId="ARATH01221 | AT4G12230.1 | AAM61555 | AEE83106 | AT4G12230 | CAB45970 | CAB78266 | Q9STI8_ARATH | alpha/beta-Hydrolases superfamily protein [Source:TAIR_LOCUS;Acc:AT4G12230]"/>
    <gene id="1222" protId="ARATH01222 | AT4G12240.1 | AAO63829 | AEE83107 | AT4G12240 | BAC43517 | CAB45971 | CAB78267 | Q9STI7_ARATH | zinc finger (C2H2 type) family protein [Source:TAIR_LOCUS;Acc:AT4G12240]"/>
    <gene id="1223" protId="ARATH01223 | AT4G12250.1 | AAK93670 | AAN12948 | AEE83108 | AT4G12250 | CAB45972 | CAB78268 | UDP-D-glucuronate 4-epimerase 5 [Source:TAIR_LOCUS;Acc:AT4G12250]"/>
    <gene id="1224" protId="ARATH01224 | AT4G12270.1 | AEE83109 | AT4G12270 | CAB45974 | CAB78270 | Q9STI4_ARATH | Copper amine oxidase family protein [Source:TAIR_LOCUS;Acc:AT4G12270]"/>
    <gene id="1225" protId="ARATH01225 | AT4G12280.1 | AEE83110 | AT4G12280 | CAB45975 | CAB78271 | Q9STI3_ARATH | copper amine oxidase family protein [Source:TAIR_LOCUS;Acc:AT4G12280]"/>
    <gene id="1226" protId="ARATH01226 | AT4G12290.1 | AAM98089 | AAN60277 | AAO42784 | AEE83111 | AT4G12290 | CAB45976 | CAB78272 | Q8L742_ARATH | Copper amine oxidase family protein [Source:TAIR_LOCUS;Acc:AT4G12290]"/>
    <gene id="1227" protId="ARATH01227 | AT4G12300.1 | AAO63874 | AEE83112 | AT4G12300 | BAC43375 | CAB45977 | CAB78273 | Q9STI1_ARATH | cytochrome P450, family 706, subfamily A, polypeptide 4 [Source:TAIR_LOCUS;Acc:AT4G12300]"/>
    <gene id="1228" protId="ARATH01228 | AT4G12310.1 | AAS76776 | AEE83113 | AT4G12310 | BAE98811 | CAB45978 | CAB78274 | Q9STI0_ARATH | cytochrome P450, family 706, subfamily A, polypeptide 5 [Source:TAIR_LOCUS;Acc:AT4G12310]"/>
    <gene id="1229" protId="ARATH01229 | AT4G12320.1 | AAU05534 | AEE83114 | AT4G12320 | CAB45979 | CAB78275 | Q66GJ1_ARATH | cytochrome P450, family 706, subfamily A, polypeptide 6 [Source:TAIR_LOCUS;Acc:AT4G12320]"/>
    <gene id="1230" protId="ARATH01230 | AT4G12330.1 | AAM13084 | AAN72092 | AEE83115 | AT4G12330 | CAB45980 | CAB78276 | Q9STH8_ARATH | cytochrome P450, family 706, subfamily A, polypeptide 7 [Source:TAIR_LOCUS;Acc:AT4G12330]"/>
    <gene id="1231" protId="ARATH01231 | AT4G12334.1 | AEE83116 | AT4G12334 | F4JQL6_ARATH | Cytochrome P450 superfamily protein [Source:TAIR_LOCUS;Acc:AT4G12334]"/>
    <gene id="1232" protId="ARATH01232 | AT4G12340.1 | AAL25540 | AAM26653 | AEE83117 | AT4G12340 | CAB45981 | CAB78277 | Q9STH7_ARATH | copper ion binding [Source:TAIR_LOCUS;Acc:AT4G12340]"/>
    <gene id="1233" protId="ARATH01233 | AT4G12350.1 | AAD53104 | AAS10075 | ABE66059 | ABK28627 | AEE83118 | AT4G12350 | CAB09198 | CAB45982 | CAB78278 | Q9SPG1_ARATH | myb domain protein 42 [Source:TAIR_LOCUS;Acc:AT4G12350]"/>
    <gene id="1234" protId="ARATH01234 | AT4G12360.1 | AAR24194 | AAR92341 | AEE83119 | AT4G12360 | CAB45983 | CAB78279 | Q9STH5_ARATH | Bifunctional inhibitor/lipid-transfer protein/seed storage 2S albumin superfamily protein [Source:TAIR_LOCUS;Acc:AT4G12360]"/>
    <gene id="1235" protId="ARATH01235 | AT4G12370.1 | AEE83120 | AT4G12370 | CAB45984 | CAB78280 | Q9STH4_ARATH | unknown protein; BEST Arabidopsis thaliana protein match is: unknown protein (TAIR:AT4G00893.1); Has 118 Blast hits to 113 proteins in 12 species: Archae - 0; Bacteria - 0; Metazoa - 0; Fungi - 0; Plants - 118; Viruses - 0; Other Eukaryotes - 0 (sou /.../CBI BLink).  [Source:TAIR_LOCUS;Acc:AT4G12370]"/>
    <gene id="1236" protId="ARATH01236 | AT4G12380.1 | AEE83121 | AT4G12380 | CAB45985 | CAB78281 | Q9STH3_ARATH | unknown protein; Has 2 Blast hits to 2 proteins in 1 species: Archae - 0; Bacteria - 0; Metazoa - 0; Fungi - 0; Plants - 2; Viruses - 0; Other Eukaryotes - 0 (source: NCBI BLink). [Source:TAIR_LOCUS;Acc:AT4G12380]"/>
    <gene id="1237" protId="ARATH01237 | AT4G12382.1 | ABF59386 | ABK28056 | AEE83122 | AEE83123 | AT4G12382 | F-box family protein [Source:TAIR_LOCUS;Acc:AT4G12382]"/>
    <gene id="1238" protId="ARATH01238 | AT4G12390.1 | AAK96698 | AAM10240 | AAM63827 | AEE83124 | AT4G12390 | CAB45986 | CAB78282 | Q9STH2_ARATH | pectin methylesterase inhibitor 1 [Source:TAIR_LOCUS;Acc:AT4G12390]"/>
    <gene id="1239" protId="ARATH01239 | AT4G12400.2 | AEE83126 | AT4G12400 | BAH19733 | CAB45987 | CAB78283 | stress-inducible protein, putative [Source:TAIR_LOCUS;Acc:AT4G12400]"/>
    <gene id="1240" protId="ARATH01240 | AT4G12410.1 | AEE83127 | AT4G12410 | CAB45988 | CAB78284 | Q9STH0_ARATH | SAUR-like auxin-responsive protein family [Source:TAIR_LOCUS;Acc:AT4G12410]"/>
    <gene id="1241" protId="ARATH01241 | AT4G12420.2 | AAL62306 | AAN60298 | AEE83128 | AEE83129 | AT4G12420 | BAF01800 | CAB41712 | CAB78285 | Cupredoxin superfamily protein [Source:TAIR_LOCUS;Acc:AT4G12420]"/>
    <gene id="1242" protId="ARATH01242 | AT4G12430.1 | AAL24322 | AAO00926 | AEE83130 | AT4G12430 | CAB41713 | CAB78286 | Haloacid dehalogenase-like hydrolase (HAD) superfamily protein [Source:TAIR_LOCUS;Acc:AT4G12430]"/>
    <gene id="1243" protId="ARATH01243 | AT4G12432.1 | AEE83131 | AT4G12432 | B3H704_ARATH | conserved peptide upstream open reading frame 26 [Source:TAIR_LOCUS;Acc:AT4G12432]"/>
    <gene id="1244" protId="ARATH01244 | AT4G12440.1 | AAN64175 | AEE83132 | AT4G12440 | Q8H0Y4_ARATH | adenine phosphoribosyl transferase 4 [Source:TAIR_LOCUS;Acc:AT4G12440]"/>
    <gene id="1245" protId="ARATH01245 | AT4G12440.2 | AAM91623 | AEE83133 | AT4G12440 | CAB41714 | CAB78287 | adenine phosphoribosyl transferase 4 [Source:TAIR_LOCUS;Acc:AT4G12440]"/>
    <gene id="1246" protId="ARATH01246 | AT4G12450.1 | AAQ62429 | AEE83134 | AT4G12450 | BAD43916 | CAB41715 | CAB78288 | Q9SU37_ARATH | unknown protein; BEST Arabidopsis thaliana protein match is: unknown protein (TAIR:AT4G22560.1); Has 380 Blast hits to 380 proteins in 23 species: Archae - 0; Bacteria - 0; Metazoa - 1; Fungi - 4; Plants - 374; Viruses - 0; Other Eukaryotes - 1 (sou /.../CBI BLink).  [Source:TAIR_LOCUS;Acc:AT4G12450]"/>
    <gene id="1247" protId="ARATH01247 | AT4G12460.1 | AAM98164 | AAP68291 | AEE83135 | AEE83136 | AT4G12460 | CAB41716 | CAB78289 | OSBP(oxysterol binding protein)-related protein 2B [Source:TAIR_LOCUS;Acc:AT4G12460]"/>
    <gene id="1248" protId="ARATH01248 | AT4G12470.1 | AAM13031 | AAN15723 | AEE83137 | AT4G12470 | CAB41717 | CAB78290 | azelaic acid induced 1 [Source:TAIR_LOCUS;Acc:AT4G12470]"/>
    <gene id="1249" protId="ARATH01249 | AT4G12480.1 | AAC37471 | AAL06564 | AAM91484 | AEE83138 | AT4G12480 | BAF02055 | CAB41718 | CAB78291 | Bifunctional inhibitor/lipid-transfer protein/seed storage 2S albumin superfamily protein [Source:TAIR_LOCUS;Acc:AT4G12480]"/>
    <gene id="1250" protId="ARATH01250 | AT4G12490.1 | AAK96529 | AAL31233 | AEE83139 | AT4G12490 | CAB41719 | CAB78292 | Bifunctional inhibitor/lipid-transfer protein/seed storage 2S albumin superfamily protein [Source:TAIR_LOCUS;Acc:AT4G12490]"/>
    <gene id="1251" protId="ARATH01251 | AT4G12500.1 | AAR24185 | AAT71973 | AEE83140 | AT4G12500 | CAB41720 | CAB78293 | Bifunctional inhibitor/lipid-transfer protein/seed storage 2S albumin superfamily protein [Source:TAIR_LOCUS;Acc:AT4G12500]"/>
    <gene id="1252" protId="ARATH01252 | AT4G12520.1 | AAO23622 | AEE83141 | AEE83142 | AT4G12520 | BAE99415 | CAB41721 | CAB41722 | CAB78294 | CAB78295 | Q9S7U3_ARATH | Bifunctional inhibitor/lipid-transfer protein/seed storage 2S albumin superfamily protein [Source:TAIR_LOCUS;Acc:AT4G12520]"/>
    <gene id="1253" protId="ARATH01253 | AT4G12530.1 | AAM63902 | ABD59124 | ABE66060 | ABK28628 | AEE83143 | AT4G12530 | CAB41723 | CAB78296 | Q9SU32_ARATH | Bifunctional inhibitor/lipid-transfer protein/seed storage 2S albumin superfamily protein [Source:TAIR_LOCUS;Acc:AT4G12530]"/>
    <gene id="1254" protId="ARATH01254 | AT4G12540.1 | AEE83144 | AT4G12540 | CAB41724 | CAB78297 | Q9SU31_ARATH | unknown protein; Has 29 Blast hits to 26 proteins in 11 species: Archae - 2; Bacteria - 0; Metazoa - 0; Fungi - 0; Plants - 27; Viruses - 0; Other Eukaryotes - 0 (source: NCBI BLink). [Source:TAIR_LOCUS;Acc:AT4G12540]"/>
    <gene id="1255" protId="ARATH01255 | AT4G12545.1 | AAD12259 | ABD57494 | AEE83145 | AT4G12545 | BAC43314 | Bifunctional inhibitor/lipid-transfer protein/seed storage 2S albumin superfamily protein [Source:TAIR_LOCUS;Acc:AT4G12545]"/>
    <gene id="1256" protId="ARATH01256 | AT4G12550.1 | AAC62610 | AAD12258 | AAK95273 | AAM10352 | AAM63191 | AEE83146 | AT4G12550 | CAB41725 | CAB78298 | Auxin-Induced in Root cultures 1 [Source:TAIR_LOCUS;Acc:AT4G12550]"/>
    <gene id="1257" protId="ARATH01257 | AT4G12560.1 | AEE83147 | AEE83148 | AT4G12560 | BAF01202 | CAB41726 | CAB78299 | F-box and associated interaction domains-containing protein [Source:TAIR_LOCUS;Acc:AT4G12560]"/>
    <gene id="1258" protId="ARATH01258 | AT4G12570.1 | AEE83149 | AT4G12570 | BAF01094 | CAB41727 | CAB78300 | ubiquitin protein ligase 5 [Source:TAIR_LOCUS;Acc:AT4G12570]"/>
    <gene id="1259" protId="ARATH01259 | AT4G12580.1 | AAR24170 | AAR92319 | AEE83150 | AT4G12580 | CAB53751 | CAB78301 | Q9SU28_ARATH | unknown protein; Has 24 Blast hits to 18 proteins in 5 species: Archae - 0; Bacteria - 2; Metazoa - 0; Fungi - 0; Plants - 7; Viruses - 0; Other Eukaryotes - 15 (source: NCBI BLink). [Source:TAIR_LOCUS;Acc:AT4G12580]"/>
    <gene id="1260" protId="ARATH01260 | AT4G12590.1 | AAM64797 | AAO00840 | AAP75807 | AEE83152 | AT4G12590 | CAB53752 | CAB78302 | Q9SU27_ARATH | Protein of unknown function DUF106, transmembrane [Source:TAIR_LOCUS;Acc:AT4G12590]"/>
    <gene id="1261" protId="ARATH01261 | AT4G12600.2 | AEE83154 | AT4G12600 | F4JRD3_ARATH | Ribosomal protein L7Ae/L30e/S12e/Gadd45 family protein [Source:TAIR_LOCUS;Acc:AT4G12600]"/>
    <gene id="1262" protId="ARATH01262 | AT4G12610.2 | AAR28013 | AEE83155 | AEE83156 | AT4G12610 | CAB53754 | CAB78304 | transcription activators;DNA binding;RNA polymerase II transcription factors;catalytics;transcription initiation factors [Source:TAIR_LOCUS;Acc:AT4G12610]"/>
    <gene id="1263" protId="ARATH01263 | AT4G12617.1 | AEE83157 | AT4G12617 | unknown protein; FUNCTIONS IN: molecular_function unknown; INVOLVED IN: biological_process unknown; LOCATED IN: cellular_component unknown; BEST Arabidopsis thaliana protein match is: unknown protein (TAIR:AT4G05630.1); Has 30201 Blast hits to 17322 /.../ins in 780 species: Archae - 12; Bacteria - 1396; Metazoa - 17338; Fungi - 3422; Plants - 5037; Viruses - 0; Other Eukaryotes - 2996 (source: NCBI BLink). [Source:TAIR_LOCUS;Acc:AT4G12617]"/>
    <gene id="1264" protId="ARATH01264 | AT4G12620.1 | AEE83158 | AT4G12620 | CAB53755 | CAB78305 | CAD20132 | origin of replication complex 1B [Source:TAIR_LOCUS;Acc:AT4G12620]"/>
    <gene id="1265" protId="ARATH01265 | AT4G12640.1 | AEE83159 | AT4G12640 | BAF01027 | BAF01596 | CAB53757 | CAB78307 | F4JRD9_ARATH | RNA recognition motif (RRM)-containing protein [Source:TAIR_LOCUS;Acc:AT4G12640]"/>
    <gene id="1266" protId="ARATH01266 | AT4G12650.1 | AEE83160 | AT4G12650 | BAD43460 | BAD43755 | BAD43897 | CAB40983 | CAB53758 | CAB78308 | Endomembrane protein 70 protein family [Source:TAIR_LOCUS;Acc:AT4G12650]"/>
    <gene id="1267" protId="ARATH01267 | AT4G12670.1 | AAS58512 | AAS79550 | AEE83161 | AT4G12670 | CAB40984 | CAB78309 | CAG25861 | Q700D7_ARATH | Homeodomain-like superfamily protein [Source:TAIR_LOCUS;Acc:AT4G12670]"/>
    <gene id="1268" protId="ARATH01268 | AT4G12680.1 | AAZ52735 | ABE66061 | AEE83162 | AT4G12680 | Q45GJ7_ARATH | unknown protein; INVOLVED IN: vegetative to reproductive phase transition of meristem; LOCATED IN: endomembrane system; BEST Arabidopsis thaliana protein match is: unknown protein (TAIR:AT5G40640.1); Has 103 Blast hits to 103 proteins in 14 species: /.../e - 0; Bacteria - 0; Metazoa - 0; Fungi - 0; Plants - 103; Viruses - 0; Other Eukaryotes - 0 (source: NCBI BLink).  [Source:TAIR_LOCUS;Acc:AT4G12680]"/>
    <gene id="1269" protId="ARATH01269 | AT4G12690.1 | AAM61648 | ABG48411 | AEE83163 | AEE83164 | AT4G12690 | BAF01198 | CAB40986 | CAB78311 | Q9SU17_ARATH | Plant protein of unknown function (DUF868) [Source:TAIR_LOCUS;Acc:AT4G12690]"/>
    <gene id="1270" protId="ARATH01270 | AT4G12700.1 | AAQ56809 | AEE83165 | AT4G12700 | BAE99794 | CAB40987 | CAB78312 | Q9SU16_ARATH | unknown protein; BEST Arabidopsis thaliana protein match is: unknown protein (TAIR:AT2G04280.1); Has 136 Blast hits to 136 proteins in 17 species: Archae - 0; Bacteria - 0; Metazoa - 0; Fungi - 0; Plants - 125; Viruses - 0; Other Eukaryotes - 11 (so /.../NCBI BLink).  [Source:TAIR_LOCUS;Acc:AT4G12700]"/>
    <gene id="1271" protId="ARATH01271 | AT4G12710.1 | ABH04540 | AEE83166 | AT4G12710 | BAF00854 | CAB40988 | CAB78313 | Q9SU15_ARATH | ARM repeat superfamily protein [Source:TAIR_LOCUS;Acc:AT4G12710]"/>
    <gene id="1272" protId="ARATH01272 | AT4G12720.4 | AEE83170 | AT4G12720 | F4JRE7_ARATH | MutT/nudix family protein [Source:TAIR_LOCUS;Acc:AT4G12720]"/>
    <gene id="1273" protId="ARATH01273 | AT4G12730.1 | AAK20858 | AAL31207 | AAM65777 | AAM98329 | AEE83171 | AT4G12730 | BAF02161 | CAB40990 | CAB78315 | FASCICLIN-like arabinogalactan 2 [Source:TAIR_LOCUS;Acc:AT4G12730]"/>
    <gene id="1274" protId="ARATH01274 | AT4G12731.1 | AEE83172 | AT4G12731 | B3H7D5_ARATH | unknown protein; FUNCTIONS IN: molecular_function unknown; INVOLVED IN: biological_process unknown; LOCATED IN: cellular_component unknown; BEST Arabidopsis thaliana protein match is: unknown protein (TAIR:AT4G12735.1); Has 30201 Blast hits to 17322 /.../ins in 780 species: Archae - 12; Bacteria - 1396; Metazoa - 17338; Fungi - 3422; Plants - 5037; Viruses - 0; Other Eukaryotes - 2996 (source: NCBI BLink). [Source:TAIR_LOCUS;Acc:AT4G12731]"/>
    <gene id="1275" protId="ARATH01275 | AT4G12735.1 | AAM63738 | AAV84501 | ABG25099 | AEE83173 | AT4G12735 | Q8LCC1_ARATH | unknown protein; FUNCTIONS IN: molecular_function unknown; INVOLVED IN: biological_process unknown; LOCATED IN: plasma membrane; EXPRESSED IN: rosette leaf, cultured cell; BEST Arabidopsis thaliana protein match is: unknown protein (TAIR:AT4G12731.1 /.../ 35333 Blast hits to 34131 proteins in 2444 species: Archae - 798; Bacteria - 22429; Metazoa - 974; Fungi - 991; Plants - 531; Viruses - 0; Other Eukaryotes - 9610 (source: NCBI BLink).  [Source:TAIR_LOCUS;Acc:AT4G12735]"/>
    <gene id="1276" protId="ARATH01276 | AT4G12740.1 | AEE83174 | AT4G12740 | CAB40991 | CAB78316 | HhH-GPD base excision DNA repair family protein [Source:TAIR_LOCUS;Acc:AT4G12740]"/>
    <gene id="1277" protId="ARATH01277 | AT4G12750.1 | AEE83175 | AT4G12750 | Homeodomain-like transcriptional regulator [Source:TAIR_LOCUS;Acc:AT4G12750]"/>
    <gene id="1278" protId="ARATH01278 | AT4G12760.1 | AAV68868 | AAV68869 | AAV68870 | AAX23891 | AEE83176 | AT4G12760 | F4JRF6_ARATH | unknown protein; Has 30201 Blast hits to 17322 proteins in 780 species: Archae - 12; Bacteria - 1396; Metazoa - 17338; Fungi - 3422; Plants - 5037; Viruses - 0; Other Eukaryotes - 2996 (source: NCBI BLink).  [Source:TAIR_LOCUS;Acc:AT4G12760]"/>
    <gene id="1279" protId="ARATH01279 | AT4G12770.1 | AEE83177 | AT4G12770 | BAF00742 | CAB40994 | CAB78319 | Chaperone DnaJ-domain superfamily protein [Source:TAIR_LOCUS;Acc:AT4G12770]"/>
    <gene id="1280" protId="ARATH01280 | AT4G12780.1 | AAL91223 | AAP81797 | AEE83179 | AT4G12780 | CAB40995 | CAB78320 | Chaperone DnaJ-domain superfamily protein [Source:TAIR_LOCUS;Acc:AT4G12780]"/>
    <gene id="1281" protId="ARATH01281 | AT4G12790.5 | AAL32747 | AAM61595 | AAN65111 | AEE83181 | AEE83182 | AEE83183 | AEE83184 | AEE83185 | AT4G12790 | BAH19811 | BAH20044 | Q8W4C1_ARATH | P-loop containing nucleoside triphosphate hydrolases superfamily protein [Source:TAIR_LOCUS;Acc:AT4G12790]"/>
    <gene id="1282" protId="ARATH01282 | AT4G12800.1 | AAL16216 | AAL24431 | AAL48225 | AAM19943 | AAM64889 | AEE83186 | AT4G12800 | BAA84771 | CAB40997 | CAB53034 | CAB78322 | photosystem I subunit l [Source:TAIR_LOCUS;Acc:AT4G12800]"/>
    <gene id="1283" protId="ARATH01283 | AT4G12810.1 | AEE83187 | AT4G12810 | CAB40998 | CAB78323 | F-box family protein [Source:TAIR_LOCUS;Acc:AT4G12810]"/>
    <gene id="1284" protId="ARATH01284 | AT4G12820.1 | AEE83188 | AT4G12820 | CAB40999 | CAB78324 | F-box family protein with a domain of unknown function (DUF295) [Source:TAIR_LOCUS;Acc:AT4G12820]"/>
    <gene id="1285" protId="ARATH01285 | AT4G12825.1 | AEE83189 | AT4G12825 | A8MRI8_ARATH | Bifunctional inhibitor/lipid-transfer protein/seed storage 2S albumin superfamily protein [Source:TAIR_LOCUS;Acc:AT4G12825]"/>
    <gene id="1286" protId="ARATH01286 | AT4G12830.1 | AAL08293 | AAL90986 | AAM61500 | AEE83190 | AT4G12830 | Q93ZN4_ARATH | alpha/beta-Hydrolases superfamily protein [Source:TAIR_LOCUS;Acc:AT4G12830]"/>
    <gene id="1287" protId="ARATH01287 | AT4G12840.1 | ACF20470 | AEE83191 | AT4G12840 | B3LFC6_ARATH | Protein of unknown function (DUF707) [Source:TAIR_LOCUS;Acc:AT4G12840]"/>
    <gene id="1288" protId="ARATH01288 | AT4G12850.2 | AAS65941 | AAS88777 | AEE83194 | AT4G12850 | Q6NLE7_ARATH | Far-red impaired responsive (FAR1) family protein [Source:TAIR_LOCUS;Acc:AT4G12850]"/>
    <gene id="1289" protId="ARATH01289 | AT4G12850.1 | AEE83193 | AT4G12850 | CAB41002 | CAB78327 | Q9SU01_ARATH | Far-red impaired responsive (FAR1) family protein [Source:TAIR_LOCUS;Acc:AT4G12850]"/>
    <gene id="1290" protId="ARATH01290 | AT4G12860.1 | AAY78795 | AEE83196 | AT4G12860 | CAB41003 | CAB78328 | EF hand calcium-binding protein family [Source:TAIR_LOCUS;Acc:AT4G12860]"/>
    <gene id="1291" protId="ARATH01291 | AT4G12870.1 | AAL62424 | AAM91263 | AEE83197 | AT4G12870 | CAB41004 | CAB78329 | Q8VY56_ARATH | Gamma interferon responsive lysosomal thiol (GILT) reductase family protein [Source:TAIR_LOCUS;Acc:AT4G12870]"/>
    <gene id="1292" protId="ARATH01292 | AT4G12880.1 | AAL62344 | AAM65670 | AAP21335 | AEE83198 | AT4G12880 | CAA65844 | CAB41005 | CAB78330 | Q9STZ8_ARATH | early nodulin-like protein 19 [Source:TAIR_LOCUS;Acc:AT4G12880]"/>
    <gene id="1293" protId="ARATH01293 | AT4G12890.1 | AAL62341 | AAM65025 | ABH04518 | AEE83200 | AT4G12890 | Q0V809_ARATH | Gamma interferon responsive lysosomal thiol (GILT) reductase family protein [Source:TAIR_LOCUS;Acc:AT4G12890]"/>
    <gene id="1294" protId="ARATH01294 | AT4G12900.1 | AEE83201 | AT4G12900 | CAB53090 | CAB78332 | Q9SV79_ARATH | Gamma interferon responsive lysosomal thiol (GILT) reductase family protein [Source:TAIR_LOCUS;Acc:AT4G12900]"/>
    <gene id="1295" protId="ARATH01295 | AT4G12910.1 | AAM97031 | AAN15500 | AEE83202 | AT4G12910 | CAB53091 | CAB78333 | serine carboxypeptidase-like 20 [Source:TAIR_LOCUS;Acc:AT4G12910]"/>
    <gene id="1296" protId="ARATH01296 | AT4G12920.1 | AEE83203 | AT4G12920 | CAB45491 | CAB78334 | Q9SV77_ARATH | Eukaryotic aspartyl protease family protein [Source:TAIR_LOCUS;Acc:AT4G12920]"/>
    <gene id="1297" protId="ARATH01297 | AT4G12930.1 | ABK32180 | AEE83204 | AT4G12930 | CAB45492 | CAB78335 | Q9SV76_ARATH | unknown protein; FUNCTIONS IN: molecular_function unknown; INVOLVED IN: biological_process unknown; LOCATED IN: endomembrane system; EXPRESSED IN: leaf whorl, sepal, male gametophyte, flower, pollen tube; EXPRESSED DURING: L mature pollen stage, M g /.../ted pollen stage, 4 anthesis, petal differentiation and expansion stage; BEST Arabidopsis thaliana protein match is: unknown protein (TAIR:AT4G28930.1); Has 12 Blast hits to 12 proteins in 2 species: Archae - 0; Bacteria - 0; Metazoa - 0; Fungi - 0; Plants - 12; Viruses - 0; Other Eukaryotes - 0 (source: NCBI BLink). [Source:TAIR_LOCUS;Acc:AT4G12930]"/>
    <gene id="1298" protId="ARATH01298 | AT4G12940.1 | ABK32138 | AEE83205 | AT4G12940 | CAB45493 | CAB78336 | Q9SV75_ARATH | unknown protein; FUNCTIONS IN: molecular_function unknown; INVOLVED IN: biological_process unknown; LOCATED IN: endomembrane system; BEST Arabidopsis thaliana protein match is: unknown protein (TAIR:AT4G12930.1); Has 12 Blast hits to 12 proteins in  /.../ies: Archae - 0; Bacteria - 0; Metazoa - 0; Fungi - 0; Plants - 12; Viruses - 0; Other Eukaryotes - 0 (source: NCBI BLink).  [Source:TAIR_LOCUS;Acc:AT4G12940]"/>
    <gene id="1299" protId="ARATH01299 | AT4G12950.1 | ABE65522 | ABK28250 | AEE83206 | AT4G12950 | CAB45494 | CAB78337 | Q9SV74_ARATH | Fasciclin-like arabinogalactan family protein [Source:TAIR_LOCUS;Acc:AT4G12950]"/>
    <gene id="1300" protId="ARATH01300 | AT4G12960.2 | AEE83208 | AT4G12960 | F4JRI7_ARATH | Gamma interferon responsive lysosomal thiol (GILT) reductase family protein [Source:TAIR_LOCUS;Acc:AT4G12960]"/>
    <gene id="1301" protId="ARATH01301 | AT4G12970.1 | AEE83209 | AT4G12970 | BAD43639 | CAB45496 | CAB78339 | stomagen [Source:TAIR_LOCUS;Acc:AT4G12970]"/>
    <gene id="1302" protId="ARATH01302 | AT4G12980.1 | AAM65781 | AAO41879 | AAO50661 | AEE83210 | AT4G12980 | CAB45497 | CAB78340 | Auxin-responsive family protein [Source:TAIR_LOCUS;Acc:AT4G12980]"/>
    <gene id="1303" protId="ARATH01303 | AT4G12990.1 | AAR24138 | AAR92300 | AEE83211 | AT4G12990 | CAB45498 | CAB78341 | Q9SV70_ARATH | unknown protein; FUNCTIONS IN: molecular_function unknown; INVOLVED IN: biological_process unknown; LOCATED IN: plant-type cell wall; EXPRESSED IN: 23 plant structures; EXPRESSED DURING: 13 growth stages; Has 4 Blast hits to 4 proteins in 1 species: /.../e - 0; Bacteria - 0; Metazoa - 0; Fungi - 0; Plants - 4; Viruses - 0; Other Eukaryotes - 0 (source: NCBI BLink).  [Source:TAIR_LOCUS;Acc:AT4G12990]"/>
    <gene id="1304" protId="ARATH01304 | AT4G13000.1 | AAO63394 | AEE83212 | AT4G13000 | BAC42493 | CAB45499 | CAB78342 | Q9SV69_ARATH | AGC (cAMP-dependent, cGMP-dependent and protein kinase C) kinase family protein [Source:TAIR_LOCUS;Acc:AT4G13000]"/>
    <gene id="1305" protId="ARATH01305 | AT4G13010.1 | AAK76531 | AAL06521 | AAL08252 | AAM51229 | AEE83213 | AT4G13010 | CAB45500 | CAB78343 | Oxidoreductase, zinc-binding dehydrogenase family protein [Source:TAIR_LOCUS;Acc:AT4G13010]"/>
    <gene id="1306" protId="ARATH01306 | AT4G13020.5 | AEE83218 | AT4G13020 | BAD95086 | F4JS69_ARATH | Protein kinase superfamily protein [Source:TAIR_LOCUS;Acc:AT4G13020]"/>
    <gene id="1307" protId="ARATH01307 | AT4G13030.1 | AAQ22612 | AEE83219 | AT4G13030 | CAB45502 | CAB78345 | F4JS74_ARATH | P-loop containing nucleoside triphosphate hydrolases superfamily protein [Source:TAIR_LOCUS;Acc:AT4G13030]"/>
    <gene id="1308" protId="ARATH01308 | AT4G13040.3 | AAM91624 | AEE83221 | AEE83222 | AEE83223 | AT4G13040 | BAD95239 | CAB45503 | CAB78346 | F4JS76_ARATH | Integrase-type DNA-binding superfamily protein [Source:TAIR_LOCUS;Acc:AT4G13040]"/>
    <gene id="1309" protId="ARATH01309 | AT4G13050.1 | ABD59084 | AEE83224 | AT4G13050 | BAC43222 | CAB45504 | CAB78347 | Acyl-ACP thioesterase [Source:TAIR_LOCUS;Acc:AT4G13050]"/>
    <gene id="1310" protId="ARATH01310 | AT4G13060.1 | AEE83225 | AT4G13060 | CAB45505 | CAB78348 | Q9SV63_ARATH | F-box associated ubiquitination effector family protein [Source:TAIR_LOCUS;Acc:AT4G13060]"/>
    <gene id="1311" protId="ARATH01311 | AT4G13070.1 | AAY25455 | ABJ17138 | AEE83226 | AT4G13070 | BAD43014 | BAD44234 | BAD44611 | CAB45506 | CAB78349 | Q67YJ7_ARATH | RNA-binding CRS1 / YhbY (CRM) domain protein [Source:TAIR_LOCUS;Acc:AT4G13070]"/>
    <gene id="1312" protId="ARATH01312 | AT4G13075.1 | ABI34051 | ABK27985 | AEE83227 | AT4G13075 | RALF-like 30 [Source:TAIR_LOCUS;Acc:AT4G13075]"/>
    <gene id="1313" protId="ARATH01313 | AT4G13080.1 | AEE83228 | AT4G13080 | CAB45507 | CAB78350 | xyloglucan endotransglucosylase/hydrolase 1 [Source:TAIR_LOCUS;Acc:AT4G13080]"/>
    <gene id="1314" protId="ARATH01314 | AT4G13090.1 | AAY78796 | AEE83229 | AT4G13090 | CAB45508 | CAB78351 | xyloglucan endotransglucosylase/hydrolase 2 [Source:TAIR_LOCUS;Acc:AT4G13090]"/>
    <gene id="1315" protId="ARATH01315 | AT4G13095.1 | AEE83230 | AT4G13095 | low-molecular-weight cysteine-rich 37 [Source:TAIR_LOCUS;Acc:AT4G13095]"/>
    <gene id="1316" protId="ARATH01316 | AT4G13100.2 | AEE83232 | AT4G13100 | F4JS86_ARATH | RING/U-box superfamily protein [Source:TAIR_LOCUS;Acc:AT4G13100]"/>
    <gene id="1317" protId="ARATH01317 | AT4G13110.1 | AAM62871 | AEE83236 | AT4G13110 | BAE99413 | CAB45510 | CAB78353 | F4JS91_ARATH | BSD domain-containing protein [Source:TAIR_LOCUS;Acc:AT4G13110]"/>
    <gene id="1318" protId="ARATH01318 | AT4G13130.1 | AEE83237 | AT4G13130 | CAB41923 | CAB78355 | Q9SVR4_ARATH | Cysteine/Histidine-rich C1 domain family protein [Source:TAIR_LOCUS;Acc:AT4G13130]"/>
    <gene id="1319" protId="ARATH01319 | AT4G13150.1 | AAS76209 | AAS88754 | AEE83238 | AT4G13150 | CAB41924 | CAB78356 | F4JS93_ARATH | unknown protein; Has 83 Blast hits to 82 proteins in 37 species: Archae - 0; Bacteria - 51; Metazoa - 0; Fungi - 0; Plants - 30; Viruses - 0; Other Eukaryotes - 2 (source: NCBI BLink). [Source:TAIR_LOCUS;Acc:AT4G13150]"/>
    <gene id="1320" protId="ARATH01320 | AT4G13160.1 | AAR92254 | AAS76244 | AEE83239 | AT4G13160 | BAF00890 | CAB41926 | CAB78358 | Q9SVR1_ARATH | Protein of unknown function, DUF593 [Source:TAIR_LOCUS;Acc:AT4G13160]"/>
    <gene id="1321" protId="ARATH01321 | AT4G13170.1 | AAK97733 | AAL31131 | AEE83240 | AT4G13170 | CAB41927 | CAB78359 | Ribosomal protein L13 family protein [Source:TAIR_LOCUS;Acc:AT4G13170]"/>
    <gene id="1322" protId="ARATH01322 | AT4G13180.1 | AAL48236 | AAM19938 | AAM66055 | AEE83241 | AT4G13180 | CAB41928 | CAB78360 | Q9SVQ9_ARATH | NAD(P)-binding Rossmann-fold superfamily protein [Source:TAIR_LOCUS;Acc:AT4G13180]"/>
    <gene id="1323" protId="ARATH01323 | AT4G13190.1 | ABE66062 | ABK28629 | AEE83242 | AT4G13190 | CAB41929 | CAB78361 | Q1PE89_ARATH | Protein kinase superfamily protein [Source:TAIR_LOCUS;Acc:AT4G13190]"/>
    <gene id="1324" protId="ARATH01324 | AT4G13195.1 | AAK97731 | AAM67243 | AAO11557 | AAT36743 | AEE83243 | AT4G13195 | CLAVATA3/ESR-RELATED 44 [Source:TAIR_LOCUS;Acc:AT4G13195]"/>
    <gene id="1325" protId="ARATH01325 | AT4G13200.1 | AAL36157 | AAM51277 | AAM62995 | AEE83244 | AT4G13200 | CAB41930 | CAB78362 | unknown protein; FUNCTIONS IN: molecular_function unknown; INVOLVED IN: biological_process unknown; LOCATED IN: thylakoid, chloroplast thylakoid membrane, chloroplast, plastoglobule; EXPRESSED IN: 22 plant structures; EXPRESSED DURING: 13 growth sta /.../as 97 Blast hits to 97 proteins in 46 species: Archae - 0; Bacteria - 65; Metazoa - 2; Fungi - 0; Plants - 28; Viruses - 0; Other Eukaryotes - 2 (source: NCBI BLink). [Source:TAIR_LOCUS;Acc:AT4G13200]"/>
    <gene id="1326" protId="ARATH01326 | AT4G13210.2 | AEE83246 | AT4G13210 | CAB41931 | CAB78363 | Pectin lyase-like superfamily protein [Source:TAIR_LOCUS;Acc:AT4G13210]"/>
    <gene id="1327" protId="ARATH01327 | AT4G13220.1 | AAR20713 | AAS92334 | AEE83247 | AT4G13220 | BAH57253 | CAB41932 | CAB78364 | Q6NLB6_ARATH | unknown protein; FUNCTIONS IN: molecular_function unknown; INVOLVED IN: biological_process unknown; LOCATED IN: chloroplast; EXPRESSED IN: 22 plant structures; EXPRESSED DURING: 13 growth stages; Has 27 Blast hits to 27 proteins in 10 species: Archa /.../ Bacteria - 0; Metazoa - 0; Fungi - 0; Plants - 27; Viruses - 0; Other Eukaryotes - 0 (source: NCBI BLink). [Source:TAIR_LOCUS;Acc:AT4G13220]"/>
    <gene id="1328" protId="ARATH01328 | AT4G13230.1 | AAM61472 | AEE83248 | AT4G13230 | BAD94087 | CAB41933 | CAB78365 | Late embryogenesis abundant protein (LEA) family protein [Source:TAIR_LOCUS;Acc:AT4G13230]"/>
    <gene id="1329" protId="ARATH01329 | AT4G13235.1 | AEE83249 | AT4G13235 | BAD93811 | CAB41933 | CAB78365 | embryo sac development arrest 21 [Source:TAIR_LOCUS;Acc:AT4G13235]"/>
    <gene id="1330" protId="ARATH01330 | AT4G13240.1 | ABE66063 | ABK28630 | AEE83250 | AT4G13240 | CAB41934 | CAB78366 | RHO guanyl-nucleotide exchange factor 9 [Source:TAIR_LOCUS;Acc:AT4G13240]"/>
    <gene id="1331" protId="ARATH01331 | AT4G13250.1 | AAL15327 | AEE83251 | AT4G13250 | BAF49743 | CAB41935 | CAB78367 | NAD(P)-binding Rossmann-fold superfamily protein [Source:TAIR_LOCUS;Acc:AT4G13250]"/>
    <gene id="1332" protId="ARATH01332 | AT4G13266.1 | ABE66064 | ABK28631 | AEE83253 | AT4G13266 | BAD94586 | Q1PE85_ARATH | unknown protein; BEST Arabidopsis thaliana protein match is: unknown protein (TAIR:AT3G13950.1); Has 35333 Blast hits to 34131 proteins in 2444 species: Archae - 798; Bacteria - 22429; Metazoa - 974; Fungi - 991; Plants - 531; Viruses - 0; Other Euk /.../s - 9610 (source: NCBI BLink).  [Source:TAIR_LOCUS;Acc:AT4G13266]"/>
    <gene id="1333" protId="ARATH01333 | AT4G13261.1 | ABE65523 | ABK27968 | AEE83254 | AT4G13261 | Q3E6U3_ARATH | Protein of unknown function (DUF784) [Source:TAIR_LOCUS;Acc:AT4G13261]"/>
    <gene id="1334" protId="ARATH01334 | AT4G13263.1 | ABE65524 | ABK27969 | AEE83255 | AT4G13263 | Q3E6Z0_ARATH | Protein of unknown function (DUF784) [Source:TAIR_LOCUS;Acc:AT4G13263]"/>
    <gene id="1335" protId="ARATH01335 | AT4G13260.1 | AAL23751 | AAM91625 | AEE83256 | AT4G13260 | CAB41936 | CAB78368 | Flavin-binding monooxygenase family protein [Source:TAIR_LOCUS;Acc:AT4G13260]"/>
    <gene id="1336" protId="ARATH01336 | AT4G13270.1 | AAY17421 | AAY57315 | AEE83257 | AT4G13270 | BAE99725 | CAB40762 | CAB78369 | Q52K84_ARATH | Late embryogenesis abundant (LEA) hydroxyproline- rich glycoprotein family [Source:TAIR_LOCUS;Acc:AT4G13270]"/>
    <gene id="1337" protId="ARATH01337 | AT4G13280.1 | AT4G13280 | terpenoid synthase 12 [Source:TAIR_LOCUS;Acc:AT4G13280]"/>
    <gene id="1338" protId="ARATH01338 | AT4G13290.1 | AAM91626 | AEE83259 | AT4G13290 | BAD94726 | CAB40764 | CAB78371 | cytochrome P450, family 71, subfamily A, polypeptide 19 [Source:TAIR_LOCUS;Acc:AT4G13290]"/>
    <gene id="1339" protId="ARATH01339 | AT4G13300.1 | AEE83258 | AEE83260 | AT4G13300 | CAB40763 | CAB40765 | CAB78370 | CAB78372 | terpenoid synthase 13 [Source:TAIR_LOCUS;Acc:AT4G13300]"/>
    <gene id="1340" protId="ARATH01340 | AT4G13310.1 | AEE83261 | AEE83262 | AT4G13310 | BAF00903 | CAB40766 | CAB78373 | cytochrome P450, family 71, subfamily A, polypeptide 20 [Source:TAIR_LOCUS;Acc:AT4G13310]"/>
    <gene id="1341" protId="ARATH01341 | AT4G13320.1 | AAR25634 | AEE83263 | AT4G13320 | CAB40767 | CAB78374 | Q9T0K3_ARATH | unknown protein; Has 68 Blast hits to 67 proteins in 12 species: Archae - 0; Bacteria - 0; Metazoa - 0; Fungi - 0; Plants - 68; Viruses - 0; Other Eukaryotes - 0 (source: NCBI BLink). [Source:TAIR_LOCUS;Acc:AT4G13320]"/>
    <gene id="1342" protId="ARATH01342 | AT4G13330.1 | ABM06003 | AEE83264 | AT4G13330 | BAE98449 | CAB40768 | CAB78375 | Q9T0K4_ARATH | S-adenosyl-L-methionine-dependent methyltransferases superfamily protein [Source:TAIR_LOCUS;Acc:AT4G13330]"/>
    <gene id="1343" protId="ARATH01343 | AT4G13340.1 | AEE83265 | AT4G13340 | CAB40769 | CAB78376 | Leucine-rich repeat (LRR) family protein [Source:TAIR_LOCUS;Acc:AT4G13340]"/>
    <gene id="1344" protId="ARATH01344 | AT4G13345.1 | AAL24131 | AAM51345 | AEE83266 | AT4G13345 | Q93YS8_ARATH | Serinc-domain containing serine and sphingolipid biosynthesis protein [Source:TAIR_LOCUS;Acc:AT4G13345]"/>
    <gene id="1345" protId="ARATH01345 | AT4G13350.2 | AAL32583 | AAP37738 | AEE83268 | AEE83269 | AT4G13350 | CAB40770 | CAB78377 | Q8W4K6_ARATH | NSP (nuclear shuttle protein)-interacting GTPase [Source:TAIR_LOCUS;Acc:AT4G13350]"/>
    <gene id="1346" protId="ARATH01346 | AT4G13360.1 | AAK55723 | AAL15367 | AAM60849 | AEE83270 | AT4G13360 | CAB40771 | CAB78378 | ATP-dependent caseinolytic (Clp) protease/crotonase family protein [Source:TAIR_LOCUS;Acc:AT4G13360]"/>
    <gene id="1347" protId="ARATH01347 | AT4G13370.1 | AAO64886 | AEE83271 | AT4G13370 | BAC41799 | CAB40772 | CAB78379 | Q9T0K8_ARATH | Plant protein of unknown function (DUF936) [Source:TAIR_LOCUS;Acc:AT4G13370]"/>
    <gene id="1348" protId="ARATH01348 | AT4G13380.1 | AEE83272 | AT4G13380 | CAB40773 | CAB78380 | Q9T0K9_ARATH | Heavy metal transport/detoxification superfamily protein [Source:TAIR_LOCUS;Acc:AT4G13380]"/>
    <gene id="1349" protId="ARATH01349 | AT4G13390.1 | AEE83273 | AT4G13390 | CAB40774 | CAB78381 | Q9T0L0_ARATH | Proline-rich extensin-like family protein [Source:TAIR_LOCUS;Acc:AT4G13390]"/>
    <gene id="1350" protId="ARATH01350 | AT4G13395.1 | AEE83274 | AT4G13395 | DAA02281 | Q6IM91_ARATH | ROTUNDIFOLIA like 12 [Source:TAIR_LOCUS;Acc:AT4G13395]"/>
    <gene id="1351" protId="ARATH01351 | AT4G13400.1 | AAM97033 | AAN15502 | AEE83275 | AT4G13400 | F4JT13_ARATH | 2-oxoglutarate (2OG) and Fe(II)-dependent oxygenase superfamily protein [Source:TAIR_LOCUS;Acc:AT4G13400]"/>
    <gene id="1352" protId="ARATH01352 | AT4G13410.1 | AEE83276 | AT4G13410 | CAB40776 | CAB78383 | W8PV68_ARATH | Nucleotide-diphospho-sugar transferases superfamily protein [Source:TAIR_LOCUS;Acc:AT4G13410]"/>
    <gene id="1353" protId="ARATH01353 | AT4G13420.1 | AAF36490 | AAQ89611 | AEE83277 | AT4G13420 | CAB40777 | CAB78384 | Q53XI1_ARATH | high affinity K+ transporter 5 [Source:TAIR_LOCUS;Acc:AT4G13420]"/>
    <gene id="1354" protId="ARATH01354 | AT4G13430.1 | AAK76516 | AAM51226 | ACM63226 | ACM63227 | ACM63228 | ACM63229 | ACM63230 | ACM63231 | ACM63232 | ACM63233 | ACM63234 | ACM63235 | ACM63236 | ACM63237 | ACM63238 | ACM63239 | ACM63240 | ACM63241 | ACM63242 | ACM63243 | ACM63244 | ACM63245 | ACM63246 | ACM63247 | ACM63248 | ACM63249 | ACM63250 | ACM63251 | ACM63252 | ACM63253 | ACM63254 | ACM63255 | ACM63256 | ACM63257 | ACM63258 | ACM63259 | ACM63260 | ACM63261 | ACM63262 | ACM63263 | ACM63264 | ACM63265 | ACM63266 | ACM63267 | ACM63268 | ACM63269 | ACM63270 | ACM63271 | ACM63272 | ACM63273 | ACM63274 | ACM63275 | ACM63276 | ACM63277 | ACM63278 | ACM63279 | ACM63280 | ACM63281 | ACM63282 | ACM63283 | ACM63284 | ACM63285 | ACM63286 | ACM63287 | ACM63288 | ACM63289 | ACM63290 | ACM63291 | ACM63292 | ACM63293 | ACM63294 | ACM63295 | ACM63296 | ACM63297 | ACM63298 | ACM63299 | ACM63300 | ACM63301 | ACM63302 | ACM63303 | ACM63304 | ACM63305 | ACM63306 | ACM63307 | ACM63308 | ACM63309 | ACM63310 | ACM63311 | ACM63312 | ACM63313 | ACM63314 | ACM63315 | AEE83278 | AT4G13430 | CAB40778 | CAB78385 | isopropyl malate isomerase large subunit 1 [Source:TAIR_LOCUS;Acc:AT4G13430]"/>
    <gene id="1355" protId="ARATH01355 | AT4G13440.1 | AEE83279 | AT4G13440 | CAB40779 | CAB78386 | Q9T0L5_ARATH | Calcium-binding EF-hand family protein [Source:TAIR_LOCUS;Acc:AT4G13440]"/>
    <gene id="1356" protId="ARATH01356 | AT4G13450.1 | AEE83280 | AT4G13450 | CAB40780 | CAB78387 | Q9T0L6_ARATH | Adenine nucleotide alpha hydrolases-like superfamily protein [Source:TAIR_LOCUS;Acc:AT4G13450]"/>
    <gene id="1357" protId="ARATH01357 | AT4G13460.1 | AAK28974 | AEE83282 | AEE83283 | AT4G13460 | BAH19973 | CAB41104 | CAB78388 | B9DGV6_ARATH | SU(VAR)3-9 homolog 9 [Source:TAIR_LOCUS;Acc:AT4G13460]"/>
    <gene id="1358" protId="ARATH01358 | AT4G13480.1 | AAC83632 | AAM91639 | AAS10076 | AEE83284 | AT4G13480 | CAB09234 | CAB41106 | CAB78390 | Q9T0G9_ARATH | myb domain protein 79 [Source:TAIR_LOCUS;Acc:AT4G13480]"/>
    <gene id="1359" protId="ARATH01359 | AT4G13490.1 | AEE83285 | AT4G13490 | CAB41107 | CAB78391 | Q9T0H0_ARATH | RING/U-box superfamily protein [Source:TAIR_LOCUS;Acc:AT4G13490]"/>
    <gene id="1360" protId="ARATH01360 | AT4G13500.1 | AAM65826 | AAM67182 | AAO22809 | ABG48446 | AEE83286 | AT4G13500 | CAB41108 | CAB78392 | Q9T0H1_ARATH | unknown protein; FUNCTIONS IN: molecular_function unknown; INVOLVED IN: biological_process unknown; LOCATED IN: chloroplast; BEST Arabidopsis thaliana protein match is: unknown protein (TAIR:AT2G05310.1); Has 50 Blast hits to 50 proteins in 20 speci /.../chae - 0; Bacteria - 0; Metazoa - 0; Fungi - 0; Plants - 50; Viruses - 0; Other Eukaryotes - 0 (source: NCBI BLink).  [Source:TAIR_LOCUS;Acc:AT4G13500]"/>
    <gene id="1361" protId="ARATH01361 | AT4G13510.1 | AAK59819 | AAM47470 | AEE83287 | AT4G13510 | CAA53473 | CAB41109 | CAB78393 | ammonium transporter 1;1 [Source:TAIR_LOCUS;Acc:AT4G13510]"/>
    <gene id="1362" protId="ARATH01362 | AT4G13520.1 | AAK32874 | AAM65688 | AAM91072 | AEE83288 | AT4G13520 | CAB41110 | CAB78394 | small acidic protein 1 [Source:TAIR_LOCUS;Acc:AT4G13520]"/>
    <gene id="1363" protId="ARATH01363 | AT4G13530.1 | AAM61139 | AEE83290 | AT4G13530 | BAD43164 | BAD43812 | Q67ZR8_ARATH | unknown protein; BEST Arabidopsis thaliana protein match is: unknown protein (TAIR:AT4G10080.1); Has 70 Blast hits to 69 proteins in 14 species: Archae - 0; Bacteria - 0; Metazoa - 0; Fungi - 0; Plants - 70; Viruses - 0; Other Eukaryotes - 0 (source /.../ BLink).  [Source:TAIR_LOCUS;Acc:AT4G13530]"/>
    <gene id="1364" protId="ARATH01364 | AT4G13540.1 | AAM91627 | AEE83291 | AT4G13540 | CAB41112 | CAB78396 | Q9T0H4_ARATH | unknown protein; INVOLVED IN: N-terminal protein myristoylation; BEST Arabidopsis thaliana protein match is: unknown protein (TAIR:AT3G23930.1); Has 4658 Blast hits to 3455 proteins in 431 species: Archae - 39; Bacteria - 387; Metazoa - 1842; Fungi  /.../ Plants - 133; Viruses - 38; Other Eukaryotes - 1783 (source: NCBI BLink).  [Source:TAIR_LOCUS;Acc:AT4G13540]"/>
    <gene id="1365" protId="ARATH01365 | AT4G13550.1 | AEE83292 | AT4G13550 | BAE98866 | F4JT30_ARATH | triglyceride lipases;triglyceride lipases [Source:TAIR_LOCUS;Acc:AT4G13550]"/>
    <gene id="1366" protId="ARATH01366 | AT4G13560.1 | AAO50461 | AEE83293 | AT4G13560 | BAC42956 | CAB41114 | CAB78398 | Q9T0H6_ARATH | Late embryogenesis abundant protein (LEA) family protein [Source:TAIR_LOCUS;Acc:AT4G13560]"/>
    <gene id="1367" protId="ARATH01367 | AT4G13570.1 | AEE83294 | AT4G13570 | CAB41115 | CAB78399 | histone H2A 4 [Source:TAIR_LOCUS;Acc:AT4G13570]"/>
    <gene id="1368" protId="ARATH01368 | AT4G13570.2 | AEE83295 | AT4G13570 | F4JT33_ARATH | histone H2A 4 [Source:TAIR_LOCUS;Acc:AT4G13570]"/>
    <gene id="1369" protId="ARATH01369 | AT4G13572.1 | AEE83296 | AT4G13572 | F4JT34_ARATH | unknown protein; FUNCTIONS IN: molecular_function unknown; INVOLVED IN: biological_process unknown; LOCATED IN: cellular_component unknown; Has 0 Blast hits to 0 proteins in 0 species (source: NCBI BLink).  [Source:TAIR_LOCUS;Acc:AT4G13572]"/>
    <gene id="1370" protId="ARATH01370 | AT4G13575.1 | AEE83297 | AT4G13575 | B3H4S9_ARATH | unknown protein; FUNCTIONS IN: molecular_function unknown; INVOLVED IN: biological_process unknown; LOCATED IN: cellular_component unknown; Has 30201 Blast hits to 17322 proteins in 780 species: Archae - 12; Bacteria - 1396; Metazoa - 17338; Fungi - /.../ Plants - 5037; Viruses - 0; Other Eukaryotes - 2996 (source: NCBI BLink).  [Source:TAIR_LOCUS;Acc:AT4G13575]"/>
    <gene id="1371" protId="ARATH01371 | AT4G13580.1 | AAL91156 | AAM47872 | AEE83298 | AT4G13580 | CAB41116 | CAB78400 | Disease resistance-responsive (dirigent-like protein) family protein [Source:TAIR_LOCUS;Acc:AT4G13580]"/>
    <gene id="1372" protId="ARATH01372 | AT4G13590.1 | AEE83299 | AT4G13590 | CAB41117 | CAB78401 | Uncharacterized protein family (UPF0016) [Source:TAIR_LOCUS;Acc:AT4G13590]"/>
    <gene id="1373" protId="ARATH01373 | AT4G13600.1 | AEE83301 | AT4G13600 | F4JT39_ARATH | Carbohydrate-binding X8 domain superfamily protein [Source:TAIR_LOCUS;Acc:AT4G13600]"/>
    <gene id="1374" protId="ARATH01374 | AT4G13610.1 | AEE83302 | AT4G13610 | CAB41119 | CAB78403 | DNA (cytosine-5-)-methyltransferase family protein [Source:TAIR_LOCUS;Acc:AT4G13610]"/>
    <gene id="1375" protId="ARATH01375 | AT4G13615.1 | AAO42896 | AEE83303 | AT4G13615 | BAC42663 | Q8GXU7_ARATH | Uncharacterised protein family SERF [Source:TAIR_LOCUS;Acc:AT4G13615]"/>
    <gene id="1376" protId="ARATH01376 | AT4G13620.1 | AAT44938 | ABM05999 | AEE83304 | AT4G13620 | CAB36826 | CAB78404 | Integrase-type DNA-binding superfamily protein [Source:TAIR_LOCUS;Acc:AT4G13620]"/>
    <gene id="1377" protId="ARATH01377 | AT4G13630.2 | AEE83305 | AEE83306 | AT4G13630 | CAB36827 | CAB78405 | F4JT43_ARATH | Protein of unknown function, DUF593 [Source:TAIR_LOCUS;Acc:AT4G13630]"/>
    <gene id="1378" protId="ARATH01378 | AT4G13640.2 | AEE83308 | AT4G13640 | F4JTR5_ARATH | Homeodomain-like superfamily protein [Source:TAIR_LOCUS;Acc:AT4G13640]"/>
    <gene id="1379" protId="ARATH01379 | AT4G13650.1 | AEE83309 | AT4G13650 | CAB36829 | CAB78407 | Pentatricopeptide repeat (PPR) superfamily protein [Source:TAIR_LOCUS;Acc:AT4G13650]"/>
    <gene id="1380" protId="ARATH01380 | AT4G13660.1 | AAO22699 | AAO42400 | AEE83310 | AT4G13660 | CAB36830 | CAB78408 | pinoresinol reductase 2 [Source:TAIR_LOCUS;Acc:AT4G13660]"/>
    <gene id="1381" protId="ARATH01381 | AT4G13670.1 | ABL66797 | AEE83311 | AT4G13670 | A1A6M1_ARATH | plastid transcriptionally active 5 [Source:TAIR_LOCUS;Acc:AT4G13670]"/>
    <gene id="1382" protId="ARATH01382 | AT4G13680.1 | AAU44510 | AAX23892 | AEE83312 | AT4G13680 | CAB36832 | CAB78410 | Q9SVP4_ARATH | Protein of unknown function (DUF295) [Source:TAIR_LOCUS;Acc:AT4G13680]"/>
    <gene id="1383" protId="ARATH01383 | AT4G13690.1 | ABE66065 | ABK28632 | AEE83313 | AT4G13690 | CAB36833 | CAB78411 | Q1PE84_ARATH | unknown protein; Has 37 Blast hits to 37 proteins in 16 species: Archae - 0; Bacteria - 2; Metazoa - 2; Fungi - 0; Plants - 27; Viruses - 0; Other Eukaryotes - 6 (source: NCBI BLink). [Source:TAIR_LOCUS;Acc:AT4G13690]"/>
    <gene id="1384" protId="ARATH01384 | AT4G13700.1 | AAQ93685 | AEE83314 | AT4G13700 | CAB36834 | CAB78412 | purple acid phosphatase 23 [Source:TAIR_LOCUS;Acc:AT4G13700]"/>
    <gene id="1385" protId="ARATH01385 | AT4G13710.1 | AAB69762 | AAL11586 | AAM98277 | AEE83315 | AT4G13710 | CAB36835 | CAB78413 | Pectin lyase-like superfamily protein [Source:TAIR_LOCUS;Acc:AT4G13710]"/>
    <gene id="1386" protId="ARATH01386 | AT4G13720.1 | AAM66934 | ABE02415 | AEE83317 | AT4G13720 | BAD93787 | BAD94569 | CAB36836 | CAB78414 | Inosine triphosphate pyrophosphatase family protein [Source:TAIR_LOCUS;Acc:AT4G13720]"/>
    <gene id="1387" protId="ARATH01387 | AT4G13730.1 | AEE83318 | AT4G13730 | CAB36837 | CAB78415 | Q9SVN9_ARATH | Ypt/Rab-GAP domain of gyp1p superfamily protein [Source:TAIR_LOCUS;Acc:AT4G13730]"/>
    <gene id="1388" protId="ARATH01388 | AT4G13750.1 | AEE83321 | AT4G13750 | CAB36838 | CAB36839 | CAB78416 | CAB78417 | F4JTS8_ARATH | Histidine kinase-, DNA gyrase B-, and HSP90-like ATPase family protein [Source:TAIR_LOCUS;Acc:AT4G13750]"/>
    <gene id="1389" protId="ARATH01389 | AT4G13760.1 | AEE83322 | AT4G13760 | CAB36840 | CAB78418 | F4JTS9_ARATH | Pectin lyase-like superfamily protein [Source:TAIR_LOCUS;Acc:AT4G13760]"/>
    <gene id="1390" protId="ARATH01390 | AT4G13770.1 | AAA79982 | AAB71623 | AAL15268 | AAL16238 | AAL77703 | AAM26713 | AEE83323 | AT4G13770 | BAA28532 | BAD94153 | CAB36841 | CAB78419 | cytochrome P450, family 83, subfamily A, polypeptide 1 [Source:TAIR_LOCUS;Acc:AT4G13770]"/>
    <gene id="1391" protId="ARATH01391 | AT4G13780.1 | AAL36365 | AAM14393 | AEE83324 | AT4G13780 | CAB36842 | CAB78420 | methionine--tRNA ligase, putative / methionyl-tRNA synthetase, putative / MetRS, putative [Source:TAIR_LOCUS;Acc:AT4G13780]"/>
    <gene id="1392" protId="ARATH01392 | AT4G13790.1 | AAM66977 | ABD57469 | AEE83325 | AT4G13790 | CAB36843 | CAB78421 | Q9SVN4_ARATH | SAUR-like auxin-responsive protein family [Source:TAIR_LOCUS;Acc:AT4G13790]"/>
    <gene id="1393" protId="ARATH01393 | AT4G13800.1 | AAM65585 | ACF04814 | AEE83326 | AT4G13800 | Protein of unknown function (DUF803) [Source:TAIR_LOCUS;Acc:AT4G13800]"/>
    <gene id="1394" protId="ARATH01394 | AT4G13810.1 | AEE83327 | AT4G13810 | CAB36845 | CAB78423 | Q9SVN2_ARATH | receptor like protein 47 [Source:TAIR_LOCUS;Acc:AT4G13810]"/>
    <gene id="1395" protId="ARATH01395 | AT4G13820.1 | AAL86331 | AAO50474 | AEE83329 | AT4G13820 | BAE99226 | Q8RXQ6_ARATH | Leucine-rich repeat (LRR) family protein [Source:TAIR_LOCUS;Acc:AT4G13820]"/>
    <gene id="1396" protId="ARATH01396 | AT4G13830.2 | AAF24498 | AAK44051 | AAM44977 | AEE83331 | AT4G13830 | CAB36847 | CAB78425 | DNAJ-like 20 [Source:TAIR_LOCUS;Acc:AT4G13830]"/>
    <gene id="1397" protId="ARATH01397 | AT4G13840.1 | AAL48240 | AAN18163 | AEE83332 | AT4G13840 | BAD95046 | BAE98388 | CAB36848 | CAB78426 | HXXXD-type acyl-transferase family protein [Source:TAIR_LOCUS;Acc:AT4G13840]"/>
    <gene id="1398" protId="ARATH01398 | AT4G13850.1 | AAL62353 | AAM62842 | AAN72208 | AEE83333 | AT4G13850 | CAA05727 | CAA49174 | CAA79126 | CAB36849 | CAB78427 | glycine-rich RNA-binding protein 2 [Source:TAIR_LOCUS;Acc:AT4G13850]"/>
    <gene id="1399" protId="ARATH01399 | AT4G13860.1 | AAT41827 | AEE83337 | AT4G13860 | Q6ID29_ARATH | RNA-binding (RRM/RBD/RNP motifs) family protein [Source:TAIR_LOCUS;Acc:AT4G13860]"/>
    <gene id="1400" protId="ARATH01400 | AT4G13870.2 | AAO33765 | AAR24686 | AAS45430 | AEE83338 | AEE83339 | AT4G13870 | CAB36851 | CAB78429 | CAC14871 | Werner syndrome-like exonuclease [Source:TAIR_LOCUS;Acc:AT4G13870]"/>
    <gene id="1401" protId="ARATH01401 | AT4G13880.1 | AEE83340 | AT4G13880 | CAB36852 | CAB78430 | F4JTU7_ARATH | receptor like protein 48 [Source:TAIR_LOCUS;Acc:AT4G13880]"/>
    <gene id="1402" protId="ARATH01402 | AT4G13885.1 | AEE83341 | AT4G13885 | F4JTU8_ARATH | Polynucleotidyl transferase, ribonuclease H-like superfamily protein [Source:TAIR_LOCUS;Acc:AT4G13885]"/>
    <gene id="1403" protId="ARATH01403 | AT4G13890.1 | AEE83342 | AT4G13890 | CAB36853 | CAB78431 | Pyridoxal phosphate (PLP)-dependent transferases superfamily protein [Source:TAIR_LOCUS;Acc:AT4G13890]"/>
    <gene id="1404" protId="ARATH01404 | AT4G13920.1 | AAL24124 | AAM14384 | AEE83343 | AT4G13920 | CAB10171 | CAB78434 | Q93YT3_ARATH | receptor like protein 50 [Source:TAIR_LOCUS;Acc:AT4G13920]"/>
    <gene id="1405" protId="ARATH01405 | AT4G13930.1 | AAG40343 | AAK32757 | AAM16248 | AAM64493 | AEE83344 | AT4G13930 | CAB10172 | CAB78435 | serine hydroxymethyltransferase 4 [Source:TAIR_LOCUS;Acc:AT4G13930]"/>
    <gene id="1406" protId="ARATH01406 | AT4G13940.1 | AAC14714 | AAG40389 | AAK68806 | AAK83621 | AAL90945 | AAM10030 | AAM62888 | AAO00764 | AAP92453 | AAX15998 | AAX15999 | AAX16000 | AEE83345 | AT4G13940 | BAF01736 | BAH57232 | CAB09795 | CAB10173 | CAB78436 | S-adenosyl-L-homocysteine hydrolase [Source:TAIR_LOCUS;Acc:AT4G13940]"/>
    <gene id="1407" protId="ARATH01407 | AT4G13950.1 | AAM62990 | ABD38891 | AEE83349 | AT4G13950 | CAB10174 | CAB78437 | ralf-like 31 [Source:TAIR_LOCUS;Acc:AT4G13950]"/>
    <gene id="1408" protId="ARATH01408 | AT4G13955.1 | AEE83350 | AT4G13955 | Encodes a defensin-like (DEFL) family protein.  [Source:TAIR_LOCUS;Acc:AT4G13955]"/>
    <gene id="1409" protId="ARATH01409 | AT4G13960.1 | AEE83351 | AT4G13960 | CAB10175 | CAB78438 | F-box/RNI-like superfamily protein [Source:TAIR_LOCUS;Acc:AT4G13960]"/>
    <gene id="1410" protId="ARATH01410 | AT4G13965.1 | AEE83352 | AT4G13965 | Protein with RNI-like/FBD-like domains [Source:TAIR_LOCUS;Acc:AT4G13965]"/>
    <gene id="1411" protId="ARATH01411 | AT4G13968.1 | AEE83353 | AT4G13968 | Protein of unknown function (PD694200) [Source:TAIR_LOCUS;Acc:AT4G13968]"/>
    <gene id="1412" protId="ARATH01412 | AT4G13970.1 | AEE83354 | AT4G13970 | BAF01455 | F4JTW1_ARATH | zinc ion binding [Source:TAIR_LOCUS;Acc:AT4G13970]"/>
    <gene id="1413" protId="ARATH01413 | AT4G13980.1 | AAK62584 | AAN46810 | AEE83355 | AT4G13980 | BAD94194 | CAB10177 | CAB78440 | winged-helix DNA-binding transcription factor family protein [Source:TAIR_LOCUS;Acc:AT4G13980]"/>
    <gene id="1414" protId="ARATH01414 | AT4G13985.1 | AAY78797 | AEE83356 | AT4G13985 | CAB10177 | CAB78440 | FBD-associated F-box protein [Source:TAIR_LOCUS;Acc:AT4G13985]"/>
    <gene id="1415" protId="ARATH01415 | AT4G13990.1 | AAP04155 | AEE83357 | AT4G13990 | CAB10178 | CAB78441 | Exostosin family protein [Source:TAIR_LOCUS;Acc:AT4G13990]"/>
    <gene id="1416" protId="ARATH01416 | AT4G13992.1 | AEE83358 | AT4G13992 | B3H723_ARATH | Cysteine/Histidine-rich C1 domain family protein [Source:TAIR_LOCUS;Acc:AT4G13992]"/>
    <gene id="1417" protId="ARATH01417 | AT4G14000.1 | AAL62409 | AAM48033 | AAM63649 | AEE83359 | AT4G14000 | CAB10179 | CAB78442 | Q8VY62_ARATH | Putative methyltransferase family protein [Source:TAIR_LOCUS;Acc:AT4G14000]"/>
    <gene id="1418" protId="ARATH01418 | AT4G14010.1 | AAM66043 | ABD59125 | AEE83360 | AT4G14010 | BAE99444 | CAB10180 | CAB78443 | ralf-like 32 [Source:TAIR_LOCUS;Acc:AT4G14010]"/>
    <gene id="1419" protId="ARATH01419 | AT4G14020.1 | AAM61721 | AAO44012 | AEE83361 | AT4G14020 | BAE99420 | CAB10181 | CAB78444 | O23263_ARATH | Rapid alkalinization factor (RALF) family protein [Source:TAIR_LOCUS;Acc:AT4G14020]"/>
    <gene id="1420" protId="ARATH01420 | AT4G14030.1 | AAL32712 | AAM91127 | AEE83362 | AEE83363 | AT4G14030 | CAA81769 | CAB10182 | CAB78445 | CAC67446 | selenium-binding protein 1 [Source:TAIR_LOCUS;Acc:AT4G14030]"/>
    <gene id="1421" protId="ARATH01421 | AT4G14040.1 | AAK32898 | AAK43945 | AAK64104 | AAL38280 | AAL38284 | AAM91443 | AAM96954 | AAN15704 | AAN15725 | AEE83364 | AT4G14040 | CAB46000 | CAB78446 | selenium-binding protein 2 [Source:TAIR_LOCUS;Acc:AT4G14040]"/>
    <gene id="1422" protId="ARATH01422 | AT4G14050.1 | AEE83365 | AT4G14050 | CAB46001 | CAB78447 | Pentatricopeptide repeat (PPR) superfamily protein [Source:TAIR_LOCUS;Acc:AT4G14050]"/>
    <gene id="1423" protId="ARATH01423 | AT4G14060.1 | AAL09763 | AAL90977 | AEE83366 | AT4G14060 | CAB10185 | CAB78448 | O23267_ARATH | Polyketide cyclase/dehydrase and lipid transport superfamily protein [Source:TAIR_LOCUS;Acc:AT4G14060]"/>
    <gene id="1424" protId="ARATH01424 | AT4G14070.1 | AAL32882 | AAM28628 | AAQ56775 | ABK88270 | AEE83367 | AT4G14070 | BAD94085 | CAB10186 | CAB78449 | acyl-activating enzyme 15 [Source:TAIR_LOCUS;Acc:AT4G14070]"/>
    <gene id="1425" protId="ARATH01425 | AT4G14080.1 | AAM20432 | AAN72161 | AEE83368 | AT4G14080 | CAA49853 | CAB10187 | CAB78450 | O-Glycosyl hydrolases family 17 protein [Source:TAIR_LOCUS;Acc:AT4G14080]"/>
    <gene id="1426" protId="ARATH01426 | AT4G14100.1 | AAM64947 | ABD42988 | AEE83369 | AT4G14100 | BAD43453 | BAD44302 | CAB10188 | CAB78451 | transferases, transferring glycosyl groups [Source:TAIR_LOCUS;Acc:AT4G14100]"/>
    <gene id="1427" protId="ARATH01427 | AT4G14090.1 | AAL32667 | AAL69494 | AAM47973 | AAM91686 | AEE83370 | AT4G14090 | BAE98677 | CAB10189 | CAB78452 | W8Q6K8_ARATH | UDP-Glycosyltransferase superfamily protein [Source:TAIR_LOCUS;Acc:AT4G14090]"/>
    <gene id="1428" protId="ARATH01428 | AT4G14096.1 | AAK68800 | AAM91134 | AEE83371 | AT4G14096 | CAB10188 | CAB78451 | F-box/RNI-like superfamily protein [Source:TAIR_LOCUS;Acc:AT4G14096]"/>
    <gene id="1429" protId="ARATH01429 | AT4G14103.2 | AEE83373 | AT4G14103 | F4JUK8_ARATH | F-box/RNI-like superfamily protein [Source:TAIR_LOCUS;Acc:AT4G14103]"/>
    <gene id="1430" protId="ARATH01430 | AT4G14104.1 | ABF59387 | ADI99921 | AEE83374 | AT4G14104 | Q1G3I6_ARATH | unknown protein; Has 35333 Blast hits to 34131 proteins in 2444 species: Archae - 798; Bacteria - 22429; Metazoa - 974; Fungi - 991; Plants - 531; Viruses - 0; Other Eukaryotes - 9610 (source: NCBI BLink).  [Source:TAIR_LOCUS;Acc:AT4G14104]"/>
    <gene id="1431" protId="ARATH01431 | AT4G14105.1 | AEE83375 | AT4G14105 | B3H5J4_ARATH | unknown protein; Has 30201 Blast hits to 17322 proteins in 780 species: Archae - 12; Bacteria - 1396; Metazoa - 17338; Fungi - 3422; Plants - 5037; Viruses - 0; Other Eukaryotes - 2996 (source: NCBI BLink).  [Source:TAIR_LOCUS;Acc:AT4G14105]"/>
    <gene id="1432" protId="ARATH01432 | AT4G14110.1 | AAA32773 | AAL58110 | AAP21297 | AEE83376 | AT4G14110 | BAC43138 | CAB10190 | CAB78453 | Q548D1_ARATH | COP9 signalosome, subunit CSN8 [Source:TAIR_LOCUS;Acc:AT4G14110]"/>
    <gene id="1433" protId="ARATH01433 | AT4G14120.1 | AEE83377 | AT4G14120 | CAB10191 | CAB78454 | F4JUL3_ARATH | unknown protein; BEST Arabidopsis thaliana protein match is: unknown protein (TAIR:AT3G23740.1); Has 18 Blast hits to 16 proteins in 6 species: Archae - 0; Bacteria - 0; Metazoa - 0; Fungi - 0; Plants - 18; Viruses - 0; Other Eukaryotes - 0 (source: /.../BLink).  [Source:TAIR_LOCUS;Acc:AT4G14120]"/>
    <gene id="1434" protId="ARATH01434 | AT4G14130.1 | AAB18368 | AAK76539 | AAM64835 | AAW28549 | AEE83378 | AT4G14130 | CAB10192 | CAB78455 | xyloglucan endotransglucosylase/hydrolase 15 [Source:TAIR_LOCUS;Acc:AT4G14130]"/>
    <gene id="1435" protId="ARATH01435 | AT4G14140.2 | AEE83380 | AT4G14140 | DNA methyltransferase 2 [Source:TAIR_LOCUS;Acc:AT4G14140]"/>
    <gene id="1436" protId="ARATH01436 | AT4G14145.1 | ABK32148 | AEE83381 | AT4G14145 | BAC43678 | A0JPW4_ARATH | unknown protein; FUNCTIONS IN: molecular_function unknown; INVOLVED IN: biological_process unknown; LOCATED IN: chloroplast; Has 30201 Blast hits to 17322 proteins in 780 species: Archae - 12; Bacteria - 1396; Metazoa - 17338; Fungi - 3422; Plants - /.../ Viruses - 0; Other Eukaryotes - 2996 (source: NCBI BLink).  [Source:TAIR_LOCUS;Acc:AT4G14145]"/>
    <gene id="1437" protId="ARATH01437 | AT4G14147.2 | AEE83383 | AT4G14147 | F4JUL8_ARATH | protein binding [Source:TAIR_LOCUS;Acc:AT4G14147]"/>
    <gene id="1438" protId="ARATH01438 | AT4G14150.1 | AAF78893 | AAF78894 | AEE83384 | AT4G14150 | CAB10194 | CAB78457 | phragmoplast-associated kinesin-related protein 1 [Source:TAIR_LOCUS;Acc:AT4G14150]"/>
    <gene id="1439" protId="ARATH01439 | AT4G14160.1 | AEE83385 | AT4G14160 | F4JUM1_ARATH | Sec23/Sec24 protein transport family protein [Source:TAIR_LOCUS;Acc:AT4G14160]"/>
    <gene id="1440" protId="ARATH01440 | AT4G14165.1 | AEE83388 | AT4G14165 | F4JUM4_ARATH | F-box family protein-related [Source:TAIR_LOCUS;Acc:AT4G14165]"/>
    <gene id="1441" protId="ARATH01441 | AT4G14170.1 | AAU94392 | AAV59277 | AEE83389 | AT4G14170 | CAB10196 | CAB78459 | Pentatricopeptide repeat (PPR) superfamily protein [Source:TAIR_LOCUS;Acc:AT4G14170]"/>
    <gene id="1442" protId="ARATH01442 | AT4G14180.1 | AT4G14180 | putative recombination initiation defect 1 [Source:TAIR_LOCUS;Acc:AT4G14180]"/>
    <gene id="1443" protId="ARATH01443 | AT4G14190.1 | ACU28204 | ACU28205 | ACU28206 | ACU28207 | ACU28208 | ACU28209 | ACU28210 | ACU28211 | ACU28212 | ACU28213 | ACU28214 | ACU28215 | ACU28216 | ACU28217 | ACU28218 | ACU28219 | ACU28220 | ACU28221 | ACU28222 | ACU28223 | ACU28224 | ACU28225 | ACU28226 | ACU28227 | ACU28228 | ACU28229 | ACU28230 | ACU28231 | ACU28232 | ACU28233 | ACU28234 | ACU28235 | ACU28236 | ACU28237 | ACU28238 | ACU28239 | ACU28240 | ACU28241 | ACU28242 | ACU28243 | ACU28244 | ACU28245 | ACU28246 | ACU28247 | ACU28248 | ACU28249 | ACU28250 | AEE83391 | AT4G14190 | CAB10198 | CAB78461 | Pentatricopeptide repeat (PPR) superfamily protein [Source:TAIR_LOCUS;Acc:AT4G14190]"/>
    <gene id="1444" protId="ARATH01444 | AT4G14200.1 | AAL32591 | AAO00932 | AEE83392 | AT4G14200 | BAD43454 | BAD43527 | CAB10199 | CAB78462 | F4JUM8_ARATH | Pentatricopeptide repeat (PPR) superfamily protein [Source:TAIR_LOCUS;Acc:AT4G14200]"/>
    <gene id="1445" protId="ARATH01445 | AT4G14210.2 | AEE83394 | AT4G14210 | F4JUN0_ARATH | phytoene desaturase 3 [Source:TAIR_LOCUS;Acc:AT4G14210]"/>
    <gene id="1446" protId="ARATH01446 | AT4G14220.1 | AAC69855 | AAL16240 | AAY57608 | AEE83395 | AT4G14220 | BAC42605 | CAB46003 | CAB78464 | RING-H2 group F1A [Source:TAIR_LOCUS;Acc:AT4G14220]"/>
    <gene id="1447" protId="ARATH01447 | AT4G14225.1 | AEE83396 | AT4G14225 | A20/AN1-like zinc finger family protein [Source:TAIR_LOCUS;Acc:AT4G14225]"/>
    <gene id="1448" protId="ARATH01448 | AT4G14226.1 | AEE83397 | AT4G14226 | B3H646_ARATH | unknown protein; Has 30201 Blast hits to 17322 proteins in 780 species: Archae - 12; Bacteria - 1396; Metazoa - 17338; Fungi - 3422; Plants - 5037; Viruses - 0; Other Eukaryotes - 2996 (source: NCBI BLink).  [Source:TAIR_LOCUS;Acc:AT4G14226]"/>
    <gene id="1449" protId="ARATH01449 | AT4G14230.1 | AAY56420 | AEE83398 | AT4G14230 | BAE98582 | CAB10202 | CAB78465 | CBS domain-containing protein with a domain of unknown function (DUF21) [Source:TAIR_LOCUS;Acc:AT4G14230]"/>
    <gene id="1450" protId="ARATH01450 | AT4G14240.1 | AAU05525 | AEE83399 | AEE83400 | AT4G14240 | BAD43459 | BAD43519 | BAD43894 | BAD44531 | CAB10203 | CAB78466 | CBS domain-containing protein with a domain of unknown function (DUF21) [Source:TAIR_LOCUS;Acc:AT4G14240]"/>
    <gene id="1451" protId="ARATH01451 | AT4G14250.1 | AEE83401 | AT4G14250 | structural constituent of ribosome [Source:TAIR_LOCUS;Acc:AT4G14250]"/>
    <gene id="1452" protId="ARATH01452 | AT4G14251.1 | AEE83403 | AT4G14251 | B3H5U7_ARATH | unknown protein; Has 30201 Blast hits to 17322 proteins in 780 species: Archae - 12; Bacteria - 1396; Metazoa - 17338; Fungi - 3422; Plants - 5037; Viruses - 0; Other Eukaryotes - 2996 (source: NCBI BLink).  [Source:TAIR_LOCUS;Acc:AT4G14251]"/>
    <gene id="1453" protId="ARATH01453 | AT4G14260.1 | AEE83404 | AT4G14260 | CAB10205 | CAB78468 | F4JUP0_ARATH | Protein of unknown function (DUF295) [Source:TAIR_LOCUS;Acc:AT4G14260]"/>
    <gene id="1454" protId="ARATH01454 | AT4G14270.1 | AAK76532 | AAM14323 | AAM64545 | AEE83405 | AEE83406 | AT4G14270 | BAC43509 | BAD42905 | BAD43252 | BAD43313 | BAD43809 | BAD44297 | BAD44337 | BAD44639 | CAB10206 | CAB78469 | Protein containing PAM2 motif which mediates interaction with the PABC domain of polyadenyl binding proteins. [Source:TAIR_LOCUS;Acc:AT4G14270]"/>
    <gene id="1455" protId="ARATH01455 | AT4G14272.1 | AEE83407 | AT4G14272 | CAB10206 | CAB78469 | Defensin-like (DEFL) family protein [Source:TAIR_LOCUS;Acc:AT4G14272]"/>
    <gene id="1456" protId="ARATH01456 | AT4G14276.1 | AEE83408 | AT4G14276 | CAB10206 | CAB78469 | Defensin-like (DEFL) family protein [Source:TAIR_LOCUS;Acc:AT4G14276]"/>
    <gene id="1457" protId="ARATH01457 | AT4G14280.1 | ABE66066 | AEE83409 | AT4G14280 | CAB10207 | CAB78470 | Q1PE83_ARATH | ARM repeat superfamily protein [Source:TAIR_LOCUS;Acc:AT4G14280]"/>
    <gene id="1458" protId="ARATH01458 | AT4G14290.1 | AEE83410 | AT4G14290 | F4JUP6_ARATH | alpha/beta-Hydrolases superfamily protein [Source:TAIR_LOCUS;Acc:AT4G14290]"/>
    <gene id="1459" protId="ARATH01459 | AT4G14300.1 | AEE83411 | AT4G14300 | BAE98475 | CAB10209 | CAB78472 | CAC83517 | RNA-binding (RRM/RBD/RNP motifs) family protein [Source:TAIR_LOCUS;Acc:AT4G14300]"/>
    <gene id="1460" protId="ARATH01460 | AT4G14301.1 | AEE83412 | AT4G14301 | F4JUP8_ARATH | unknown protein; FUNCTIONS IN: molecular_function unknown; INVOLVED IN: biological_process unknown; LOCATED IN: endomembrane system; BEST Arabidopsis thaliana protein match is: unknown protein (TAIR:AT3G23450.1); Has 101 Blast hits to 93 proteins in /.../ecies: Archae - 0; Bacteria - 27; Metazoa - 16; Fungi - 5; Plants - 34; Viruses - 3; Other Eukaryotes - 16 (source: NCBI BLink).  [Source:TAIR_LOCUS;Acc:AT4G14301]"/>
    <gene id="1461" protId="ARATH01461 | AT4G14305.1 | ABF59245 | AEE83413 | AT4G14305 | BAD95003 | Q56WE5_ARATH | Peroxisomal membrane 22 kDa (Mpv17/PMP22) family protein [Source:TAIR_LOCUS;Acc:AT4G14305]"/>
    <gene id="1462" protId="ARATH01462 | AT4G14310.2 | AEE83415 | AT4G14310 | CAB10210 | CAB78473 | F4JUQ2_ARATH | Transducin/WD40 repeat-like superfamily protein [Source:TAIR_LOCUS;Acc:AT4G14310]"/>
    <gene id="1463" protId="ARATH01463 | AT4G14315.1 | AEE83417 | AT4G14315 | BAC42679 | F4JUQ3_ARATH | unknown protein; FUNCTIONS IN: molecular_function unknown; INVOLVED IN: biological_process unknown; LOCATED IN: endomembrane system; Has 35333 Blast hits to 34131 proteins in 2444 species: Archae - 798; Bacteria - 22429; Metazoa - 974; Fungi - 991;  /.../ - 531; Viruses - 0; Other Eukaryotes - 9610 (source: NCBI BLink).  [Source:TAIR_LOCUS;Acc:AT4G14315]"/>
    <gene id="1464" protId="ARATH01464 | AT4G14320.2 | AEE83419 | AT4G14320 | F4JUQ4_ARATH | Zinc-binding ribosomal protein family protein [Source:TAIR_LOCUS;Acc:AT4G14320]"/>
    <gene id="1465" protId="ARATH01465 | AT4G14330.1 | AAL32293 | AAL32294 | AEE83420 | AT4G14330 | BAE99730 | CAB10212 | CAB78475 | Q8VWI7_ARATH | P-loop containing nucleoside triphosphate hydrolases superfamily protein [Source:TAIR_LOCUS;Acc:AT4G14330]"/>
    <gene id="1466" protId="ARATH01466 | AT4G14340.1 | AAG10149 | AAK96555 | AAL31141 | AAY24540 | AEE83421 | AT4G14340 | CAA55395 | CAB10213 | CAB78476 | Q39050_ARATH | casein kinase I [Source:TAIR_LOCUS;Acc:AT4G14340]"/>
    <gene id="1467" protId="ARATH01467 | AT4G14342.1 | AAL36377 | AAM67534 | AEE83422 | AT4G14342 | BAC43291 | Q541W1_ARATH | Splicing factor 3B subunit 5/RDS3 complex subunit 10 [Source:TAIR_LOCUS;Acc:AT4G14342]"/>
    <gene id="1468" protId="ARATH01468 | AT4G14350.2 | AAM91088 | AAN18194 | AEE83423 | AEE83424 | AT4G14350 | CAB10237 | CAB78477 | Q8L7S7_ARATH | AGC (cAMP-dependent, cGMP-dependent and protein kinase C) kinase family protein [Source:TAIR_LOCUS;Acc:AT4G14350]"/>
    <gene id="1469" protId="ARATH01469 | AT4G14360.2 | AAL24095 | AAM14332 | AEE83426 | AEE83427 | AT4G14360 | CAB10215 | CAB78478 | S-adenosyl-L-methionine-dependent methyltransferases superfamily protein [Source:TAIR_LOCUS;Acc:AT4G14360]"/>
    <gene id="1470" protId="ARATH01470 | AT4G14358.1 | ABF59275 | ABK28374 | AEE83428 | AT4G14358 | Q1G385_ARATH | FUNCTIONS IN: molecular_function unknown; INVOLVED IN: biological_process unknown; LOCATED IN: cellular_component unknown; BEST Arabidopsis thaliana protein match is: nitrate transporter2.5 (TAIR:AT1G12940.1); Has 30201 Blast hits to 17322 proteins ,.../ species: Archae - 12; Bacteria - 1396; Metazoa - 17338; Fungi - 3422; Plants - 5037; Viruses - 0; Other Eukaryotes - 2996 (source: NCBI BLink).  [Source:TAIR_LOCUS;Acc:AT4G14358]"/>
    <gene id="1471" protId="ARATH01471 | AT4G14365.1 | AAG40396 | AAL32866 | AAM10164 | AAM65242 | AAZ14066 | AEE83429 | AT4G14365 | CAB10215 | CAB78478 | XB3 ortholog 4 in Arabidopsis thaliana [Source:TAIR_LOCUS;Acc:AT4G14365]"/>
    <gene id="1472" protId="ARATH01472 | AT4G14368.1 | AEE83430 | AT4G14368 | F4JVE8_ARATH | Regulator of chromosome condensation (RCC1) family protein [Source:TAIR_LOCUS;Acc:AT4G14368]"/>
    <gene id="1473" protId="ARATH01473 | AT4G14370.1 | ABG01361 | ABG01362 | ABG01363 | ABG01364 | ABG01365 | ABG01366 | ABG01367 | ABG01368 | ABG01369 | ABG01370 | ABG01371 | ABG01372 | ABG01373 | ABG01374 | ABG01375 | ABG01376 | ABG01377 | ABG01378 | ABG01379 | ABG01380 | ABG01381 | ABG01382 | ABG01383 | ABG01384 | ABG01385 | ABG01386 | ABG01387 | ABG01388 | ABG01389 | ABG01390 | ABG01391 | ABG01392 | ABG01393 | ABG01394 | ABG01395 | ABG01396 | ABG01397 | ABG01398 | ABG01399 | ABG01400 | ABG01401 | ABG01402 | ABG01403 | ABG01404 | ABG01405 | ABG01406 | ABG01407 | ABG01408 | ABG01409 | ABG01410 | ABG01411 | ABG01412 | ABG01413 | ABG01414 | ABG01415 | ABG01416 | ABG01417 | ABG01418 | ABG01419 | ABG01420 | ABG01421 | ABG01422 | ABG01423 | ABG01424 | ABG01425 | ABG01426 | ABG01427 | ABG01428 | ABG01429 | ABG01430 | ABG01431 | ABG01432 | ABG01433 | ABG01434 | ABG01435 | ABG01436 | ABG01437 | ABG01438 | ABG01439 | AEE83431 | AT4G14370 | CAB10216 | CAB78479 | F4JVE9_ARATH | Disease resistance protein (TIR-NBS-LRR class) family [Source:TAIR_LOCUS;Acc:AT4G14370]"/>
    <gene id="1474" protId="ARATH01474 | AT4G14380.1 | AAO63286 | AEE83432 | AT4G14380 | BAC42046 | CAB10217 | CAB78480 | O23294_ARATH | unknown protein; Has 22 Blast hits to 22 proteins in 8 species: Archae - 0; Bacteria - 0; Metazoa - 1; Fungi - 1; Plants - 18; Viruses - 0; Other Eukaryotes - 2 (source: NCBI BLink). [Source:TAIR_LOCUS;Acc:AT4G14380]"/>
    <gene id="1475" protId="ARATH01475 | AT4G14385.1 | AAK44021 | AAL07183 | AEE83433 | AT4G14385 | BAC42248 | BAC43186 | Q93VF4_ARATH | FUNCTIONS IN: molecular_function unknown; INVOLVED IN: biological_process unknown; LOCATED IN: vacuole; EXPRESSED IN: 24 plant structures; EXPRESSED DURING: 15 growth stages; CONTAINS InterPro DOMAIN/s: Histone H4 acetyltransferase, NuA4 complex, Ea /.../terPro:IPR015418); Has 30201 Blast hits to 17322 proteins in 780 species: Archae - 12; Bacteria - 1396; Metazoa - 17338; Fungi - 3422; Plants - 5037; Viruses - 0; Other Eukaryotes - 2996 (source: NCBI BLink). [Source:TAIR_LOCUS;Acc:AT4G14385]"/>
    <gene id="1476" protId="ARATH01476 | AT4G14385.3 | AEE83434 | AT4G14385 | F4JVF3_ARATH | FUNCTIONS IN: molecular_function unknown; INVOLVED IN: biological_process unknown; LOCATED IN: vacuole; EXPRESSED IN: 24 plant structures; EXPRESSED DURING: 15 growth stages; CONTAINS InterPro DOMAIN/s: Histone H4 acetyltransferase, NuA4 complex, Ea /.../terPro:IPR015418); Has 30201 Blast hits to 17322 proteins in 780 species: Archae - 12; Bacteria - 1396; Metazoa - 17338; Fungi - 3422; Plants - 5037; Viruses - 0; Other Eukaryotes - 2996 (source: NCBI BLink). [Source:TAIR_LOCUS;Acc:AT4G14385]"/>
    <gene id="1477" protId="ARATH01477 | AT4G14390.1 | AEE83436 | AT4G14390 | F4JVF4_ARATH | Ankyrin repeat family protein [Source:TAIR_LOCUS;Acc:AT4G14390]"/>
    <gene id="1478" protId="ARATH01478 | AT4G14400.1 | AAM19791 | AAN72292 | AAQ24110 | ADH51545 | ADJ38597 | ADJ38600 | ADJ38611 | ADJ38612 | ADJ38614 | ADJ38615 | ADJ38616 | ADJ38617 | ADJ38618 | ADJ38619 | ADJ38620 | ADJ38621 | ADJ38622 | ADJ38623 | ADJ38624 | ADJ38625 | ADJ38626 | ADJ38627 | ADJ38628 | ADJ38629 | ADJ38630 | ADJ38631 | ADJ38632 | ADJ38633 | ADJ38634 | ADJ38635 | ADJ38636 | ADJ38637 | ADJ38638 | ADJ38639 | ADJ38640 | ADJ38641 | ADJ38642 | ADJ38645 | ADJ38646 | ADJ38647 | ADJ38648 | ADJ38649 | ADJ38650 | ADJ38651 | ADJ38652 | ADJ38653 | ADJ38654 | ADJ38655 | ADJ38656 | ADJ38657 | ADJ38658 | ADJ38659 | ADJ38660 | ADJ38661 | ADJ38662 | ADJ38663 | ADJ38665 | ADJ38668 | AEE83437 | AEE83438 | AEE83439 | AT4G14400 | BAC43653 | BAD43172 | BAD44572 | BAD94307 | BAD95118 | BAD95364 | BAH19473 | CAB10219 | CAB78482 | ankyrin repeat family protein [Source:TAIR_LOCUS;Acc:AT4G14400]"/>
    <gene id="1479" protId="ARATH01479 | AT4G14403.1 | AEE83440 | AT4G14403 | B3H6R9_ARATH | unknown protein; Has 30201 Blast hits to 17322 proteins in 780 species: Archae - 12; Bacteria - 1396; Metazoa - 17338; Fungi - 3422; Plants - 5037; Viruses - 0; Other Eukaryotes - 2996 (source: NCBI BLink).  [Source:TAIR_LOCUS;Acc:AT4G14403]"/>
    <gene id="1480" protId="ARATH01480 | AT4G14410.1 | AAM10963 | AAM26676 | AAM65599 | AAM91395 | AEE83441 | AEE83442 | AT4G14410 | CAB10220 | CAB78483 | basic helix-loop-helix (bHLH) DNA-binding superfamily protein [Source:TAIR_LOCUS;Acc:AT4G14410]"/>
    <gene id="1481" protId="ARATH01481 | AT4G14420.1 | AAK73959 | AAL90987 | AAM62918 | AEE83443 | AT4G14420 | CAB10221 | CAB78484 | O23298_ARATH | HR-like lesion-inducing protein-related [Source:TAIR_LOCUS;Acc:AT4G14420]"/>
    <gene id="1482" protId="ARATH01482 | AT4G14430.1 | AAK55721 | AAL06979 | AAM63923 | AEE83444 | AT4G14430 | BAF01291 | CAB10222 | CAB78485 | indole-3-butyric acid response 10 [Source:TAIR_LOCUS;Acc:AT4G14430]"/>
    <gene id="1483" protId="ARATH01483 | AT4G14440.1 | AAL62390 | AAP13383 | AEE83445 | AT4G14440 | CAB10223 | CAB78486 | 3-hydroxyacyl-CoA dehydratase 1 [Source:TAIR_LOCUS;Acc:AT4G14440]"/>
    <gene id="1484" protId="ARATH01484 | AT4G14450.1 | AAR24693 | AAS00339 | AEE83446 | AT4G14450 | CAB10224 | CAB78487 | unknown protein; LOCATED IN: chloroplast; BEST Arabidopsis thaliana protein match is: unknown protein (TAIR:AT3G23170.1); Has 74 Blast hits to 74 proteins in 6 species: Archae - 0; Bacteria - 0; Metazoa - 0; Fungi - 0; Plants - 74; Viruses - 0; Othe /.../ryotes - 0 (source: NCBI BLink). [Source:TAIR_LOCUS;Acc:AT4G14450]"/>
    <gene id="1485" protId="ARATH01485 | AT4G14455.1 | AAK51151 | ABG48452 | AEE83447 | AT4G14455 | BAC42093 | CAB10224 | CAB78487 | Q147J7_ARATH | Target SNARE coiled-coil domain protein [Source:TAIR_LOCUS;Acc:AT4G14455]"/>
    <gene id="1486" protId="ARATH01486 | AT4G14465.1 | AAM65129 | AAP21231 | AEE83448 | AT4G14465 | BAC43296 | BAE99903 | FAA00291 | AT-hook motif nuclear-localized protein 20 [Source:TAIR_LOCUS;Acc:AT4G14465]"/>
    <gene id="1487" protId="ARATH01487 | AT4G14480.1 | AEE83449 | AT4G14480 | CAB10227 | CAB78490 | Protein kinase superfamily protein [Source:TAIR_LOCUS;Acc:AT4G14480]"/>
    <gene id="1488" protId="ARATH01488 | AT4G14490.1 | AAM20599 | AAM91265 | AEE83450 | AT4G14490 | CAB10228 | CAB78491 | SMAD/FHA domain-containing protein [Source:TAIR_LOCUS;Acc:AT4G14490]"/>
    <gene id="1489" protId="ARATH01489 | AT4G14500.1 | AAL16115 | AAM97025 | AAP49510 | AEE83451 | AT4G14500 | Q944M2_ARATH | Polyketide cyclase/dehydrase and lipid transport superfamily protein [Source:TAIR_LOCUS;Acc:AT4G14500]"/>
    <gene id="1490" protId="ARATH01490 | AT4G14510.1 | AEE83453 | AT4G14510 | CRM family member 3B [Source:TAIR_LOCUS;Acc:AT4G14510]"/>
    <gene id="1491" protId="ARATH01491 | AT4G14520.2 | AAR24714 | AAS47648 | AEE83454 | AEE83455 | AEE83456 | AT4G14520 | BAE98669 | CAB10231 | CAB78494 | DNA-directed RNA polymerase II-related [Source:TAIR_LOCUS;Acc:AT4G14520]"/>
    <gene id="1492" protId="ARATH01492 | AT4G14530.1 | AEE83457 | AT4G14530 | CAB10232 | CAB78495 | O23309_ARATH | BEST Arabidopsis thaliana protein match is: AGAMOUS- like 97 (TAIR:AT1G46408.1); Has 21 Blast hits to 21 proteins in 2 species: Archae - 0; Bacteria - 0; Metazoa - 0; Fungi - 0; Plants - 21; Viruses - 0; Other Eukaryotes - 0 (source: NCBI BLink). [Source:TAIR_LOCUS;Acc:AT4G14530]"/>
    <gene id="1493" protId="ARATH01493 | AT4G14540.1 | AAO39912 | AEE83458 | AT4G14540 | BAC42460 | CAB10233 | CAB78496 | nuclear factor Y, subunit B3 [Source:TAIR_LOCUS;Acc:AT4G14540]"/>
    <gene id="1494" protId="ARATH01494 | AT4G14550.1 | AAC49055 | AAG50096 | ADB93625 | ADB93626 | ADB93627 | ADB93628 | ADB93629 | ADL70639 | ADL70640 | ADL70641 | ADL70642 | ADL70643 | ADL70644 | ADL70645 | ADL70646 | ADL70647 | ADL70648 | ADL70649 | ADL70650 | ADL70651 | AEE83459 | AT4G14550 | BAF00338 | BAH30518 | CAB46059 | CAB78497 | Q0WRB1_ARATH | indole-3-acetic acid inducible 14 [Source:TAIR_LOCUS;Acc:AT4G14550]"/>
    <gene id="1495" protId="ARATH01495 | AT4G14560.1 | AAA16569 | AAM91648 | ADC29354 | ADC29355 | ADC29356 | ADC29357 | ADC29358 | ADL70470 | ADL70471 | ADL70472 | ADL70473 | ADL70474 | ADL70475 | ADL70476 | ADL70477 | ADL70478 | ADL70479 | ADL70480 | ADL70481 | ADL70482 | AEE83460 | AT4G14560 | BAD44309 | CAB10235 | CAB78498 | Q67YC2_ARATH | indole-3-acetic acid inducible [Source:TAIR_LOCUS;Acc:AT4G14560]"/>
    <gene id="1496" protId="ARATH01496 | AT4G14570.1 | AEE83461 | AT4G14570 | BAC76411 | acylaminoacyl-peptidase-related [Source:TAIR_LOCUS;Acc:AT4G14570]"/>
    <gene id="1497" protId="ARATH01497 | AT4G14580.1 | AAG01367 | AEE83462 | AT4G14580 | CAB46060 | CAB78500 | CBL-interacting protein kinase 4 [Source:TAIR_LOCUS;Acc:AT4G14580]"/>
    <gene id="1498" protId="ARATH01498 | AT4G14590.1 | AEE83463 | AT4G14590 | CAB10238 | CAB78501 | O23315_ARATH | embryo defective 2739 [Source:TAIR_LOCUS;Acc:AT4G14590]"/>
    <gene id="1499" protId="ARATH01499 | AT4G14600.1 | AAL67066 | AAM14339 | AAM63165 | AEE83464 | AT4G14600 | BAC43249 | CAB10239 | CAB78502 | Target SNARE coiled-coil domain protein [Source:TAIR_LOCUS;Acc:AT4G14600]"/>
    <gene id="1500" protId="ARATH01500 | AT4G14605.1 | AEE83465 | AT4G14605 | Mitochondrial transcription termination factor family protein [Source:TAIR_LOCUS;Acc:AT4G14605]"/>
    <gene id="1501" protId="ARATH01501 | AT4G14615.1 | AAM65704 | ABD38866 | AEE83466 | AT4G14615 | BAC42544 | Q8L9X5_ARATH | unknown protein; FUNCTIONS IN: molecular_function unknown; INVOLVED IN: biological_process unknown; LOCATED IN: endomembrane system; EXPRESSED IN: 24 plant structures; EXPRESSED DURING: 15 growth stages; CONTAINS InterPro DOMAIN/s: Protein of unknow /.../tion DUF2346 (InterPro:IPR018625); BEST Arabidopsis thaliana protein match is: unknown protein (TAIR:AT1G52825.1); Has 30201 Blast hits to 17322 proteins in 780 species: Archae - 12; Bacteria - 1396; Metazoa - 17338; Fungi - 3422; Plants - 5037; Viruses - 0; Other Eukaryotes - 2996 (source: NCBI BLink). [Source:TAIR_LOCUS;Acc:AT4G14615]"/>
    <gene id="1502" protId="ARATH01502 | AT4G14620.1 | AAM91628 | AEE83467 | AT4G14620 | BAD93802 | CAB10241 | CAB78504 | Q8L7H9_ARATH | Protein of unknown function (DUF506) [Source:TAIR_LOCUS;Acc:AT4G14620]"/>
    <gene id="1503" protId="ARATH01503 | AT4G14622.1 | AEE83468 | AT4G14622 | B3H559_ARATH | conserved peptide upstream open reading frame 60 [Source:TAIR_LOCUS;Acc:AT4G14622]"/>
    <gene id="1504" protId="ARATH01504 | AT4G14630.1 | AAD00509 | ABK32194 | AEE83469 | AT4G14630 | BAD94883 | CAB10242 | CAB78505 | Q56XY5_ARATH | germin-like protein 9 [Source:TAIR_LOCUS;Acc:AT4G14630]"/>
    <gene id="1505" protId="ARATH01505 | AT4G14640.1 | AAD53314 | ABD57513 | AEE83470 | AT4G14640 | CAB10243 | CAB78506 | calmodulin 8 [Source:TAIR_LOCUS;Acc:AT4G14640]"/>
    <gene id="1506" protId="ARATH01506 | AT4G14650.1 | AAT06428 | AAW80867 | AEE83471 | AT4G14650 | CAB10244 | CAB78507 | Q6NKT4_ARATH | unknown protein; FUNCTIONS IN: molecular_function unknown; INVOLVED IN: N-terminal protein myristoylation; EXPRESSED IN: 6 plant structures; EXPRESSED DURING: petal differentiation and expansion stage; Has 2407 Blast hits to 1833 proteins in 310 spe /.../Archae - 19; Bacteria - 223; Metazoa - 708; Fungi - 285; Plants - 140; Viruses - 42; Other Eukaryotes - 990 (source: NCBI BLink).  [Source:TAIR_LOCUS;Acc:AT4G14650]"/>
    <gene id="1507" protId="ARATH01507 | AT4G14660.1 | ABR46204 | AEE83472 | AT4G14660 | CAB10245 | CAB78508 | RNA polymerase Rpb7-like, N-terminal domain [Source:TAIR_LOCUS;Acc:AT4G14660]"/>
    <gene id="1508" protId="ARATH01508 | AT4G14670.1 | AEE83473 | AT4G14670 | CAB46061 | CAB78509 | casein lytic proteinase B2 [Source:TAIR_LOCUS;Acc:AT4G14670]"/>
    <gene id="1509" protId="ARATH01509 | AT4G14680.1 | AAA92350 | AAB09473 | AEE83474 | AT4G14680 | CAB10247 | CAB78510 | Pseudouridine synthase/archaeosine transglycosylase- like family protein [Source:TAIR_LOCUS;Acc:AT4G14680]"/>
    <gene id="1510" protId="ARATH01510 | AT4G14690.1 | AAD28779 | AAK44081 | AAL34257 | AAM67121 | AEE83475 | AT4G14690 | CAA81193 | CAA81320 | CAB10248 | CAB78511 | Chlorophyll A-B binding family protein [Source:TAIR_LOCUS;Acc:AT4G14690]"/>
    <gene id="1511" protId="ARATH01511 | AT4G14695.1 | AAM91629 | AEE83476 | AT4G14695 | Uncharacterised protein family (UPF0041) [Source:TAIR_LOCUS;Acc:AT4G14695]"/>
    <gene id="1512" protId="ARATH01512 | AT4G14700.1 | AAK69447 | AEE83478 | AT4G14700 | CAB10249 | CAB78512 | CAD13174 | origin recognition complex 1 [Source:TAIR_LOCUS;Acc:AT4G14700]"/>
    <gene id="1513" protId="ARATH01513 | AT4G14710.5 | AEE83483 | AT4G14710 | F4JIE1_ARATH | RmlC-like cupins superfamily protein [Source:TAIR_LOCUS;Acc:AT4G14710]"/>
    <gene id="1514" protId="ARATH01514 | AT4G14713.1 | AAQ22636 | AEE83484 | AT4G14713 | TIFY domain/Divergent CCT motif family protein [Source:TAIR_LOCUS;Acc:AT4G14713]"/>
    <gene id="1515" protId="ARATH01515 | AT4G14716.1 | AAO44067 | AAO63860 | AEE83486 | AT4G14716 | BAC42903 | BAE99824 | CAB10250 | CAB78513 | Q0WSS4_ARATH | acireductone dioxygenase 1 [Source:TAIR_LOCUS;Acc:AT4G14716]"/>
    <gene id="1516" protId="ARATH01516 | AT4G14720.1 | AEE83487 | AT4G14720 | BAC42495 | CAB10251 | CAB78514 | TIFY domain/Divergent CCT motif family protein [Source:TAIR_LOCUS;Acc:AT4G14720]"/>
    <gene id="1517" protId="ARATH01517 | AT4G14723.1 | ABF59246 | AEE83488 | AT4G14723 | BEST Arabidopsis thaliana protein match is: allergen-related (TAIR:AT3G22820.1); Has 35333 Blast hits to 34131 proteins in 2444 species: Archae - 798; Bacteria - 22429; Metazoa - 974; Fungi - 991; Plants - 531; Viruses - 0; Other Eukaryotes - 9610 ( /.../: NCBI BLink).  [Source:TAIR_LOCUS;Acc:AT4G14723]"/>
    <gene id="1518" protId="ARATH01518 | AT4G14730.1 | AEE83489 | AT4G14730 | F4JIE8_ARATH | Bax inhibitor-1 family protein [Source:TAIR_LOCUS;Acc:AT4G14730]"/>
    <gene id="1519" protId="ARATH01519 | AT4G14740.1 | AAL66971 | AAN12896 | AEE83490 | AEE83491 | AT4G14740 | CAB10253 | CAB78516 | Q8VY20_ARATH | Plant protein of unknown function (DUF828) with plant pleckstrin homology-like region [Source:TAIR_LOCUS;Acc:AT4G14740]"/>
    <gene id="1520" protId="ARATH01520 | AT4G14746.1 | AEE83493 | AT4G14746 | F4JIF2_ARATH | CONTAINS InterPro DOMAIN/s: EGF-like (InterPro:IPR006210); Has 259 Blast hits to 234 proteins in 55 species: Archae - 0; Bacteria - 0; Metazoa - 184; Fungi - 0; Plants - 69; Viruses - 0; Other Eukaryotes - 6 (source: NCBI BLink). [Source:TAIR_LOCUS;Acc:AT4G14746]"/>
    <gene id="1521" protId="ARATH01521 | AT4G14750.1 | AAL86322 | AEE83494 | AT4G14750 | F4JIF3_ARATH | IQ-domain 19 [Source:TAIR_LOCUS;Acc:AT4G14750]"/>
    <gene id="1522" protId="ARATH01522 | AT4G14760.1 | AEE83495 | AT4G14760 | CAB10255 | CAB78518 | kinase interacting (KIP1-like) family protein [Source:TAIR_LOCUS;Acc:AT4G14760]"/>
    <gene id="1523" protId="ARATH01523 | AT4G14770.1 | AEE83496 | AT4G14770 | CAB10256 | CAB78519 | TESMIN/TSO1-like CXC 2 [Source:TAIR_LOCUS;Acc:AT4G14770]"/>
    <gene id="1524" protId="ARATH01524 | AT4G14780.1 | AAP04028 | AEE83497 | AT4G14780 | BAC42800 | CAB10257 | CAB78520 | O23334_ARATH | Protein kinase superfamily protein [Source:TAIR_LOCUS;Acc:AT4G14780]"/>
    <gene id="1525" protId="ARATH01525 | AT4G14785.1 | AEE83498 | AT4G14785 | SCR-like 23 [Source:TAIR_LOCUS;Acc:AT4G14785]"/>
    <gene id="1526" protId="ARATH01526 | AT4G14790.1 | AAM98137 | AAP68349 | AEE83499 | AT4G14790 | BAF01552 | CAB53782 | ATP-dependent RNA helicase, mitochondrial (SUV3) [Source:TAIR_LOCUS;Acc:AT4G14790]"/>
    <gene id="1527" protId="ARATH01527 | AT4G14800.2 | AEE83501 | AT4G14800 | F4JIF9_ARATH | 20S proteasome beta subunit D2 [Source:TAIR_LOCUS;Acc:AT4G14800]"/>
    <gene id="1528" protId="ARATH01528 | AT4G14805.1 | AEE83502 | AT4G14805 | F4JIG1_ARATH | Bifunctional inhibitor/lipid-transfer protein/seed storage 2S albumin superfamily protein [Source:TAIR_LOCUS;Acc:AT4G14805]"/>
    <gene id="1529" protId="ARATH01529 | AT4G14810.1 | AEE83503 | AT4G14810 | F4JIG2_ARATH | unknown protein; Has 30201 Blast hits to 17322 proteins in 780 species: Archae - 12; Bacteria - 1396; Metazoa - 17338; Fungi - 3422; Plants - 5037; Viruses - 0; Other Eukaryotes - 2996 (source: NCBI BLink).  [Source:TAIR_LOCUS;Acc:AT4G14810]"/>
    <gene id="1530" protId="ARATH01530 | AT4G14815.1 | AAM64671 | ABE66067 | ABK28633 | AEE83504 | AT4G14815 | BAE73270 | Q2PE59_ARATH | Bifunctional inhibitor/lipid-transfer protein/seed storage 2S albumin superfamily protein [Source:TAIR_LOCUS;Acc:AT4G14815]"/>
    <gene id="1531" protId="ARATH01531 | AT4G14819.1 | ABF59388 | AEE83505 | AT4G14819 | Q1G3I3_ARATH | Protein of unknown function (DUF1677) [Source:TAIR_LOCUS;Acc:AT4G14819]"/>
    <gene id="1532" protId="ARATH01532 | AT4G14820.1 | AEE83506 | AT4G14820 | CAB10261 | CAB78524 | Pentatricopeptide repeat (PPR) superfamily protein [Source:TAIR_LOCUS;Acc:AT4G14820]"/>
    <gene id="1533" protId="ARATH01533 | AT4G14830.1 | AAT06418 | AAT41810 | AEE83507 | AT4G14830 | CAB10262 | CAB78525 | O23338_ARATH | unknown protein; BEST Arabidopsis thaliana protein match is: unknown protein (TAIR:AT3G22530.1); Has 77 Blast hits to 77 proteins in 12 species: Archae - 0; Bacteria - 0; Metazoa - 0; Fungi - 0; Plants - 77; Viruses - 0; Other Eukaryotes - 0 (source /.../ BLink).  [Source:TAIR_LOCUS;Acc:AT4G14830]"/>
    <gene id="1534" protId="ARATH01534 | AT4G14840.1 | AAS49049 | AAT06443 | AEE83508 | AT4G14840 | CAB10263 | CAB78526 | O23339_ARATH | unknown protein; BEST Arabidopsis thaliana protein match is: unknown protein (TAIR:AT3G22520.1); Has 1681 Blast hits to 1532 proteins in 283 species: Archae - 19; Bacteria - 179; Metazoa - 579; Fungi - 131; Plants - 223; Viruses - 5; Other Eukaryote /.../5 (source: NCBI BLink).  [Source:TAIR_LOCUS;Acc:AT4G14840]"/>
    <gene id="1535" protId="ARATH01535 | AT4G14850.1 | AAQ65087 | AEE83509 | AT4G14850 | BAE99922 | CAB10264 | CAB78527 | Pentatricopeptide repeat (PPR) superfamily protein [Source:TAIR_LOCUS;Acc:AT4G14850]"/>
    <gene id="1536" protId="ARATH01536 | AT4G14860.1 | AEE83510 | AT4G14860 | CAB10265 | CAB78528 | ovate family protein 11 [Source:TAIR_LOCUS;Acc:AT4G14860]"/>
    <gene id="1537" protId="ARATH01537 | AT4G14870.1 | AAK76501 | AAM20124 | AAM64560 | AEE83511 | AT4G14870 | CAB10266 | CAB78529 | secE/sec61-gamma protein transport protein [Source:TAIR_LOCUS;Acc:AT4G14870]"/>
    <gene id="1538" protId="ARATH01538 | AT4G14880.1 | AAK76499 | ABF85780 | AEE83512 | AEE83513 | AEE83514 | AEE83515 | AT4G14880 | BAF02052 | CAA56593 | CAA57343 | CAA58893 | CAB10267 | CAB72932 | CAB78530 | O-acetylserine (thiol) lyase (OAS-TL) isoform A1 [Source:TAIR_LOCUS;Acc:AT4G14880]"/>
    <gene id="1539" protId="ARATH01539 | AT4G14890.1 | AAL25529 | AAM26657 | AAM64315 | AEE83516 | AT4G14890 | CAB10268 | CAB78531 | O23344_ARATH | 2Fe-2S ferredoxin-like superfamily protein [Source:TAIR_LOCUS;Acc:AT4G14890]"/>
    <gene id="1540" protId="ARATH01540 | AT4G14900.1 | AAK96809 | AAL31182 | AAM10105 | AAM63474 | AEE83517 | AT4G14900 | FRIGIDA-like protein [Source:TAIR_LOCUS;Acc:AT4G14900]"/>
    <gene id="1541" protId="ARATH01541 | AT4G14905.1 | AAO63384 | AEE83518 | AEE83519 | AT4G14905 | BAC42622 | BAE98372 | Galactose oxidase/kelch repeat superfamily protein [Source:TAIR_LOCUS;Acc:AT4G14905]"/>
    <gene id="1542" protId="ARATH01542 | AT4G14910.2 | AEE83521 | AT4G14910 | A8MQQ8_ARATH | HISTIDINE BIOSYNTHESIS 5B [Source:TAIR_LOCUS;Acc:AT4G14910]"/>
    <gene id="1543" protId="ARATH01543 | AT4G14920.1 | AEE83523 | AT4G14920 | BAH30519 | C0SVH8_ARATH | Acyl-CoA N-acyltransferase with RING/FYVE/PHD-type zinc finger protein [Source:TAIR_LOCUS;Acc:AT4G14920]"/>
    <gene id="1544" protId="ARATH01544 | AT4G14930.1 | AAM65266 | AAO00861 | AAP42727 | AEE83524 | AT4G14930 | BAD94767 | Q8LAM2_ARATH | Survival protein SurE-like phosphatase/nucleotidase [Source:TAIR_LOCUS;Acc:AT4G14930]"/>
    <gene id="1545" protId="ARATH01545 | AT4G14940.1 | AAB87690 | AEE83525 | AT4G14940 | CAB10273 | CAB78536 | O23349_ARATH | amine oxidase 1 [Source:TAIR_LOCUS;Acc:AT4G14940]"/>
    <gene id="1546" protId="ARATH01546 | AT4G14950.1 | AAL24087 | AAU90070 | AEE83528 | AT4G14950 | SNARE associated Golgi protein family [Source:TAIR_LOCUS;Acc:AT4G14950]"/>
    <gene id="1547" protId="ARATH01547 | AT4G14960.2 | AAA32892 | AAL16174 | AAL24246 | AAL38788 | AAL79586 | AAM51249 | AEE83530 | AT4G14960 | BAD93966 | BAD95252 | BAF01952 | CAA79172 | CAB10275 | CAB78538 | Tubulin/FtsZ family protein [Source:TAIR_LOCUS;Acc:AT4G14960]"/>
    <gene id="1548" protId="ARATH01548 | AT4G14965.1 | AAM60935 | AAN60239 | ABD19650 | AEE83531 | AT4G14965 | BAF01315 | membrane-associated progesterone binding protein 4 [Source:TAIR_LOCUS;Acc:AT4G14965]"/>
    <gene id="1549" protId="ARATH01549 | AT4G14970.1 | AEE83532 | AT4G14970 | F4JIJ1_ARATH | unknown protein; FUNCTIONS IN: molecular_function unknown; INVOLVED IN: biological_process unknown; LOCATED IN: chloroplast; EXPRESSED IN: 14 plant structures; EXPRESSED DURING: 6 growth stages; Has 257 Blast hits to 164 proteins in 70 species: Arch /.../; Bacteria - 4; Metazoa - 189; Fungi - 0; Plants - 38; Viruses - 0; Other Eukaryotes - 26 (source: NCBI BLink).  [Source:TAIR_LOCUS;Acc:AT4G14970]"/>
    <gene id="1550" protId="ARATH01550 | AT4G14980.1 | AAY56452 | ABH04474 | AEE83533 | AT4G14980 | CAB46054 | CAB78540 | F4JIJ2_ARATH | Cysteine/Histidine-rich C1 domain family protein [Source:TAIR_LOCUS;Acc:AT4G14980]"/>
    <gene id="1551" protId="ARATH01551 | AT4G14990.1 | AAK59544 | AEE83534 | AT4G14990 | BAF01932 | CAB10277 | CAB78541 | Q94C98_ARATH | Topoisomerase II-associated protein PAT1 [Source:TAIR_LOCUS;Acc:AT4G14990]"/>
    <gene id="1552" protId="ARATH01552 | AT4G15000.1 | AAL36343 | AAM20365 | AAM62713 | AEE83535 | AT4G15000 | BAF00331 | CAA84577 | CAB10279 | CAB78542 | Q0WRB8_ARATH | Ribosomal L27e protein family [Source:TAIR_LOCUS;Acc:AT4G15000]"/>
    <gene id="1553" protId="ARATH01553 | AT4G15010.1 | AAK96880 | AAP37832 | AEE83537 | AEE83538 | AEE83539 | AT4G15010 | BAH20076 | BAH57077 | Q940F4_ARATH | Mitochondrial substrate carrier family protein [Source:TAIR_LOCUS;Acc:AT4G15010]"/>
    <gene id="1554" protId="ARATH01554 | AT4G15020.2 | AAM98154 | ABN04741 | AEE83540 | AEE83541 | AT4G15020 | F4JJC1_ARATH | hAT transposon superfamily [Source:TAIR_LOCUS;Acc:AT4G15020]"/>
    <gene id="1555" protId="ARATH01555 | AT4G15030.2 | AEE83543 | AT4G15030 | F4JJC3_ARATH | CONTAINS InterPro DOMAIN/s: Folate-sensitive fragile site protein Fra10Ac1 (InterPro:IPR019129); Has 8455 Blast hits to 5700 proteins in 376 species: Archae - 6; Bacteria - 264; Metazoa - 3820; Fungi - 744; Plants - 645; Viruses - 76; Other Eukaryot /.../900 (source: NCBI BLink).  [Source:TAIR_LOCUS;Acc:AT4G15030]"/>
    <gene id="1556" protId="ARATH01556 | AT4G15040.1 | AEE83544 | AT4G15040 | CAB46058 | CAB78546 | Subtilisin-like serine endopeptidase family protein [Source:TAIR_LOCUS;Acc:AT4G15040]"/>
    <gene id="1557" protId="ARATH01557 | AT4G15050.1 | ABE66068 | ABK28634 | AEE83545 | AT4G15050 | CAA09808 | Q1PE81_ARATH | Protein of Unknown Function (DUF239) [Source:TAIR_LOCUS;Acc:AT4G15050]"/>
    <gene id="1558" protId="ARATH01558 | AT4G15053.1 | AEE83546 | AT4G15053 | F4JJC7_ARATH | Protein of Unknown Function (DUF239) [Source:TAIR_LOCUS;Acc:AT4G15053]"/>
    <gene id="1559" protId="ARATH01559 | AT4G15056.1 | AEE83547 | AT4G15056 | F4JJC8_ARATH | FUNCTIONS IN: molecular_function unknown; INVOLVED IN: biological_process unknown; LOCATED IN: endomembrane system; CONTAINS InterPro DOMAIN/s: Protein of unknown function DUF239, plant (InterPro:IPR004314); BEST Arabidopsis thaliana protein match i /.../tein of Unknown Function (DUF239) (TAIR:AT1G10190.1); Has 30201 Blast hits to 17322 proteins in 780 species: Archae - 12; Bacteria - 1396; Metazoa - 17338; Fungi - 3422; Plants - 5037; Viruses - 0; Other Eukaryotes - 2996 (source: NCBI BLink).  [Source:TAIR_LOCUS;Acc:AT4G15056]"/>
    <gene id="1560" protId="ARATH01560 | AT4G15060.1 | AT4G15060 | CONTAINS InterPro DOMAIN/s: FBD (InterPro:IPR013596), F-box domain, Skp2-like (InterPro:IPR022364), FBD-like (InterPro:IPR006566), Leucine-rich repeat 2 (InterPro:IPR013101); BEST Arabidopsis thaliana protein match is: FBD, F-box and Leucine Rich Re /.../omains containing protein (TAIR:AT1G55660.1); Has 30201 Blast hits to 17322 proteins in 780 species: Archae - 12; Bacteria - 1396; Metazoa - 17338; Fungi - 3422; Plants - 5037; Viruses - 0; Other Eukaryotes - 2996 (source: NCBI BLink).  [Source:TAIR_LOCUS;Acc:AT4G15060]"/>
    <gene id="1561" protId="ARATH01561 | AT4G15061.1 | AEE83549 | AT4G15061 | B3H6Q5_ARATH | unknown protein; LOCATED IN: endomembrane system; Has 30201 Blast hits to 17322 proteins in 780 species: Archae - 12; Bacteria - 1396; Metazoa - 17338; Fungi - 3422; Plants - 5037; Viruses - 0; Other Eukaryotes - 2996 (source: NCBI BLink). [Source:TAIR_LOCUS;Acc:AT4G15061]"/>
    <gene id="1562" protId="ARATH01562 | AT4G15070.1 | AEE83550 | AT4G15070 | CAB10286 | CAB78549 | O23361_ARATH | Cysteine/Histidine-rich C1 domain family protein [Source:TAIR_LOCUS;Acc:AT4G15070]"/>
    <gene id="1563" protId="ARATH01563 | AT4G15075.1 | ABE66069 | AEE83551 | AT4G15075 | F4JJD2_ARATH | FBD-like domain family protein [Source:TAIR_LOCUS;Acc:AT4G15075]"/>
    <gene id="1564" protId="ARATH01564 | AT4G15080.1 | AAM20711 | AAP68233 | AEE83552 | AT4G15080 | CAB10287 | CAB78550 | DHHC-type zinc finger family protein [Source:TAIR_LOCUS;Acc:AT4G15080]"/>
    <gene id="1565" protId="ARATH01565 | AT4G15090.1 | AAD51282 | AEE83553 | AT4G15090 | CAB10288 | CAB78551 | FRS (FAR1 Related Sequences) transcription factor family [Source:TAIR_LOCUS;Acc:AT4G15090]"/>
    <gene id="1566" protId="ARATH01566 | AT4G15093.1 | AAK93625 | AAM51245 | AEE83554 | AT4G15093 | BAC43371 | CAB10288 | CAB78551 | catalytic LigB subunit of aromatic ring-opening dioxygenase family [Source:TAIR_LOCUS;Acc:AT4G15093]"/>
    <gene id="1567" protId="ARATH01567 | AT4G15096.1 | AEE83555 | AT4G15096 | F4JJD6_ARATH | unknown protein; BEST Arabidopsis thaliana protein match is: unknown protein (TAIR:AT2G40955.1); Has 30201 Blast hits to 17322 proteins in 780 species: Archae - 12; Bacteria - 1396; Metazoa - 17338; Fungi - 3422; Plants - 5037; Viruses - 0; Other Eu /.../es - 2996 (source: NCBI BLink). [Source:TAIR_LOCUS;Acc:AT4G15096]"/>
    <gene id="1568" protId="ARATH01568 | AT4G15100.1 | AEE83556 | AT4G15100 | CAB10289 | CAB78552 | serine carboxypeptidase-like 30 [Source:TAIR_LOCUS;Acc:AT4G15100]"/>
    <gene id="1569" protId="ARATH01569 | AT4G15110.1 | AAL32753 | AAO00942 | AEE83557 | AT4G15110 | CAB10290 | CAB78553 | cytochrome P450, family 97, subfamily B, polypeptide 3 [Source:TAIR_LOCUS;Acc:AT4G15110]"/>
    <gene id="1570" protId="ARATH01570 | AT4G15120.1 | AAM65049 | AAO63826 | AEE83558 | AT4G15120 | BAC42156 | CAB10291 | CAB78554 | O23366_ARATH | VQ motif-containing protein [Source:TAIR_LOCUS;Acc:AT4G15120]"/>
    <gene id="1571" protId="ARATH01571 | AT4G15130.1 | AEE83559 | AT4G15130 | BAC01276 | BAC01277 | CAB45996 | CAB78555 | phosphorylcholine cytidylyltransferase2 [Source:TAIR_LOCUS;Acc:AT4G15130]"/>
    <gene id="1572" protId="ARATH01572 | AT4G15140.1 | AAK49595 | AAO23600 | AEE83560 | AT4G15140 | BAC42183 | CAB10293 | CAB78556 | Q94JV9_ARATH | unknown protein; Has 26 Blast hits to 26 proteins in 10 species: Archae - 0; Bacteria - 0; Metazoa - 0; Fungi - 0; Plants - 26; Viruses - 0; Other Eukaryotes - 0 (source: NCBI BLink). [Source:TAIR_LOCUS;Acc:AT4G15140]"/>
    <gene id="1573" protId="ARATH01573 | AT4G15150.1 | AEE83561 | AT4G15150 | CAB10294 | CAB78557 | O23369_ARATH | glycine-rich protein [Source:TAIR_LOCUS;Acc:AT4G15150]"/>
    <gene id="1574" protId="ARATH01574 | AT4G15160.1 | AEE83562 | AT4G15160 | CAB10295 | CAB78558 | F4JJE3_ARATH | Bifunctional inhibitor/lipid-transfer protein/seed storage 2S albumin superfamily protein [Source:TAIR_LOCUS;Acc:AT4G15160]"/>
    <gene id="1575" protId="ARATH01575 | AT4G15165.1 | AEE83564 | AT4G15165 | N-terminal nucleophile aminohydrolases (Ntn hydrolases) superfamily protein [Source:TAIR_LOCUS;Acc:AT4G15165]"/>
    <gene id="1576" protId="ARATH01576 | AT4G15180.1 | AEE83565 | AT4G15180 | BAE98829 | CAB10297 | CAB78560 | SET domain protein 2 [Source:TAIR_LOCUS;Acc:AT4G15180]"/>
    <gene id="1577" protId="ARATH01577 | AT4G15200.1 | ACQ91096 | AEE83566 | AT4G15200 | CAB10298 | CAB10299 | CAB78561 | CAB78562 | formin 3 [Source:TAIR_LOCUS;Acc:AT4G15200]"/>
    <gene id="1578" protId="ARATH01578 | AT4G15210.1 | AAA32737 | AAB34026 | AAL11567 | AAM98288 | AEE83568 | AEE83569 | AT4G15210 | BAA07842 | BAE98501 | BAH19577 | CAB10300 | CAB78563 | beta-amylase 5 [Source:TAIR_LOCUS;Acc:AT4G15210]"/>
    <gene id="1579" protId="ARATH01579 | AT4G15215.1 | AEE83570 | AT4G15215 | DAA00881 | pleiotropic drug resistance 13 [Source:TAIR_LOCUS;Acc:AT4G15215]"/>
    <gene id="1580" protId="ARATH01580 | AT4G15230.1 | AEE83571 | AT4G15230 | BAC41879 | CAB10301 | CAB45997 | CAB78564 | CAB78565 | DAA00869 | pleiotropic drug resistance 2 [Source:TAIR_LOCUS;Acc:AT4G15230]"/>
    <gene id="1581" protId="ARATH01581 | AT4G15233.2 | AT4G15233 | ABC-2 and Plant PDR ABC-type transporter family protein [Source:TAIR_LOCUS;Acc:AT4G15233]"/>
    <gene id="1582" protId="ARATH01582 | AT4G15236.1 | AEE83572 | AEE83573 | AEE83574 | AT4G15236 | DAA00882 | DAA00883 | ABC-2 and Plant PDR ABC-type transporter family protein [Source:TAIR_LOCUS;Acc:AT4G15236]"/>
    <gene id="1583" protId="ARATH01583 | AT4G15240.1 | AEE83575 | AT4G15240 | CAB10303 | CAB78566 | F4JJF6_ARATH | Protein of unknown function (DUF604) [Source:TAIR_LOCUS;Acc:AT4G15240]"/>
    <gene id="1584" protId="ARATH01584 | AT4G15248.1 | ABF59389 | AEE83576 | AT4G15248 | Q1G3I2_ARATH | B-box type zinc finger family protein [Source:TAIR_LOCUS;Acc:AT4G15248]"/>
    <gene id="1585" protId="ARATH01585 | AT4G15250.1 | AEE83577 | AT4G15250 | CAB10304 | CAB78567 | B-box type zinc finger protein with CCT domain [Source:TAIR_LOCUS;Acc:AT4G15250]"/>
    <gene id="1586" protId="ARATH01586 | AT4G15260.1 | ABF18996 | AEE83578 | AT4G15260 | BAC42401 | CAB10305 | CAB78568 | Q8GYB0_ARATH | UDP-Glycosyltransferase superfamily protein [Source:TAIR_LOCUS;Acc:AT4G15260]"/>
    <gene id="1587" protId="ARATH01587 | AT4G15270.1 | AEE83579 | AT4G15270 | CAB10306 | CAB78569 | O23381_ARATH | glucosyltransferase-related [Source:TAIR_LOCUS;Acc:AT4G15270]"/>
    <gene id="1588" protId="ARATH01588 | AT4G15280.1 | AEE83580 | AT4G15280 | CAB10307 | CAB78570 | UDP-glucosyl transferase 71B5 [Source:TAIR_LOCUS;Acc:AT4G15280]"/>
    <gene id="1589" protId="ARATH01589 | AT4G15290.1 | AAQ22621 | AEE83581 | AT4G15290 | BAE99708 | CAB10308 | CAB78571 | W8Q2Z8_ARATH | Cellulose synthase family protein [Source:TAIR_LOCUS;Acc:AT4G15290]"/>
    <gene id="1590" protId="ARATH01590 | AT4G15300.1 | AEE83582 | AT4G15300 | CAB10309 | CAB78572 | O23384_ARATH | cytochrome P450, family 702, subfamily A, polypeptide 2 [Source:TAIR_LOCUS;Acc:AT4G15300]"/>
    <gene id="1591" protId="ARATH01591 | AT4G15310.1 | AEE83583 | AT4G15310 | F4JJG4_ARATH | cytochrome P450, family 702, subfamily A, polypeptide 3 [Source:TAIR_LOCUS;Acc:AT4G15310]"/>
    <gene id="1592" protId="ARATH01592 | AT4G15320.1 | AT4G15320 | cellulose synthase-like B6 [Source:TAIR_LOCUS;Acc:AT4G15320]"/>
    <gene id="1593" protId="ARATH01593 | AT4G15330.1 | AEE83585 | AT4G15330 | BAF00792 | CAB10312 | CAB78575 | Q0WQ07_ARATH | cytochrome P450, family 705, subfamily A, polypeptide 1 [Source:TAIR_LOCUS;Acc:AT4G15330]"/>
    <gene id="1594" protId="ARATH01594 | AT4G15340.1 | AAF21768 | AEE83586 | AT4G15340 | BAF33292 | CAB10313 | CAB78576 | pentacyclic triterpene synthase 1 [Source:TAIR_LOCUS;Acc:AT4G15340]"/>
    <gene id="1595" protId="ARATH01595 | AT4G15350.1 | AAM91653 | AEE83587 | AT4G15350 | CAB45998 | CAB78577 | O23391_ARATH | cytochrome P450, family 705, subfamily A, polypeptide 2 [Source:TAIR_LOCUS;Acc:AT4G15350]"/>
    <gene id="1596" protId="ARATH01596 | AT4G15360.1 | AEE83588 | AT4G15360 | CAB10315 | CAB78578 | O23389_ARATH | cytochrome P450, family 705, subfamily A, polypeptide 3 [Source:TAIR_LOCUS;Acc:AT4G15360]"/>
    <gene id="1597" protId="ARATH01597 | AT4G15370.1 | AEE83589 | AT4G15370 | CAB10316 | CAB78579 | baruol synthase 1 [Source:TAIR_LOCUS;Acc:AT4G15370]"/>
    <gene id="1598" protId="ARATH01598 | AT4G15380.1 | AAM91630 | AEE83590 | AT4G15380 | BAF01761 | CAB45999 | CAB78580 | Q8L7H7_ARATH | cytochrome P450, family 705, subfamily A, polypeptide 4 [Source:TAIR_LOCUS;Acc:AT4G15380]"/>
    <gene id="1599" protId="ARATH01599 | AT4G15390.1 | AAM20603 | AAM91267 | AEE83591 | AT4G15390 | BAF02069 | CAB10318 | CAB78581 | O23392_ARATH | HXXXD-type acyl-transferase family protein [Source:TAIR_LOCUS;Acc:AT4G15390]"/>
    <gene id="1600" protId="ARATH01600 | AT4G15393.2 | AEE83593 | AT4G15393 | A8MS53_ARATH | cytochrome P450, family 702, subfamily A, polypeptide 5 [Source:TAIR_LOCUS;Acc:AT4G15393]"/>
    <gene id="1601" protId="ARATH01601 | AT4G15396.1 | AAL77686 | AEE83595 | AT4G15396 | F4JK32_ARATH | cytochrome P450, family 702, subfamily A, polypeptide 6 [Source:TAIR_LOCUS;Acc:AT4G15396]"/>
    <gene id="1602" protId="ARATH01602 | AT4G15400.1 | AAY56447 | AEE83596 | AT4G15400 | CAB10319 | CAB78582 | O23393_ARATH | HXXXD-type acyl-transferase family protein [Source:TAIR_LOCUS;Acc:AT4G15400]"/>
    <gene id="1603" protId="ARATH01603 | AT4G15410.1 | AAK92701 | AAP46195 | AEE83597 | AT4G15410 | CAB10320 | CAB78583 | serine/threonine protein phosphatase 2A 55 kDa regulatory subunit B prime gamma [Source:TAIR_LOCUS;Acc:AT4G15410]"/>
    <gene id="1604" protId="ARATH01604 | AT4G15415.2 | AAB58902 | AAM10385 | AAW80854 | AEE83598 | AEE83599 | AT4G15415 | BAF01161 | CAB10320 | CAB78583 | Q0WNY8_ARATH | Protein phosphatase 2A regulatory B subunit family protein [Source:TAIR_LOCUS;Acc:AT4G15415]"/>
    <gene id="1605" protId="ARATH01605 | AT4G15417.1 | AEE83600 | AT4G15417 | F4JK37_ARATH | RNAse II-like 1 [Source:TAIR_LOCUS;Acc:AT4G15417]"/>
    <gene id="1606" protId="ARATH01606 | AT4G15420.1 | AAG31651 | AAL48228 | AAM63245 | AAN28866 | ABH11523 | AEE83601 | AT4G15420 | CAB10321 | CAB78584 | Q8W1E7_ARATH | Ubiquitin fusion degradation UFD1 family protein [Source:TAIR_LOCUS;Acc:AT4G15420]"/>
    <gene id="1607" protId="ARATH01607 | AT4G15430.1 | AAL36364 | AEE83602 | AT4G15430 | ERD (early-responsive to dehydration stress) family protein [Source:TAIR_LOCUS;Acc:AT4G15430]"/>
    <gene id="1608" protId="ARATH01608 | AT4G15440.1 | AAC69871 | AAL87304 | ACE82594 | AEE83604 | AT4G15440 | CAB45989 | CAB78586 | hydroperoxide lyase 1 [Source:TAIR_LOCUS;Acc:AT4G15440]"/>
    <gene id="1609" protId="ARATH01609 | AT4G15450.1 | AAO63399 | AEE83605 | AT4G15450 | BAC42465 | CAB45990 | CAB78587 | Q8GY71_ARATH | Senescence/dehydration-associated protein-related [Source:TAIR_LOCUS;Acc:AT4G15450]"/>
    <gene id="1610" protId="ARATH01610 | AT4G15460.1 | AEE83606 | AT4G15460 | CAB10324 | CAB78588 | O23398_ARATH | glycine-rich protein [Source:TAIR_LOCUS;Acc:AT4G15460]"/>
    <gene id="1611" protId="ARATH01611 | AT4G15470.1 | AAK91458 | AAL07001 | AAM19872 | AEE83607 | AT4G15470 | CAB10325 | CAB78589 | Bax inhibitor-1 family protein [Source:TAIR_LOCUS;Acc:AT4G15470]"/>
    <gene id="1612" protId="ARATH01612 | AT4G15475.1 | AAK26038 | AAK32821 | AAL07187 | AAM60829 | AEE83608 | AT4G15475 | CAB10325 | CAB78589 | F-box/RNI-like superfamily protein [Source:TAIR_LOCUS;Acc:AT4G15475]"/>
    <gene id="1613" protId="ARATH01613 | AT4G15480.1 | AAN72025 | AAU93568 | AEE83609 | AT4G15480 | CAB10326 | CAB78590 | W8Q6K4_ARATH | UDP-Glycosyltransferase superfamily protein [Source:TAIR_LOCUS;Acc:AT4G15480]"/>
    <gene id="1614" protId="ARATH01614 | AT4G15490.1 | AAL15277 | AAL67035 | AAM64979 | AAN13214 | AEE83610 | AT4G15490 | CAB10327 | CAB78591 | W8QNG3_ARATH | UDP-Glycosyltransferase superfamily protein [Source:TAIR_LOCUS;Acc:AT4G15490]"/>
    <gene id="1615" protId="ARATH01615 | AT4G15500.1 | AAS99717 | AEE83611 | AT4G15500 | BAF01632 | CAB10328 | CAB78592 | W8PUL7_ARATH | UDP-Glycosyltransferase superfamily protein [Source:TAIR_LOCUS;Acc:AT4G15500]"/>
    <gene id="1616" protId="ARATH01616 | AT4G15510.1 | AAM61572 | AEE83612 | AEE83613 | AEE83614 | AT4G15510 | BAD43324 | CAB10329 | CAB78593 | Photosystem II reaction center PsbP family protein [Source:TAIR_LOCUS;Acc:AT4G15510]"/>
    <gene id="1617" protId="ARATH01617 | AT4G15520.1 | AAA79704 | AAO50512 | AEE83615 | AT4G15520 | BAC42073 | CAB45991 | CAB78594 | Q8GYT1_ARATH | tRNA/rRNA methyltransferase (SpoU) family protein [Source:TAIR_LOCUS;Acc:AT4G15520]"/>
    <gene id="1618" protId="ARATH01618 | AT4G15530.5 | AEE83616 | AEE83617 | AEE83618 | AEE83619 | AEE83620 | AEE83621 | AT4G15530 | BAF01871 | BAH19872 | CAB10331 | CAB78595 | pyruvate orthophosphate dikinase [Source:TAIR_LOCUS;Acc:AT4G15530]"/>
    <gene id="1619" protId="ARATH01619 | AT4G15540.1 | AAL86328 | AEE83622 | AT4G15540 | BAC42116 | CAB10332 | CAB78596 | EamA-like transporter family [Source:TAIR_LOCUS;Acc:AT4G15540]"/>
    <gene id="1620" protId="ARATH01620 | AT4G15545.1 | AAK62569 | AAL09754 | AAL15372 | AAM64588 | AAM97097 | AAN15531 | AEE83623 | AT4G15545 | CAB10332 | CAB78596 | unknown protein; BEST Arabidopsis thaliana protein match is: unknown protein (TAIR:AT1G16520.1); Has 30201 Blast hits to 17322 proteins in 780 species: Archae - 12; Bacteria - 1396; Metazoa - 17338; Fungi - 3422; Plants - 5037; Viruses - 0; Other Eu /.../es - 2996 (source: NCBI BLink). [Source:TAIR_LOCUS;Acc:AT4G15545]"/>
    <gene id="1621" protId="ARATH01621 | AT4G15550.1 | AAB58497 | AAL24226 | AAM65349 | AEE83624 | AT4G15550 | CAB10333 | CAB78597 | W8PV63_ARATH | indole-3-acetate beta-D-glucosyltransferase [Source:TAIR_LOCUS;Acc:AT4G15550]"/>
    <gene id="1622" protId="ARATH01622 | AT4G15560.1 | AAC49368 | AAK59424 | AAL16232 | AAN86173 | AEE83625 | AT4G15560 | CAA74713 | CAB45992 | CAB78598 | Deoxyxylulose-5-phosphate synthase [Source:TAIR_LOCUS;Acc:AT4G15560]"/>
    <gene id="1623" protId="ARATH01623 | AT4G15563.1 | AAU05521 | AEE83626 | AT4G15563 | BAD95235 | Q66GK4_ARATH | unknown protein; Has 36 Blast hits to 36 proteins in 12 species: Archae - 0; Bacteria - 0; Metazoa - 0; Fungi - 0; Plants - 36; Viruses - 0; Other Eukaryotes - 0 (source: NCBI BLink). [Source:TAIR_LOCUS;Acc:AT4G15563]"/>
    <gene id="1624" protId="ARATH01624 | AT4G15570.1 | ACI63222 | AEE83627 | AT4G15570 | BAC42865 | CAB10335 | CAB78599 | P-loop containing nucleoside triphosphate hydrolases superfamily protein [Source:TAIR_LOCUS;Acc:AT4G15570]"/>
    <gene id="1625" protId="ARATH01625 | AT4G15610.1 | AAG40073 | AAG41466 | AAM44986 | AAM63654 | AEE83628 | AT4G15610 | BAE98620 | CAB10339 | CAB78603 | Uncharacterised protein family (UPF0497) [Source:TAIR_LOCUS;Acc:AT4G15610]"/>
    <gene id="1626" protId="ARATH01626 | AT4G15620.1 | AAO22783 | AAO42449 | AEE83629 | AT4G15620 | CAB10340 | CAB78604 | Uncharacterised protein family (UPF0497) [Source:TAIR_LOCUS;Acc:AT4G15620]"/>
    <gene id="1627" protId="ARATH01627 | AT4G15630.1 | AAM67044 | ABI49468 | AEE83630 | AT4G15630 | BAD93816 | BAF01183 | CAB10341 | CAB78605 | Uncharacterised protein family (UPF0497) [Source:TAIR_LOCUS;Acc:AT4G15630]"/>
    <gene id="1628" protId="ARATH01628 | AT4G15640.1 | ABF47129 | AEE83631 | AT4G15640 | BAC42709 | CAB10342 | CAB78606 | Q1JPP0_ARATH | unknown protein; BEST Arabidopsis thaliana protein match is: unknown protein (TAIR:AT3G21465.1); Has 38 Blast hits to 38 proteins in 14 species: Archae - 0; Bacteria - 0; Metazoa - 0; Fungi - 0; Plants - 38; Viruses - 0; Other Eukaryotes - 0 (source /.../ BLink).  [Source:TAIR_LOCUS;Acc:AT4G15640]"/>
    <gene id="1629" protId="ARATH01629 | AT4G15650.1 | AEE83632 | AT4G15650 | CAB10343 | CAB78607 | F4JK69_ARATH | unknown protein; FUNCTIONS IN: molecular_function unknown; INVOLVED IN: N-terminal protein myristoylation; LOCATED IN: cellular_component unknown; EXPRESSED IN: male gametophyte, flower, pollen tube; EXPRESSED DURING: L mature pollen stage, M germin /.../ollen stage, 4 anthesis; Has 5184 Blast hits to 3451 proteins in 562 species: Archae - 30; Bacteria - 838; Metazoa - 1576; Fungi - 798; Plants - 319; Viruses - 111; Other Eukaryotes - 1512 (source: NCBI BLink). [Source:TAIR_LOCUS;Acc:AT4G15650]"/>
    <gene id="1630" protId="ARATH01630 | AT4G15660.1 | AAS99660 | AAT71969 | ACO50420 | AEE83633 | AT4G15660 | CAB10344 | CAB78608 | Thioredoxin superfamily protein [Source:TAIR_LOCUS;Acc:AT4G15660]"/>
    <gene id="1631" protId="ARATH01631 | AT4G15670.1 | AAS47604 | AAS76724 | ACO50419 | AEE83634 | AT4G15670 | CAB10345 | CAB78609 | Thioredoxin superfamily protein [Source:TAIR_LOCUS;Acc:AT4G15670]"/>
    <gene id="1632" protId="ARATH01632 | AT4G15680.1 | AAM64702 | ABD57490 | ACO50418 | AEE83635 | AT4G15680 | CAB10346 | CAB78610 | Thioredoxin superfamily protein [Source:TAIR_LOCUS;Acc:AT4G15680]"/>
[truncated: 42,961,404 more chars]
